# Supplementary material for: High temperature ameliorates high-fat diet-induced obesity by promoting ceramide breakdown in skeletal muscle tissue
Source: Life Metab. 2024 Apr 3;3(5):loae012. doi: 10.1093/lifemeta/loae012 (PMC11749596; doi:10.1093/lifemeta/loae012)
Supplement: loae012_suppl_Supplementary_Table_S2 [file loae012_suppl_Supplementary_Table_S2.xlsx]

## Sheet: Table S2. All fragment ions of 
Fragment ids	Neutral mass (Da)	m/z	Charge	Retention time (min)	Chromatographic peak width (min)	Identifications	Maximum Abundance	Minimum CV%	QC1-1	QC-2	QC-3	OBHT-1	OBHT-2	OBHT-3	OBHT-4	OBHT-5	OBHT-6	OBHT-7	OBHT-8	OBHT-9	OBHT-10	OBRT-1	OBRT-2	OBRT-3	OBRT-4	OBRT-5	OBRT-6	OBRT-7	OBRT-8	OBRT-9	OBRT-10	Accepted Description	Adducts	Formula	Score	Database
0.09_121.0295m/z		121.029	1	0.0943833	0.0838333	8	9343.69	28.44	12401.2	7588.15	8041.73	6257.54	2904.69	2466.96	11708.5	5535.93	17725.5	5237.61	5070.59	9163.1	2528.67	8748.2	6661.87	9320.98	5397.14	5998.11	5123.86	4723.63	7806.19	4024.14	5391.87
0.13_202.8948m/z		202.895	1	0.125817	0.343433	1	85720.8	9.87	88579.9	69619.7	82506.9	57774.9	40449.9	53769.9	94529.4	69331.9	163009	53751.9	61406.9	123168	47873.3	59987.8	64354.5	56435	45371.2	59165	55523.6	53572.2	78956.3	54659.2	54711.8
0.42_226.9516m/z		226.952	1	0.41685	0.0628667	1	127080	51.16	3214.39	2722.57	972.533	845.084	174.984	28.0154	458.801	560.389	3618.72	92.6237	842.625	1207.61	705.495	304293	480571	947.27	256.478	46484.7	148953	414.155	1587.55	1061.53	1159.84
0.42_362.9272m/z		362.927	1	0.41685	0.10485	1	70180.6	91.54	46798.9	31348.5	0	0	0	0	0	0	0	0	0	0	440.622	123253	210856	5.60729	410.656	12724.4	182057	0	2974.15	0	0
0.42_90.9770m/z		90.977	1	0.41685	0.0943833	1	30502.4	80.2	33695.8	30432.1	173.884	137.277	2.59219	89.911	39.8488	84.0597	250.914	71.0179	0	419.214	87.3802	42268.1	96136.3	30.4379	134.039	10095.1	79020.1	91.9993	2863.72	345.37	131.203
0.42_970.7253m/z		970.725	1	0.41685	0.0943667	4	71786.4	89.73	113073	82451.1	0	0	0	0	0	0	0	0	0	0	0	189629	182106	0	0	56254.9	124544	0	0	0	0
0.43_235.0561m/z		235.056	1	0.427333	0.03145	14	7201.02	213.71	0	0	0	0	0	0	0	0	0	0	0	0	0	35376	21116.7	0	0	914.629	0	0	0	0	0
0.43_286.0968m/z		286.097	1	0.427333	0.1258	2	73617.4	93.46	136290	84561.9	0	0	0	0	0	0	0	0	0	0	0	126697	116204	0	0	88779.8	102782	0	47044.9	0	0	Flumazenil	M+H-H2O	C15H14FN3O3	84.1403	HMDB
0.43_421.0684m/z		421.068	1	0.427333	0.0523833	2	49499.9	199.07	0	0	0	0	0	0	0	0	0	0	0	0	0	171717	200788	0	0	19602.7	0	0	0	0	0
0.43_475.0388m/z		475.039	1	0.427333	0.0419167	2	11553	199.17	0	0	0	0	0	0	0	0	0	0	0	0	0	40767.5	46351.1	0	0	4421.57	0	0	0	0	0
0.44_435.0531m/z		435.053	1	0.437817	0.02095	3	6803.26	213.98	0	0	0	0	0	0	0	0	0	0	0	0	0	31748	22444.2	0	0	0	0	0	0	0	0
0.44_448.0643m/z		448.064	1	0.437817	0.0419167	4	52809.7	190.12	0	0	0	0	0	0	0	0	0	0	0	0	0	200845	182735	0	0	35146.1	0	0	0	0	0	Propinol adenylate	M+2Na-H	C13H18N5O8P	93.8379	HMDB
0.44_486.0622m/z		486.062	1	0.437817	0.02095	2	6407.91	210.99	0	0	0	0	0	0	0	0	0	0	0	0	0	24955.8	25924.8	0	0	0	0	0	0	0	0
0.44_547.9405m/z		547.941	1	0.437817	0.02095	2	11215.5	208.56	0	0	0	0	0	0	0	0	0	0	0	0	0	41441.8	46536.7	0	0	990.052	0	0	0	0	0
0.45_185.0315m/z		185.032	1	0.448283	0.0419667	3	3235.58	107.52	4968.98	2005.91	0	0	0	0	0	0	0	0	0	0	0	9295.83	11926.1	0	0	1583.77	863.352	0	2055.3	0	0
0.45_467.9725m/z		467.972	1	0.448283	0.05245	1	13684.9	122.83	829.032	3125.28	0	0	0	0	0	0	0	0	0	0	0	37858	48608.3	0	0	15946.3	4989.96	0	0	0	0
0.45_866.6943m/z		866.694	1	0.448283	0.0314333	4	15126.9	315.4	0	0	0	0	0	0	0	0	0	0	0	0	0	0	147.146	0	0	116444	118.745	0	0	0	0
0.45_882.6721m/z		882.672	1	0.448283	0.04195	2	9776.03	94.43	5371.94	3216.27	0	0	0	0	0	0	0	0	0	0	0	0	0	0	0	75432.3	0	0	0	0	0
0.46_552.9519m/z		552.952	1	0.458767	0.0524333	1	14147.1	261.45	0	0	0	0	0	0	0	0	0	0	0	0	0	12184.7	6224.61	0	0	91372.8	0	0	0	0	0
0.46_90.0920m/z		90.092	1	0.458767	0.0419667	1	1.28795	316.23	0	0	0	8.47334	0	0	0	0	0	0	0	0	0	0	0	0	0	0	0	0	0	0	0
0.47_205.0674m/z		205.067	1	0.469283	0.0419833	4	5181.82	172.93	0	0	106.73	3.72346	0	256.853	0	0	0	0	0	318.492	5.50556	18149.8	15862.9	20.1298	0	6632.9	0	20.6173	347.686	0	0
0.47_295.1197m/z		295.12	1	0.469283	0.124633	4	88972.2	38.09	13736.9	6661.93	78045	85336.2	60445	25064	104769	65565.8	131385	67235.3	67329.4	73517.6	65366.6	0	0	60682	38999.5	204.495	452.744	36453.3	32620.2	31315.7	43009.5
0.47_297.1162m/z		297.116	1	0.469283	0.0839	6	38327.8	35.7	24925.8	10916.5	39366.9	32154.5	26181.6	13216	51672	28058.1	45281.2	30525.4	32785.8	29514	29889.8	319.884	144.559	26906.9	16694.7	3796.27	2029.14	14442.3	33844.1	19727.7	22833.8
0.48_191.0768m/z		191.077	1	0.479783	0.1258	4	86646.9	90.63	153112	106829	0	0	0	0	0	0	0	0	0	0	0	130024	112335	0	0	103650	120513	0	37877.5	0	0
0.48_251.0348m/z		251.035	1	0.479783	0.0524667	1	23875.3	88.89	40598.6	31027.3	0	0	0	0	0	0	0	0	0	0	0	11421.7	5413.44	0	0	80267.2	7120.48	0	2573.53	0	0
0.48_296.0660m/z		296.066	1	0.479783	0.0629333	4	17980.9	171.51	0	0	0	0	0	30.1176	0	0	0	0.578073	0	0	0	74526.9	26463.5	0	0	35056.3	5793.46	0	0	0	0
0.48_686.0198m/z		686.02	1	0.479783	0.0628833	1	70526.3	94.12	131781	79797.8	0	0	0	0	0	0	0	0	0	0	0	31184.2	23262.9	0	0	114953	0	0	88041.3	0	0
0.49_219.0831m/z		219.083	1	0.490267	0.03145	3	8515.65	103.5	17599.5	7947.45	0	0	0	168.777	243.869	0	609.547	0	214.02	0	0	0	0	301.704	0	0	15923.1	0	0	14.9525	40.3805
0.49_285.1422m/z		285.142	1	0.490267	0.06295	5	17746.3	99.64	35363.1	17875.7	0	0	0	0	0	0	0	0	0	0	0	9217.33	9216.95	0	0	16832.2	23454.8	0	2557.61	0	0
0.49_301.0576m/z		301.058	1	0.490267	0.0419167	5	58506.7	66.79	15152.6	25257.2	1090.02	485.017	2179.07	5511.79	3012.03	1509.76	4991	746.418	3005.49	1318.49	1706.86	165592	203936	1541.94	2076.17	27246	13538.7	1397.04	45481.4	1131.7	4057.09	Dehydroxymethylflazine	M+Na	C16H10N2O3	86.0053	HMDB
0.49_339.0653m/z		339.065	1	0.490267	0.1258	1	93201.1	90.71	164946	114657	0	0	0	0	0	0	0	0	0	0	0	162909	160549	0	0	81569	135179	0	39745.9	0	0
0.49_356.0426m/z		356.043	1	0.490267	0.0943833	1	45575.9	89.69	79002.7	57724.9	0	0	0	0	0	0	0	0	0	0	0	27785.4	25207.9	0	0	62966.6	22807.4	0	16437.9	0	0
0.49_421.0687m/z		421.069	1	0.490267	0.04195	2	68724.3	90.5	121152	85020.9	0	0	0	0	0	0	0	0	0	0	0	19103.4	16452.8	0	0	6769.5	151561	0	8410.26	0	0
0.50_176.0404m/z		176.04	1	0.50075	0.0524	2	31904.4	132.6	0	0	0	0	144.463	596.251	479.449	0	0	0	188.394	0	174.069	101799	131196	0	0	13510.7	5046.12	286.391	0	0	0
0.50_235.0574m/z		235.057	1	0.50075	0.0419167	12	31689.6	89.18	54279.9	40788.9	0	0	0	0	0	0	0	0	0	0	0	601.053	0	0	0	0	24804.1	0	20071.1	0	0
0.50_301.0237m/z		301.024	1	0.50075	0.0524	3	16141.7	59.42	20203.4	28221.8	0	514.029	146.982	809.78	1115.14	577.608	510.207	168.836	317.044	525.511	393.79	913.551	6993.08	827.766	335.28	2316.38	11983.9	261.989	24997.3	402.569	446.369
0.50_307.1107m/z		307.111	1	0.50075	0.0314333	3	8480.49	214.24	0	0	0	0	0	0	0	0	0	0	0	0	0	20440.4	43003.4	0	0	3437.81	0	0	0	0	0
0.50_317.0933m/z		317.093	1	0.50075	0.0419167	8	27141	90.03	47391.8	34031.2	0	0	0	0	0	0	0	0	0	0	0	37.2339	611.033	0	0	0	5111.51	0	68897.7	0	0
0.50_320.0426m/z		320.043	1	0.50075	0.0734167	1	22729.1	91.06	40489.1	27698.3	0	0	0	0	0	0	0	0	0	0	0	0	0	0	0	26183.6	7525.49	0	44578	0	0
0.50_347.0853m/z		347.085	1	0.50075	0.0524	5	10440	152.62	237.297	2689.03	0	0	0	0	0	0	0	0	0	0	0	32292.9	15146.3	0	0	34748.7	0	0	0	0	0
0.50_525.8987m/z		525.899	1	0.50075	0.0314333	2	19403.2	90.22	34014.2	24195.5	0	0	0	0	0	21.1857	0	0	0	0	0	571.19	0	0	0	0	44043.9	0	7357.38	0	0
0.50_547.9381m/z		547.938	1	0.50075	0.0314333	1	28176	108.25	60564.7	23963.3	0	0	0	0	0	0	0	0	0	0	0	3937.54	2082.05	0	0	1359.5	27216.8	0	0	0	0
0.51_146.1645m/z		146.165		0.511					23620	20054	22499	22162.5	18389.5	18754.2	7892.5	13767.9	7814.29	17811.6	15930.6	32473.5	16002.9	18024.2	10212.5	16525.7	12760.8	14750.8	7817.16	7055.71	16452.7	11589.3	21216.4	Spermidine	[M+H]+	C7H19N3	94.5	KEGG
0.51_146.1651m/z		146.165	1	0.511233	0.124633	1	149552	36.77	17912.9	13613.7	144015	151253	144417	50422.2	79185.7	127663	100621	120348	130973	233063	126398	393.181	0	128801	86732.7	0	801.656	51932	62733	91725.5	165390
0.51_223.0501m/z		223.05	1	0.511233	0.0419167	1	311.914	190.34	0	0	0	140.699	0	0	0	0	0	0	129.583	0	0	1380.25	285.54	0	0	0	0	0	932.945	0	0
0.51_293.1184m/z		293.118	1	0.511233	0.0931333	8	33394.7	36.21	0	0	31511.2	38413.5	25950.9	13044.4	31279.2	22235.3	34636.4	26955.6	26135.3	31207	25630.6	0	0	17047	16420.5	50.6771	0	14621.6	8417.69	10826.5	26343.5
0.51_328.0885m/z		328.089	1	0.511233	0.08265	1	15853.2	65.24	0	0	17406.6	26671	12459.2	2679.97	10690.5	10152	12561.1	16156	9775.18	13337	11697.1	22135.4	27564.4	9423.03	5516.52	0	0	5869.29	1240.97	2770.76	7247.63
0.51_432.0895m/z		432.089	1	0.511233	0.02095	2	42758.5	86.67	62696.3	65579.2	0	0	0	0	0	0	0	0	0	0	0	2520.08	9437.41	0	0	1132.81	17086.3	0	3159.47	0	0	HDMBOA-Glc	M+2Na-H	C16H21NO10	90.6941	HMDB
0.51_434.0490m/z		434.049	1	0.511233	0.0524	2	141610	89.34	243464	181365	0	0	0	0	0	0	0	0	0	0	0	18271.5	10327.8	0	0	7456.77	103731	0	120505	0	0
0.51_452.0190m/z		452.019	1	0.511233	0.0524	2	42982.5	96.2	82481.4	46466.1	0	0	0	0	0	0	0	0	0	0	0	1299.74	2153.93	0	0	1539.83	6948.62	0	56592.2	0	0
0.51_464.0373m/z		464.037	1	0.511233	0.0524	1	256849	87.63	419718	350828	0	0	0	0	0	0	0	0	0	0	0	102558	92815.9	0	0	48734.6	126594	0	316989	0	0	Tizoxanide glucuronide	M+Na	C16H15N3O10S	92.6415	HMDB
0.51_490.1110m/z		490.111	1	0.511233	0.08265	1	17987.8	173.21	26756.6	0	0	0	0	0	0	0	0	0	0	0	0	42025.5	26011.3	0	0	72960.2	0	0	0	0	0
0.51_565.0625m/z		565.063	1	0.511233	0.0419167	1	16654.3	86.89	23795.6	26167.2	0	0	0	0	0	0	0	0	0	0	0	17110.7	9844.41	0	0	3584.95	10936.4	0	19385.1	0	0
0.51_627.0077m/z		627.008	1	0.511233	0.0419167	1	56272.5	71.73	91652.1	64860.7	12304.8	0	0	0	19167.3	9179.02	0	7922.99	0	0	0	28597.9	26140.2	0	8570.68	15565.1	11479.7	0	129966	646.41	0
0.52_203.2230m/z		203.223	1	0.5217	0.364467	1	428160	11.11	329057	269084	327917	461713	438840	176378	257681	338921	269510	354441	370841	337582	434770	294488	206731	232332	164749	123983	75881.7	147849	297164	172163	321722
0.52_203.2231m/z		203.223		0.523					47482	39338	44118	55299.3	40179.6	20916.7	17540	30818.9	12004.1	43090.4	30432.4	39713.2	40335.7	35844.1	23700	25177.7	19919.6	19267	11300.3	15317.1	35951.8	18164.4	34890.5	Spermine	[M+H]+	C10H26N4	99.8	KEGG
0.52_817.0447m/z		817.045	1	0.5217	0.0628833	1	109544	95.23	207706	120927	0	0	0	0	0	0	0	0	0	0	0	21804.1	16967.5	0	0	106785	22604.2	0	37001.5	0	0
0.52_855.0009m/z		855.001	1	0.5217	0.103617	1	128464	91.92	232289	153103	0	0	0	0	0	0	0	0	0	0	0	2412.92	14590.5	0	0	121230	31278	0	117721	0	0
0.53_110.0047m/z		110.005	1	0.532183	0.0721667	1	293659	88.07	829.889	669.624	0	69.3473	3032.02	2.30439e+06	1699.32	133602	5424.84	1593.55	350.837	7060.28	7174.68	482.79	2728.65	110.649	909.713	508.225	554.144	5655.48	3915.82	6667.17	801.159
0.53_112.0873m/z		112.087		0.532					54834	45370	49231	43200.7	35885.7	34723.3	20453.3	30058.5	19158.2	36080.8	32671.3	55392.6	34476.4	41477.4	27055.5	35217.6	27235.8	34023.9	22466.2	20095.7	44990.2	28928.7	37962.1	Histamine	[M+H]+	C5H9N3	98.2	KEGG
0.53_128.9833m/z		128.983	1	0.532183	0.0617	1	5843.32	65.76	481.588	1638.5	3811.94	3001.86	3695.42	4140.91	6639.89	2290.01	16022.4	2045.67	4825.31	8764.27	2089.88	1088.1	1123	2131.54	1550.72	351.558	0	4969.68	534.98	1961.1	4856.14
0.53_151.0353m/z		151.035	1	0.532183	0.280633	8	110555	13.43	134048	94021.9	103595	80651.3	73937.7	39226.3	88508.9	119696	138972	75289.5	115546	165235	73348.7	92941.6	99998.8	65707.1	65619	78595.3	77310.8	58190.9	88397.5	91642.5	81477.2
0.53_182.9307m/z		182.931	1	0.532183	0.08265	1	19730.6	40.85	0	0	5134.66	9195.23	14309.8	10660.3	7683.21	23602.1	19868.3	9257.23	33182.5	26444.4	19529.9	6955.54	3957.67	8432.52	4693.49	0	0.641798	11282.1	0	14166	17707.6
0.53_205.0686m/z		205.069	1	0.532183	0.0512167	5	13092.9	88.4	22295.7	16884.8	98.1901	0	0	0	0	0	1346.38	0	0	0	0	11502.6	8510.52	0	0	5834.71	10809.2	0	7577.66	0	0
0.53_250.9021m/z		250.902	1	0.532183	0.103633	1	31905	40.17	0	0	25210.1	19386.6	16572.1	20893.9	36767.9	23265.9	65240.1	17670.8	27563.3	42837.3	15314.7	0	0	20818.9	17224.1	0	0	17710.6	16486	18192.8	24099.4
0.53_567.1285m/z		567.128	1	0.532183	0.0419167	4	24294.3	86.7	37428.3	35454.5	0	0	0	0	0	0	0	0	0	0	0	0	0	0	0	0	0	0	57197.3	0	0
0.53_95.0605m/z		95.0605	1	0.532183	0.08265	1	327986	30.05	124768	110990	352382	241597	252608	52572.6	319458	313862	359255	223246	374836	436526	259140	21271.2	15666.8	263151	203784	25544.1	44727	214019	176777	314003	257268	Methylpyrazine	M+H	C5H6N2	98.5108	HMDB
0.54_102.0916m/z		102.092	1	0.542667	0.1456	1	11525.7	86.15	19651.6	14467.4	458.167	45.4909	0	0	582.448	717.432	0	0	0	0	0	13586.5	23449.2	447.827	0	15393.7	12987.6	229.165	13997.7	200.822	337.185	5-Aminopentanal	M+H	C5H11NO	94.0825	HMDB
0.54_112.0872m/z		112.087	1	0.542667	0.1141	3	128643	17.11	7823.33	3665.22	136267	94142.2	101954	66896.7	105716	113657	150280	83339.5	127910	164045	99464.3	904.958	509.038	104673	82567.7	3034.97	2358.21	86209.5	107993	120333	96395.3	Betazole	M+H	C5H9N3	98.4269	HMDB
0.54_144.1020m/z		144.102	1	0.542667	0.156	4	87925.3	87.03	86266.1	76916.4	0	0	0	0	0	0	0	0	0	0	0	110756	262455	1173.87	0	225729	47926.3	0	39073.9	0	0
0.54_247.9556m/z		247.956	1	0.542667	0.0512167	1	12076.4	43.93	377.627	0	8796.97	10659.4	8147.94	5849.53	7458.1	6412.84	24176	6843.31	14666.9	17614.8	5485.51	0	0	8368.08	5233.83	0	0	6883.62	0	5822.01	11337.5
0.54_543.1334m/z		543.133	1	0.542667	0.1036	3	17030.8	102.72	34955.1	16137.4	0	0	0	0	1880.14	0	0	0	0	0	0	13365.9	17015.5	0	0	65953.3	27648.1	0	3822.82	0	0
0.57_130.0863m/z		130.086	1	0.572917	0.7079	11	305094	12.31	336530	262636	301850	309798	185501	266057	187800	242623	272288	195546	290827	515014	196030	190555	164143	261060	214240	218506	168742	132008	348629	324506	295652
0.57_191.0768m/z		191.077	1	0.572917	0.0721667	4	100550	33.34	11138.9	18926.3	126709	114897	82201.4	91954.4	64679.1	88912.8	62657.7	70219.5	56418.4	132535	76017.3	7479.32	6383.51	126910	124534	10063.1	5277.94	93611.6	78595.6	96661.6	73999.5
0.57_209.0492m/z		209.049	1	0.572917	0.0616833	2	6225.11	49.68	417.647	689.279	7780.27	8305.51	2990.57	7224.83	4253.51	5750.6	5742.71	1823.27	1813.26	12041.1	4779.7	1233.68	536.839	8979.35	5997.79	1129.3	99.9552	2075.91	2216.29	8315.65	2138.95
0.57_337.0410m/z		337.041	1	0.572917	0.0616833	3	20080.2	87.9	33145.1	27095.7	0	0	0	0	0	0	0	0	0	0	0	72.5368	0	0	0	722.497	0	0	3851.83	0	0
0.58_1022.7468m/z		1022.75	1	0.5834	0.0616833	2	42597.9	126.97	0	0	61118.3	22455	32730.5	15218.7	0	15141.7	0	42849.1	1555.32	0	0	0	0	89069	70027.7	0	0	135885	0	0	238.961
0.58_124.9228m/z		124.923	1	0.5834	0.0419167	1	130033	21.19	0	0	96550.6	103847	75945.9	112920	69740.4	90493.1	156664	73252.9	151768	206455	103588	104.442	0	103819	59003.4	0	0	70578.5	0	74032.9	119473
0.58_189.1597m/z		189.16	1	0.5834	0.302767	1	275671	13.65	299477	242605	234666	198397	103562	199905	190032	150250	259132	155938	185293	315228	142187	206233	186552	207443	228039	224721	173534	118576	291497	262756	204843
0.58_207.0508m/z		207.051	1	0.5834	0.1036	7	84292.3	47.99	2181.7	432.427	98654	117960	62451.4	99006.1	39962.1	63927.4	49073.1	47485.6	51182.4	98158	66413.5	862.031	1302.29	108647	88127	0	0	45234.2	1851.36	102681	64179
0.58_362.9271m/z		362.927	1	0.5834	0.0419167	1	55723.3	103.48	1991.87	3387.9	28526.4	26974.7	38487.9	11380.6	0	7690.6	25709.7	29410.2	1210.04	0	7934.46	2087.56	962.122	68572.4	47128.7	71.5482	0	272919	0	0	0
0.58_405.0888m/z		405.089	1	0.5834	0.08265	3	15485.8	102.05	31588.2	14869.3	0	0	0	0	0	0	0	0	0	0	0	6411.53	10584.4	0	0	15563.3	58128.4	0	5562.23	0	0
0.58_422.9247m/z		422.925	1	0.5834	0.13505	1	80074.9	24.01	93223.2	71573.4	57872.3	106232	99363.7	79559.8	29147.1	74068	51771.3	62065.6	54276	34638.6	37840.3	47572.9	45960.3	15844.5	15475.6	36037.8	7036.68	6076.96	14017.7	7690.16	25517.4
0.58_882.6741m/z		882.674	1	0.5834	0.0209667	2	38013	81.33	0	0	16536.9	28687.3	3843.42	20550.6	38079.5	14649.6	6928.85	6803.8	67305.8	141562	42153.5	0	0	11360.7	0	0	0	5660.76	0	34466.4	82860.3
0.58_883.6992n	883.699	866.696	1	0.5834	0.0616833	4	130569	32.15	0	0	173347	128116	27502.5	83254.2	102643	106714	118535	98903.2	150286	239571	104574	0	0	53898.5	28460.5	0	0	2862.55	0	109217	100236		M+H-H2O, M+H
0.58_970.7231m/z		970.723	1	0.5834	0.0616833	4	55509.7	91.46	0	0	126951	76988.6	56426.6	34355	13530.5	42951.5	32258.2	110464	8548.73	9875.25	27783.1	0	0	143899	93485.4	0	0	56910.8	0	10178.7	8862.37
0.59_130.0863m/z		130.086		0.587					22093	17868	19467	17805.3	9335.27	14688.3	9596.67	10315.1	9986.73	9024.66	9775	27352.9	10117.9	13458	10079.7	17106.8	14283.1	14693.7	11296.1	7197.14	21422.3	19162.2	13225.9	1-Amino-1-cyclopentanecarboxylic acid	[M+H]+	C6H11NO2	100	KEGG
0.59_1348.7185m/z		1348.72		0.594					3193	1849	2541	1451.97	1622.74	975	1302.5	1541.51	1196.94	1613.7	1557.41	3098.53	1222.14	2375.61	1853.91	1483.78	1027.7	2097.99	2310.83	1387.14	1008.93	1264.26	1255.17	[Met-OH11]-Substance P	[M+H]+	C63H97N17O14S	88.8	KEGG
0.59_178.0599m/z		178.06	1	0.593883	0.0721667	4	10936.4	34.37	0	0	9813.5	8388.04	8299.08	6201.47	8480.66	10829	20082.4	6614.98	10251	10624.3	5025.78	790.099	3752.18	4152.15	3884.98	368.479	0	8446.64	0	9061.93	1181.73
0.59_219.0830m/z		219.083	1	0.593883	0.0419167	3	9421.36	78.91	0	0.643213	13095.8	10024.4	14215.7	10586.3	6562.67	8178.93	17106	6361.39	1547.05	0	0	2.27087	0	9985.45	14756.6	0	0	14023.2	0	0	2494.33
0.59_235.0568m/z		235.057	1	0.593883	0.0419167	14	46578	30.61	468.513	0	46320.1	47684.8	39457	49824.8	26707.2	41707.8	52483.8	23845.3	30350	65840.5	23123.7	0	0	41735.4	34062.5	0	0	24753.6	0	28107.5	26295.1
0.59_271.0778m/z		271.078	1	0.593883	0.229417	6	627403	14.84	723429	537574	621205	408416	413610	424017	529690	573625	925224	406210	290719	481885	302739	690195	661578	513854	561927	405553	577663	421373	315155	241636	246629
0.59_271.1248m/z		271.125	1	0.593883	0.0314333	1	2486.7	119.54	0	0	5433.39	3178.34	2037.67	0	1955.61	0	9192.31	3093.79	0	1484.48	0	0	0	5705.37	4778.85	0	0	1674.65	0	0	0
0.59_284.1378m/z		284.138	1	0.593883	0.103617	8	90924.5	28.12	10350.8	3941.44	84081.8	53531.6	42324.2	62770.6	104566	77405.8	146713	54401.8	72537.3	154998	51828.6	2858.61	5805.49	51011.4	47861	1338.77	12446.2	36126.2	60205.8	64521.4	69508.7
0.59_287.0516m/z		287.052	1	0.593883	0.239883	2	1.57227e+06	13.32	1.73623e+06	1.33995e+06	1.47138e+06	1.11115e+06	801339	1.294e+06	1.53284e+06	1.53765e+06	2.18853e+06	880054	1.20884e+06	2.39546e+06	1.00506e+06	1.06536e+06	765594	1.03197e+06	925631	1.39598e+06	665093	406323	1.55958e+06	1.19776e+06	1.24022e+06
0.59_287.1001m/z		287.1	1	0.593883	0.0419167	8	27724.8	34.67	0	0	37158.6	27677.5	13860.7	22151.6	22171.7	25179.1	43461.4	18807.6	9671.89	47341.8	15110.6	0	791.239	24315.3	18770.9	0	0	7198.09	0	16265.5	18135.5
0.59_301.0227m/z		301.023	1	0.593883	0.0419167	3	33738.4	38.44	0	6878.01	13133.1	13915.9	21198	32408.8	25197.8	34424.5	40782.3	5726.76	53223.9	45507.5	29317.4	2680.37	4252.1	18796.4	12312.6	1265.75	1354.71	12264.7	1624.41	31214.6	22586.3
0.59_301.0672m/z		301.067	1	0.593883	0.302767	2	1.81777e+06	14.05	1.9691e+06	1.49195e+06	1.65793e+06	1.16959e+06	1.05349e+06	1.25745e+06	2.0852e+06	1.65547e+06	2.81744e+06	1.13529e+06	1.4773e+06	2.18457e+06	1.07391e+06	1.46179e+06	1.325e+06	1.19805e+06	1.01992e+06	1.26744e+06	1.0793e+06	815046	1.41244e+06	1.14015e+06	1.05603e+06
0.59_301.1173m/z		301.117	1	0.593883	0.13505	8	43301.9	28.45	40810	26805.6	48538.2	40332	23410.6	23617.4	49850.8	25474.7	66176	29113.2	36482.6	49151.2	28663.1	7699.67	9025.83	29313.3	24307.6	6175.05	11280.7	10627.8	37428	18246.4	32184.4
0.59_302.9824m/z		302.982	1	0.593883	0.0419167	1	44024.6	49.9	51.7406	1791.27	24427.8	24219.5	20426.4	62528.4	18313.7	40787.3	26920.2	8514.26	68551.5	84353.6	43827.4	5171.32	2781.72	11961.5	11112.7	787.9	415.582	2005.76	821.559	63754.3	89416.4
0.59_303.0258m/z		303.026	1	0.593883	0.239883	11	2.30402e+06	11.23	1.98277e+06	1.58403e+06	1.76475e+06	1.68015e+06	852962	1.93165e+06	2.04483e+06	1.864e+06	2.29115e+06	1.00217e+06	2.49992e+06	5.46656e+06	1.63761e+06	811734	469399	1.07714e+06	810326	2.13718e+06	437477	202955	3.36483e+06	2.77374e+06	2.98289e+06
0.59_303.0727m/z		303.073	1	0.593883	0.0721667	2	138425	24.32	697.6	1538.34	130765	107524	58955.5	95454.3	146994	102563	193813	79325.6	123260	249426	86725.1	0	0	73486.9	65766.6	0	3508.73	33308.1	0	114394	110940
0.59_316.9672m/z		316.967	1	0.593883	0.0314333	1	11496.7	63.52	11741	7149.51	747.656	1514.95	4947.05	7147.1	4687.97	11581.2	20781.2	4357.56	16341.9	37060.5	6393.19	2122.81	3672.6	3035.71	1462.62	3198.4	11547.9	3789.54	4712.74	18698	25846
0.59_316.9956m/z		316.996	1	0.593883	0.0314333	1	57192.8	44.1	9463.67	4743.17	58663.1	20374.9	35095	49682.7	31194.7	49637	57029.5	25356.8	106013	124759	31944.5	6290.87	13582.4	24831.3	17108.8	6067.06	7769.9	17366.4	4415	73274.5	80011.1
0.59_317.0413m/z		317.041	1	0.593883	0.239883	17	3.06207e+06	12.35	2.65622e+06	2.08367e+06	2.29463e+06	1.95984e+06	1.25654e+06	2.14587e+06	3.42029e+06	2.40801e+06	3.68031e+06	1.45469e+06	3.56705e+06	5.88433e+06	2.05745e+06	1.32438e+06	934805	1.33841e+06	971667	2.3488e+06	742163	405199	3.62999e+06	3.14637e+06	2.96374e+06
0.59_353.0814m/z		353.081	1	0.593883	0.0721667	3	93862.2	54.84	0	519.856	108355	61910.8	81721.8	52149.7	103478	91593.2	208910	71823.1	37595.9	45687.3	37790	0	0	79259.9	98834.5	166.9	0	122505	0	19930.7	16859.7
0.59_355.0394m/z		355.039	1	0.593883	0.1036	4	422178	26.3	0	579.953	413748	268871	222638	327455	449983	437676	688493	249193	281338	557645	250002	1577.55	1103.73	302597	282794	842.221	642.783	126734	261015	253018	252795	dIMP	M+Na	C10H13N4O7P	94.8686	HMDB
0.59_369.0553m/z		369.055	1	0.593883	0.0721667	8	280051	37.47	5059.31	3354.87	255454	160578	155310	176427	349450	285709	522759	173047	190085	283074	156694	6275.37	19748.8	169296	140972	7757.91	25539.4	97225.7	0	134945	108511
0.59_371.0136m/z		371.014	1	0.593883	0.1036	2	603490	28.79	9527.38	5164.71	476342	374350	210998	488551	656573	516943	793550	268020	583257	1.29341e+06	384805	16499.3	12900.4	291492	234378	7951.23	2349.25	58037.8	671746	581777	603092
0.59_371.0632m/z		371.063	1	0.593883	0.0721667	1	15953.2	47.56	649.81	0	17453	13135.8	13076.6	10810.9	21269.5	10040.3	28612.7	10259.5	3964.11	22617.6	5359.56	6758.08	0	10137.9	8162.96	0	0	4521.04	956.092	2136.13	2795.08
0.59_385.0291m/z		385.029	1	0.593883	0.1875	3	399446	17.53	326791	230566	304449	204577	146052	258739	531640	320884	668050	182164	394295	707760	243611	36016.5	62989.6	174526	125521	290640	88186.3	33811.6	368931	343693	308926
0.59_386.9883m/z		386.988	1	0.593883	0.0721667	2	176309	56.33	1954.44	6369.12	108729	111749	30454.4	148697	175791	115325	161486	55294.2	196959	610521	119718	17365.1	9308.24	58171.2	26317.5	1368.31	697.141	5023.69	1012.8	259025	296190
0.59_421.0693m/z		421.069	1	0.593883	0.0721667	2	88080.1	66.58	22095.3	11460.1	107700	52316.7	90505.2	41261.2	87089.6	85137	212338	83568.7	23348.2	26028.5	31352.9	3612.13	3612.37	98759.6	109608	4769.04	21658.7	154086	8763.5	17501.7	8925.52	Furaneol 4-(6-malonylglucoside)	M+2Na-H	C15H20O11	87.633	HMDB
0.59_437.0429m/z		437.043	1	0.593883	0.0931333	1	304005	43.85	4369.64	1801.02	312757	171127	184184	178866	375862	305434	622089	203896	184899	254804	160780	158.302	1207.02	219790	203648	1724.47	1013.91	149298	8688.27	122753	109283
0.59_453.0171m/z		453.017	1	0.593883	0.208467	1	512902	22.79	485556	304088	420274	263892	200464	337884	707547	483001	902239	263067	456947	718664	286160	214882	150649	247475	183322	338231	109758	76132.2	404428	342081	311577
0.59_525.8996m/z		525.9	1	0.593883	0.0314333	2	29990	96.24	1060.98	0	32255	23633.5	29417.3	2109.13	6476.08	10744.6	6630.43	21618.4	4596.29	6838.19	7195.94	4519.94	5778.8	42234.3	43898.7	2234.37	2464.87	103631	0	0	6851
0.59_533.1826m/z		533.183	1	0.593883	0.0721667	4	92842.4	66.99	0	0	86826.6	56592.7	65807	45675.3	122882	94554.5	241994	56797	20771.1	53453.2	42270.5	0	0	80503.3	75094.7	0	0	29840.5	0	20803.6	16599.5
0.59_552.9533m/z		552.953	1	0.593883	0.0721667	1	122946	63.35	9314.53	5078.31	59005	46532.8	26004	78297.1	192565	58723.6	153990	38795.6	164287	384573	60500.7	6120.07	4328.11	24812.3	15546	2292.31	0	3514.94	0	168453	137912
0.59_563.1737m/z		563.174	1	0.593883	0.0419167	15	169221	45.09	1047.62	0	156262	113262	93883.5	94162.3	225407	135147	348602	85495.8	100650	185029	105006	0	0	108443	76178.7	0	783.071	17717.2	0	80088.1	75453.2
0.59_565.1318m/z		565.132	1	0.593883	0.13505	5	344384	18.61	287116	208192	298737	277341	146772	265101	391677	264831	391823	158320	283799	691798	238691	0	59.8945	186335	123265	0	40141.8	12877.2	382755	390702	325877
0.59_568.9309m/z		568.931	1	0.593883	0.0616833	2	20509.9	40.56	4326.17	3012.55	9830.6	12183.7	10203.9	12704.1	18493	17130.8	12313.7	13757.7	26816.2	58719.1	10103.4	8655.48	3960.18	916.895	2773.06	76.8785	411.106	8867.98	259.21	35079.9	23159.2
0.59_579.1473m/z		579.147	1	0.593883	0.0419167	16	152179	41.25	0	0	132133	99931.9	43887.9	95733.5	220468	102079	224482	58333	154248	302639	97694.9	0	0	55817.2	29996.7	0	1533.72	2873.32	0	157756	128198
0.59_581.1072m/z		581.107	1	0.593883	0.0721667	4	96859.7	58.69	6678.7	1555.74	65621.2	76662.6	10016.5	74519.5	75745.4	59990	76399.7	28796.2	137885	319658	78185.1	5141.6	7488.25	34927.7	17947.7	13301.5	2323.87	0	0	160891	172320
0.59_583.1028m/z		583.103	1	0.593883	0.0419167	4	11379.6	101.63	2036.83	2925.11	12981.3	0	3341	6457.36	14593.7	0	8413.27	7.46306	6259.27	74250.4	12754.8	0	2089.81	0	0	4250.99	3318.4	0	0	27715	30843.3
0.59_595.1216m/z		595.122	1	0.593883	0.0419167	2	35058	68.72	0	67.4472	12256.5	24553.3	3415.45	15881.6	51960.4	6141.09	38200.9	9391.09	44209.3	114375	30987.8	0	1410.1	3655.45	3247.86	0	3304.31	0	0	70186	70692	Formononetin 7-(2-p-hydroxybenzoylglucoside)	M+2Na-H	C29H26O11	80.7428	HMDB
0.59_617.1453m/z		617.145	1	0.593883	0.0419167	22	31707.2	88.25	0	0	28646.3	5.84818	11609.5	15830.7	53949	33279.9	96286.9	16298.4	10850	47989.2	12551.3	0	0	32785.7	13716.3	0	0	0	0	21767.3	0
0.59_633.1171m/z		633.117	1	0.593883	0.02095	5	39457.3	75.16	0	0	21366.1	17793.6	0	27571.3	33210.6	38644.2	97476.9	0	44777.8	112013	23978.1	0	0	14283.7	15490.5	0	2056.47	0	5562.14	38342.8	33892.6
0.6_189.1592m/z		189.159		0.598					38697	31542	32690	26269.7	13510.3	22601.7	18063.3	15617	18761.2	19639	18602.8	42382.4	16075.7	25979	20055.5	25048.6	27656.8	27729.9	20841.1	12770.7	33897.3	27710.2	25274.1	Propamocarb	[M+H]+	C9H20N2O2	96.7	KEGG
0.60_112.8960m/z		112.896	1	0.60435	0.0523833	1	7299.48	122.23	690.555	0	0	11996.4	8260.01	1019.24	0	0	11984.4	9274.75	0	2447.16	0	494.703	835.787	7983.74	10195.8	0	1054.21	30648.4	0	0	0
0.60_191.0405m/z		191.041	1	0.60435	0.104783	5	35441.9	70.95	7224.11	5893.98	42611.9	48875.3	48916	19629.5	14177.9	31037.1	40566	37563.7	7895.73	15329.5	12421.2	10389.9	18473	35283.8	32652.6	3001.74	24086.5	99853	883.679	5604.68	4932.03
0.60_196.0722m/z		196.072	1	0.60435	0.0931167	16	27821.4	30.64	0	1530.82	22188.9	17854.7	14026.3	14368.2	32911.5	26522.2	43038.2	10958	29663.4	41872.1	18448	632.634	1527.98	12165.9	12231.6	2982.49	291.304	3419.81	10971.3	27139.3	21475.1
0.60_207.0129m/z		207.013	1	0.60435	0.0943167	2	86809.4	41.72	31077.1	26352.7	84272.6	105432	88732.4	71877.4	52818.3	75704.2	82006	65992.6	52865.5	82705.7	36105.9	30451.5	22724.5	50326.1	43163.9	9243.09	12454.1	72705.9	1996.63	21161.4	34316.2
0.60_212.1443m/z		212.144	1	0.60435	0.2399	3	174849	22.37	217609	140872	166067	113935	68241	79063	264767	128082	327034	82531.1	129439	296140	95230.4	111694	90677.1	80041.1	68611.4	196410	69966.3	25184.4	194044	134752	113335
0.60_249.0961m/z		249.096	1	0.60435	0.530933	6	1.45747e+06	12.83	1.64091e+06	1.26713e+06	1.46438e+06	1.22618e+06	1.00177e+06	1.11392e+06	1.09062e+06	1.28724e+06	1.59753e+06	963704	963016	1.59449e+06	927461	1.31859e+06	1.09207e+06	1.21248e+06	1.15615e+06	1.12294e+06	986231	745916	1.14846e+06	869349	905452	(6R)-6-(L-Erythro-1,2-Dihydroxypropyl)-5,6,7,8-tetrahydro-4a-hydroxypterin	M+Na	C9H14N4O3	95.0465	HMDB
0.60_265.0294m/z		265.029	1	0.60435	0.0628667	1	28796.6	24.33	7509.58	8743.73	11939.6	16380.8	13765.8	24507.6	14574.3	24035.2	21863.3	7592.26	49758.5	59571.3	30445.7	6088.74	5162.9	5392.32	14177.8	5829.17	3294.5	10740	4392.45	36326.5	44877.8
0.60_265.0697m/z		265.07	1	0.60435	0.406383	2	1.7555e+06	11.7	1.61016e+06	1.29005e+06	1.56937e+06	1.51606e+06	936154	1.46547e+06	1.16141e+06	1.4822e+06	1.34496e+06	964624	1.83768e+06	3.40407e+06	1.46585e+06	885100	621800	1.06981e+06	915061	1.70329e+06	616710	355890	2.48547e+06	2.02608e+06	2.03629e+06
0.60_279.0451m/z		279.045	1	0.60435	0.0628667	10	27122	8.65	14839.2	17610.8	16757.4	6698.45	21932.2	26262.7	22953.1	37540.4	25551	6559.61	35882.3	31689.1	23797.6	10760.5	8702.15	9166.57	10699	4233.98	6089.13	9689.65	8475.99	29386.7	28174.6
0.60_434.0498m/z		434.05	1	0.60435	0.0628667	2	155436	34.52	15010	9526.28	219859	161442	138521	129196	103364	151350	125177	132544	79542.4	117882	123419	4291.65	1820.08	180948	164096	10412.8	7215.38	48411.7	2490.26	90174.7	99462.2
0.60_464.0379m/z		464.038	1	0.60435	0.136217	1	454626	19.45	158614	121217	565994	422462	318615	379014	326960	403234	347695	347014	387736	529036	364586	26879.1	23004.4	365103	298189	31020.1	101053	157225	76157.6	344325	336491
0.60_527.1592m/z		527.159	1	0.60435	0.114083	32	42523.1	95.55	59675.8	34368.2	0	0	0	0	0	0	11535.4	0	0	0	0	56589.5	77994.4	0	0	68170.4	117435	0	0	0	0
0.60_535.1451m/z		535.145	1	0.60435	0.0314333	5	55153.8	35.03	13620.8	6533.22	61472.7	50422.1	31535.2	58720.3	26596.3	38151.8	81353.2	39274.9	19690.1	89981.2	45528.1	0	0	54125.4	43280.6	0	10.599	0	0	32727.3	39136.3
0.60_547.9397m/z		547.94	1	0.60435	0.0628667	2	66973.4	32.21	30286.4	9199.13	85123.1	65340.4	60489.7	49735.1	40568.2	82452.8	45123.6	55996.7	53938.9	59598.2	40183.7	23371.2	22492.4	47127.1	44586.2	6717.49	13780	28329.2	0	19228.4	37504
0.60_549.1571m/z		549.157	1	0.60435	0.13505	5	306345	14.46	328057	247107	311326	208984	184879	214131	402129	273665	488855	160035	179577	390566	184109	0	0	216841	193642	49.2226	78338.5	35124	220661	201649	166146
0.60_551.1185m/z		551.119	1	0.60435	0.0628667	4	78546.4	34.78	47666.8	43844.9	87218	75080.6	28370.7	68681.6	46777	68614.4	66723.4	42568.9	65350.5	198354	59388.3	0	0	46289.2	37858.2	796.459	4372.1	0	76379.3	131481	97758.3	Caryatin glucoside	M+2Na-H	C24H26O12	86.8088	HMDB
0.60_595.0618m/z		595.062	1	0.60435	0.0314333	1	60730.9	22.92	6961.26	5176.01	74854.7	42624.7	46839.4	50316.3	52071.7	65211.2	69062.7	40813.9	43019.6	41967.4	54110.1	0	5835	62563.2	44920.6	910.168	14849.2	21385.8	0	22664	24152.7
0.60_597.0206m/z		597.021	1	0.60435	0.0314333	1	45819.3	32.71	3572.12	1636.98	69008.1	40340.3	26212.2	36220.4	27455.9	55430.4	22853.7	33320.2	32185.4	62598	51971.9	3156.11	3146.96	38282.3	28885	1336.57	3127.92	7435.69	0	38814.7	43786.3
0.61_104.1070m/z		104.107	1	0.614833	0.686933	1	3.52621e+06	10.88	3.02334e+06	2.45516e+06	2.61278e+06	1.85192e+06	1.90956e+06	2.24659e+06	3.00187e+06	3.1463e+06	5.60691e+06	2.27777e+06	3.45608e+06	5.09805e+06	2.74168e+06	1.75296e+06	1.47475e+06	1.21477e+06	996384	1.44306e+06	1.17669e+06	1.83209e+06	1.77095e+06	1.6351e+06	2.92904e+06
0.61_107.0606m/z		107.061	1	0.614833	0.0628667	4	8458.79	36.76	450.684	502.554	8919.64	5751.15	4351.47	4831.2	10835.6	9500.29	12395.5	2467.13	8384.6	7324.16	7467.29	322.991	258.573	4955.98	3707.6	952.279	301.01	165.955	25.209	5328.72	7777.34
0.61_110.0484n	110.048	93.0451	1	0.614833	0.23865	3	177647	12.62	118634	110293	162963	119603	87348.6	136385	154800	159707	201370	109000	166758	319021	133738	62633.3	61717.8	105058	97521.9	96337.8	56574.3	44226.2	229707	189657	177703		M+H-H2O, M+H
0.61_122.0718m/z		122.072	1	0.614833	0.145517	1	81743.8	15.37	35811	39497.2	75096.2	65588.2	41814.4	68054.2	76497.4	75373	74865.6	45976.6	69396	148555	59428	21524.8	15613.7	57984.6	46323.9	27401.1	13208	18514.3	128321	84115.6	88703.4	Histidinal	M+H-H2O	C6H9N3O	97.8055	HMDB
0.61_126.1026m/z		126.103		0.612					44756	36843	34812	27183.6	18776.5	21613.3	28052.5	23743.4	25458.2	20278.1	27132.4	54032.4	24241.4	24465.3	21215.6	21180.4	18767.6	35951.4	17601.3	10020	41139.3	28530.8	27968.1	1-Methylhistamine	[M+Na]+	C6H11N3	100	KEGG
0.61_130.1010m/z		130.101	1	0.614833	0.0523833	2	6382.71	29.22	1152.37	1662.29	8118.49	6362.17	5599.26	4362.76	3731.32	5912.06	6172.83	3787.79	6197.51	11241.7	2565.71	237.63	107.545	4675.02	2126.9	254.267	1155.95	1121.29	1163.28	9969.14	2121.06
0.61_137.0191m/z		137.019	1	0.614833	0.0314333	1	3681.67	56.79	6086.22	2361.28	17.6244	363.255	587.295	317.441	505.808	569.256	585.65	0	598.254	87.6014	568.797	2089.2	4795.23	226.345	314.697	2430.87	14009.7	0	1356.35	1088.33	1078.19
0.61_151.0853m/z		151.085	1	0.614833	0.0314333	6	7137.13	36.3	0	706.73	3341.99	4698.66	3210.96	5541.59	4322.92	5145.2	13227.5	3466.57	8749.93	8284.4	6328.61	0	0	4118.88	1958.59	31.652	0	1828.04	0	5794.95	7760.73
0.61_152.0320m/z		152.032	1	0.614833	0.0524	7	20050.6	49.32	4503.3	5016.28	22433.7	24137	23226.6	12633	10346.2	10132	24360.1	10319.6	23502.7	20383.5	8117.94	3394.07	6822.79	13877.1	11233	2715.68	7490.83	14600.9	5938.4	9322.52	5082.37
0.61_153.0658m/z		153.066	1	0.614833	0.260867	2	359905	17.87	432782	334122	312107	243917	197515	229561	394736	324308	486345	183683	340299	524738	257487	274727	243151	201591	164663	344525	174941	90339.3	421416	314447	291049
0.61_155.0696n	155.07	156.077	1	0.614833	0.6462	2	1.90991e+06	9.81	1.88186e+06	1.54703e+06	1.76313e+06	1.53666e+06	1.03647e+06	1.55724e+06	1.53599e+06	1.70902e+06	2.05125e+06	1.03145e+06	1.72636e+06	3.19949e+06	1.48512e+06	1.03031e+06	793343	1.22857e+06	1.06265e+06	1.6822e+06	727532	480189	2.21584e+06	1.89155e+06	1.9177e+06		M+H-H2O, M+H
0.61_156.0266m/z		156.027	1	0.614833	0.08265	3	3870.1	46.13	740.503	1829.07	2093.45	1048.58	1930.85	4392.69	2945.13	4063.87	5009.04	1094.15	5502.51	2014.54	5132.97	607.913	1265.44	423.028	2687.53	1110.23	192.866	1856.77	4338.32	5015.16	7576.98
0.61_156.0497m/z		156.05	1	0.614833	0.0314333	3	7697.48	36.44	3023.83	2758.81	5188.17	4947.91	5143.61	5009.59	4647.84	14192.5	13532.9	1119.39	6006.43	11268.3	4151.98	2575.49	1046.84	4249.85	5098.79	2047.15	1313.34	2702.92	1625.47	6946.77	9601.47
0.61_156.0766m/z		156.077		0.613					203627	159059	164252	130889	73663.4	106890	98590	110900	93343.9	87123.3	106361	266500	104382	103233	76671.1	101515	90391.9	192038	69379	34626.4	217842	139271	145793	Histidine	[M+H]+	C6H9N3O2	99.5	KEGG
0.61_156.1114m/z		156.111	1	0.614833	0.124567	1	24845	32.06	9020.44	8799.71	24488	26223.6	12205	18729.4	19732.7	19378.8	26569.7	11479.9	18968.9	56588.7	15168.1	3650.87	2377.6	16284.7	12300	5080.63	793.547	3008.72	32806.8	26055	27079.8
0.61_169.0596m/z		169.06	1	0.614833	0.29105	16	117694	15.27	131317	113476	86649.1	85345.3	91386.2	99689.3	89858.5	116820	114685	62303.6	130963	132861	85232.4	81820.9	79891.1	70122.1	63197.8	77728.2	82469.8	59387.4	118692	111416	93358.9
0.61_170.0921m/z		170.092	1	0.614833	0.82315	2	4.36283e+06	9.56	4.14634e+06	3.423e+06	3.77713e+06	3.12039e+06	2.54782e+06	3.0092e+06	4.40939e+06	3.71607e+06	5.70025e+06	2.34112e+06	4.18212e+06	6.23436e+06	3.09972e+06	2.49092e+06	2.22054e+06	2.44012e+06	2.10662e+06	3.25865e+06	1.8475e+06	1.34303e+06	4.3966e+06	3.85633e+06	3.47465e+06
0.61_175.1187m/z		175.119	1	0.614833	0.292283	2	674917	14.61	786764	637623	600363	651834	438838	622856	376044	551849	585898	305449	457158	1.05342e+06	382822	459489	374132	468346	428595	460326	441651	218643	641465	717579	564675
0.61_197.1395m/z		197.14	1	0.614833	0.458767	2	667035	9.71	705633	582529	630083	545972	413326	495735	569141	568457	668320	389186	673954	906393	537747	425485	347142	423807	342776	557368	303030	195399	741394	597471	564514
0.61_198.0871m/z		198.087	1	0.614833	0.6555	15	1.56342e+06	12.39	1.60465e+06	1.25004e+06	1.44525e+06	1.22525e+06	815820	1.23847e+06	1.35629e+06	1.40918e+06	1.8768e+06	850437	1.32828e+06	2.70095e+06	1.1067e+06	880875	688120	961415	869411	1.48908e+06	601262	360256	1.81395e+06	1.48779e+06	1.50951e+06
0.61_210.0516m/z		210.052	1	0.614833	0.0628667	10	41103.5	37.87	9043.01	7509.49	21841.1	15088	31539.8	55200.2	19180.6	46173.1	31772.2	15065.7	47245.3	60874	39660.8	4412.12	4943.91	18904.5	15205.9	3258.49	4685.95	10262.4	6242.61	44915.3	47532.3
0.61_210.0872m/z		210.087	1	0.614833	0.541417	16	2.67134e+06	8.17	2.86937e+06	2.45216e+06	2.57161e+06	2.34488e+06	1.51235e+06	2.29917e+06	1.86646e+06	2.40635e+06	2.26991e+06	1.50781e+06	2.45486e+06	4.5186e+06	2.22056e+06	1.54219e+06	1.20976e+06	1.83932e+06	1.60408e+06	2.71517e+06	1.0765e+06	591400	3.55907e+06	2.75671e+06	2.9066e+06
0.61_211.0958n	211.096	212.102	1	0.614833	0.926767	1	1.06552e+07	10.59	1.02454e+07	8.28535e+06	9.24595e+06	7.50625e+06	6.13021e+06	7.17415e+06	1.10578e+07	9.13751e+06	1.44389e+07	5.68535e+06	1.00053e+07	1.51508e+07	7.52102e+06	6.02779e+06	5.24466e+06	5.81242e+06	5.03881e+06	8.00084e+06	4.43583e+06	3.24115e+06	1.05375e+07	9.25101e+06	8.41543e+06	Zalcitabine	M+H-H2O, M+H	C9H13N3O3	99.3036	HMDB
0.61_224.1030m/z		224.103	1	0.614833	0.229417	13	347578	14.55	405810	322140	314784	242469	182918	224058	342154	282837	439919	186895	343750	504227	259692	95758.1	99873.3	197948	160123	332530	167163	82108.5	420432	327684	271653
0.61_226.1065n	226.107	227.114	1	0.614833	0.635717	4	1.04116e+07	10.11	1.10762e+07	9.03943e+06	1.01406e+07	9.14894e+06	6.00348e+06	8.8887e+06	7.38556e+06	9.24786e+06	9.05612e+06	5.88298e+06	9.44479e+06	1.74654e+07	8.60222e+06	5.94215e+06	4.58811e+06	7.37744e+06	6.29913e+06	1.02625e+07	4.07966e+06	2.52909e+06	1.32778e+07	1.04838e+07	1.12133e+07		M+H-H2O, M+H
0.61_227.0757m/z		227.076	1	0.614833	0.0943	3	142727	35.42	31597.2	33285.5	62320.6	66287.7	99152.4	144241	86865.4	170079	113761	42587.3	210403	181632	136429	15458	22493.6	65364.2	67155.1	15210.2	19614.4	34585.7	61832.8	189048	191180
0.61_239.1066m/z		239.107	1	0.614833	0.0314333	7	5000.8	281.46	0	0	0	0	0	0	37322.7	4925.24	0	0	0	0	0	0	0	0	0	0	0	0	0	0	0
0.61_241.0831m/z		241.083	1	0.614833	0.0838333	5	474215	31.28	74056.4	152752	193456	185835	368870	466790	341475	551921	523159	160784	629620	498804	405069	46212.8	62498.5	198490	195183	53054.9	55635.5	222910	178117	555646	515964
0.61_241.1294m/z		241.129	1	0.614833	0.72885	5	3.99454e+07	8.33	3.98032e+07	3.36765e+07	3.68805e+07	3.20962e+07	2.5867e+07	3.04071e+07	3.29649e+07	3.39468e+07	3.9754e+07	2.40582e+07	3.97315e+07	5.36983e+07	3.22047e+07	2.46836e+07	2.15732e+07	2.59595e+07	2.08242e+07	3.01108e+07	1.78392e+07	1.30758e+07	4.11358e+07	3.52052e+07	3.4609e+07
0.61_241.2633m/z		241.263	1	0.614833	0.0628667	1	63893	139.49	461.691	1060.57	29608.7	27232.6	1410.22	0	309843	9520.94	13752.5	14763.1	0	41948.5	107066	463.787	6.86373	17173.5	9416.18	0	0	898.244	9725.45	7516.97	3.1788
0.61_246.1812m/z		246.181	1	0.614833	0.26085	3	278932	13.27	311895	236660	253582	201587	148069	195908	236257	198581	277277	145877	249483	437634	185417	176440	224823	215071	169646	290399	147396	102651	340296	243252	240456
0.61_296.0666m/z		296.067	1	0.614833	0.125733	4	139069	25.61	31978.6	26853.2	120216	118409	133026	98834.9	83435.8	106303	122079	102091	104688	175638	122996	4251.47	2747.47	54445.5	49375.7	7038.28	12621.1	56393.8	44582.4	86541.8	105504
0.61_298.0976m/z		298.098	1	0.614833	0.124567	2	17631.8	28.48	7022.26	6582.03	10795.4	10187.1	8116.58	7992.92	27685.9	12728.3	22540.4	6333.18	15656	35781.4	13847.3	1959.59	791.981	10691.6	6144.66	7799.68	2890.09	3517.63	22664.8	10279.3	13075.9
0.61_338.0271m/z		338.027		0.61					2670	2460	2606	2500.66	2775.84	2800	718.333	1562.26	1079.59	2154.11	908.333	1133.82	880.714	3168.82	3770.31	1746.62	2033.11	1082.56	3690.58	3127.14	932.143	477.477	740.517	Tenoxicam	[M+H]+	C13H11N3O4S2	94	KEGG
0.61_399.1455m/z		399.146	1	0.614833	0.124567	4	137197	34.72	20857.4	21223.6	126362	86286.9	56394.3	76726.6	167849	96322.4	155665	54591.7	124224	298063	134873	3767.72	1980.78	82437	50770.1	735.758	1746.45	34500.8	112666	82220.4	121233
0.61_490.1084m/z		490.108	1	0.614833	0.0419167	1	40320.1	88.85	68478.3	52482	0	0	0	0	0	0	0	0	0	0	0	0	0	0	0	1204.88	415.792	0	57338.6	0	0
0.61_502.1066m/z		502.107	1	0.614833	0.07335	3	46446.4	87.59	75751.3	63588.1	0	1135.03	0	0	3843.33	0	11538.2	0	0	605.723	0	1182.94	10008.5	0	0	8019.95	171595	0	29137	0	0
0.61_772.0723n	772.072	773.08	1	0.614833	0.26085	1	2.03057e+06	31.31	1.24777e+06	645189	1.04897e+06	471055	294892	686301	4.28767e+06	1.20341e+06	6.78755e+06	375018	1.37576e+06	3.10517e+06	780093	62240.9	91799.5	528179	277894	507701	68495	20088.8	1.70652e+06	1.05003e+06	1.09924e+06	Guanosine triphosphate adenosine	M+H, M+Na, M+2Na-H	C20H27N10O17P3	85.1456	HMDB
0.61_81.0454m/z		81.0454	1	0.614833	0.0628667	3	6309.84	40.87	0	0	6107.97	5549.12	2974.84	4909.39	3355.7	5237.37	7959.49	2371.83	5168.42	17977.2	3942.43	289.468	237.495	3280.34	1952.95	109.313	0	0	0	8274.76	6150.27	4-Hydroxymethylpyrazole	M+H-H2O	C4H6N2O	90.7248	HMDB
0.61_876.9829m/z		876.983	1	0.614833	0.0838333	1	99202.9	44.91	0	16080.2	149451	102240	70849.9	68575.7	93722.7	103304	159530	81950.5	39615.9	22385.2	63353.1	329.011	0	117694	99211.5	3846.28	19956.9	13205.2	26472.7	30628.3	7685.95
0.62_148.0038m/z		148.004		0.624					110673	80219	81868	46477	33689.3	44517.5	88780	62597.2	111643	43184.9	53997.2	111266	44205	63085.6	57402.3	49081.1	42617.6	88201.4	38559.1	28997.9	79775	46735	50073.3	Taurine	[M+H]+	C2H7NO3S	100	KEGG
0.62_227.1139m/z		227.114		0.615					1253635	974770	1047727	862429	455083	693284	497622	652275	438015	557490	648714	1.64088e+06	661739	638856	455695	678324	600851	1.25568e+06	403377	183765	1.35738e+06	857453	941316	L-Carnosine	[M+H]+	C9H14N4O3	100	KEGG
0.62_388.1299m/z		388.13		0.62					8199	5649	7591	5909.87	3856.59	4265	3168.33	4212.26	2902.04	4619.18	3061.11	5725	2967.14	6434.57	4538.28	4202.7	4329.05	4574.07	4146.27	2581.43	4447.32	3485.74	2579.31	Dimethomorph	[M+H]+	C21H22ClNO4	86	KEGG
0.63_101.0480n	101.048	84.0447	1	0.625317	0.374933	3	358685	12.69	344817	275652	282249	326777	199906	259804	321583	292187	520370	155699	328628	595083	197465	205010	226151	176664	121752	288089	152518	86295.8	314889	268895	278448		M+H-H2O, M+H
0.63_102.0555m/z		102.056		0.625					4167	4120	3853	3081.58	1841.73	2492.5	2919.17	2630.19	3341.84	1911.64	3578.7	6782.35	2231.43	2613.09	2981.25	1837.84	1806.76	3770.83	1717.3	1185.71	4897.32	3233.48	3897.41	1-Aminocyclopropane-1-carboxylic acid	[M+H]+	C4H7NO2	96	KEGG
0.63_126.0219m/z		126.022		0.632					285358	211388	214350	129778	88912.1	126662	239325	154526	299221	126540	157534	363288	112839	173994	151829	128814	107367	234894	107837	83238.6	233707	138825	148090	Taurine	[M+Na]+	C2H7NO3S	99.9	KEGG
0.63_130.0498m/z		130.05	1	0.625317	0.17695	15	782900	21.98	868727	673999	563890	633075	407035	530369	813693	657089	1.31002e+06	330034	735500	1.23296e+06	377728	279445	329802	346601	247923	371699	370566	206215	760833	582451	538032
0.63_147.0763m/z		147.076		0.625					16218	12583	13493	12010.5	6266.8	10378.3	13718.3	11045.3	14622.4	8183.56	10350	25707.4	7733.57	11551.7	8420.31	6287.16	4648.65	13903.5	8600.56	3384.29	12882.1	7959.46	11252.6	Glutamine	[M+H]+	C5H10N2O3	99.9	KEGG
0.63_184.0731m/z		184.073	1	0.625317	0.145517	5	460404	27.65	165162	176892	331504	453703	212332	269514	360571	509880	628593	221367	424810	739047	277557	49043.8	37555.9	165425	132749	55961.4	32374.9	89413.9	355697	294751	388997	(R)-Boschniakine	M+Na	C10H11NO	92.7119	HMDB
0.63_222.1695m/z		222.169	1	0.625317	0.0838333	2	9381.62	74.86	0	2351.92	7579.09	6855.58	4985.32	8806.74	18300.1	2838.62	18719.3	9059.96	5381.86	4053.72	0	0	0	14561.4	13498.2	0	0	2945.57	8178.57	5396.96	0
0.63_223.1185m/z		223.119	1	0.625317	0.114083	4	22627.6	23.88	1016.37	7398.68	19261.9	19166	15041	12541.2	21720.1	13266.4	22237.5	12430	22518.9	36466	21162	0.0911022	78.8644	14889.9	8595.05	0	0	0	24830.6	24097	23182.2
0.63_250.0250n	250.025	273.014	1	0.625317	0.509983	2	838426	16.54	822575	589060	706052	447087	389895	493842	1.02472e+06	723927	1.79846e+06	407562	646876	1.10325e+06	503658	354274	429627	481061	418419	608599	390254	363065	644358	541473	526894		M+H, M+Na, M+2Na-H
0.63_258.1096m/z		258.11		0.626					201364	153592	162340	130248	122302	122730	124114	124314	133324	104586	141044	327432	140449	110704	54936.7	74192.6	66524.3	141728	59710.3	36920.7	180177	122605	159483	sn-Glycero-3-phosphocholine	[M+H]+	C8H21NO6P	100	KEGG
0.63_258.1101m/z		258.11	1	0.625317	0.489017	9	1.68244e+06	10.98	1.41031e+06	1.13347e+06	1.25178e+06	1.07559e+06	1.26083e+06	1.1666e+06	1.37815e+06	1.35552e+06	2.06168e+06	865831	1.53707e+06	2.62583e+06	1.44076e+06	811480	420665	639261	519422	908702	461005	370634	1.33004e+06	1.11882e+06	1.46746e+06
0.63_270.0101m/z		270.01	1	0.625317	0.0419	2	5633.39	173.21	650.084	0	0	0	0	84.6923	15197.9	0	38449.8	0	0	461.744	0	0	320.56	0	0	328.168	0	0	0	89.2185	0
0.63_285.1573m/z		285.157	1	0.625317	0.0628833	2	29908.9	27.1	1909.82	4773.41	29212	27691.1	18425.4	31391.6	14679.1	23555.6	36504	16183.4	21067.8	56677.8	19661.9	0	0	21401.6	24278.6	0	1109.03	2360.75	7421.38	39603.6	32423.5
0.63_371.0936m/z		371.094	1	0.625317	0.0524	12	9020.56	111.28	19834.3	7227.33	0	0	0	0	4458.93	0	7694.54	0	0	0	0	2635.18	4382.96	0	0	3389.55	45265.3	0	1155.24	0	0
0.63_393.0197m/z		393.02	1	0.625317	0.166483	4	155394	85.59	117539	89031.8	2805.27	0	0	0	34061.5	2133.8	101726	0	0	0	0	126043	400686	0	1424.63	75153.7	529320	0	27968.5	1118.75	0
0.63_410.1080m/z		410.108	1	0.625317	0.229417	3	104058	7.09	112445	101179	98550.2	74190.9	71497.2	54453.6	44050.6	71335.2	78458.5	66270.8	32957.9	34115.9	38552.6	107096	128099	79986.2	76031.3	56370.1	118961	65226.8	35581.8	34937.3	20044.3
0.63_501.0675m/z		501.068	1	0.625317	0.156	4	86235.1	16.85	24916.4	17704.3	22149.3	16618.2	3246.55	19712.7	191745	35696.4	341553	5340.23	54693	161031	20992.2	5563.77	3795.34	9133.37	2845.8	10389.1	2350.73	0	87204.9	57014.2	47705.4
0.63_512.9782m/z		512.978	1	0.625317	0.0628667	1	19677.3	61.68	28593.6	22120.5	5967.76	706.149	660.746	19.3998	0	6850.71	6398.17	2266.1	0	0	0	13498.7	20050.2	1706.59	1686.47	16005.6	77142.8	600.782	12729.4	2816.04	74.3393
0.63_583.9406m/z		583.941	1	0.625317	0.0943167	1	95520.1	50.25	38889.7	43817.1	98109.5	59341.2	72064.9	42995.5	39369.4	74594.8	67133.1	79419.9	28323.2	23328	36574.1	20158.1	40675	109487	133002	15091.2	45341.5	272670	17794	14421.4	12402.3
0.63_685.0129n	685.013	686.02	1	0.625317	0.0943	1	371749	48.78	145376	124757	307043	190879	100886	192697	494451	278190	764986	162861	375299	639041	231705	47757.8	60015.3	164880	106408	67529.7	108940	22174.7	155905	295799	266257		M+H, M+Na
0.63_789.0536m/z		789.054	1	0.625317	0.124567	1	218024	43.03	49826.7	26567.8	67824.8	35315.2	7316.29	56379.3	466974	88361.7	728604	8527.21	191666	535624	68457.3	2347.08	12141.3	12078.7	14105.8	23656.5	22013.1	4095.01	280924	187031	177106	NADP	M+2Na-H	C21H29N7O17P3+	90.0877	HMDB
0.64_102.0917m/z		102.092	1	0.635783	0.07335	1	19893.7	30.03	665.748	974.852	15580.3	18964.4	10199.8	15812.1	15690.6	17595.6	31109.5	6747.23	18557.4	29946.2	12231.2	1332.97	3120.71	12583.2	6437.02	2745.45	1333.04	13919.8	1031.97	14230.5	12676.9	5-Aminopentanal	M+H	C5H11NO	94.0825	HMDB
0.64_113.0713m/z		113.071	1	0.635783	0.03145	2	9073.21	58.15	0	0	2969.78	8700.73	3631.78	7646.18	3699.7	1570.88	18925.7	3065.98	11911.8	19453.4	5348.72	0	0	4812.05	0	0	0	1042.87	3012.47	3270.21	9165.19	L-cis-3-Amino-2-pyrrolidinecarboxylic acid	M+H-H2O	C5H10N2O2	93.5362	HMDB
0.64_115.0876m/z		115.088	1	0.635783	0.0314333	5	7847.91	42.33	2609.53	1186.54	4876.8	7679.31	2928.17	4729.08	4684.35	4802.44	13548	4816.3	8679.66	16988.8	3322.74	643.193	490.695	4135.34	2462.28	924.6	351.293	1425.69	1582.13	5389.13	7201.19
0.64_125.0149n	125.015	126.022	1	0.635783	0.874367	1	4.86106e+06	11.36	4.60214e+06	3.66841e+06	4.08558e+06	2.95698e+06	2.30083e+06	3.36513e+06	5.17677e+06	4.05525e+06	8.0962e+06	2.54176e+06	4.61015e+06	7.43198e+06	3.09106e+06	2.92696e+06	2.70282e+06	2.61272e+06	2.1808e+06	3.77771e+06	1.92604e+06	1.90494e+06	4.76638e+06	3.71082e+06	3.98418e+06		M+H-H2O, M+H
0.64_148.0605m/z		148.061	1	0.635783	0.0838333	12	28907.8	26.67	17002.7	15858.1	25335	18580.2	13081.2	13899.9	52847.2	15510	46791	10001.1	20971.9	63298.7	12785.4	17197.8	16203.7	23716.5	12020.1	18696.7	9461.17	2603.96	13698	21789.9	21198	L-4-Hydroxyglutamate semialdehyde	M+H	C5H9NO4	97.3465	HMDB
0.64_159.0765m/z		159.076	1	0.635783	0.405133	19	223063	8.98	192418	163137	168048	167645	111146	167057	131080	205730	292810	144442	268038	380914	129699	50064	51363.4	94025.5	61325.4	65658.8	68124.3	50806.8	253156	174449	219313	Glycyl-Threonine	M+H-H2O	C6H12N2O4	91.5593	HMDB
0.64_162.1121m/z		162.112	1	0.635783	0.562367	1	6.66937e+06	11.75	6.72893e+06	5.34597e+06	5.83233e+06	5.57293e+06	4.16855e+06	5.05447e+06	4.75834e+06	6.09178e+06	9.30698e+06	2.75951e+06	6.50566e+06	8.71536e+06	5.31073e+06	4.09607e+06	6.5519e+06	3.90978e+06	2.49246e+06	5.02539e+06	4.2323e+06	4.90481e+06	4.55478e+06	4.39643e+06	5.08881e+06	L-Carnitine	M+H	C7H15NO3	98.9693	HMDB
0.64_162.1124m/z		162.112		0.635					806897	618377	634037	577143	339335	436709	368345	447846	492673	276929	463677	844716	413617	525679	717505	409641	285215	671510	495637	382784	527465	391745	437228	D-Carnitine	[M+H]+	C7H15NO3	99.8	KEGG
0.64_173.0203m/z		173.02		0.641					4027	2987	3162	2175	1450.9	2216.67	3565.83	3129.25	3626.53	1608.9	2204.63	5711.76	1545.71	2631.66	2467.19	1875.68	1051.35	3125.77	1996.48	1187.14	2340.18	1704.2	2155.17	sn-Glycerol 3-phosphate	[M+H]+	C3H9O6P	94	KEGG
0.64_173.0217m/z		173.022	1	0.635783	0.07335	10	14396.5	55.1	5111.88	2424.58	9459.82	8368.06	5530.63	8435	21247.5	16704.7	30890.5	5304.22	6625	25171.4	5049.53	3662.69	4401.26	6179.23	2287.85	5928.59	2251.61	1578.77	1292.28	7244.8	4046.6
0.64_192.9873m/z		192.987	1	0.635783	0.07335	2	22002.9	26.83	18853.6	11854.6	20464.2	18691.3	22990.6	20513.3	20247.8	17912.5	35824.7	16984.3	13708.3	9972.31	4740.79	13541.1	7483.2	11095.3	2966.99	5658.46	5344.31	11370.2	4769.73	3025.15	8543.22
0.64_195.0037m/z		195.004	1	0.635783	0.0838167	7	132292	28.52	59335.2	47713.4	127697	101096	101263	86031.7	111368	178164	180637	94847.4	91189.8	145582	52703.7	44227.9	40753.5	89402.6	69882.7	30759.7	48375.4	65014.5	26798.2	66220.4	46802.1
0.64_203.0527m/z		203.053	1	0.635783	0.0943	22	155996	18.09	90427.3	113449	130618	132776	187587	129175	97082.5	120656	283429	96025.2	103841	88287.3	55861.8	63758.2	63285	47048.8	39513.5	43521.8	59010.2	97129.6	34134.4	35870.1	35819.2
0.64_205.0679m/z		205.068	1	0.635783	0.07335	4	17514.4	11.94	15364	13900.6	17605.9	14459.7	12508.2	13126.8	17067.3	18814.7	22214.4	17070.2	11609.4	14706.8	5996.26	10288.4	7936.6	13886.6	14055.1	6747.13	10757.2	12788	6848.15	7869.78	12029.4
0.64_243.0270m/z		243.027	1	0.635783	0.0524	25	30621	70.04	5397.28	803.64	15918.9	16109.4	24811.7	27733.7	31293.5	6565.72	84819.8	12548.4	19233.6	48627.3	7314.14	1005.21	0	2767.54	1228.54	2050.08	415.475	1006.88	8.1923	884.891	11318.4
0.64_248.9340m/z		248.934	1	0.635783	0.0314333	1	5741.71	93.87	0	0	6928.03	9595.97	0	0	3134.66	8239.36	4226.24	5940.06	3866.15	19626.8	0	0	0	5006.91	0	70.8126	0	0	0	7200.87	4300.95
0.64_258.1555m/z		258.156	1	0.635783	0.0314333	3	11589.7	41.47	829.262	0	10431.9	10192.9	7913.36	7661.38	9893.02	4930.05	16603	5687.99	3906.23	27591.1	10218.8	65.1296	4.98739	2747.03	1258.56	3.45616	0	1248.88	142.586	6877.99	11285.2
0.64_305.0019m/z		305.002	1	0.635783	0.0524	20	47645	67.49	13906.2	9755.86	34017.2	38461.8	88495.1	49146.6	25740	24695.8	47776.6	41874.4	18261.7	34136.9	10044.8	7853.77	8621.73	12973.5	8842.89	4866.02	1837.1	27628.2	30.9787	1169.94	12284.4
0.64_347.2293m/z		347.229	1	0.635783	0.312067	1	314570	14.36	346192	259805	320460	310810	198959	232470	264203	240382	278718	207346	266163	467468	238046	196737	168830	237043	214052	256873	147161	95216.3	339155	239979	288415
0.64_362.9862m/z		362.986	1	0.635783	0.53095	9	1.3391e+06	14.08	1.21959e+06	936906	1.00121e+06	1.42855e+06	1.50742e+06	1.29957e+06	659785	1.54294e+06	556580	1.03843e+06	1.07058e+06	913228	757595	702657	430037	391753	235002	341337	161795	186035	260833	223075	740503	D-Fructose 2,6-bisphosphate	M+Na	C6H14O12P2	89.7128	HMDB
0.64_365.1035m/z		365.104	1	0.635783	0.0523833	31	168584	64.31	258095	199618	48039.9	6737.43	7085.46	8163.56	56186.2	33169.1	15031.7	27109	6629.12	14082.9	9674.09	37877.7	42351.2	1076.67	36039.7	45223.6	119654	8590.49	102641	15118.4	10256.2
0.64_689.2080m/z		689.208	1	0.635783	0.0419167	13	15519.8	99.09	30752.7	15806.6	0	0	0	0	0	0	0	0	0	0	0	0	0	0	0	6248.78	28714.7	0	0	0	0
0.65_117.0790n	117.079	118.086	1	0.646267	0.5204	7	1.19246e+06	21.7	586377	526278	1.20375e+06	760195	623779	889280	1.14665e+06	865376	1.65501e+06	813749	951066	1.46488e+06	1.14988e+06	304333	270416	859221	614962	323046	300328	1.06892e+06	896802	1.32718e+06	1.00573e+06		M+H, M+2Na-H
0.65_118.0622m/z		118.062	1	0.646267	0.104783	2	16523.8	21.07	5330.71	8203.78	7027.86	8588.2	6390.15	17072	16954.7	18066.2	19475.7	6765.07	14633.8	23141.7	15575.6	4604.83	4966.55	7810.41	5094.29	3803.58	4149.25	18329	8432.86	12227.9	16491.5
0.65_152.0221m/z		152.022	1	0.646267	0.3644	1	671405	32.42	342911	339711	669906	595501	370465	481982	584389	386561	474293	469635	787936	683884	771086	94703.2	72872.3	458683	415801	170508	78172.6	410627	586321	328622	940421
0.65_174.0586m/z		174.059	1	0.646267	0.0628667	1	8780.35	62.85	1752.32	1889.7	5980.69	1536.57	5299.59	3380.77	12612.4	4232.32	17479.3	10664	7523.87	4364.59	6995.22	2185.7	277.978	6341.96	9873.25	606.041	1126.52	1401.43	0	10978.6	3930.73
0.65_212.0074m/z		212.007	1	0.646267	0.104783	1	102289	8.49	46947.6	52072.9	44076.7	40407.4	49841.4	73069.9	150686	63145.4	104966	34909.7	152369	82793.3	124416	21362.4	20247.6	36663.5	40724	30449.9	7520.2	43459.6	106484	36371.9	176750	Taurocyamine	M+2Na-H	C3H9N3O3S	87.8624	HMDB
0.65_212.0429m/z		212.043	1	0.646267	1.25985	2	1.09074e+07	12.44	1.13096e+07	8.82113e+06	9.93633e+06	7.89293e+06	4.49745e+06	6.47747e+06	1.52241e+07	5.58284e+06	1.1294e+07	5.87662e+06	1.27447e+07	1.03049e+07	12667843	6.34308e+06	2.95527e+06	6.50021e+06	5.54822e+06	8.94317e+06	549960	4.27169e+06	1.45633e+07	3.96901e+06	1.59795e+07	Phosphocreatine	M+H	C4H10N3O5P	99.6814	HMDB
0.65_212.0839m/z		212.084	1	0.646267	0.0628833	8	48531.2	47.54	14032.9	12611	28373.5	484.718	13202.3	18175.9	228715	24533.7	45787.4	9578.44	44575.7	18412.7	15960.5	7617.76	6763.19	3406.04	9776.39	5211	11577.9	16861.5	1400.61	14577.2	41599.2
0.65_233.1321m/z		233.132	1	0.646267	0.0314333	1	8563.75	84.35	1208.55	2105.58	6248.93	0	3736.9	3063.43	19259.4	4360.17	14406.1	9020.09	11370.8	0	6339.87	2.01569	545.356	1836.29	11663.9	1168.58	495.408	1318.73	2483.99	9326.87	0
0.65_234.0254m/z		234.025	1	0.646267	0.0419167	1	78940.1	41.75	49818.1	42948.2	90049	62661.5	44487.3	46863.3	123125	53978.2	46393.4	57466.9	71848.4	59430.2	83364.4	14868.5	6924.89	55646.9	60604.9	27096.4	571.502	33560.7	58593.5	21286.6	84703.5	Phosphocreatine	M+Na	C4H10N3O5P	95.3146	HMDB
0.65_242.0900m/z		242.09	1	0.646267	0.156	4	50202.8	26.02	26508.9	45018.6	35230.1	24227.9	32936	47416.7	42177.4	44767.1	49217.4	21305.9	70758.4	57539.7	45975.1	19807.1	19016.6	27147.9	18496.8	19168.7	16763.4	30695.5	32346.9	62031.6	53972.6	Lenalidomide	M+H-H2O	C13H13N3O3	95.9967	HMDB
0.65_299.1724m/z		299.172	1	0.646267	0.0943	3	23471.8	80.9	0	1310.26	20827	45742.4	18194	25884.8	16990.1	4453.14	21966.5	18199.5	5390.83	6724.08	15973.3	0	0	41524.7	11469.9	0	0	0	3438.31	23227.2	20012.2
0.65_353.0147m/z		353.015	1	0.646267	0.125733	1	113926	32.92	50559	40767.9	76389.1	81223.6	144436	288727	13320.2	118730	33444	82202.7	30288.7	100550	35736.4	4708.67	8182.17	20924.1	5240.42	12425.4	2449.37	20596.8	15152.8	1406.84	55202.2
0.65_359.0403m/z		359.04	1	0.646267	0.3225	3	147921	16.51	170091	121754	151918	107696	76083.8	89572.8	150128	80323.7	101538	85682.1	131467	112221	168960	88562.2	26784.6	87337.2	84364.4	137611	4324.6	36081	157766	39794.3	141245
0.65_380.0152n	380.015	381.022	1	0.646267	0.41685	1	546869	13.16	560127	469168	611312	479912	363960	287034	356672	352363	329763	441707	301056	209378	436120	447397	270611	548884	538048	285788	65395.4	625082	286586	100536	297578		M+H, M+Na
0.65_423.0796m/z		423.08	1	0.646267	0.17695	1	366365	66.16	82602.2	86323.7	241036	202656	59724.5	122050	860096	66350.5	236088	125283	504510	213611	649893	4542.72	0	145895	107149	68809	0	40033.3	385838	36230.2	884369
0.65_609.0729m/z		609.073	1	0.646267	0.0419167	1	36005.9	63.44	18751.1	11602.6	40308.5	22524.6	9221.55	28052.9	75034.2	13585.8	27616.7	12723	32841.5	35395.9	48759.7	0	3.6224	12174	6488.13	6640.79	0	0	23758.8	3922.8	46791.5
0.66_261.0368m/z		261.037		0.657					2737	2436	818	1336.18	1259.69	1479.17	2736.67	1915.09	4116.33	754.11	2033.33	6238.24	1518.57	1015.35	2427.34	706.081	1499.32	2129.63	2272.86	845.714	2413.39	1535.29	1417.24	alpha-D-Glucose 6-phosphate	[M+H]+	C6H13O9P	99.7	KEGG
0.66_426.0716m/z		426.072	1	0.65675	0.07335	1	89296.1	31.32	35258.8	32302.7	117822	89670.8	71876.4	68989.3	57156.4	92454.5	85045.8	86368.1	56234.4	77602.4	52196.3	0	2318.11	84338.8	92318	9953.08	26408.7	88734.8	33323.5	49882.4	46259.9
0.67_114.0661m/z		114.066	1	0.667233	0.697417	3	4.10194e+06	8.28	4.23389e+06	3.5932e+06	3.85348e+06	3.12233e+06	2.23248e+06	2.9678e+06	3.89028e+06	3.24966e+06	4.22453e+06	2.40701e+06	4.34252e+06	5.78543e+06	3.47497e+06	2.68263e+06	2.2169e+06	2.51941e+06	2.19629e+06	3.37272e+06	1.64498e+06	1.84664e+06	4.73638e+06	3.02439e+06	4.3059e+06	Creatinine	M+H	C4H7N3O	95.8093	HMDB
0.67_114.0664m/z		114.066		0.673					396059	321032	328070	248324	150356	211442	209672	198904	176128	200712	236252	459396	191669	264873	209152	197153	171129	323617	174084	122164	346636	203073	257721	Creatinine	[M+H]+	C4H7N3O	99.6	KEGG
0.67_132.0540n	132.054	115.051	1	0.667233	0.499467	5	610784	2.87	485502	478555	505639	426033	402965	528797	442716	570676	619111	324940	678311	885359	464276	335094	324266	347912	314368	384316	271660	285583	548316	549391	564511		M+H-H2O, M+H
0.67_132.0786m/z		132.079	1	0.667233	1.11427	1	8.26223e+07	3.44	6.03928e+07	6.46767e+07	6.22859e+07	5.14263e+07	5.48265e+07	6.80095e+07	5.94566e+07	8.59231e+07	9.36578e+07	4.36366e+07	9.07693e+07	1.13794e+08	6.30296e+07	4.03672e+07	4.69219e+07	4.46434e+07	4.43488e+07	4.74766e+07	4.04299e+07	5.05627e+07	6.71589e+07	7.00307e+07	7.442e+07
0.67_146.1176m/z		146.118	1	0.667233	0.33295	1	278226	11.94	151722	131845	276363	183924	170684	205637	235272	222442	342977	172398	245358	430446	234348	46528.7	61752.5	195344	169809	86834.6	70178.6	181519	184041	223589	243492
0.67_146.1178m/z		146.118		0.67					25720	19304	20623	12715.1	10310.7	12575	14097.5	12758.5	15573.5	12484.9	14023.1	29864.7	14290.7	17942.6	20220.3	12779.1	12896.6	19996.9	12914.2	12079.3	19623.2	13684.7	15443.1	(S)-3-Amino-5-methylhexanoic acid	[M+H]+	C7H15NO2	99.2	KEGG
0.67_256.0133m/z		256.013	1	0.667233	0.166467	1	84375.4	20.73	68872	55221.7	83968.8	52413.2	47811.7	54990.1	108224	59000.1	162347	53912.1	68269.3	76799.1	48507.5	39152.1	33675.6	60192.5	62878.3	53288.9	18632.5	67515.8	69578.5	34305	64705.1
0.67_262.1397n	262.14	263.147	1	0.667233	0.301533	1	375343	13.88	397637	274910	432020	307001	203643	291884	341473	304081	444128	262962	320443	589126	230956	229065	199157	273629	236614	292803	157496	208779	352977	302037	296365		M+H, M+Na, M+2Na-H
0.67_295.0458m/z		295.046	1	0.667233	0.124567	4	78808.4	34.98	28688.8	28171.4	61548.6	41051.4	31775	64237.7	81432.7	70081.9	138555	34360	67651.9	159128	42990.2	17796.9	11686	33623	28581.2	18257.7	12920.9	21745.6	38322.7	79123.1	59963.9
0.67_317.0308m/z		317.031	1	0.667233	0.145517	2	207182	27.7	86856.7	78822.6	231566	195858	138641	171364	118331	190564	286711	178888	139879	262809	98525.8	23680.5	28482.8	168926	148989	41046	36565.1	109056	130714	176452	98517
0.67_323.0381m/z		323.038	1	0.667233	0.114083	2	14345.7	47.61	8968.32	4597.1	13039.5	12425.2	12074.1	8955.53	4894.44	6068.52	13435.4	10487	3700.09	3333.55	5437.05	5605.4	5918.01	17263.7	12872.1	3072.62	3708.41	45150.1	1998.49	4087.9	3614.53
0.67_333.0066m/z		333.007	1	0.667233	0.197917	1	86955.4	20.35	42607.1	43555.9	85940.8	68110	38911.6	72590.8	75404.1	66193.9	97530.5	51890	93710.9	170324	49760.4	25918.7	20656.9	48472.2	35297.6	33971.9	15441.7	19958.9	62532.4	97041.5	78232.3
0.67_458.0191m/z		458.019	1	0.667233	0.13505	1	98834.2	30.73	46103.2	33429.3	95658	77482.3	36735.5	76027.4	79600.9	81799.2	126711	56274.8	100056	236302	46540.3	10194.4	7024.5	48114.2	34320.6	28078.2	10586.9	17896.5	103686	133260	79077.3
0.67_490.1119m/z		490.112	1	0.667233	0.0838333	1	76458.9	34.03	2845.88	279.864	92254.2	60853.5	38807.4	42027.3	103041	38762.6	102526	50100.8	69183.9	79573.6	67426.3	0	0	58125.9	42709.4	0	0	25730.8	15966.6	17338.2	65750.4
0.67_519.2366m/z		519.237	1	0.667233	0.0314333	3	26020.2	55.97	0	0	19567.2	16336.3	7361.94	23726	32229.2	16233	32357.4	9921.52	24155.9	85037.8	6793.9	0	0	8997.53	9106.04	0	0	0	0	38046.1	14563.8
0.67_87.0557m/z		87.0557	1	0.667233	0.124567	1	207218	9.52	61536.1	59006.5	197800	161760	117161	163325	168722	199460	214465	123444	202357	329362	144387	19070.5	18939.5	129024	111929	35086.3	27806.9	85859.7	113872	192113	178411	2,3-Diaminopropionic acid	M+H-H2O	C3H8N2O2	96.676	HMDB
0.67_90.0551m/z		90.0551	1	0.667233	0.760283	6	1.77367e+07	4.86	1.74368e+07	1.58545e+07	1.63867e+07	1.38023e+07	1.0958e+07	1.44405e+07	1.31159e+07	1.61415e+07	1.7322e+07	1.06735e+07	1.81348e+07	2.78718e+07	1.29642e+07	1.15482e+07	1.15403e+07	1.08088e+07	9.63912e+06	1.38524e+07	9.78195e+06	8.34445e+06	1.83445e+07	1.60989e+07	1.60562e+07
0.67_951.1812m/z		951.181		0.667					2254	1873	1999	1400.66	932.817	1088.33	1819.17	959.434	1143.88	1186.3	1551.85	2420.59	2230.71	1383.68	647.656	1098.65	1220.27	2510.8	1056.26	983.571	2829.46	768.018	2367.24	Myricitrin	[M+H]+	C21H20O12	88.8	KEGG
0.68_132.0256m/z		132.026	1	0.6777	0.13505	3	272681	32.06	85188	166275	150019	102891	175840	344610	163922	313585	198253	116753	402991	383836	210420	34302.3	49690.5	88488	116356	35099.5	62180.6	181908	294490	311957	345346
0.68_134.081m/z		134.081		0.678					100022	77451	85150	64046.7	40671.8	53932.5	47110	51500.9	46780.6	52211	54076.9	118459	45711.4	69766.6	56180.5	51964.9	45049.3	79635	50618.1	32471.4	82425.9	52644.9	59908.6	L-beta-Homothreonine	[M+H]+	C5H11NO3	99.5	KEGG
0.68_203.1502m/z		203.15	1	0.6777	0.406317	2	102036	16.9	111356	79190	101031	122853	70076.2	77183.1	43241.6	55290	42850	60223.9	40000.4	72290.9	57612.6	78973.3	63928	109048	67624.1	65082.4	64757.4	34742.1	122099	114449	56049.7
0.68_256.014m/z		256.014		0.677					10654	9014	8756	5894.08	4366.28	4085	7724.17	4432.08	9480.61	5679.45	4456.48	6445.59	4168.57	11097.7	7317.97	6644.59	7058.78	6612.65	2916.32	7055.71	5714.29	2801.05	4700	Lamotrigine	[M+H]+	C9H7Cl2N5	84.5	KEGG
0.68_277.0279m/z		277.028	1	0.6777	0.07335	6	33183.4	46.98	21560.7	9486.16	10982	8036.03	969.906	5031	83800.1	18884.1	145364	4888.17	10625.7	35968.9	4268.67	17375.9	14883.1	366.429	3462	30221	1427.34	0	17475.4	13802.4	4635.76
0.68_448.1014m/z		448.101	1	0.6777	0.0419167	1	29283	30.66	269.545	1379.49	39621.2	27469.3	20097.4	26475.9	23131.6	25897.9	30176.5	29005.5	12678.7	44041	12445.1	0	0	27419.3	25682.5	0	167.071	23248.4	0	26722.7	8231.94
0.69_365.0849m/z		365.085	1	0.688183	0.0209667	6	8722.88	10.32	3103.03	3426.43	3813.39	1536.68	6533.79	8286.36	13265.1	8106.31	1789.04	810.308	9358.25	3613.29	17731.5	1352.81	1650.65	2780.94	8406.26	1334.11	1145.28	6947.6	3435.12	6269.96	6043.66	Vanillic acid-4-O-glucuronide	M+Na	C15H18O9	92.55	HMDB
0.69_365.1055m/z		365.106		0.686					47174	36372	42148	19402.6	12239	15097.5	23118.3	173205	14905.1	18984.2	14881.5	22004.4	15843.6	38848.9	28660.9	23909.5	19641.2	25821	24555.6	16051.4	18537.5	7325.08	15522.4	Gentiobiose	[M+Na]+	C12H22O11	99.9	KEGG
0.69_404.0913m/z		404.091	1	0.688183	0.124567	3	68129.5	23.93	32258.5	17901	74670.3	46875.5	39842.4	53395.8	66919	58710.2	107937	50092.7	48958.1	69483.2	44801	319.17	2360.17	48282.8	52302.3	4182.51	5738.53	50483.8	35190.4	44375.6	47851.6
0.69_427.0973m/z		427.097	1	0.688183	0.0419167	7	40247.8	34.82	6292.52	1372.18	44703.6	20867.6	15268.3	23201.7	36274.2	49964.9	73048	22619.4	35483.5	51047.3	32246.1	3132.01	1108.61	30143.2	25588.9	3355.93	7082.35	37236.3	22037.7	35751.6	28843.2
0.7_158.0808m/z		158.081		0.702					2988	3351	4292	3717.76	1901.16	4930	2185	1920.75	1346.94	3987.67	2368.52	4151.47	2090.71	3490.31	2143.75	1658.11	1756.76	2269.29	1489.45	1231.43	3159.82	1875.38	4131.03	N-Tigloylglycine	[M+H]+	C7H11NO3	98.1	KEGG
0.7_273.1269m/z		273.127		0.704					2460	2353	2633	1159.87	1137.6	1370	1262.5	1596.23	1502.04	1427.4	1465.74	3860.29	1415.71	3085.62	2036.72	1350	2021.62	2843.36	1378.34	855	2679.46	2307.81	2423.28	Sotalol	[M+H]+	C12H20N2O3S	99.6	KEGG
0.70_160.1330m/z		160.133	1	0.698667	0.665917	2	2.17279e+06	8.21	2.26381e+06	1.92703e+06	2.17198e+06	796439	1.08447e+06	880083	1.80305e+06	2.56686e+06	2.05347e+06	2.03518e+06	2.5068e+06	3.03842e+06	2.21719e+06	1.59848e+06	1.86475e+06	1.63759e+06	1.24199e+06	2.0593e+06	1.57112e+06	1.71801e+06	2.07633e+06	983350	1.85937e+06
0.70_204.0872m/z		204.087	1	0.698667	0.08265	10	133617	42.8	33162.8	59373.4	83323.2	83698.4	111486	146296	23856.2	181687	23843.5	57169.1	248642	146726	117472	32094.3	30372.8	67873.9	79919.2	19334.8	22226.2	69202.7	52951.7	138783	140957	Pyridostigmine	M+Na	C9H13N2O2+	97.5765	HMDB
0.70_257.0750m/z		257.075	1	0.698667	0.353917	5	289577	5.47	221911	199183	214376	220984	447500	650743	47155.2	284468	87451.1	151791	113296	198886	116578	52427.9	23165.2	166785	53658.5	53070.3	22415.9	21844.3	108051	76736.2	120633
0.70_381.0779m/z		381.078	1	0.698667	0.187433	1	366633	77.26	80927.9	89450	290750	137682	65323	149319	259385	1.85597e+06	179612	109858	175666	288239	125731	17897.1	14404.5	148139	81112	28665.5	28489.4	44569.6	77069.7	95470.5	196656
0.70_428.0373m/z		428.037	1	0.698667	0.499433	5	1.45756e+06	6.68	1.56443e+06	1.37395e+06	1.4343e+06	1.21269e+06	1.16565e+06	985291	827361	1.83377e+06	636877	1.0826e+06	1.34068e+06	1.82073e+06	949544	1.48572e+06	1.37073e+06	935057	786847	1.05764e+06	1.29611e+06	537903	1.37219e+06	1.11884e+06	1.02617e+06
0.70_434.0363m/z		434.036	1	0.698667	0.0931167	2	25478.9	58.06	9591.09	9052.91	42334.7	31431.6	16819.6	18618.3	20793.1	3875.68	27032	28380.1	12923.3	9357.84	29519.5	491.757	67.0646	21899.2	21253.3	3635.47	1013.78	7410.61	11535.7	2142.85	10101.6
0.70_450.0195m/z		450.02	1	0.698667	0.145517	3	146481	13.87	130430	135969	167616	151376	184560	83904.2	48008.1	203553	18044.4	156103	101353	111070	103128	87845.5	110499	103116	113277	42943	149015	95822.5	94323.6	68975.4	81107
0.70_479.1175n	479.117	480.125	1	0.698667	0.1036	3	256678	93.26	37061.6	32391.1	355184	202051	93608.7	189354	0	448045	0	92380.3	295975	1.17271e+06	114740	1057.76	5343.56	246102	106654	24512.8	61006.4	121638	56013.6	346050	94312.4		M+H, M+Na
0.70_525.0590m/z		525.059	1	0.698667	0.114083	5	55460.3	37.92	34627.7	32721.3	72430.7	48725.8	19627.1	61940.5	46341.3	46477.5	9961.34	39072.8	62102.5	107612	45641.1	5653.97	1819.96	42802.4	28188.9	22632.9	5591.63	17423.7	61618.2	51883.6	64448.6
0.70_527.1598m/z		527.16	1	0.698667	0.08265	32	55811.1	58.86	0	0	80048.6	33479.2	33448.7	40907.8	79642.5	109890	73535.4	24592.3	17182.8	88130.4	5603.36	0	0	30551.3	28451.7	373.379	23138.3	42492.8	0	9443.63	2712.67
0.70_543.1342m/z		543.134	1	0.698667	0.0419	1	39671	57.56	4391.56	375.635	44049.5	34363.3	13074	30982	55139.6	62158.7	20092.4	14974.9	25265.3	108316	8935.45	0	0	11668.6	9584.41	6556.3	1858.75	7460.77	7375.98	27319.7	12060.1
0.70_559.0772n	559.077	560.084	1	0.698667	0.769517	2	2.87592e+06	14.31	3.19895e+06	2.4126e+06	3.0162e+06	2.36054e+06	1.30997e+06	2.04894e+06	1.53425e+06	2.90925e+06	2.22432e+06	1.53049e+06	3.03595e+06	5.07915e+06	2.1721e+06	1.67673e+06	1.68625e+06	1.88098e+06	1.28055e+06	2.14859e+06	1.18055e+06	1.15704e+06	2.98883e+06	1.69148e+06	2.04617e+06		M+H-H2O, M+H, M+Na, M+2Na-H
0.70_574.0980m/z		574.098	1	0.698667	0.218867	1	109066	48.49	84541.3	67384.4	162811	60010.1	107523	71352.7	2910.99	151014	7177.32	86222.1	217223	198943	57865.6	17911.1	55936.1	122089	40992	68709	40942.3	51713.2	95111.1	139423	102149
0.70_663.1109n	663.111	664.118	1	0.698667	0.436567	1	3.65902e+06	9.14	3.68348e+06	3.31311e+06	3.98048e+06	2.89078e+06	1.98256e+06	3.34185e+06	1.88118e+06	2.67722e+06	683370	2.19183e+06	3.4817e+06	6.45454e+06	3.01216e+06	2.51586e+06	1.82181e+06	2.48899e+06	1.98493e+06	3.49693e+06	1.86468e+06	1.43778e+06	5.28033e+06	2.85338e+06	4.004e+06	Fenugreekine	M+H, M+Na	C21H27N7O14P2	90.7246	HMDB
0.70_715.1742n	715.174	358.594	2	0.698667	0.520383	1	996541	15.38	1.03886e+06	765297	969381	932436	603793	740683	771366	1.31508e+06	645679	475857	809125	1.89508e+06	653553	302293	190539	598064	476555	478803	170311	116635	1.22617e+06	721566	944511	ADP-Ribosyl-L-arginine	M+H, M+2H, M+Na	C21H35N9O15P2	88.691	HMDB
0.70_795.1879m/z		795.188	1	0.698667	0.0314333	8	22579.1	76.74	0	0	12126.3	20952.8	9570.37	40134.9	4508.28	10190.9	0	9555.36	22736.4	76778.9	17169.9	0	0	32428.1	197.009	0	0	0	0	13062.1	32618.6
0.71_112.0513m/z		112.051		0.708					8667	7309	6910	3936.84	2812.66	4503.33	3896.67	5433.02	3144.9	4989.73	5391.67	10980.9	4767.86	4904.68	5517.97	4200.68	3774.32	7342.59	5016.17	2591.43	9976.79	6354.35	5781.03	Cytosine	[M+H]+	C4H5N3O	93.9	KEGG
0.71_137.0458m/z		137.046		0.709					271644	216729	217745	104532	67942.5	115685	4562.5	234375	4174.49	76688.4	181145	681415	77061.4	117107	238412	119141	77866.2	209951	362505	94225.7	205844	196868	77683.6	Allopurinol	[M+H]+	C5H4N4O	100	KEGG
0.71_144.1021m/z		144.102	1	0.709133	0.197917	4	116667	37.47	67567.1	64590.4	137244	87846.3	58037.9	90353.6	21711.6	101910	30299.9	71415	114309	142745	64608.7	119323	148709	79789.4	82743.5	131655	41061.9	43525	78186.3	70676.6	100341
0.71_145.0497m/z		145.05	1	0.709133	0.270083	18	249513	11.93	253718	252630	204237	152796	111255	164366	5231.72	211077	7784.48	118886	240351	273429	151250	349644	284938	138411	131974	208113	183203	80816.5	214117	169731	162166
0.71_204.0671m/z		204.067	1	0.709133	0.1036	3	95464.7	31.5	37062.4	68482.2	47195.2	52752.6	89899.8	109974	13312.6	110139	18172.3	43961.1	155286	149811	85024.8	53694.8	58115.9	63390.1	58266.9	22933	37855.2	58484.3	44211.3	87094.4	106321
0.71_205.1261m/z		205.126	1	0.709133	0.2596	3	985281	14.2	1.04667e+06	905997	787613	590937	409686	608305	0	803257	232.351	468987	882484	1.08754e+06	514811	1.4117e+06	1.17419e+06	536268	512971	898231	741013	301379	823085	620349	570147
0.71_222.9979m/z		222.998	1	0.709133	0.374867	5	470619	14.01	491033	387182	505828	449765	448930	326684	325853	406173	413748	419096	364654	357104	328572	275066	268706	357963	285444	228372	202615	348423	236250	209559	299771
0.71_229.1019m/z		229.102	1	0.709133	0.0628667	2	35134.5	31.83	18475.1	31656	36044	25123.8	29138.9	25124.1	15402.5	48953.1	825.223	17605.9	44955	63596.8	35155	8359.82	15177.1	17672.8	22709.1	14069.8	10721.2	20230.7	44855.3	53340.8	44004
0.71_248.1143m/z		248.114		0.709					8637	7255	7674	4565.13	2977.39	4020	2898.33	4140.57	2379.59	3858.9	6271.3	11214.7	5333.57	5576.74	6629.69	4650.68	3479.73	7357.25	3774.26	2497.14	8423.21	4731.23	5652.59	1-Isothiocyanato-9-(methylsulfinyl)-nonane	[M+H]+	C11H21NOS2	95.9	KEGG
0.71_273.0491m/z		273.049	1	0.709133	0.156	12	221766	88.96	41651.5	35131.4	159742	203724	305414	613076	22974.2	189034	18590.1	110135	63560.8	163992	80291.5	8669.52	3594.35	103848	22931.2	12117.8	3282.95	1753.63	50021	24752.9	113278
0.71_335.0642m/z		335.064		0.707					3003	2480	2280	1362.5	1051.03	1529.17	2019.17	1650	1273.47	1467.12	1512.96	3838.24	1532.14	2095.32	1374.22	1423.65	1127.03	2234.57	1384.67	1024.29	2895.54	1360.36	2144.83	beta-Nicotinamide mononucleotide	[M+H]+	C11H15N2O8P	98.6	KEGG
0.71_358.2149m/z		358.215	1	0.709133	0.239833	1	195855	7.42	206763	201447	179354	149896	107545	152008	70748	176846	34485	112844	187974	290538	124700	110485	121911	104163	136343	157517	148396	97797.6	233950	150341	160726
0.71_364.0649m/z		364.065		0.705					6868	5568	5857	2419.08	2564.6	3250	1383.33	2996.23	1939.8	2591.1	3445.37	8804.41	2586.43	3961.23	4350.78	3206.08	2806.76	5798.61	6605.49	1924.29	7210.71	4069.07	3652.59	Guanosine 5'-monophosphate	[M+H]+	C10H14N5O8P	98.3	KEGG
0.71_371.0369m/z		371.037	1	0.709133	0.697333	4	2.90878e+06	10.42	2.60408e+06	2.15884e+06	2.59982e+06	1.56184e+06	1.22477e+06	1.32905e+06	559719	2.67473e+06	1.27022e+06	1.05002e+06	1.82482e+06	4.25687e+06	1.00534e+06	1.40374e+06	3.55228e+06	2.10983e+06	1.32911e+06	1.66181e+06	5.33629e+06	2.26305e+06	1.56168e+06	1.68328e+06	700012
0.71_385.129m/z		385.129		0.71					1399	2234	2415	1803.29	1606.59	2021.67	390	1615.09	550	1123.29	1363.89	2873.53	1252.14	1563.81	1228.12	714.865	1439.19	2425.93	1588.61	1044.29	2687.5	1736.49	1334.48	S-Adenosyl-L-homocysteine	[M+H]+	C14H20N6O5S	99.9	KEGG
0.71_393.0191m/z		393.019	1	0.709133	0.2596	4	206626	36.2	133651	102548	206638	111101	103802	78634.8	15449.8	162852	51274.2	94312.5	72645.4	164728	51045.5	80513	180263	191297	144179	68193.6	350772	338812	51802.6	73450.6	18944.5
0.71_424.9673m/z		424.967	1	0.709133	0.301517	1	264215	6.75	264656	246154	281834	205066	126218	195249	81666.1	294943	91898.9	136877	304679	763341	146906	90979.7	141829	173130	122842	204519	232811	133891	280472	351407	160818
0.71_549.9799m/z		549.98	1	0.709133	0.271267	1	212914	10.87	217454	187833	233455	149810	116418	126693	111730	240619	131729	122165	234103	576962	96115.3	71795.6	102494	146477	119337	135834	136434	122714	225278	249187	124558
0.71_589.1765m/z		589.176	1	0.709133	0.08265	1	66135.3	90.66	0	0	88341.2	47862.6	27688.8	45302.4	0	90750.2	0	18765.1	95457.4	300403	43154.5	0	0	54668.1	20302.5	3074.57	9169.15	0	14910.4	122542	30536.1
0.71_601.1187m/z		601.119	1	0.709133	0.135033	2	130554	52.86	38619	31346.9	136096	98797.9	9407.4	166040	191098	45482.7	85943.9	97068.6	133665	287836	69993.5	5318.63	0	48085.1	12487.4	4697.52	0.0584596	12745	108847	19638.6	197800
0.71_613.1606m/z		613.161	1	0.709133	0.863817	2	4.189e+06	20.63	3.34398e+06	3.38214e+06	4.72698e+06	4.90301e+06	3.29954e+06	4.75879e+06	15110.5	3.71307e+06	9680.87	3.60603e+06	4.20429e+06	5.99695e+06	4.12308e+06	2.36265e+06	1.52536e+06	2.54061e+06	1.90475e+06	3.24817e+06	1.57697e+06	708870	4.95257e+06	3.3677e+06	5.17536e+06
0.71_635.1429m/z		635.143	1	0.709133	0.353917	1	523345	27.91	123145	444183	730207	661179	598937	628495	37635.5	477450	46341.2	427726	355839	455202	451507	290493	230126	305111	451037	242919	342637	298449	344632	210443	398340	Oxidized glutathione	M+Na	C20H32N6O12S2	86.8662	HMDB
0.71_651.1161m/z		651.116	1	0.709133	0.4587	2	683971	58.67	215938	494208	810221	852868	529757	882040	16898.9	549647	16407.5	481111	731019	905301	670231	167644	112479	294793	356806	327345	158079	103478	793548	506991	876388
0.71_85.0288m/z		85.0288	1	0.709133	0.0931333	8	63933.1	52.23	33825.2	35420.3	79485.4	58376.4	42509.9	65161.3	3005.88	79040.8	1662.78	44848.8	90994.4	110068	56415.1	27521.2	23249	52110.3	52746.1	22432.5	20658.5	26150.6	24461.1	71663.6	65291
0.72_170.0927m/z		170.093		0.719					78577	70040	72139	62306.6	43220.3	46917.5	35341.7	44179.2	31259.2	45032.2	49993.5	92229.4	47939.3	53488.7	43403.1	40462.2	41836.5	68199.1	39716.6	22853.6	76598.2	56609.6	53520.7	alpha-Methyl-DL-histidine	[M+H]+	C7H11N3O2	99.1	KEGG
0.72_175.119m/z		175.119		0.718					18646	19540	18877	21585.5	11663.4	16859.2	5045	10729.2	5721.43	10154.1	9187.04	21601.5	9512.86	13682.6	10647.7	12581.1	13213.5	10724.5	12233.5	6942.86	14051.8	14599.8	14350.9	Arginine	[M+H]+	C6H14N4O2	100	KEGG
0.72_229.1545m/z		229.154	1	0.719617	0.3644	17	3.99397e+06	5.45	4.0432e+06	3.7186e+06	3.65723e+06	3.09866e+06	2.06152e+06	2.77896e+06	62277.7	3.05143e+06	79378.5	1.95935e+06	3.78878e+06	5.90609e+06	2.39312e+06	3.68712e+06	3.55457e+06	2.07631e+06	2.15834e+06	4.0693e+06	2.47027e+06	1.89294e+06	4.44061e+06	3.12577e+06	3.43473e+06
0.72_241.1298m/z		241.13		0.721					727360	655914	712006	598586	381535	439672	277512	409728	216054	438674	460461	799497	462921	506199	382825	375896	375565	626273	349195	198519	720293	481949	520001	L-Anserine	[M+H]+	C10H16N4O3	98.8	KEGG
0.72_384.9698m/z		384.97	1	0.719617	0.12455	9	80222.4	16.27	58201.4	55938.3	74695.1	89166.6	93365.1	57029.1	50468.4	76981.3	52630	80666.6	52893.5	34207.8	44162.6	29483.2	23132.7	40205.9	37713.4	12583.4	12704.6	41860.6	16503.9	18390.8	29065
0.75_163.0389m/z		163.039		0.75					3076	1982	1882	1523.68	1062.66	1370	1260.83	1686.79	1487.76	1450.68	1358.33	2473.53	1142.86	2504.85	1877.34	1137.84	947.297	2052.47	1686.36	1031.43	1814.29	1108.11	1632.76	Umbelliferone	[M+H]+	C9H6O3	100	KEGG
0.75_227.0663m/z		227.066	1	0.749883	0.08265	15	23712.2	30.45	9972.27	18530.1	11250.9	12360.1	15282.7	29232.1	14220.5	22860	18172.4	10139.6	25167.5	33518	25511.6	6396.17	6455.07	13455.8	15678.3	6933.4	7698.4	11076.4	17407.7	29600	33628.7
0.75_241.0620m/z		241.062	1	0.749883	0.0512167	4	25084.1	27.14	8770.9	11660.8	6765.73	13053.9	19775	24275	10899.5	30065.7	17676.5	8832.74	41480	12963	30340	3073.19	5504.3	10482.9	12129.5	4042.23	6951.36	12296.3	12592.1	23922.5	24161.7	Thalidomide	M+H-H2O	C13H10N2O4	95.4517	HMDB
0.75_277.9862m/z		277.986	1	0.749883	0.124567	1	39851.3	30.99	52686.6	30789.2	33062	14373.8	7655.28	7777.18	107425	17089.1	119465	12562.3	23507.1	26799.3	21021.6	29612.9	18194.9	10863.8	19256.4	35387.8	3583.28	12024.4	39785.1	6677.41	25035.8
0.75_279.0778m/z		279.078	1	0.749883	0.0616833	4	33078.9	39.19	4323.1	13230.9	9838.54	21764.8	32851.6	37188.3	19087.1	22746.3	52692.8	11928.9	15189	53520.4	23826.7	1282.59	9173.63	7824.21	8372.62	8915.57	17573.5	18731.1	16420.9	20929.2	11817	Phenytoin methylcatechol	M+H-H2O	C16H12N2O4	76.8972	HMDB
0.76_371.0173m/z		371.017	1	0.76035	0.0628667	2	27772.2	8.31	9515.12	10831	11167.3	4173.34	9329.47	27005.7	5707.26	74162.6	6144.23	9162.08	56117.8	10899.7	36894	8051.12	43632.2	13849.8	3792.46	7286.44	4151.48	6197.27	8072	27764.4	17936.6
0.76_666.1325m/z		666.133		0.76					20902	22823	34037	20372.4	15171.8	23810	5867.5	17829.2	696.939	11663.7	26614.8	64677.9	19427.9	22868.3	10266.4	9920.95	15046.6	28811.7	9943.74	7230.71	41981.2	19208.7	30663.8	NADH	[M+H]+	C21H29N7O14P2	97.1	KEGG
0.77_110.0581m/z		110.058	1	0.770833	0.0524	5	7693.34	34.17	2494.73	6835.06	3922.08	2440.34	2105.53	7569.2	9291.97	7993.09	5540.95	2543.12	19352.1	6863.05	4677.42	2952.81	3598.63	3109.36	3477.45	2301.03	3552.99	2230.51	1831.33	5541.59	4120.58
0.77_413.9994m/z		413.999	1	0.770833	0.29105	1	487488	27.32	368394	303797	514745	378376	205272	382327	352790	341476	430283	251511	571330	1.0853e+06	424257	95815.1	86440.8	299159	234589	289491	117691	140907	694627	597260	562684	(-)-Epicatechin sulfate	M+2Na-H	C15H13O9S-	94.4179	HMDB
0.78_122.9845m/z		122.984	1	0.781317	0.271267	3	67098.4	27.15	70117.5	47257.5	43150.2	36993.1	25831.3	30537.5	112085	43831.8	89194.2	27776.6	78779.6	75231.9	66396.5	31682.5	27882.8	29074.9	20041.2	38019.2	3627.05	11810	70825.9	8399.15	90411.1
0.80_322.9933m/z		322.993	1	0.802267	1.12473	10	3.25908e+06	13.69	2.52613e+06	1.93736e+06	2.4217e+06	3.35055e+06	2.84747e+06	3.32283e+06	1.83444e+06	3.65318e+06	1.34167e+06	2.22787e+06	3.25472e+06	3.30467e+06	1.92797e+06	1.14469e+06	602789	757793	438472	674039	139496	228436	577518	632815	2.47171e+06
0.82_277.9863m/z		277.986	1	0.823233	0.156	1	65277.6	24.27	50162.7	37506	61656.5	40592.4	23226.2	33973.1	110737	29598.8	115223	35554.9	64183.5	49382	58833.4	23921.6	14378.5	47099.8	37998.2	27330	4436.34	35757.7	55732.3	19089.9	70078.5
0.84_118.9209m/z		118.921	1	0.844183	0.551833	1	123036	12.15	129264	104409	106521	62030.4	43292	67088.7	165595	100483	286984	58769.7	99311.4	169558	66944.5	94147.6	92820.6	64996.3	64698.1	113425	74884.2	66737.6	127170	83606.4	93699.8
0.84_204.0632m/z		204.063	1	0.844183	0.0419167	8	20536.4	38.33	8711.05	17801.9	10781.3	10921.7	14219.2	18869	8865.26	24810.7	2110.57	7976.99	23632.3	24717.1	15097.8	23891.4	34406.6	9302.92	10260.9	16482.4	7775.36	8235.86	13208	17544.4	17828.8
0.85_356.9950m/z		356.995	1	0.854667	0.103617	1	50783	68.22	14345	7017.51	56928	46356	19431.2	32886.6	45985.5	0	16779.5	38402.5	76401.4	54596.1	86065.8	2270.35	0	47407.3	30668.6	4593.8	0	24153.5	46905.4	1819.83	97026.8
0.87_179.0487m/z		179.049		0.868					1964	36814	35424	42450	24845	26823.3	1352.5	27339.6	1215.31	28247.9	23838.9	56992.6	15573.6	19519.4	24958.6	78839.9	10239.2	28032.4	20400.8	6962.14	23578.6	19963.2	26018.1	Cysteinylglycine	[M+H]+	C5H10N2O3S	99.3	KEGG
0.87_308.0911m/z		308.091		0.867					1398937	265710	266846	332884	179903	197585	646.667	190358	645.918	226627	179044	433938	110688	155775	177889	630945	72886.5	216485	135008	45857.9	177628	136908	181119	L-Glutathione (reduced form)	[M+H]+	C10H17N3O6S	100	KEGG
0.89_308.0322m/z		308.032	1	0.8861	0.08265	1	36527.6	39.26	39278.3	55749.5	13466.8	18166.2	38295.2	37795.3	332.121	44945.5	0	19434.2	39693	52346.1	24531.5	23642.3	44993.8	22073.3	8554.86	36953.4	35316.6	11574.7	32804.1	30925.2	35202.9
0.89_471.0538m/z		471.054	1	0.8861	0.124567	1	40728	29.53	52038.4	28091.3	42054.5	60902	36719.3	38676.2	0	28986.1	0	43051.9	29124.2	67212.4	13416	24774.6	30007.3	47313.9	8076.42	39640.8	11956.5	1464.84	18596.1	22569.5	25020
0.94_113.0355m/z		113.036	1	0.937317	0.103617	2	7407.89	20.73	4894.53	4997.14	6961.09	4396.71	5480.45	7384.8	2935.99	6105.7	4868.51	5641.04	10110.8	8763.41	7263.79	1239.39	1382.54	5574.83	3607.48	2746.5	2029.66	3985.18	10027.3	8035.99	8624.55
0.94_135.0037m/z		135.004	1	0.937317	0.0838333	8	7870.98	32.26	6848.33	3573.29	6647.13	5172.71	6774.87	5502.75	5860.86	5044.41	15671.9	6171.3	4638.35	7828.52	4767.82	1116.06	2069.5	5594.83	7241.2	908.754	3875.33	12364.2	4343.85	4831.51	4936.64
0.95_348.0708m/z		348.071	1	0.947783	3.42408	7	3.43857e+06	6.15	2.91485e+06	2.84699e+06	3.19328e+06	2.36177e+06	2.10665e+06	2.32371e+06	2.42537e+06	2.87955e+06	3.23792e+06	2.13761e+06	3.01557e+06	8.66719e+06	2.38495e+06	1.97082e+06	2.29959e+06	2.21646e+06	1.82542e+06	2.33756e+06	2.42485e+06	1.66021e+06	3.17227e+06	2.61941e+06	3.11803e+06
0.96_136.0386n	136.039	137.046	1	0.958267	0.624	5	1.3287e+07	7.78	1.24581e+07	1.09759e+07	1.27129e+07	7.60021e+06	5.54547e+06	7.76653e+06	5.41805e+06	1.58218e+07	1.46159e+07	4.72771e+06	1.3884e+07	3.50741e+07	6.49781e+06	4.79978e+06	1.15106e+07	9.54363e+06	5.24918e+06	8.89477e+06	2.01567e+07	6.90944e+06	1.16586e+07	1.56562e+07	5.62581e+06		M+H-H2O, M+H
0.96_137.0786m/z		137.079	1	0.958267	0.395833	1	408339	12.83	448654	346484	400210	232818	112906	157950	104048	354479	427862	106455	294816	1.04304e+06	148600	146062	395482	276397	124898	336934	778345	145742	354392	404725	102503
0.96_169.0613m/z		169.061	1	0.958267	0.271267	10	99034.4	4.89	89408.9	92962.2	98487.1	59799	69272	78036.8	60709	80739.7	106940	64382.3	86492.3	109000	73732.8	61168.5	64475.7	92058.4	77992.4	64825.7	53637.1	50482.7	90585.8	91520.3	108698
0.96_202.0330n	202.033	203.041	1	0.958267	0.436567	1	300585	4.25	212741	215213	229994	200444	238938	274975	194998	295683	346194	169867	334560	336723	197382	125248	147124	161765	112498	130719	158286	157880	185502	221758	206855		M+H-H2O, M+H
0.96_205.0315m/z		205.032	1	0.958267	0.08265	5	43180.5	28.23	30204.1	22139.6	39393.9	26387.7	21304.8	35109.3	49874	38497.5	78129.1	22468.7	36770.5	48598.2	24141.9	3647.7	4244.32	33306.6	24983.8	5852.85	21887.4	25808.1	41388.4	36869.7	27856.4
0.96_261.0582m/z		261.058	1	0.958267	0.187433	3	72631.2	5.17	68320.7	74367.8	75205.1	44696.3	40145.8	47542.6	36038.9	44548.1	93108.1	60755.8	49221.6	74337.1	37908.1	57271.2	57895.5	40673	30812.1	58402.6	57015.8	40521.8	60612.7	50834.4	46004.2
0.96_272.9699m/z		272.97	1	0.958267	0.78	2	1.00829e+06	16.73	1.1126e+06	799714	919385	541091	396756	540167	724245	1.10028e+06	2.09098e+06	382719	902032	2.40435e+06	424699	494843	999730	873819	426457	744314	1.36862e+06	599964	843073	827781	403986
0.96_349.0553m/z		349.055	1	0.958267	0.80095	5	3.88872e+06	13.95	4.04169e+06	3.1154e+06	3.98026e+06	2.53282e+06	1.6797e+06	2.24617e+06	1.46383e+06	4.52162e+06	4.1053e+06	1.47024e+06	4.06837e+06	1.12789e+07	1.90529e+06	1.57491e+06	3.52771e+06	3.03389e+06	1.52533e+06	3.08584e+06	5.60316e+06	1.81805e+06	3.41161e+06	4.05592e+06	1.67122e+06
0.96_349.1087m/z		349.109	1	0.958267	0.22935	9	32247.8	37.5	40053.8	18236.2	37895.1	21469.5	4181.43	9334.5	3106.87	15433.7	25151.1	5741.6	15669	104170	7192.94	11401.3	31266.4	17340.6	8245.8	34410.1	81949	6013.97	25378.3	20539	4436.13
0.96_364.0658m/z		364.066	1	0.958267	0.281733	4	161517	10.47	172785	133426	175672	78627.6	96949	105844	87419.7	141891	133627	91115.4	115202	204972	96991.7	69713.7	80393.4	157097	75739	115421	218096	59790.3	174863	160173	110986
0.96_477.0345m/z		477.034	1	0.958267	0.218867	2	157291	26.26	203680	124474	143719	88305.5	59678.7	74922.3	101237	155395	343556	59984.8	104767	317404	56845.5	41363.8	118495	116315	60407.5	113520	220933	91135.4	107986	96975.9	44000.8
0.96_480.1255m/z		480.126	1	0.958267	0.07335	3	42228.2	77.62	9648.54	2781.04	58704.3	40206.3	21008.8	28312.9	0	48512.5	10290.7	13423.6	54223.9	170765	27773.1	0	0	18064.1	14290.7	0	11942.8	10315.5	29868.3	70721.2	21875.9
0.96_484.9768m/z		484.977	1	0.958267	0.520383	1	458778	17.67	525585	367388	450434	239265	141278	211374	268436	455751	705175	191194	361003	1.01082e+06	154457	198296	458560	361427	206592	334760	682094	285875	395883	364171	157060	Uridine triphosphate	M+H	C9H15N2O15P3	93.39	HMDB
0.96_508.0046m/z		508.005	1	0.958267	0.259617	3	165262	4.82	90102.3	97855.1	98260.7	124177	204354	74799.1	17259.3	214868	6898.56	115548	148011	132901	274010	53510.5	38793.6	73696.2	45577.1	49647.7	31409.2	19260.3	67651.7	87181.2	145210
0.96_599.0129m/z		599.013	1	0.958267	0.176967	1	65598.3	20.91	73777.7	49765.1	73252	37930.9	19835.4	24273.3	17699.2	79216.9	130331	12590	52441.7	232922	29675.8	1272.78	7779.17	83866	20684.4	13741.9	133677	23258.6	59054.2	48055.1	20228.8
0.96_613.1597m/z		613.16		0.962					55418	55511	71968	76746.1	39342.4	49665.8	96.6667	34081.1	155.102	54004.1	14957.4	73350	20340	37697.9	27721.1	34255.4	25930.4	50711.4	33339.7	16213.6	62825	36851.4	29419.8	L-Glutathione (oxidized form)	[M+H]+	C20H32N6O12S2	97.7	KEGG
0.96_697.1030m/z		697.103	1	0.958267	0.33295	1	1.40348e+06	15.18	1.11317e+06	905655	1.23027e+06	784489	406187	552076	110832	1.80174e+06	965986	247113	1.39584e+06	5.76801e+06	504755	184964	1.15253e+06	954811	308879	818067	3.674e+06	407179	927963	1.72105e+06	236053	Chrysoeriol 4',7-diglucuronide	M+2Na-H	C28H28O18	91.2951	HMDB
0.97_113.0086m/z		113.009	1	0.96875	0.135033	1	76442	17.66	61918.1	51097.6	73000.9	46979.2	39939.1	46443.5	83153.8	72646.6	138646	46825.1	69258.5	97242.8	38215.8	22252.1	26310.7	58233.3	36658	29341.2	37957.8	42382.3	64531.3	51391.9	49615.9
0.97_133.9662m/z		133.966	1	0.96875	0.17695	1	95911.1	43	33408.9	32700.8	105248	66172.9	34487.3	73073.5	113252	63806.9	191001	56167.9	79855.2	161085	34963.3	5258.97	8379.87	63443.1	50962.7	11001.4	36458.9	66807.4	75593.2	83960	50790.4
0.97_152.0021m/z		152.002	1	0.96875	0.405117	1	134983	12.97	88831.4	87133.7	121874	89749.4	79188	109606	118745	129634	179423	77533.2	130592	195351	83200.8	53665.4	55946.8	83744.3	75076.9	60494	77319.4	78877.8	106401	128870	96460.6
0.97_159.0139m/z		159.014	1	0.96875	0.38535	3	311651	15.51	374577	269073	291304	198317	162353	214538	299031	268226	518086	190489	261099	416743	159894	255400	263316	210629	158942	265886	260057	188042	250963	236709	199044
0.97_174.9912m/z		174.991	1	0.96875	0.749783	1	1.70513e+06	11.81	1.82903e+06	1.39995e+06	1.60391e+06	1.15629e+06	957013	1.30018e+06	1.57893e+06	1.50049e+06	2.69214e+06	1.04034e+06	1.55168e+06	2.37359e+06	942665	1.36738e+06	1.42602e+06	1.1051e+06	902492	1.30651e+06	1.33276e+06	1.09585e+06	1.34707e+06	1.33914e+06	1.15984e+06
0.97_191.9812m/z		191.981	1	0.96875	0.156	1	43656.7	12.66	43115.5	28761.5	39261.6	21228.9	18420.1	23231.6	58219.4	36081.2	109661	27627.9	31619.7	56401.3	13921.8	21888.2	24827.6	25356.8	18044.4	23963.8	26412.3	24826.5	30958.3	23914.6	23811.5
0.97_205.9875m/z		205.987	1	0.96875	0.2072	1	196787	35.57	107931	99046	202480	139576	87864	158298	204200	140537	371205	115403	172330	297535	82160	30713.5	32753.3	122651	105257	45360.3	75749	114925	149733	154291	127922
0.97_304.9824m/z		304.982	1	0.96875	0.0943	2	59878.3	21.63	32600.7	35353.4	48296.3	65990	52892.5	54398.4	28244.1	57885.9	38570.4	46421.7	54118.1	57382.2	37877.3	11559.3	10646	24686	16119.3	10421.7	8002.6	10159.6	23359.2	18258.2	46196.2
0.97_349.0545m/z		349.055		0.973					286744	243913	304452	183118	106152	140598	69896.7	234156	170076	106547	212678	695753	122047	119874	235012	157722	108404	235248	407276	105074	229236	236431	108459	Inosine-5'-monophosphate	[M+H]+	C10H13N4O8P	99.8	KEGG
0.98_137.0069m/z		137.007	1	0.979233	0.0419167	1	32572.5	38.74	8539.49	19804.5	16267.2	8192.14	17350.6	30233.4	10475	32525.2	57116	8912.71	46672.1	72857.7	24394.1	2780.22	7400.49	18524.6	10911.2	6954.51	13176.6	26223.3	23571	49045.8	29651.9
0.98_144.1021m/z		144.102	1	0.979233	0.217683	4	128883	16.81	85011.1	77622.6	116589	100598	68131.9	100229	120834	99753.1	173109	79596.5	127404	163542	89122.8	25863.8	23192.6	103780	69618.4	23283.4	44650.3	41801.3	100907	89614.2	97530.5
0.98_145.0496m/z		145.05	1	0.979233	0.343433	18	492042	8.45	437283	382709	450097	389823	279416	401895	444687	402897	571726	305022	512231	601208	346237	348538	323620	365415	268560	266199	279073	168093	376196	377522	389891
0.98_204.0867m/z		204.087	1	0.979233	0.270083	10	366956	30.03	215158	316717	177978	166480	246213	355580	290552	361757	417169	148941	547949	359228	295867	71993.1	99417.6	202089	175952	73901.1	164971	162992	237222	376165	371083
0.98_204.1226m/z		204.123	1	0.979233	0.625183	2	2.24594e+07	12.57	2.00003e+07	1.64367e+07	2.1024e+07	1.78071e+07	1.25322e+07	1.78538e+07	2.09137e+07	1.82368e+07	2.55075e+07	1.38759e+07	2.37855e+07	2.81879e+07	1.58309e+07	1.55322e+07	1.38048e+07	1.78932e+07	1.24886e+07	1.15626e+07	1.237e+07	8.21999e+06	1.67109e+07	1.68248e+07	1.71942e+07
0.98_204.1229m/z		204.123		0.984					1863358	1499167	1663801	1.3166e+06	759894	1.05322e+06	1046515	964180	1.1534e+06	1.0555e+06	1.16956e+06	1.90917e+06	921716	1.66898e+06	1.31954e+06	1.01909e+06	898342	1.26405e+06	1.16187e+06	508939	1.35439e+06	1.00032e+06	1.06852e+06	O-Acetyl-L-carnitine	[M+H]+	C9H18NO4	97.9	KEGG
0.98_231.0131m/z		231.013	1	0.979233	0.0838333	2	23578.1	22.01	14770.2	14266	28688.4	21307	16595.7	18430.5	19263.9	17455.2	20865.8	22539.3	18947.9	28422	14872.7	2683.88	4135.02	35384.7	16353.5	6530.38	4956.32	19179.9	21196.3	17214.9	19065.3
0.98_250.9636m/z		250.964	1	0.979233	0.17695	1	78399.4	17.82	94427.1	68806.5	71964.5	39809.8	23669.1	28325.2	68690.3	78495.6	230797	22171.3	52883.8	188043	29037.2	15363.4	43768.3	65102.3	28799.5	44948.9	103222	39729.8	67001.7	58179.7	19843
0.98_742.5164m/z		742.516		0.979					452	547	550	255.921	206.718	256.667	70	487.736	291.837	216.438	364.815	2094.12	155.714	202.746	602.344	277.703	138.514	513.889	1549.93	277.857	339.286	463.213	212.069	Deoxymyxol 2'-(2,4-di-O-methyl-fucoside)	[M+H]+	C48H70O6	99.3	KEGG
0.98_85.0288m/z		85.0288	1	0.979233	0.353917	8	234529	7.87	218921	189534	216842	178307	132906	193694	204325	192219	248934	147651	246320	308770	179737	185894	165444	178927	129136	136309	136941	90016.8	211065	196196	185563
0.99_178.9859m/z		178.986	1	0.9897	0.166467	1	46182.9	17.28	25648.1	29402.7	36009.4	27664.8	31843.4	38735.1	38388.6	41696	68785.4	27567.7	45204.5	62262.7	24943.2	13614.3	15676.1	23196	20332.1	16471.4	17853.4	29679.1	28873.8	30554.8	37464.8
0.99_308.0280m/z		308.028	1	0.9897	0.0314333	2	40508.7	42.35	37640.6	59421.8	22702.1	26110.6	28123.8	48320.5	19916.7	69885	14882.1	18808.8	41275	49596.4	32537.9	3414.56	6115.93	29022.8	14007.1	4674.63	15531.9	15846.4	24233.6	23629.4	42144.3
1.00_133.0318m/z		133.032	1	1.00018	0.4063	2	314626	6.1	282809	258500	291054	183114	184890	174697	135275	164239	170555	151376	272103	379397	306340	178385	212848	166487	187943	251870	199565	196949	429699	336812	269474
1.00_150.0571m/z		150.057	1	1.00018	0.39465	3	162759	8.66	162668	148705	176904	127321	115586	117898	95769.5	107794	98080.2	108562	158486	211807	170220	55787.6	48245.6	111400	110837	84744.1	88344.9	91334.4	221810	183186	158805
1.01_104.0534m/z		104.053	1	1.01067	0.166467	1	25567.9	12.49	23959.5	23499.4	29244.7	17190.9	16331.7	16856.1	13484.1	13930.2	14891.7	13498.9	22567.1	35392.5	28710.6	1717.21	1133.5	13671.8	20688.8	5047.75	15111.5	16338.2	41626.9	31416.5	23519.3	(?±)-2-Methylthiazolidine	M+H	C4H9NS	92.2243	HMDB
1.01_148.0425m/z		148.043	1	1.01067	0.0943	3	17764	16.32	11991.7	11631.9	20970.6	9163.83	8625.24	12738.9	15136.3	18854.5	19593.4	13373.3	17582.7	33095.1	11930.3	4810.42	5542.94	10963.6	12591.3	5025.25	4370.43	17026.3	30609.6	14832.9	18082.6	Thiomorpholine 3-carboxylate	M+H	C5H9NO2S	84.7666	HMDB
1.01_150.0581m/z		150.058		1.014					13766	12301	13507	8526.32	6240.31	6395.83	5345.83	4475.47	4852.04	7583.56	8176.85	14470.6	9958.57	9620.36	9246.88	5978.38	8194.59	12989.2	8324.19	6446.43	16384.8	11004.5	9662.07	Methionine	[M+H]+	C5H11NO2S	99.6	KEGG
1.01_215.0499m/z		215.05	1	1.01067	0.18745	3	32515.6	8.24	28795.2	25523.9	29996.7	38326.3	26271.9	32219.9	10228.7	30266.9	10675.7	23476.5	36662	50978.7	17294	4462.99	3546.2	23631.7	10631.2	6207.04	10720.5	11141.9	21685	20290.1	30447.3	fluorobenzoylpropionic acid	M+H	C10H8F2O3	96.0325	HMDB
1.02_142.0325m/z		142.032	1	1.02113	0.166467	1	29960.8	19.5	25659.4	20134	29953.2	35968.1	23752.5	23504.3	14135.7	29318.2	15923.4	23540.7	26981.8	46954.5	14913.2	4623.09	2768.96	24009.4	7913.27	5963.82	10018.8	3557.59	17529.8	16593.4	23602.2	2-Propanoylthiazole	M+H	C6H7NOS	91.4102	HMDB
1.02_233.0614m/z		233.061	1	1.02113	0.23865	7	658027	16.58	538955	430004	601526	653241	457783	509322	296724	668344	573065	411418	638469	1.32793e+06	320130	52361.3	110223	470182	202028	126078	314369	210777	438620	483340	408217	Gamma-Glutamylcysteine	M+H-H2O	C8H14N2O5S	91.6631	HMDB
1.02_308.1416m/z		308.142	1	1.02113	0.4063	1	389924	31.75	523079	278319	368375	541536	217256	228503	125233	191848	117320	291132	190223	587317	98025.7	151482	206393	250384	63194.9	252881	178407	26182.8	191737	128413	170649
1.02_330.0726m/z		330.073	1	1.02113	0.551833	6	1.24725e+06	7.03	1.27145e+06	1.15002e+06	1.32027e+06	1.68287e+06	1.34029e+06	1.18029e+06	355546	1.10701e+06	343458	1.09978e+06	897996	1.53258e+06	591187	807476	1.17591e+06	937148	542305	744981	838546	506603	640792	516275	744289	Glutathione	M+Na	C10H17N3O6S	94.6649	HMDB
1.02_471.0530m/z		471.053	1	1.02113	0.07335	1	50058.2	69.18	9414.21	8389.84	52414.5	87803.5	38983.7	49266.7	13170.3	34268.9	6790.24	43505.1	41084	56863.7	30225.1	0	0	21090.5	19162.3	0	0	8508.29	22774.3	27489.7	47337.5
1.03_106.0292m/z		106.029	1	1.03162	0.114083	5	27827.6	26.08	12266.6	15188.3	26065.4	27006.9	17134.1	24126.8	14937.3	30611.3	16833.3	18253	30574.6	35935.3	21982.2	4335.69	5064.79	11321.2	15030.4	8254.09	8007.54	14593.7	24721.9	26242.4	21796
1.03_151.0122m/z		151.012	1	1.03162	0.0943	2	25091.5	13.25	18313.5	14650.7	18857.3	16372.9	17024.8	19824.7	22591.4	22170.3	34376.6	14526.8	22947.9	38239.4	13992.4	4569.61	5466.76	11883.5	10363.1	7474.09	8208.12	10105.8	17099.9	13055.7	15755.2
1.03_179.0484m/z		179.048	1	1.03162	0.686867	9	2.14543e+06	11.43	2.25935e+06	1.90424e+06	1.83285e+06	2.52402e+06	1.78966e+06	1.98003e+06	821135	2.06296e+06	912468	1.5186e+06	2.01516e+06	3.69107e+06	1.07256e+06	953282	1.40857e+06	1.4262e+06	599360	1.29916e+06	1.0485e+06	467848	1.34858e+06	1.31557e+06	1.64937e+06
1.03_291.0656m/z		291.066	1	1.03162	0.197917	4	170875	14.14	159522	120807	150920	224784	142628	150405	75329	142479	73788	128279	152288	275913	80488.8	4553	12633.8	131647	44974.9	22839.3	60875.6	25716.1	89693.9	94416.8	121137
1.03_307.0847n	307.085	308.091	1	1.03162	0.884783	3	1.83442e+07	14.83	2.01905e+07	1.52781e+07	1.64486e+07	2.2331e+07	1.52149e+07	1.64258e+07	6.72387e+06	1.70459e+07	7.6292e+06	1.37027e+07	1.71016e+07	3.1511e+07	9.0845e+06	8.53613e+06	1.14645e+07	1.30505e+07	5.29236e+06	1.14075e+07	8.59661e+06	3.91463e+06	1.14242e+07	1.07218e+07	1.3695e+07	Glutathione	M+H-H2O, M+H	C10H17N3O6S	98.6536	HMDB
1.03_95.0378n	95.0378	96.0446	1	1.03162	0.291033	2	169736	2.77	165846	166600	174303	164824	108459	154027	88834	195965	117151	98267.4	167115	228991	132359	116794	154207	87569.4	96747.3	126166	115386	77511.6	174535	152034	129119		M+H-H2O, M+H
1.04_122.0482n	122.048	123.055	1	1.0421	0.676383	2	1.20323e+07	5.5	1.14764e+07	1.07301e+07	1.19745e+07	1.12795e+07	7.47377e+06	1.04735e+07	7.17953e+06	1.28593e+07	1.01014e+07	7.04629e+06	1.16278e+07	1.66628e+07	9.08463e+06	8.03569e+06	9.92287e+06	7.29158e+06	6.73547e+06	8.3533e+06	7.71928e+06	5.96246e+06	1.24942e+07	1.06247e+07	1.01497e+07	Niacinamide	M+H-H2O, M+H	C6H6N2O	99.514	HMDB
1.04_137.0075m/z		137.008	1	1.0421	0.0314333	1	9596.77	19.66	4003.41	5814.89	4488.44	3817.49	6461.89	7893.24	4118.64	10591.4	10414	3721.73	13013.4	22354.5	6875.65	1493.29	2385.32	4845.43	5233.7	2275.33	4123.08	7100.28	5893.58	14406.6	7079.31
1.04_251.0687m/z		251.069		1.035					4172	2703	3159	2282.89	1528.42	1550	1468.33	1826.42	1108.16	1733.56	1890.74	4222.06	1716.43	2497.58	3044.53	2303.38	1841.22	2632.72	3002.11	1045	2374.11	2158.41	2038.79	gamma-Glu-Cys	[M+H]+	C8H14N2O5S	90.4	KEGG
1.04_308.0135m/z		308.013	1	1.0421	0.02095	1	25831.3	53.16	3900.67	5168.35	11584.6	12633.6	33549.3	31188.1	9785.08	25795	11432.4	10869.5	38876.9	34118.4	13145.6	1789.85	2054.14	6355.67	6612.66	2090.21	1966.94	9967.97	6890.86	17773.4	17728.7
1.04_80.0499m/z		80.0499	1	1.0421	0.27125	5	142395	21.24	85187.8	80336.6	147831	137291	91252.4	122488	81889.1	159051	117155	85838.6	130168	194563	105102	24683.7	25870	78605.3	76895.6	29845.7	39547.5	67367	134377	126702	114145
1.05_105.0447m/z		105.045		1.046					4216	4038	3626	2832.89	2009.04	2710	1393.33	2543.4	1322.45	1992.47	2154.63	3888.24	2285	2883.68	3180.47	1763.51	1925	3162.04	2680.03	1502.14	3500	2629.88	2577.59	3-Cyanopyridine	[M+H]+	C6H4N2	100	KEGG
1.05_123.0555m/z		123.055		1.045					1312092	1215676	1305505	1.2083e+06	637099	879533	409790	963924	442689	722120	843116	1.49358e+06	766479	914263	1.057e+06	585566	670951	998877	863606	464279	1.22131e+06	916833	871059	Niacinamide	[M+H]+	C6H6N2O	99.5	KEGG
1.05_308.0294m/z		308.029	1	1.05258	0.0721667	1	98692.4	46.91	12654.7	28210.6	38174.9	71804.7	123999	100555	31665.9	104891	40637.9	52747.8	127708	112310	60605.7	3290.64	6635.68	35423.3	17307.4	4204.34	5821.87	25948.3	20139.6	56437.6	108384
1.05_321.0139m/z		321.014	1	1.05258	0.187433	1	67802.8	34.08	55419.1	44620.2	85265.7	66931	61674.3	62236.6	17866.1	68449.9	10133.1	59697.9	77154.6	62271.1	63842.9	8782.22	8197.82	52648.5	39425.2	16215.9	10011.5	36798.5	74792.7	49010.2	73306.3
1.05_96.0445m/z		96.0445		1.045					23472	22678	23995	22652	11960.6	16180.8	7909.17	17460.4	7858.16	12525.3	14596.3	26032.4	14178.6	16879.6	19673.4	10572.3	11900.7	18867.3	16355.8	8292.86	22307.1	17426.4	16219.8	2-Hydroxypyridine	[M+H]+	C5H5NO	99.9	KEGG
1.10_613.1290m/z		613.129	1	1.10378	0.0721833	3	24352	48.62	10468.2	42935.6	17749.9	14129.4	37396.8	31570.7	0	39732.6	0	1977.73	31871.9	18908.7	24274.8	13244.8	22927	5261.23	9668.4	14190.2	11344.6	10794.5	28401.7	30715.9	31089.2
1.10_663.1098n	663.11	664.118	1	1.10378	0.582083	1	2.53618e+06	15.24	2.56389e+06	2.05133e+06	2.78371e+06	2.67762e+06	1.55145e+06	2.25083e+06	1.84489e+06	1.36096e+06	2.10082e+06	1.90081e+06	2.00823e+06	3.6131e+06	2.19494e+06	1.21241e+06	945533	2.16653e+06	1.33066e+06	1.63586e+06	1.27802e+06	975430	3.3364e+06	1.95513e+06	2.93004e+06	Fenugreekine	M+H, M+2H	C21H27N7O14P2	92.9504	HMDB
1.11_232.0834m/z		232.083	1	1.11427	0.197917	4	65220.9	12.83	72440.4	56046.3	67176.1	55687.1	42506.6	49198.5	60185.6	40811.7	40358.4	50763.2	51967.4	88470.1	51453.7	10638	11275.6	11769.8	36315.5	18340.6	35637.6	27015.6	85740.3	47932.6	74524.7
1.11_465.9846m/z		465.985	1	1.11427	0.427267	1	359090	13.5	381423	298738	381528	317933	234389	272083	345203	274514	360348	271365	286970	478134	234775	205361	182602	330168	213483	219643	229954	194337	394047	259496	317551	Cytidine triphosphate	M+H-H2O	C9H16N3O14P3	96.2201	HMDB
1.12_428.0373m/z		428.037	1	1.12475	0.832533	5	1.62508e+06	11.11	1.51234e+06	1.39617e+06	1.73447e+06	1.44917e+06	1.20075e+06	1.19486e+06	1.30375e+06	1.48866e+06	1.20989e+06	1.24649e+06	1.38365e+06	2.14786e+06	1.18041e+06	775756	797686	1.30353e+06	1.04963e+06	722637	1.26213e+06	927127	1.63296e+06	1.29201e+06	1.41053e+06	ADP	M+H	C10H15N5O10P2	92.7371	HMDB
1.12_450.0132m/z		450.013	1	1.12475	0.1036	1	49489	10.4	46479.3	46558.4	55429.4	46114	32155.3	32301.1	36273.8	40271.6	29817	42780.9	39592.8	55358.7	33657.3	10326.4	13998.8	10024.3	33264.3	9079.37	33610.8	26878.7	58378.3	32778.1	43597.8
1.14_153.0406m/z		153.041	1	1.13523	0.4156	7	436778	5.51	340905	307995	337544	107047	154582	203948	121707	174097	167301	185479	168601	313735	168390	206424	287983	219008	205364	270455	731306	192252	423867	577869	182330
1.14_664.1174m/z		664.117		1.144					164567	130784	163246	148813	72085.9	106332	71982.5	59134.9	45784.7	109233	78324.1	183869	102590	82136.5	60917.2	104528	75643.9	114880	81161.7	45131.4	187671	92808.6	144788	Nicotinamide_dinucleotide	[M+H]+	C21H27N7O14P2	87.4	KEGG
1.15_428.0377m/z		428.038		1.145					80141	68803	74166	57669.1	33520	43430.8	39530	35967.9	27128.6	48201.4	35633.3	80269.1	37170.7	49029.9	39023.4	49774.3	38579.7	53557.1	50663.2	28141.4	76533	41503.8	54906	Adenosine_Diphosphate	[M+H]+	C10H15N5O10P2	88.1	KEGG
1.17_150.0777m/z		150.078	1	1.16667	0.249133	4	28188.1	12.67	26673.8	20705.7	24755.7	24307.7	16931.5	23136.2	32988.7	17837.2	32912.6	15397.4	20863.5	35795.4	22041.2	6885.86	6638.42	14652.9	14002.5	11695.7	12792.1	11491.4	25389.6	15405.1	19880
1.17_153.0404m/z		153.04		1.173					36744	30849	32817	10266.4	11294.6	15400	11224.2	11940.6	10820.4	18043.2	11553.7	26201.5	12426.4	22577.5	26725	18271.6	17954.1	28381.9	67535.2	14280	36084.8	41762	16001.7	Oxypurinol	[M+H]+	C5H4N4O2	99.2	KEGG
1.17_218.1135m/z		218.114	1	1.16667	0.3539	8	500494	57.72	93260.8	146761	299286	643372	520246	465172	194978	198907	166980	324711	587642	308988	525839	46132	27202.3	152517	133466	77100	15144.2	103789	120985	178360	651049
1.17_248.0321m/z		248.032	1	1.16667	0.48895	1	601073	7.31	579549	542993	628076	560072	517366	551434	275208	507350	260147	444622	577681	726586	576217	316509	268500	507153	358763	419432	245695	207078	621440	610935	541756
1.17_248.0323m/z		248.032		1.169					35487	31727	34777	28885.5	23071.1	24684.2	12147.5	20191.5	9729.59	23598.6	21677.8	35458.8	23792.9	22807.8	17342.2	22056.1	18459.5	27760	15177.9	10761.4	31866.1	25209.5	26253.4	Pyridoxal 5-phosphate	[M+H]+	C8H10NO6P	97.7	KEGG
1.17_282.1208m/z		282.121	1	1.16667	0.301517	10	101699	17.66	109703	76773	99175.8	80974.2	49930.6	89473.3	131776	51319.5	148517	67852.4	66148.6	109871	75680.9	54734.9	51815.6	55559.3	47642.9	38970	45482.6	44331.8	85425.7	50895.7	76382.5
1.18_186.0876m/z		186.088	1	1.17713	0.187433	21	41315.6	65	2035.99	5676.43	19934.5	58516	46164.6	32768.9	15351.9	13071.6	11608.7	31355.9	44105.5	22377	43672.8	0	0	8312.67	6879.92	0	0	2776.88	5937.21	9165.5	57090.3
1.20_330.0648m/z		330.065	1	1.1981	0.0419167	1	21645.7	39.15	11794.4	11069.6	21421.2	28999.9	17449.6	17348.6	3438.67	23414.2	0	23604.5	20869.7	29562.3	13212.1	5393.23	1647.05	24149.2	8439.7	3481.8	5437.54	8059.44	15050.7	16703.5	17189.5
1.22_229.0922m/z		229.092	1	1.21905	0.0419167	3	17877.5	33.32	8515.29	22374.2	7590.81	6981.17	14904.7	19397.3	4530.52	21156.4	11747.2	9601.1	26526.9	18703.6	19324.9	10540.8	14266.7	7895.94	10953.7	9864.24	8567.08	12660	18523	21524.5	22462.7
1.23_260.1601m/z		260.16	1	1.22953	0.07335	11	17841.7	45.57	6287.78	2091.89	18534.4	18112.7	16788.8	19657.3	15966.3	6077.21	9604.94	16225.8	4854.14	25248	14423.3	0	0	7387.77	19965.5	0	1362.26	0	17145.4	24961.6	18401.1
1.23_574.0962m/z		574.096	1	1.22953	0.280567	1	209410	21.02	233697	156740	230388	72176.4	215903	74128.1	295885	134922	317839	137266	297105	185204	74600.3	135727	235995	44613.7	96569.4	209412	142381	112803	178708	179683	135331
1.24_122.0963m/z		122.096		1.236					5386	4759	4785	3159.87	1402.45	5382.5	7236.67	1876.42	3182.65	4606.85	2982.41	5026.47	2050	7207.59	4061.72	4277.7	2225.68	2256.94	5244.73	2615.71	3224.11	1746.25	3220.69	N,N-Dimethylaniline	[M+H]+	C8H11N	99.7	KEGG
1.25_229.0779m/z		229.078	1	1.25048	0.0512167	2	11494	36.53	5611.74	10913.4	4042.63	5223.93	7646.72	10705.6	6684.89	13935.5	9044.01	5070.17	18911.3	12396.1	10288.1	6713.42	5077.39	3968.1	5338.29	7994.21	5969.49	5504.73	11670.7	14012.1	21386.7
1.25_290.1350m/z		290.135	1	1.25048	0.166483	5	48729.2	44.13	38781.1	19634.6	51898.8	112078	17440	44201.4	19524.8	23606	4727.61	22351.6	27684.6	61532.1	39914.2	0	1083.17	103452	51566.6	2683.57	17003.4	17611.4	70945.7	50250.2	49804
1.25_344.0911m/z		344.091	1	1.25048	0.124567	2	35371	38.53	24804.4	15912.2	35453.7	41166.2	31707.8	30631.1	15140.3	17964	8610.18	36704.2	29871.5	39899	33333.9	323.171	0	31641.6	22303.8	3064.82	4440.37	3913.68	32434.8	36453.2	33218.4
1.29_262.1287m/z		262.129	1	1.29123	0.592567	5	815826	21.01	1.00366e+06	667962	775852	638260	472776	522324	332014	448069	424443	633131	811892	1.35394e+06	716001	290766	492624	569067	229856	577891	324111	370074	868776	559355	896947
1.30_206.0789n	206.079	189.076	1	1.3017	0.176967	2	62500.4	5.28	64222.7	57919.9	62457.4	23998	43694.7	66317.6	43215.8	62959.6	47871	39676.3	83986.5	64235.8	43113.5	41627.8	34296.4	77142.3	56127.2	27404.1	32250.7	14619.3	70967.9	64475.3	56139.7		M+H-H2O, M+Na
1.30_248.1096m/z		248.11	1	1.3017	0.332967	4	223797	28.04	179195	228126	128044	65823.2	152693	262238	86560.3	218861	117692	103298	268881	178131	155604	270330	175344	233701	170430	107268	114539	61874.4	210563	183224	183053
1.30_248.1489m/z		248.149	1	1.3017	1.3017	1	1.79788e+07	9.93	1.69986e+07	1.39401e+07	1.59287e+07	6.04807e+06	7.69213e+06	1.3927e+07	6.92904e+06	1.31431e+07	8.55431e+06	9.26583e+06	1.64754e+07	1.47839e+07	7.29623e+06	28159972	1.37601e+07	2.05031e+07	1.27997e+07	1.33984e+07	8.93895e+06	2.90279e+06	1.61276e+07	1.07818e+07	9.88071e+06	Hydroxybutyrylcarnitine	M+H	C11H21NO5	98.2697	HMDB
1.31_248.0799m/z		248.08	1	1.31218	0.07335	1	37216.3	12.05	25580.8	26940.5	21262.7	12719.1	25067.8	32185.8	25532.9	50223.1	32928.8	18655	60778.4	38276.7	28822.1	14886.4	16121.7	33500.4	29082.7	9925.51	11952.9	12328.5	32891.4	39053.9	38004.9
1.31_248.0929m/z		248.093	1	1.31218	0.0523833	2	37306.3	24.58	23289.4	14778.8	16608.8	11250	27302.3	50031.7	23007.8	33013.4	37329.7	18671.5	62310.3	36024.9	25301.2	12624.8	15845.8	21829.8	22225	5745.97	11358.9	11320.1	33890.6	29584.9	38502.1
1.33_142.0325m/z		142.033	1	1.33313	0.0943	1	22695.4	30.84	25347.9	14756.6	27981.6	26223.7	15588.7	23932.4	6468.09	12189.2	12862.7	18270.7	26490.8	38395.6	10853.7	7042.69	5900.3	12612.6	8451.54	8199.96	14460.6	4622.73	18009.7	27093.3	26439.1	2-Propanoylthiazole	M+H	C6H7NOS	91.5987	HMDB
1.33_247.0127m/z		247.013	1	1.33313	0.29105	5	51912.2	25.8	39135.6	43861.6	62835.8	37697.5	33232.6	49239.4	11244.2	40038.5	8672.46	32819.3	47500.8	67322.8	35223.3	39686.9	34830.6	24240.3	26793.7	51025.5	49922.2	23478.6	42687.3	60921.9	43904.9
1.34_107.0496m/z		107.05	1	1.34362	0.208383	12	20646.6	4.7	21481.4	19583.5	20874.9	15733.2	14468.4	14542.9	7114.1	11800	8935.95	13455.8	17280.1	27855.9	20533.2	10825.9	14195.4	10267.3	11114.9	16265.5	10199.2	14698.4	23150.9	17842.5	18730.1
1.35_108.0579n	108.058	91.0546	1	1.3541	0.374867	5	240588	6.62	237989	216408	246404	177224	148645	197694	121108	157665	177900	133769	210326	317408	306328	149658	175127	115712	138895	167404	146449	199503	317149	227494	221447		M+H-H2O, M+H
1.35_119.0491m/z		119.049	1	1.3541	0.44835	20	441445	4.49	409770	410018	442590	309521	275662	337397	178205	264970	220737	242022	378414	570584	614560	252095	317715	192608	239924	318987	264951	384140	625965	416706	406413
1.35_164.0472n	164.047	165.054	1	1.3541	0.561267	8	1.33009e+06	5.79	1.24636e+06	1.20705e+06	1.34914e+06	959405	858536	1.0473e+06	522423	811556	643085	743419	1.13675e+06	1.66832e+06	1.84778e+06	784775	962463	623358	739621	965754	767190	1.12323e+06	1.79262e+06	1.29446e+06	1.2355e+06		M+H-H2O, M+H
1.35_182.0809m/z		182.081	1	1.3541	0.374917	10	553190	8.85	524075	495515	588085	425808	370577	454428	200339	327460	279061	318848	494300	723588	808620	311161	388073	261178	317157	397163	307762	489209	746538	535216	523904
1.35_203.0409m/z		203.041	1	1.3541	0.228167	2	37026.4	9.14	36023	30887.9	36628.7	28149.3	23806.7	38263.9	29382.1	31933.5	29836.1	23848	35932.7	53357.8	26036.3	15230.3	10939.3	23640.3	21874.1	19649.8	27024.9	23769.2	39659.4	31479.7	35145.9
1.35_204.0637m/z		204.064	1	1.3541	0.187433	11	44925.8	19.62	43961.4	31928	47207.5	34550.1	32944.3	37507.9	18361.9	32454.1	26827.7	30527.5	46797.1	57241.1	59980.7	9641.07	12944.2	22751.8	29046.1	15318.7	25720.7	37615	55077.5	42855.5	41413.2
1.35_274.9634m/z		274.963	1	1.3541	0.0523833	1	18047.4	30.74	4240.21	6855.09	12316.1	10577.2	14966.9	16036.9	12566.9	14541.2	16568.9	8922.13	13587.9	23372.1	22613	3524.92	3334.26	9577.16	10390.4	2426	4466.23	9703.75	14531.2	25919.8	17199
1.36_120.0582n	120.058	121.065	1	1.36457	0.228167	8	46752.3	18.17	53405	37182	49669.9	33669.7	28559.9	37148.9	23163.8	27594.3	25181	29575.6	39804.5	61959.7	73393.4	8868.36	13201.3	23871.1	28815.7	17172.2	27429.6	38072.5	73588.6	43124	48582.1		M+H-H2O, M+H
1.36_123.0449m/z		123.045	1	1.36457	0.291033	8	611786	3.61	572799	615692	594136	412757	385463	538915	257929	461416	301433	287596	628099	788916	894721	302398	403203	227571	348399	432027	356603	492773	909312	679067	599254
1.36_136.0751m/z		136.075	1	1.36457	0.4274	15	1.06233e+06	5.9	1.0433e+06	975495	1.09783e+06	779130	655554	831469	383475	556360	498685	537095	841912	1.28403e+06	1.59206e+06	573017	772108	424932	551637	803273	655981	893395	1.51913e+06	1.05393e+06	991739
1.36_147.9758m/z		147.976	1	1.36457	0.104783	1	13810.2	23.35	11530	8309.51	13432.1	9113.92	9354.61	11835.7	11691.9	8759.38	22035.3	7627.09	14757.6	18567.3	7825.35	10189.4	6619.76	7062.66	8145.17	4390.19	7469.83	7302.65	14106	12442.6	13981.8
1.36_259.0301m/z		259.03	1	1.36457	0.136217	1	132649	38.12	117267	79325.8	172600	128723	91542	133508	49102.7	52556.1	24612.8	136317	124907	162388	106888	54852	22576.4	86240.8	81969.5	28011.7	103833	38301.5	215344	208050	193841
1.36_292.9817m/z		292.982	1	1.36457	0.104783	1	27025.1	27.87	33381.2	18705.7	28988.3	22654.8	12328.9	18658.9	6101.45	8219.9	1791.63	26077.8	25808.3	20930.6	15844.8	430.432	214.871	12867.4	15303.1	2136.17	22732.4	6195.03	46214.8	35795.5	35870.2
1.36_338.0551m/z		338.055	1	1.36457	0.125733	2	62497	27.76	75435.5	42784.1	69271.6	47134.9	37209.2	47901.4	17119.2	17151.1	10257.6	35508.3	38227.6	65099.5	90068.9	1106.94	0	23805.4	26606.5	1754.93	34117.1	42191.9	89830	59708.9	56520.8
1.36_401.0505m/z		401.05	1	1.36457	0.0838167	1	26819	54.75	17267.6	11026.1	32632.7	11197.6	13997.3	14514.1	4421.17	6640.49	0	18542.3	12321.3	20244.8	19669.4	0	180.336	17573.5	18552.4	0	28223.3	12011.8	43664.9	65189.8	18798
1.36_574.0960m/z		574.096	1	1.36457	0.0524	1	24897.6	49.03	12998.1	4245.68	11815.2	4132.15	15971.2	0	17987.7	1969.73	7526.58	6368.99	14596.7	6518.69	1028.63	0	2845.62	124322	1097.63	1606.92	4969.17	11712.6	11534	11805.7	4760.9
1.37_165.054m/z		165.054		1.368					81927	65652	72108	48448	34500.6	44363.3	25810.8	30356.6	24784.7	39533.6	39915.7	75230.9	76030	44071.1	50683.6	29118.2	36908.1	56331	43900.8	47368.6	87493.8	52836.3	52431	2-Coumaric acid	[M+H]+	C9H8O3	95.5	KEGG
1.4_132.0768m/z		132.077		1.396					102551	91966	102056	91498.7	56248.7	71714.2	40735	66685.8	34387.8	30193.2	66745.4	64935.3	32317.9	69404.7	69227.3	41339.2	54417.6	82469.1	60991.6	24619.3	93934.8	72195.2	76894	Creatine	[M+H]+	C4H9N3O2	99.9	KEGG
1.4_226.09m/z		226.09		1.395					4747	3946	3620	1674.34	1038.76	3080	5012.5	1638.68	1868.37	3863.01	2018.52	1952.94	1457.86	3827.14	4173.44	2762.84	1843.92	2836.42	2804.5	2872.86	2946.43	1187.69	1879.31	Methiocarb	[M+H]+	C11H15NO2S	98.2	KEGG
1.40_226.0909m/z		226.091	1	1.39602	0.1456	1	33075.6	22.66	25268.7	15895.2	20946.8	14681.4	11836.3	35962.3	83670.8	16358.7	11326.9	31808	31847.1	16508.8	18611.9	2768.95	4075.53	36542.4	15627.2	5597.51	6834.82	24048.1	14329.5	15780	20848.4
1.41_113.0344m/z		113.034		1.406					9143	8250	8498	2992.11	3689.28	4440.83	4085	4004.72	3806.12	5067.12	4163.89	8363.24	4422.86	6485.46	8123.44	6377.7	4481.76	8765.43	11762.3	4909.29	11201.8	10755.3	5421.55	Uracil	[M+H]+	C4H4N2O2	99.7	KEGG
1.41_335.1200m/z		335.12	1	1.40648	0.08265	1	7045.29	262.33	0	0	0	0	0	0	0	0	0	0	0	0	0	47759	2635.19	0	0	6137.57	0	0	0	0	0
1.42_229.1542m/z		229.154	1	1.41697	2.17487	17	5.79364e+07	8.35	6.09342e+07	5.23561e+07	6.05188e+07	5.92074e+07	3.59249e+07	4.79295e+07	3.47351e+07	4.2191e+07	3.78854e+07	3.76074e+07	5.95734e+07	8.68371e+07	4.54566e+07	4.08408e+07	3.7808e+07	4.04172e+07	3.32216e+07	4.86761e+07	3.18129e+07	2.84533e+07	6.47353e+07	5.37843e+07	6.20258e+07
1.42_229.1972m/z		229.197	1	1.41697	1.25978	4	1.54884e+06	18.9	1.80374e+06	1.22922e+06	1.61354e+06	1.81082e+06	519513	773908	463686	421062	365998	808716	808369	1.8168e+06	769958	1.12881e+06	922753	769310	634098	1.62556e+06	759041	356803	1.72344e+06	1.01442e+06	1.17215e+06
1.43_142.0864m/z		142.086	1	1.42745	0.739383	16	233903	16.42	249755	190114	261839	239767	163789	172430	125550	156509	80534.1	159220	225485	358769	201226	145246	134923	152223	129844	184420	107058	106499	236966	196764	235772
1.46_330.0604m/z		330.06		1.458					3858	3636	3642	2936.84	2467.05	2363.33	922.5	2422.64	810.204	9563.7	2392.59	4392.65	2469.29	3015.35	1596.09	2621.62	1868.24	2508.49	1654.71	1220	2655.36	2043.54	3097.41	3',5'-Cyclic AMP	[M+H]+	C10H12N5O6P	95.9	KEGG
1.53_261.0285m/z		261.028	1	1.53118	0.145667	2	55999.9	38.76	55275.8	34666.6	78057.2	38046.3	41859.3	66883.4	23178.7	31865.1	1862.25	54175.7	59901.1	84104.9	37328.2	3943.44	3553.01	34756.9	49468.9	6924.15	24371.1	11076.6	79159.1	79335.6	80340.6	6-Aminopenicillanic acid	M+2Na-H	C8H12N2O3S	92.3197	HMDB
1.54_150.0404m/z		150.04	1	1.54167	0.219	3	43342.9	15.88	49986.8	36244.9	43797	23473.1	20908.4	35611.8	39677.8	27942.9	31577.1	26113.2	40543.9	56480.9	18296.2	21310.5	16185.3	25206.3	29996.9	22823.5	24793.3	18903.5	37117.2	32442.9	36697.5
1.54_166.0176m/z		166.018	1	1.54167	0.2714	2	42504.9	14.02	41808.5	36924	48782.2	16287.7	24656.8	35627.4	29926.2	26196.9	26024.7	27102.9	42204.9	53121.8	22319.2	16000.9	10613.2	50549.3	41754.1	18779	28166.1	16991.2	41609	32555.3	43430.8
1.54_203.0224m/z		203.022	1	1.54167	0.375	1	226796	13.95	154173	159798	197923	58830.9	92013.9	171911	84079.7	99349.2	38101.9	126109	188720	253624	62857.1	336138	112542	244079	197394	142567	134498	34040.2	181102	154231	191754
1.54_206.9821m/z		206.982	1	1.54167	0.145583	2	18429.6	19.63	18471	9396.25	26045.6	13210.4	15213.1	18189.5	11361.9	17171.9	13495.1	13137.8	17302.2	31714.6	10245.7	3333.02	133.346	17368.5	17814.4	2160.12	6553.86	8277.3	20479.3	14575	14998.2
1.54_217.9873m/z		217.987	1	1.54167	0.312133	1	77209.2	24.01	45710.5	50026.7	70623.9	17237.7	26384.7	56548.3	20865.7	17616.4	4673.81	37985	60631.9	84868	15773.3	119543	35262.1	92845.9	70443.1	46719.8	43849.2	9317.52	59094.4	51965.7	56847.8
1.54_231.0717m/z		231.072	1	1.54167	0.09445	2	16830	23.55	14993.7	14117.8	21378.5	6927.05	11871.9	17040.5	1778.32	9360.94	0	15498.5	18240.9	25114.8	6856.58	4559.53	1981.61	13831.4	23737.6	1643.97	9281.93	859.434	18220.7	18783.7	17616.5
1.54_301.0346m/z		301.035	1	1.54167	0.25975	2	98005	8.11	99083.1	89570.4	105362	86157	83281.8	75126	36004	68625.3	64845.1	75374.9	77568.2	123851	108125	64754.4	47243.6	66278.8	51244.8	68781.3	58089.4	72126.9	84844.5	81890.1	80088.7
1.54_305.0985m/z		305.099	1	1.54167	0.187567	6	51134.4	28.86	54972.2	34838.4	63592.6	48634.6	51216.8	30902.5	23206.4	10284.6	43964.2	35775.3	16458.6	34131.5	86243.2	16095.8	8695.6	31103.9	33223.4	20421	30224.4	48980.1	40495.3	32745.4	35373.7
1.55_148.0606m/z		148.061		1.552					15577	14909	15402	11055.3	11175.7	8276.67	7552.5	6375.47	10123.5	9115.75	7325.93	12011.8	15299.3	16933.8	8111.72	9341.22	8650.68	10436.7	10342.5	10916.4	11249.1	8760.51	9574.14	Glutamic acid	[M+H]+	C5H9NO4	99.9	KEGG
1.55_204.9798m/z		204.98	1	1.55213	0.135033	1	32061.1	24.55	13945.4	9368.61	36109.7	16181.7	20780.5	35171.8	31146.9	20661.9	28469.5	21475.3	35298.8	62945.2	15845.2	4737.98	4386.57	39812.8	28669.5	4093.36	6943.68	18498.3	21918.9	27677.9	34153.5
1.55_265.0239m/z		265.024	1	1.55213	0.0943667	1	13718.2	77.58	12885	1563.14	17880.3	1720.92	11817.3	21663.6	2096.16	3919.6	0	12835.3	24188.2	19551	2727.06	0	0	21836.4	23063.3	0	1294.05	0	16732.3	17089.1	23609.9
1.56_149.0233m/z		149.023		1.563					29783	22264	19924	13588.8	10370.8	12727.5	17166.7	13405.7	20361.2	13514.4	14666.7	26636.8	10332.1	22718.9	19897.7	9724.32	12261.5	18872.7	15862.2	12697.1	19098.2	11698.9	13590.5	Phthalic anhydride	[M+H]+	C8H4O3	100	KEGG
1.56_217.9866n	217.987	240.972	1	1.56262	0.375	3	350979	14.11	314701	282017	372031	158495	168925	259522	222814	223212	179412	211436	301343	476316	138432	374244	233134	256196	286453	267924	249866	138622	330294	274814	269270		M+H, M+Na
1.56_262.0138m/z		262.014	1	1.56262	0.177083	1	50417.9	41.24	43606.5	32845.7	72430.1	17096.7	28977.6	57839.7	21952.9	21244	96.6868	40729.5	55791.9	74734.3	14145.5	0	33.6369	78708.2	73000.9	5655	39221.9	1624.53	68211.2	52998.4	57964.9
1.56_389.0435m/z		389.044	1	1.56262	0.114133	3	27173	62.99	21057.1	4173.05	40314.7	8495.55	17066.4	36711.6	11369.9	11503.8	0	24428.4	34587.1	49391	9261.16	0	0	56096.7	46211.1	0	6813.11	2275.26	32636.3	27884.8	29091.5	Thiamine monophosphate	M+2Na-H	C12H17N4O4PS	84.2767	HMDB
1.57_248.1083m/z		248.108	1	1.5731	0.08265	4	21680.3	21.64	10612.2	10509.9	15083.4	8338.59	15548.3	18258.4	15130.9	18656.1	30267.4	8940.06	43361.6	15820.7	14224.1	4269.73	4429.79	11974.6	14904.8	4180.33	5058.9	11965.5	21975.1	26365	24084.8	Thiamine	M+H-H2O	C12H17N4OS+	90.4889	HMDB
1.57_447.0916m/z		447.092		1.567					6247	4781	5920	2416.45	3254.52	3025	1732.5	1408.49	1147.96	2924.66	1840.74	3441.18	4322.14	7915.19	2375.78	4631.08	3406.76	3863.43	3398.73	1896.43	4335.71	2666.67	3018.1	Baicalin	[M+H]+	C21H18O11	95.9	KEGG
1.59_335.1194m/z		335.119	1	1.59405	0.08265	1	8239.37	178.13	0	0	0	0	20.015	1112.89	0	0	0	0	2071.17	5512.95	0	0	0	52180.9	2140.87	0	0	0	0	2.00012	1719.63
1.59_86.0968m/z		86.0968	1	1.59405	0.156033	2	106871	9.47	118518	100229	101866	52238.5	50566.9	75139.1	48351.3	55365.2	40290.9	56092.5	74936.4	129758	102890	53219.4	63965.5	63055.1	69117.1	76278	94566.9	43766.5	88740.3	88162.8	93674.5
1.67_257.0773m/z		257.077	1	1.66623	0.166483	10	66370.4	16.11	55395.1	43466.9	59988.1	66741.6	48710.8	66221.1	62226.6	32943.5	54759	59908.2	41357.7	66609.8	47646.3	8179.13	6230.4	2986.57	25996.5	18976.6	17841.3	16304.5	56365.6	38675.8	49381.4	Glutamyl-Glutamate	M+H-H2O	C10H14N2O7-2	90.5438	HMDB
1.67_261.1448m/z		261.145	1	1.66623	0.333	7	294101	19.75	345497	230909	297706	286214	187939	221584	232496	197942	194000	215054	245287	398271	300350	117375	136498	179014	121794	182689	149113	176517	279036	198002	274832
1.67_307.0173m/z		307.017	1	1.66623	0.0628667	5	63118.6	36.46	34463.8	55781.8	28329.4	21513	52506.2	94296.1	41549.8	49102.3	49965.5	26809.3	83262.7	68187.2	55531.5	5185.39	6544.62	6685.93	25944.2	3623.63	13117.9	23042	38024.5	67984.5	87039.4
1.67_317.0495m/z		317.05	1	1.66623	0.145517	1	25067.1	13.26	28148.6	22271.9	22847.4	19144.5	17581	21978.2	28353.9	18378.4	25654.4	21652.3	17313.2	25021.6	15721	10886	7587.73	8670.11	8804.86	16267.1	15274.4	4484.42	17337.7	16482.1	20547.1
1.67_317.5452m/z		317.545	2	1.66623	0.124567	1	45873.6	11.77	38494.9	34765.9	43907.8	35522.3	32544.6	37447.4	47300.1	31410	48091.1	30612	46455.8	57120.2	27524.7	4930.12	2759.43	2798.34	20200	10861.5	18088.8	11717	43275.6	31284.1	36140.9
1.67_326.1087m/z		326.109	1	1.66623	0.156	3	26129.5	21.27	32384.5	21756.3	24247.7	23949.7	11233.1	17631.1	27666.2	12334.7	22528.2	20629	10622.9	25150.1	10880.9	7802.96	5075.82	3967.79	11245.2	11671.5	12757.8	8368.52	24536.7	14825.8	15815.3	Indoleacetyl glutamine	M+Na	C15H17N3O4	93.8403	HMDB
1.67_355.0742m/z		355.074	1	1.66623	0.490267	3	936878	11.44	813795	699017	879168	907590	651931	863895	796813	644391	796856	769592	718747	986695	680303	471510	365351	561633	404538	556159	392235	239196	833701	612354	851142
1.67_666.0702m/z		666.07	1	1.66623	0.104783	1	234345	16.34	187667	165307	227728	247763	164175	226732	229027	123941	210741	193597	123885	242204	176247	27005.4	18669.8	32086.6	96823.2	46782	61221.1	58250.3	249140	157356	208973
1.68_130.0498m/z		130.05	1	1.6767	0.35405	15	826875	6.24	685261	643013	728633	721491	604674	774086	673073	612281	671859	651916	658500	853463	677628	406092	332518	259719	352347	434892	350892	263107	723351	592360	801565
1.68_142.0324m/z		142.032	1	1.6767	0.208383	1	30398.9	10.36	21294.6	24019.5	26228.3	26071.3	21088.9	29239.1	31042	23336	27487.5	23749.6	20645.4	32681	20363.4	14289.5	11163.4	8584.46	14661.1	17362.7	16465.8	8155.65	29700	19464.6	24013	2-Propanoylthiazole	M+H	C6H7NOS	83.6431	HMDB
1.68_146.0269m/z		146.027	1	1.6767	0.156	1	6612.35	17.03	7192.61	5244.47	7146.97	4832.12	1944.52	740.554	1450.26	311.31	1416.87	8257.76	1142.11	0	8310.87	0	0	1534.13	5937.92	1809.49	925.145	136.692	20490.2	15904.9	6102.14	Acetylcysteine	M+H-H2O	C5H9NO3S	88.9361	HMDB
1.68_231.0437m/z		231.044	1	1.6767	0.25035	1	117232	15.97	99956.7	81268.7	112316	114339	80374.3	123376	85428	73365.8	95096.3	106592	76755.8	120654	94293.2	45708.8	33310.6	11287.5	52457.4	52289.1	45823.4	21345.4	112675	87814.3	110048
1.68_243.0438m/z		243.044	1	1.6767	0.29235	3	209253	6.8	180921	167935	192473	188940	136169	197301	193286	136189	202488	183123	145583	215108	151559	107841	75792.5	35160.7	89128.1	122353	87221.8	52857.3	192596	125910	195796
1.68_267.0545m/z		267.055	1	1.6767	0.114083	1	20886.3	27.25	14639.1	17844.9	24819.8	22653.2	10545.6	25158.1	25919.1	9930.71	6768.77	19661.1	14242.2	19146.5	16104.4	1354.36	0	1152.29	6780.55	1394.87	1693.66	153.553	26253.3	12615.1	17741.6	6-Thioinosinic acid	M+H-H2O	C10H12N4O4S	94.0532	HMDB
1.68_275.5674m/z		275.567	2	1.6767	0.50075	2	512931	11.67	446490	385521	487509	486431	346822	495055	432889	369059	388162	433795	378795	542814	397405	248434	187683	353425	215879	281995	199428	117243	457164	344806	485516
1.68_307.1329m/z		307.133	2	1.6767	0.562433	3	507557	17.66	575297	405893	541480	591229	306725	442906	449059	244251	377303	462756	284806	489472	343283	322557	227906	342152	200637	368599	228789	84676.1	496610	287119	441436
1.68_361.0042m/z		361.004	1	1.6767	0.239867	1	152547	17.35	121067	106501	149370	141782	103876	143977	144167	110199	122035	119953	113051	177587	106427	63495.3	45573.1	36285.4	68505.1	78489.3	60848.7	30570.1	134390	92054.1	127092
1.68_381.0904m/z		381.09	1	1.6767	0.166483	1	98384.3	24.9	80765.3	64681.9	106087	105019	57360.6	92094.1	92215.3	58332.6	82172	89471.1	63137.8	99064.6	75504.7	4819.37	6369.97	6905.91	39887.2	17679.8	25471.3	20380.8	91523.2	59051.1	88578.1
1.68_409.0852m/z		409.085	1	1.6767	0.271317	1	320699	19.55	273152	218925	325490	335591	220305	294036	268432	204742	243201	296510	224959	305827	244080	142868	86915.9	43528.5	139865	189353	138321	66179.3	277422	198940	304837	Cysteineglutathione disulfide	M+H-H2O	C13H22N4O8S2	86.2267	HMDB
1.68_467.0917m/z		467.092	1	1.6767	0.104783	4	75205.8	24.71	62615.9	43572.3	72545.9	87515	54097.1	67393.2	68971.5	38827.5	63040.9	70455.3	42410.2	71250.8	51142.4	0	0	2684.93	32932.7	6572.36	11199.3	14628.5	67466.9	41019.9	70522.9
1.68_612.1517n	612.152	307.083	2	1.6767	1.68587	1	2.96379e+07	12.08	2.72301e+07	2.20478e+07	2.75683e+07	2.8736e+07	2.20855e+07	2.89805e+07	1.93115e+07	2.22305e+07	1.95014e+07	2.57514e+07	2.40601e+07	3.16142e+07	2.34327e+07	1.55794e+07	1.17701e+07	2.03419e+07	1.30486e+07	1.67466e+07	1.19042e+07	7.89523e+06	2.60272e+07	20676102	2.94294e+07	Oxidized glutathione	M+H, M+2H, M+Na	C20H32N6O12S2	98.5362	HMDB
1.68_84.0448m/z		84.0448	1	1.6767	0.207217	3	89750.5	12.01	70584.6	67580.9	84288.2	82106.7	59819.3	75493.3	77886	57729.9	89917.5	74558.3	68813.4	100285	68119.6	13584.3	13860.8	25811.3	34858.8	24123.9	31623.2	25855.1	88630.5	61578	80376.8
1.69_177.0331m/z		177.033	1	1.68718	0.447183	8	85596.3	7.91	66269.1	77100.1	75060.9	62306.4	64307.8	73957.5	65725.6	79691.3	66798.9	59338.3	86347.1	97754.6	69851.3	45132.3	39211.1	40454.9	35101.8	51958.5	36926.6	40346.7	73923.6	68792.2	85693
1.69_235.0206m/z		235.021	1	1.68718	0.125733	3	37520.5	14.09	31794	26432.9	35125.4	40020	27082.7	32768.6	42520.2	19121.2	21518.7	33524.6	21855.8	40670.3	28958.1	0	0	0	13505	4053.42	6820.84	4278.27	40225.6	22153.1	32457.9
1.69_261.0543m/z		261.054	2	1.68718	0.0943	2	18232.5	6.23	16547	16335.3	18270.6	16582.2	15926.4	17320.6	19237.1	8022.88	13923.9	14203.4	11885.9	24480.8	11589.9	0	0	3288.42	6128.49	2638.26	3407.85	6664.11	18074.6	13024.8	16472.4
1.69_298.0786m/z		298.079	1	1.68718	0.156	3	43170.7	20.37	38847.4	27320.3	40719.6	44613.9	26396.5	42785.6	46252.1	32572.7	26402.7	33567.9	32191.9	40099	31958.3	7460.13	2990.62	2245.33	18159.9	11480.9	15502.5	4540.86	36124	29581.2	40071.2
1.69_318.0701m/z		318.07	2	1.68718	0.4273	1	333059	18.62	343642	237078	319540	324378	236597	300898	267632	216149	294533	285594	240949	378813	240357	123768	95251.3	245934	139220	152660	126741	93184.3	283473	216861	295524
1.69_335.0438m/z		335.044	1	1.68718	0.07335	1	21540.5	45.95	28013.8	10146.5	26461	26409.3	18369.4	19962.7	15288.2	4319.74	18394.6	19859.8	12030.6	21643.2	14063.4	0	0	3323.88	6826.18	941.327	1848.5	2724.03	25302.9	11497	17356.7
1.70_337.0430m/z		337.043	1	1.69767	0.260817	3	130209	18.83	123925	90053	142692	108345	89883.1	114914	113025	91009.4	113179	116427	105313	152830	92647.3	54678.9	44503.4	48996.4	67621.5	65194.2	47860.8	26497.5	117161	89149.1	130325
1.70_613.0880m/z		613.088	1	1.69767	0.0628667	2	37117.2	56.87	6413.11	22187.8	5134.79	15607.3	44487.1	51443.7	17595.9	25093.1	25549.6	13716.9	49106.6	16917	42523.4	3645.83	2561.12	5280.92	9042.22	5302.44	7406.36	17042.1	41489	36118.6	51440.2
1.71_130.0499m/z		130.05		1.708					53059	51998	56090	51736.2	36426.4	48722.5	38847.5	31594.3	30299	48496.6	34479.6	57236.8	39021.4	37193.1	26471.9	33027.7	25335.8	38442.1	26679.3	14292.9	51430.4	35447.4	50364.7	L-5-Oxoproline	[M+H]+	C5H7NO3	100	KEGG
1.71_231.0442m/z		231.044		1.705					9278	8652	9778	9923.03	5918.6	8614.17	6585	5779.25	5356.12	8693.15	5923.15	10863.2	6710.71	7168.82	4634.38	6057.43	4460.81	6524.69	4680.73	2480.71	9273.21	6135.14	9466.38	Asulam	[M+H]+	C8H10N2O4S	93.3	KEGG
1.71_385.1295m/z		385.129	1	1.70813	0.187433	23	100397	22.75	93825.4	62708.5	98062.8	137905	104491	106909	57324.7	59001.8	47868.6	80519.1	48896.3	75036	74769.3	12118.8	13787.5	11479.7	47537.6	23994.5	56387.9	32684.8	78286.1	87677.5	68781.4
1.72_186.0585m/z		186.058	1	1.71862	0.333017	1	22663.6	31.52	8366.83	4660.82	8879.29	0	51340.3	0	0	0	0	0	0	0	0	54066.4	0	0	107907	0	0	0	0	0	0
1.73_268.0186m/z		268.019	1	1.7291	0.0524	3	15091.9	36.05	2683.67	172.324	22535.9	7391.72	8550.87	15493.7	15623.4	6502.13	7785.48	11381.3	12915.5	32848.8	15486.8	0	0	2484.09	15965.2	0	1035.2	8045.85	13263.2	11892.4	21740.4
1.75_86.097m/z		86.097		1.746					11428	10787	11218	6562.5	6131.78	8270.83	5055.83	5862.26	3382.65	7474.66	6237.04	13882.4	9581.43	8378.03	9189.06	7106.76	8083.11	10620.4	9074.54	4791.43	9889.29	8337.84	10628.4	Piperidine	[M+H]+	C5H11N	95.6	KEGG
1.77_262.1286m/z		262.129	1	1.77102	0.124567	5	41612.2	31.94	53067.3	24935.8	46833.4	37948.7	22717.2	24611.6	24276.6	19971.8	27385.8	31023.3	42432.2	71786.4	38522.7	1755.1	3757.68	49039.3	16895.7	10234.1	10134.1	18705.9	55233.5	31297.3	53778.2
1.81_241.1550m/z		241.155	1	1.81175	1.50892	36	2.22553e+06	10.17	2.34033e+06	1.96471e+06	2.37155e+06	2.00025e+06	1.3147e+06	1.75754e+06	1.24133e+06	1.47572e+06	1.27643e+06	1.43724e+06	2.10692e+06	2.97947e+06	1.82609e+06	1.44211e+06	1.58314e+06	1.71258e+06	1.20122e+06	2.20142e+06	1.31461e+06	1.15635e+06	2.4669e+06	1.89797e+06	2.05798e+06
1.85_231.0437m/z		231.044	1	1.85367	0.11525	1	6747.61	86.95	881.232	0	794.926	4037.24	0	0	0	0	0	699.708	0	1725.85	0	0	0	44334.5	558.248	0	0	0	0	776.925	0
1.86_307.0396m/z		307.04	1	1.86413	0.0524	3	13665.3	39.16	4460.59	7751.37	3854.03	1012.65	10051.9	10008.8	5158.97	7712.58	11048	3897.83	10404.1	5286.57	13763.2	3000.39	5562.4	43170.7	4157.22	2563.06	3208.99	8318.29	10472	9178.4	10593.7
1.96_251.0646m/z		251.065	1	1.95845	0.1036	11	15854.8	37.31	12102.4	6340.55	14165.4	29077	15964.9	18475.6	0	6602.45	0	11864.2	5491.66	23672.9	15083.8	0	0	3959.44	4272.58	552.611	37.7569	157.536	11743.8	7125.57	23178.4
10.01_315.0868m/z		315.087		10.005					970	830	711	705.263	3352.07	2505	773.333	3711.32	744.898	682.192	2035.19	967.647	2521.43	833.603	1036.72	498.649	2069.59	919.753	566.104	3050	632.143	490.991	6128.45	Velutin	[M+H]+	C17H14O6	97.4	KEGG
10.02_274.1709m/z		274.171	2	10.0157	0.176967	1	67535.7	28.64	82346.7	75098.1	45162.4	22189.8	24536.5	42404.3	23744.3	41042.5	18782.3	26268.5	22304	63108.8	34394.1	75870.9	47108.8	19698.1	26420	56241.5	79515.8	19814.6	34861.3	20742	66435.5
10.02_296.1147m/z		296.115	1	10.0157	0.176967	7	84957	32	20015.8	10461.3	23619.4	4294.77	9206.33	10095.4	6366.73	8628.54	2913.99	527570	6892.92	10876.1	8530.33	9510.85	5801.96	3573.19	3978.34	3631.59	6731.45	5859.8	5863.03	6425.84	10454
10.02_416.2571m/z		416.257	1	10.0157	0.145517	1	44623.7	34.04	27965.9	5363.97	50139.3	34261.9	34236.4	39921	35004.6	56531.7	26429.7	17967.9	19261.1	82630.9	44429.1	21369.9	3327.27	2523.35	22509.4	8581.97	12277.7	31513.5	0	31018.3	59695.3
10.03_133.0860m/z		133.086	1	10.0261	0.22935	17	145127	28.66	45358.5	38462.4	144097	103220	119112	142024	99296	172004	71918.4	99125	79881.4	213273	136847	21899.1	11453	107629	80600.9	14642.7	15493.2	97338.5	102297	95031	189361
10.03_188.1034m/z		188.103	2	10.0261	0.1048	1	38442.9	46.26	1330.22	0	45372.3	32902.6	37848.5	41637.1	22033.4	46145.6	11741.1	14699.4	19875.3	48981	44834.6	0	0	7006.27	19547.7	0	266.957	29984.3	0	32482.6	62859.8
10.03_210.1164m/z		210.116	2	10.0261	0.104783	1	59159.8	30.6	10991.9	50123.2	64080.3	45353.2	48973.5	65275.7	41933	69274.2	35730	22701.3	37713.1	86208.9	55184.1	11386.6	6544.28	12191	35127.6	9696.29	25112.6	43970.3	66379.4	42811.3	86627.4
10.03_221.1387m/z		221.139	2	10.0261	0.104783	5	74110.9	33.8	21858.1	4587.06	72584.2	58169.1	64241.1	68149.4	52401.3	86833.7	45055.2	26647.2	39134.9	125249	75748.5	7169.05	3979.15	7639.58	38248	4869.01	5343.58	53011	2755.2	46420.4	104411
10.03_232.1295m/z		232.13	2	10.0261	0.0943167	2	37317.9	39.99	1026.08	0	37206.9	35549.6	36979.9	36867.8	25288.3	36990.8	11344	17097.4	20283.2	60420.7	35021	2438.44	0	6233.16	21246.4	0	0	24400.2	0	25445.3	54974.2
10.03_315.1572m/z		315.157	2	10.0261	0.4587	1	2.71914e+06	12.75	2.29761e+06	2.86238e+06	2.91788e+06	2.14572e+06	2.288e+06	2.55469e+06	1.99839e+06	3.14295e+06	1.38853e+06	1.87235e+06	1.47891e+06	3.53851e+06	2.49644e+06	1.2956e+06	691297	2.26787e+06	1.66174e+06	1.15979e+06	2.33149e+06	1.94995e+06	2.39739e+06	1.83844e+06	3.71729e+06	Gambogic acid	M+2H	C38H44O8	89.6881	HMDB
10.03_437.2360m/z		437.236	1	10.0261	0.353917	4	471320	26.84	297204	396054	512735	376876	381463	427771	358607	530822	239998	341203	248305	658181	424594	157217	60645.9	423992	278823	107628	173577	317408	563685	308045	609670
10.03_606.3215n	606.321	629.315	1	10.0261	0.4587	1	6.24193e+06	10.34	5.56793e+06	6.30374e+06	6.85412e+06	4.99807e+06	5.03132e+06	5.6719e+06	4.49602e+06	7.17193e+06	3.10292e+06	4.19552e+06	3.23481e+06	8.78482e+06	5.82861e+06	2.97333e+06	1.51027e+06	5.30054e+06	3.79041e+06	2.76166e+06	5.34267e+06	4.41594e+06	5.47604e+06	4.04046e+06	8.31033e+06		M+Na, M+2Na
10.03_610.3028m/z		610.303		10.034					3580	785	581	382.895	2142.12	2905.83	472.5	5194.34	290.816	360.959	2391.67	510.294	6965.71	3716.48	2648.44	352.703	2069.59	2699.85	2016.17	333.571	399.107	2141.14	5430.17	Ergocristine	[M+H]+	C35H39N5O5	97.7	KEGG
10.04_254.1429m/z		254.143	2	10.0366	0.0943167	2	34647.1	33.3	0	3284.61	36851.7	26895.1	31371	39919.5	29004.6	35938.8	16459.6	16549.5	17753.3	48519	31260.3	0	0	8449.12	16898.1	0	644.238	23408.2	1165.7	23876.8	53166.5
10.04_383.1444m/z		383.144	2	10.0366	0.0523833	1	16635.8	63.36	778.523	0	21987.1	20910.6	18382.4	23372	14867.3	14398.7	3392.14	1258.58	6993.3	19288.3	13669.4	823.894	116.353	891.481	11484.2	0	0	12220.2	0	12827.8	34362.3
10.05_111.0811m/z		111.081	1	10.0471	0.166483	27	14856.3	60.8	25249.1	14580.3	4739.55	7514.38	2325.2	2413.51	8877.37	825.485	11982.3	4734.79	3435.26	8578.94	1592.13	11756.3	16720.5	4589.2	1230.42	11825.1	8077.47	3917.62	9593.9	4250.02	4399.36
10.06_140.9917m/z		140.992	2	10.0576	0.270083	1	124270	9.12	113068	100408	93909.9	62936	74778.8	81500	130015	113888	233962	66819.3	100525	161396	79701.4	90078.6	97438.9	73872.5	60636.3	74186.2	76692.3	74600.9	99242.5	78145.8	85631.1
10.06_150.0172n	150.017	151.024	1	10.0576	0.353917	4	155581	28.3	261271	192187	13283.4	15354.7	22715.8	28095.1	29411.3	37333.3	66205	27388.9	39259.5	53588.4	38125.2	149439	174210	53764.3	22401.7	123613	118840	28281.8	124871	28285.5	32569.8		M+H-H2O, M+H
10.06_608.4591m/z		608.459	1	10.0576	0.2503	1	377985	20.45	0	198816	443081	308030	250581	305374	385641	397855	270398	289588	235705	456685	299929	0	0	286180	210001	1312.9	41354.2	238967	333244	277358	323568
10.07_368.2407m/z		368.241	2	10.068	0.22935	1	115785	89.03	149753	197603	0	0	526.96	246.553	0	0	0	8072.83	0	574.353	533.279	156007	102658	19278.5	276.371	177407	162067	0	214157	831.839	2630.29
10.08_177.0405m/z		177.041	1	10.0785	0.124567	15	23901	37.99	46043.3	22527.7	3132	4480.24	6127.34	6321.09	5600.54	3717.32	13557	2441.16	8191.63	8999.85	5135.47	29712	26332	4459.48	4667.72	20075.7	17809.8	4280.78	10151.5	4017.5	7176.64
10.08_327.1373m/z		327.137		10.084					24513	21492	1734	13677.6	4104.01	5169.17	10490.8	5118.87	769.388	1434.25	2558.33	7039.71	4458.57	11538	5432.03	1056.08	4864.86	9452.16	12496.5	4848.57	15806.2	4474.47	7853.45	Clozapine	[M+H]2+	C18H19ClN4	99.6	KEGG
10.08_588.3477m/z		588.348		10.078					947	695	48919	32328.9	796.512	641.667	32275	1245.28	29700	41299.3	1550	1645.59	659.286	926.494	820.312	42512.2	858.108	773.148	319.972	500.714	816.071	1647.15	2324.14	JSTX-3	[M+H]+	C27H47N7O6	98.8	KEGG
10.08_674.5333n	674.533	697.523	1	10.0785	0.260783	1	928856	87.39	1.19459e+06	1.57444e+06	17538.5	7792.61	12025.7	14006.6	9756.86	474.098	12764.3	71782.1	12844.2	14069.3	4184.98	1.18165e+06	808922	123245	4102.9	1.41313e+06	1.24077e+06	10767.2	1.6116e+06	26182.5	18328.3		M+Na, M+2Na
10.09_149.0453m/z		149.045	1	10.089	0.353917	20	265801	41.74	464027	310160	23216	16643.8	13188.4	16484.5	32127.8	18936.6	42716.3	34923.7	19848.1	32536.4	12568.5	289853	305160	105189	13624.7	239553	239917	14532.6	250468	16191.1	16802.9
10.09_213.1136m/z		213.114	1	10.089	0.239833	3	74767.1	56.04	13424.9	7829.19	81570.2	98689.4	65105.2	70882.7	42465.7	42294	47261.2	49648.3	16364.5	192382	34810.8	10455.9	7934.07	49290	47558.3	2363.12	7076.29	70739	12027.8	77737.4	186126
10.09_219.1380m/z		219.138	1	10.089	0.28175	8	228965	29.56	2637.86	8122.58	151160	119895	136439	151130	217887	212090	404269	107220	243158	310167	144510	1201.1	2759.97	152666	129166	3958.58	1228.85	149070	52193.5	160419	151790
10.09_254.1436m/z		254.144		10.093					1219	1327	5752	1395.39	3577.52	4875	3180	4788.68	1125.51	4469.86	2713.89	7173.53	3911.43	1438.61	1060.16	4513.51	3598.65	758.488	878.34	3764.29	955.357	3626.13	6587.07	Irgarol	[M+H]+	C11H19N5S	99.6	KEGG
10.09_321.2238m/z		321.224	1	10.089	0.114083	2	5500.07	93.35	0	187.557	9375.76	2019.57	6106.53	0	0	8400.91	0	2146.16	6379.59	11902.9	11039.8	0	0	1430.74	225.967	381.044	0	0.778809	0	10192	2128.73
10.1_183.0918m/z		183.092		10.099					14912	16098	10734	2865.13	4703.49	1737.5	5112.5	1614.15	6043.88	13880.1	1523.15	8061.76	1918.57	21376.4	58101.6	1662.16	3888.51	6661.27	21094.9	4098.57	1853.57	14006	8046.55	Harman	[M+H]+	C12H10N2	99.7	KEGG
10.1_393.2081m/z		393.208		10.103					14790	12836	19992	9175	10817.2	12754.2	8640	14243.4	4917.35	11469.2	7037.96	23100	12335.7	7965.27	4082.03	13196.6	11515.5	6216.82	8816.46	11325.7	9819.64	9343.84	19456.9	Dexamethasone	[M+Na]+	C22H29FO5	89.4	KEGG
10.10_499.3506m/z		499.351	1	10.0995	0.156	2	75914.2	87.74	124560	103183	0	0	0	0	0	0	0	0	0	0	0	117047	10388.3	0	0	103391	106094	0	25146.5	0	0
10.13_209.1075m/z		209.108	1	10.1297	0.271267	1	422916	29.89	660218	564658	43870.9	33750.6	25204.5	45847.9	48739.6	39265.6	64013.5	63526	34758.2	72646.2	34310.7	355022	353722	73652.9	36967	355514	544549	16244.6	457328	30001.3	41722.8
10.13_312.1097m/z		312.11	1	10.1297	0.156	4	38616.2	135.88	98749.8	14963.7	2135.15	0	0	0	0	0	0	103881	0	0	0	58996.7	0	0	0	0	0	0	0	0	0
10.13_648.3792m/z		648.379	1	10.1297	0.103617	1	35837.9	86.77	55678.7	51834.9	0	0	0	0	743.018	0	0	0	0	0	0	85474	61281.4	0	0	49011.9	36886.3	0	0	0	0
10.14_245.1387m/z		245.139	1	10.1402	0.114083	2	35160.5	25.5	7539.87	4909.7	45479.5	30471.5	21185	29729	30861.1	26963.6	27858.4	15508.3	25839.9	71925.2	31746.5	4866.4	2153.96	2601.26	47404.8	2632.3	1964.89	28258.2	2412.87	29398	27524.5
10.14_285.1312m/z		285.131	1	10.1402	0.114083	4	23602	42.73	1832.41	3639	29075.8	20347.4	13654.5	22925.6	18220.6	25865.1	2190.25	9377.57	21309.1	43573.6	27629.1	2325.28	2316.7	3070.2	28749.4	2091.77	1845.14	20014.8	2985.13	16366.9	19698.1
10.15_227.1281m/z		227.128	1	10.1507	0.1036	3	18550.3	36.93	6959.79	3284.01	22272.4	17760	12959.8	16108.9	11961	17535.5	11893.4	4461.01	14570.8	42469.1	16707.8	4994.99	5405.98	1320.07	25166	2846.29	2394.03	17384.8	1836.92	14223	12987.2
10.15_344.2224m/z		344.222	1	10.1507	0.166483	3	33096.3	59.21	42600.9	46129.1	10559	7234.14	3989.1	4900.65	1881.86	4527.1	0	56154.5	0	8223.21	4514.39	125833	27104.9	11062.2	629.1	1602.07	49610.8	537.661	746.111	7327.03	5607.08
10.15_627.3198m/z		627.32	1	10.1507	0.166467	1	81769.7	54.55	0	8590.47	76726.5	72577.7	49670	90968.8	19499.6	68823.9	14438.3	81910.5	41125.9	227598	65752.2	0	0	63390.6	64189.3	0	0	85772.2	14210.1	75316.9	59590.9
10.16_114.0917m/z		114.092	1	10.1612	0.22935	14	376601	16.48	616874	443786	69143.2	47339.9	52771.2	56232	61060	93538.7	106533	48939.5	74888.8	139256	72096.1	428338	367348	81070.6	41730.4	440816	289789	52711.1	429434	97811.2	64272.8
10.16_263.0595m/z		263.059	1	10.1612	0.187433	6	28493.1	38.56	0	0	40127.4	27778.5	18915.4	34308.3	11658.6	19925.9	10248.9	17447.5	28177.4	56734.4	23297.6	0	0	24012.4	27189.8	0	0	40790.5	0	23890.4	25342.5
10.16_309.1807m/z		309.181	1	10.1612	0.187433	9	34073.2	85.52	6013.17	16216	41121.8	25833	4564.34	106752	53980.1	4100.36	2048.34	48100.2	4823.56	18145.7	5280.8	9444.5	6669.56	14374.6	332.481	4831.9	14483.2	14187.5	11916.3	7582.35	47723.8
10.16_362.7708m/z		362.771	2	10.1612	0.271267	14	70739.6	28.88	42719.7	75099.4	74452.5	50346.1	55705.1	62222.7	25021.2	87779.9	10726.3	35037.3	54353.2	109705	51503	57852.5	34059.9	35481.7	41105.1	57692.3	56395	54419.8	31003.3	129634	34726.2
10.16_453.4058m/z		453.406	1	10.1612	0.155983	3	38502.1	107.1	82016.3	33489.9	0	0	0	0	0	0	0	0	0	0	0	52063.8	39060.8	351.353	0	64857.6	24066	0	532.686	0	0
10.16_589.3470m/z		589.347	1	10.1612	0.218867	3	184438	60.46	238641	308937	5735.87	1323.01	8760.29	13989.3	2083.44	8714.07	1133.4	10639.8	13760.4	15999.4	10840.9	181728	233436	40539.4	5912.27	175970	125808	5433.23	257324	8030.45	5707.61
10.16_673.3884m/z		673.388	1	10.1612	0.145517	3	71325.1	102.2	145690	68285.1	0	0	0	0	0	0	0	0	0	0	0	118549	104691	0	0	99525	65888.5	0	6349.12	0	0
10.17_185.1140m/z		185.114	1	10.1716	0.0838167	1	64966.3	59.26	38304.2	81163.4	26385.6	10961.7	23221.9	15867.4	29481.3	23410.5	52287.7	69768.7	23372	36273.3	17330.9	49024	46859	107334	21592.8	16994.3	42670.9	15384.2	120847	55859	20850.7
10.17_323.2359m/z		323.236	1	10.1716	0.145517	4	44747.9	131.77	111618	22625.8	0	0	76.8142	0	0	0	635.815	0	0	0	0	83923.3	66701.1	0	0	87874.3	51503.2	0	0	357.923	85.3508
10.17_362.6577m/z		362.658	2	10.1716	0.166483	1	33059.8	87.87	56436.7	42204.5	538.257	0	0	21.8386	0	0	0	0	0	0	0	44006	42226.1	0	0	53964.4	30012.9	0	14756.2	284.425	0
10.17_667.3708m/z		667.371	1	10.1716	0.22935	1	878868	93.61	1.63063e+06	1.00598e+06	0	540.791	0	0	0	1324.45	0	0	0	0	0	1.07945e+06	920622	55490.8	0	1.04756e+06	619604	0	905936	0	0
10.17_803.1919m/z		803.192	1	10.1716	0.208383	3	148031	111.18	343394	100699	0	0	0	0	0	0	0	0	0	0	0	198902	153326	7358.74	0	172479	81078.9	0	114473	0	0
10.18_210.1040m/z		210.104	1	10.1821	0.136233	1	39710.4	37.85	66686.9	19089.5	33354.7	20554.4	10374.7	30944.5	32339.4	11219	21758.6	23630.9	14685	43104.9	12915.2	38628.2	27457.3	17212.6	36256.8	24743.6	34377.7	12926.9	11902.2	27400.8	35075.9
10.21_237.0760m/z		237.076	1	10.2135	0.249133	5	181476	79.7	288624	238858	16946.9	14178.4	4043.36	1645.6	24735.8	4359.95	34202.4	18600.5	2887.91	13733.4	1184.45	233610	253621	39410.9	5250.96	212769	203845	4886.64	205258	1519.67	7873.06
10.21_321.0950m/z		321.095	1	10.2135	0.322483	8	402086	28.22	661104	492559	52594.3	41591.5	23310.2	45294.2	74203	50384	91989.7	49859.7	52318.7	71767.5	37802.3	542036	599246	83480.5	31178.5	449808	417449	34514.4	426222	28841.7	42560.2
10.23_354.2066m/z		354.207	1	10.2345	0.1467	1	63772.2	139.11	0	0	89288	14912.1	25297	30173.1	105551	1998.37	94208.1	197586	4001.74	17888.1	9731.79	0	0	14057	2963.59	786.754	0	16480.8	0	222085	42736.2
10.25_344.2221m/z		344.222		10.248					5612	5436	5166	4727.63	2239.02	3665	1866.67	2032.08	1127.55	5598.63	2110.19	5601.47	2951.43	14564.6	4408.59	2025	1835.14	1381.94	5927.57	3650	737.5	1883.63	1313.79	Hydroxybutorphanol	[M+Na]+	C21H29NO3	100	KEGG
10.28_296.1835m/z		296.183	2	10.2764	0.291033	1	901790	42.94	1.54603e+06	1.09003e+06	69319.1	45649.8	51338	60718.8	38402.7	66392.5	13536.2	69895.7	24780.2	121213	63048.5	668450	333821	102332	41225.5	606695	1.09139e+06	51717.5	376246	40623.7	91263.8
10.28_591.4308m/z		591.431	1	10.2764	0.114083	4	54597.8	130.32	135174	28216.6	402.451	0	32.4012	514.363	4.12954	123.398	0	832.106	0	242.601	635.803	44570	14546.3	250.317	0	51954.7	101056	94.6393	21466.4	62.8124	495.436
10.3_648.3659m/z		648.366		10.296					12029	10290	846	4517.76	249.354	563.333	1248.33	519.811	151.02	518.493	588.889	679.412	448.571	14660.7	9489.06	483.108	475.676	9305.56	6406.47	419.286	5394.64	334.084	593.103	Hydratoperidinin	[M+H]+	C39H52O8	99.3	KEGG
10.31_285.1313m/z		285.131	1	10.3067	0.218867	4	98155.1	42.9	23103.7	50712.3	119381	80392.4	29123.9	106513	53952.8	56603.1	44486.3	99930	108469	231304	69846.7	36747.6	56242.4	148927	77066.8	37160.5	26260.9	65467.2	76216.3	27806.8	125110	L-Gizzerosine	M+2Na-H	C11H20N4O2	93.2199	HMDB
10.31_315.6941m/z		315.694	2	10.3067	0.13505	1	27109.2	124.1	67564.3	13763.4	0	0	0	0	0	0	0	12274.4	0	0	0	33313.8	16032.4	488.943	570.449	29148.9	24651.3	0	4121.09	681.842	143.776	Janthitrem G	M+2H	C39H51NO6	81.0902	HMDB
10.31_344.2221m/z		344.222	1	10.3067	0.166467	3	33714.9	50.37	43321.7	28448.4	14394.3	22921.9	1980.1	14699.8	13664.1	7552.87	0	15423.2	8629.31	29609.5	11465.5	100330	32149.4	7058.18	5349.43	8329.01	59414.3	16424	0	6028.25	23379.9
10.31_629.3899m/z		629.39	1	10.3067	0.1036	12	13291.1	160.01	39491.2	382.174	0	0	0	0	0	0	0	0	0	0	0	18123.3	4443.49	0	0	23162.5	33249.5	0	0	0	0.213993
10.32_296.1146m/z		296.115	1	10.3172	0.208383	7	105267	32.95	42459.3	23165.8	45881.8	697.181	1494.05	915.679	1459.65	1382.09	0	713408	430.949	2795.53	740.81	18671.7	2360.54	1035.71	584.63	4119.22	4726.39	1107.28	787.301	593.014	2265.97
10.32_337.1049m/z		337.105	1	10.3172	0.08265	43	28646	63.39	0	0	38106.3	43953.4	13735.8	31681.1	22476.9	19540	5954.42	13585.2	17767.4	74478.6	12272.5	0	0	4509.1	16789.2	0	0	37068.6	0	14012.8	46248.6
10.32_383.1019m/z		383.102	1	10.3172	0.135033	1	19767.2	129.41	3752.16	0	36230.9	51976.8	0	19000.1	23779.2	0	0	29076	1374.68	30362.7	1963.99	853.992	0	28416.3	8189.36	0	2222.21	25481.7	0	2970.47	28716.5
10.33_416.7980m/z		416.798	2	10.3277	0.176967	22	1.29804e+06	41.99	8777.21	27165.7	1.08915e+06	884880	1.00557e+06	1.3572e+06	422102	1.6209e+06	592889	666611	2.14477e+06	1.65037e+06	880432	9719.44	14823.2	541142	795486	16124.1	11144.9	1.1955e+06	326096	1.02974e+06	1.16883e+06
10.34_405.7551m/z		405.755	2	10.3381	0.145517	30	111817	61.16	286.856	1388.55	53200.4	48884.9	101499	112924	42048.2	187955	46377	31203.3	218035	89863.4	81393.8	913.955	1302.85	29633.7	58912.7	815.705	710.818	117158	11882.2	122658	117787
10.34_450.2522m/z		450.252	2	10.3381	0.145517	3	84737.2	51.87	2551.88	4451.57	84058.5	66070.2	69535.4	83278.7	27365.3	121572	18430.6	38382	150595	103554	50361.9	2936.26	6991.08	28532.8	52689.3	6136.99	2799.17	86807.9	9021.14	75023.1	70137.6
10.34_809.5990n	809.599	405.807	2	10.3381	0.176967	22	8.15435e+06	38.09	17133	134101	7.46061e+06	5.94968e+06	6.26807e+06	8.30687e+06	2.80853e+06	1.03051e+07	3.85807e+06	4.21222e+06	1.22776e+07	1.09593e+07	5.63733e+06	21403.4	13365.4	3.19673e+06	5.08555e+06	21713.1	10625.9	7.57272e+06	2.40344e+06	6.49812e+06	7.93732e+06		M+2H, M+2Na
10.35_133.0861m/z		133.086	1	10.3486	0.2503	17	143271	13.06	137409	114783	149162	115977	118854	150580	104824	179932	58914	68839.2	81081.6	232872	122188	73126.2	35587.2	75521.4	92377.9	60095.2	118580	117176	84263.8	105102	214611
10.35_155.0997m/z		155.1	2	10.3486	0.0838167	1	23477.2	59.66	4601.74	17.7478	30389.3	20469.3	25427	30303.7	14854.3	31388.4	0	5372.45	6886.66	43962	22615.1	644.665	0	2619.59	20538	824.421	0	20799	0	23322.3	40105.9
10.35_221.1387m/z		221.139	2	10.3486	0.17695	5	147372	30.58	60534	38854.1	158880	117389	127256	148159	103384	180166	73750.6	74792.8	85855.1	215436	131982	14535.8	11354.8	74823.5	98879.3	10404.2	14110.7	110842	69849.4	101573	215699
10.35_232.1296m/z		232.13	2	10.3486	0.1467	2	56331.3	40.71	21186.3	7026.75	62437	49345.3	54397.4	68106.8	36682.5	62021.6	17639.7	27275.1	26263.5	99913.2	42283.4	2790.22	600.942	32234.7	39972	1426.06	0	48370.7	24137.1	44427.3	95412.8
10.35_337.1710m/z		337.171	2	10.3486	0.17695	1	2.18675e+06	34.91	980.837	223325	2.30933e+06	1.9071e+06	1.93186e+06	2.31867e+06	1.59511e+06	2.64671e+06	869140	971509	1.21667e+06	3.71357e+06	1.69052e+06	2723.37	1982.96	1.08231e+06	1.64926e+06	669.314	4945.77	1.9598e+06	933047	1.61103e+06	3.46174e+06
10.35_416.2565m/z		416.257	1	10.3486	0.166483	1	38296.1	41.89	51491.1	3734.73	45483.2	29097.7	34768.9	41366.7	28158.1	56081.2	6261.47	17276.7	23293.9	57557.3	33127.1	26937.6	6146.87	12318.6	22465.1	14686.7	21903.2	32375.5	1803.55	33638	45080.2	Docosahexaenoyl Ethanolamide	M+2Na-H	C24H37NO2	92.9136	HMDB
10.35_437.2364m/z		437.236	1	10.3486	0.239817	4	303881	33.39	418291	268558	224793	181544	167119	189029	138840	225470	53966.8	86974.6	96944.6	327050	152941	234260	108557	111877	143955	210171	379796	157911	141414	137465	292492
10.35_476.3078m/z		476.308	1	10.3486	0.2503	2	276994	19.45	234317	221320	313430	224732	197990	191499	185321	147920	173847	434375	61061.6	296148	122720	447498	104223	134392	84450.7	57547.7	289187	151251	82299.2	371779	408368
10.35_497.2394m/z		497.239	1	10.3486	0.07335	2	33782.6	62.84	18987.2	0	48146.1	39059.6	28951.6	46150.3	18612.6	43790	0	1072.41	19913.4	59678.5	32751.4	1313.82	0	0	34338.9	0	0	28502.6	0	26000.7	49645
10.35_504.3088m/z		504.309	1	10.3486	0.136217	9	56764.8	42.97	67422.9	1584.44	73391.2	47050	54937.8	56165.7	38181.5	75599.6	9712.31	28164.2	26843	98591.6	50760.8	11045	5376.3	31103.6	37563.9	8770.74	9148.49	44049	21730.4	42521.6	92990.1
10.35_657.4448m/z		657.445	1	10.3486	0.0733333	24	70571	73.17	0	0	123075	101899	74151.5	88711.4	45335.4	56385.3	2263.3	16984	4862.87	172921	46827.6	0	0	19675	78375.8	0	0	80041.4	0	60152.7	138428
10.36_188.1037m/z		188.104	2	10.3591	0.0943	1	28309.2	48.18	8602.96	0	32529.9	28001.2	29434.4	34094.8	23015.8	28167	6014.74	9254.08	11405.1	48533.8	22750.1	1085.03	0	6926.43	22637.4	0	616.236	27258.3	0	18655	51991.9	6-Epi-7-isocucurbic acid glucoside	M+2H	C18H30O8	84.4653	HMDB
10.36_210.1169m/z		210.117	2	10.3591	0.239817	1	57869.5	25.31	74363.6	46375.4	52869.5	45729.1	41058.3	58909.4	42889.8	54801.6	40143.3	32936.5	23913.8	81858.3	39571.5	42458.5	32231.1	23240	37361.5	39246.4	58787.8	49706.3	35190.9	42504.3	79473.2
10.36_254.1433m/z		254.143	2	10.3591	0.0943	2	25308.9	53.88	11837.4	1766.36	29300.9	24823.6	24243	33166.8	18015.2	26635.2	0	8617.22	9924.83	52435.5	20871.9	3115.81	0	9984.62	19092	757.889	2329.84	23283.7	0	22061.8	45402.7
10.36_265.1654m/z		265.165	1	10.3591	0.114083	1	49348.3	34.64	20873.3	8008.64	63037.1	41244.6	36607.4	48962.7	41706.3	68488.6	29701.1	13019.9	33616.2	64130.8	46208.1	6825.34	923.816	8838.29	35451.1	6563.62	3150.77	37596.9	6613.54	38417.4	60535.3
10.36_276.1562m/z		276.156	1	10.3591	0.104783	2	24606.3	41.55	10115.1	15855	27784.2	24645.2	24637.3	27003.3	18567.6	27101.4	6590.07	13007.3	11523.3	35647.9	17797.7	6682.24	10874.6	12329.1	19872.7	9178.09	7603.63	24208.9	7553.43	22917.8	39297.4
10.36_326.2119m/z		326.212		10.359					1841	2003	756	389.474	434.109	463.333	520.833	561.321	488.776	1206.85	413.889	839.706	402.857	3912.76	778.906	514.865	398.649	613.426	1602.67	500	1205.36	730.48	649.138	Norpropoxyphene	[M+H]+	C21H27NO2	97.4	KEGG
10.36_541.2623m/z		541.262	1	10.3591	0.0838167	2	46891.1	57.92	10690.3	0	68296	50790.9	42880.3	67264.7	37128.2	47643.2	0	10759.3	17678.3	88187.2	39134.3	0	0	9121.35	44498.7	0	0	43611.4	0	32917	75456.5
10.36_680.4439m/z		680.444	1	10.3591	0.17695	1	225151	40.89	0	35609.1	274766	205912	217968	181036	152883	286310	71300.4	94405.7	116679	423156	196754	0	0	109897	166662	0	2816.58	219539	75274.2	174494	357319	PS(14:0/14:0)	M+H	C34H66NO10P	86.6666	HMDB
10.37_627.3212m/z		627.321	1	10.3696	0.156	1	74567.3	97.22	144800	78901.6	0	0	0	0	0	0	0	0	0	0	0	120509	84773.7	1126.37	0	102531	78794.1	0	16027.7	0	0
10.38_213.1136m/z		213.114	1	10.38	0.166467	3	48349.9	61.49	46115	79134.7	19799.8	20510.1	3391.82	11292.8	10830.7	4466.41	12043.2	13982.2	370.041	22427.7	1843.31	29004.1	82669.8	13105	4620.27	43401.4	107986	8710.58	24399.4	9746.17	24269.2
10.38_478.3260m/z		478.326	1	10.38	0.0419	2	44899.5	47.82	19127.6	38158.7	16617.5	12769.5	33955.3	40414.8	51209.4	66600.6	0	43252.9	39050.4	2494.44	25065.3	50177.4	66385.2	8047.45	17220.3	110.723	68129	35770.9	1844.56	52353	39314.1
10.39_177.0915m/z		177.091	1	10.3905	0.17695	25	25951.3	30.64	33955.2	28510.3	15388.2	11151.2	9069.85	10791.3	15071.1	17539.5	28163.2	11185.3	11043.8	14872.4	9717.03	23895	31557.7	12253	7599.31	26615.3	24063.6	10483.9	16903.7	12126	10913.8
10.39_224.1267m/z		224.127		10.388					3966	4196	1553	1234.87	881.137	1526.67	955	985.849	1218.37	3571.23	912.963	1625	597.857	4495.96	3853.12	1025	815.541	3088.73	2792.55	975	1567.86	3051.05	2698.28	4-Hydroxybenzoylcholine	[M+H]+	C12H18NO3	90.4	KEGG
10.39_398.7997m/z		398.8	2	10.3905	0.125733	21	76335.9	13.9	23635.5	19712.3	79545.1	55302.9	48835.3	51313.6	52232.3	85395.6	92210	46701.2	76103.5	102450	56085.3	5332.03	19413.4	36129	32321.7	14665	12170	51149.5	39278	114827	44959.4
10.41_423.8067m/z		423.807	2	10.4115	0.166483	7	125759	29.28	4106.67	38081.6	122246	87062.2	87075.1	100810	60518.9	145665	56618.6	80689.5	156734	201057	116554	1803.64	11515.7	87765.3	69409.6	4231.98	7541.43	76037.3	85785.4	77732.5	85889.3
10.41_431.7920m/z		431.792	2	10.4115	0.1036	10	64095.3	36.8	15662.8	39833.7	62200.2	41544.8	43080.7	51837.7	30334.8	61683.7	15942.1	68812.1	67368.4	110932	59174.6	14217.1	4100.33	56170.9	36514.9	8621.64	27448.6	40178.9	54159.1	47737.1	62554.9
10.41_593.4394m/z		593.439	1	10.4115	0.125733	3	28398.2	91.96	51380.7	33813.9	0	0	1450.53	2253.86	857.652	1435.58	0	0	809.074	0	3888.06	47409.2	25674.5	0	1552.85	50582.1	40824.3	2781.1	7636.98	1256.7	2162.39
10.44_263.0596m/z		263.06	1	10.4429	0.156	6	27458.8	89.48	35002.3	47374	0	0	0	0	0	0	0	0	0	0	0	33028.9	30974.2	0	0	38822.9	34366.1	0	17370.1	0	0
10.44_419.8232m/z		419.823	2	10.4429	0.145517	19	119603	19.85	35622.7	26988.1	117318	78617.3	74920.3	107964	73057.8	124404	80058.3	79641.1	110965	239666	95654.6	33078.5	24472.4	101886	100764	32943	21069.1	115981	69492.1	61702.1	107672
10.45_404.8001m/z		404.8	2	10.4534	0.166483	26	82387.7	32	1323.37	15215.5	87453.2	49246.1	54239.7	64002.4	39928.7	78380.9	43208	77069.6	66455.3	183670	75518	1232.17	0	92060.7	63462.1	949.254	1317.57	70753.4	61113	97882	62352.8
10.45_415.7890m/z		415.789	2	10.4534	0.135033	34	31229	24.56	6717.03	6546.83	35232.4	17644	19804.3	21526.1	15854.3	29579.4	36960.7	20885.5	25082.3	68896.4	27107.6	3938.38	3224.36	24794.8	22034.5	1944.42	4109.53	28875	12580.3	38927.7	20867.9
10.45_430.8143m/z		430.814	2	10.4534	0.08265	12	19360	40.7	1635.84	2789.45	22856	11187.4	11147	15684.6	11281.4	18238.2	6499.43	10233.1	20800	47463.7	22570.6	2414.82	693.181	8188.5	18179.2	1158.55	3000.13	20191	1859.44	5759.41	18028
10.45_478.1832m/z		478.183	1	10.4534	0.0721667	2	14952.7	147.57	26263.3	1413.83	0	8720.53	2069.83	384.928	0	0	0	15789	0	0	1.53925	13037.4	40775.9	40034.6	1998.25	2863.36	6542.32	709.885	0	1652.88	2392.67
10.49_225.1135m/z		225.114	1	10.4941	0.218883	8	598532	89.21	22717.1	17770.4	687135	1.14725e+06	409808	772907	314396	103039	213783	442905	67654.4	1.60651e+06	122489	22470.6	18112.9	284166	144418	12386	15024.9	578521	31699.5	438051	2.38371e+06
10.49_346.2699m/z		346.27	1	10.4941	0.353917	2	186029	14.4	192474	163589	144755	94787.4	114494	167538	46538.7	159182	81756.1	115692	184809	258452	105694	114082	74331.3	84893.4	114921	166979	102342	181199	201994	208060	180352
10.50_152.0169m/z		152.017	1	10.5046	0.156	2	41185.9	25.37	25526.6	16544	34105	24225	23114.7	27956.3	38439	33430.8	70152	23499	36049.8	63092.4	28035.9	18158.1	19689.4	22540.6	25475.6	15847	13449	31643.2	21990.8	29441.1	42511.2
10.50_182.1550m/z		182.155	1	10.5046	0.07335	8	5863.23	138.35	10433.8	1398.1	0	0	0	0	0	0	0	0	0	0	0	17706.5	9893.25	0	0	7949.61	9666.38	0	0	0	0
10.50_365.1216m/z		365.122	1	10.5046	0.156	7	75861.2	18.37	957.376	4438.9	84317.4	56050.7	43381.9	66866.8	78571.6	52616.8	97599	43154.5	67424.5	122060	43920.3	1145.82	711.781	54800.5	44611.4	816.63	3270.79	68092.1	2893.05	61111.5	71989.2
10.51_201.091m/z		201.091		10.51					5992	5258	4065	2568.42	901.809	1183.33	1340.83	1214.15	1566.33	1282.19	1342.59	6730.88	940.714	4703.55	4858.59	2513.51	1055.41	4422.84	4032.35	1057.14	3400.89	1429.43	1487.07	3-Phenoxybenzylalcohol	[M+H]+	C13H12O2	100	KEGG
10.52_254.2237m/z		254.224	1	10.5151	0.145517	1	26405.5	97.6	51493.6	27722.9	0	0	0	0	0	872.326	0	0	0	0	0	75816.1	33028	1244.3	0	32191.6	54995.7	0	5294.73	4.92873	0
10.52_321.2175m/z		321.218		10.523					3309	2752	1030	507.237	447.674	769.167	699.167	610.377	650	513.699	1422.22	1027.94	37347.1	1791.6	1434.38	485.135	392.568	2399.69	2227.85	460	3053.57	606.607	646.552	Iprovalicarb	[M+H]+	C18H28N2O3	99.1	KEGG
10.53_405.8074m/z		405.807	2	10.5256	0.343433	22	5.37555e+06	51.65	8.75913e+06	7.02285e+06	344686	236918	336978	323713	170013	396967	214509	729597	548626	752376	314897	7.31151e+06	4.75491e+06	456378	243497	8.94916e+06	7.26914e+06	449339	5.5434e+06	394505	429185
10.53_416.7984m/z		416.798	2	10.5256	0.270083	22	821764	44.22	1.33505e+06	1.06564e+06	64599.2	43225.2	59631.7	59836.9	46440.8	77598.3	65962	134682	89551.5	128585	61652.8	1.14555e+06	797831	72367	52696.8	1.37596e+06	1.10301e+06	68667.4	921179	73910.1	62388.9
10.53_427.7880m/z		427.788	2	10.5256	0.166467	30	50742.2	63.67	80631.3	65274.8	6320.59	4259.38	1693.21	3412.81	6078.7	10189.4	19682.4	4878.95	4086.12	14805.9	3028.4	68634.5	51101.5	3693.66	4118.08	89041.2	68432.7	4229.84	60234.9	7405.53	4323.94
10.53_450.2526m/z		450.253	2	10.5256	0.145533	3	44549.6	80.89	48872.3	49244.4	726.349	728.218	1029.74	1417.69	6500.98	994.043	3822.78	3822.91	1900.08	4182.09	540.435	74401	49118.4	2702.58	1400.56	95452.5	74901.4	1090.65	40707.1	4460.01	1006.39
10.54_203.0637m/z		203.064	1	10.536	1.89437	2	5.74668e+06	9.25	5.83869e+06	4.58289e+06	4.72635e+06	3.3942e+06	2.94879e+06	3.72321e+06	6.74738e+06	4.84276e+06	1.1315e+07	3.14577e+06	4.85513e+06	7.11553e+06	3.05802e+06	4.33714e+06	4.45796e+06	3.90593e+06	2.96525e+06	3.67602e+06	3.49969e+06	3.63079e+06	4.43359e+06	3.75574e+06	3.83526e+06
10.54_243.0880m/z		243.088	1	10.536	0.166483	5	70801.1	98.29	139577	72398.5	428.026	0	507.29	0	91.8701	290.881	0	1972.53	0	743.645	0	113262	161149	8776.51	446.368	122941	96949.7	0	18384.7	1000.58	402.057
10.54_337.1048m/z		337.105	1	10.536	0.166483	43	32010.7	83.68	49802.1	45027.9	1202.05	151.925	1388.62	1737.96	0	268.54	0	2624.4	0	2164.46	1760.14	64818.5	54458.4	4059.09	649.558	28338	61916.3	2658.88	5624.01	1104.08	6719.62
10.54_405.7562m/z		405.756	2	10.536	0.0419167	30	17186.3	50.23	19486.6	14468.6	2931.78	1633.43	3825.38	2534.54	2409.27	7407.95	2379.9	1018.48	5953.08	6562.55	2903.37	24168.3	17924.6	3902.79	2228.67	31867.3	26762.4	6565.69	7951.12	3049.03	7249.41
10.55_133.0864m/z		133.086	1	10.5465	0.115267	17	90809.8	80	139760	125334	7335.42	19364.3	2265.66	3136.92	5136.94	8848.65	2748.88	5619.57	1123.71	14766.4	4288.75	92127.7	45209.6	9253.31	6126.93	72777.7	136405	11101.9	29279.4	5594.72	15964.4
10.55_144.0781m/z		144.078	1	10.5465	0.1048	8	13213.8	87.32	21303.6	18336.3	1.44194	0	0	0	0	0	0	1.49063	376.597	0	497.482	15291.6	5728.57	908.689	70.2372	5965.36	19516	0	1878.99	789.301	550.013
10.55_221.1393m/z		221.139	2	10.5465	0.145517	8	99917.8	72.14	141677	150452	7624.5	15537.5	3396.5	4289.81	4666.88	6864.7	8402.17	8413.01	2173.64	17020.8	2900.78	73102.2	38395.7	10478.8	7809.14	68129.8	132406	14010.3	45378.6	4826.04	18272.6
10.55_232.1298m/z		232.13	2	10.5465	0.12575	2	37114.7	90	64756.5	46587.7	0	4315.25	0	446.616	0	2176	0	1393.49	0	0	0	39657.1	17275.4	1852.51	0	29557.5	55077.1	3004.55	6105.3	0	8118.6
10.55_276.1570m/z		276.157	1	10.5465	0.07335	4	11761.6	45.01	28568.7	5430.88	1285.3	3430.02	1400.6	1628.39	2057.66	2998.8	1309.71	1358.58	1642.16	3663.24	2969	17530.5	8398.83	1674.67	1391.31	15026.9	16131.4	2942.43	2330.34	2049.88	3006.48	L-a-glutamyl-L-Lysine	M+H	C11H21N3O5	94.6719	HMDB
10.55_285.1316m/z		285.132	1	10.5465	0.17695	5	91834.5	51.1	167205	94779	13519.9	7938.23	6808.9	5559.27	6040.47	12780.7	2721.31	2019.78	13196.2	24792.2	12243.3	255354	145734	12059.9	3103.43	83817.4	153042	4144.82	10502.6	2314.35	7628.31
10.55_307.1753m/z		307.175	1	10.5465	0.145517	3	26101.7	71.48	44936.5	31367.5	2001.08	4512.6	2416.34	2897.65	0	1799.26	0	4738.57	2566.58	8898.62	2508.07	20493.2	6148.61	9547.73	2870.64	17605.6	36410.1	2841.35	15661.3	2583.59	3056.21
10.55_321.1312m/z		321.131	1	10.5465	0.23865	11	144126	45.84	211947	179212	22037.2	27658.1	6860.93	28330.4	23816.9	19427.2	7598.68	16960.8	15779.9	26193.2	20731.7	300674	276493	21707.5	11204.8	110826	276967	21812.6	30019	16402.8	37002.6
10.55_336.1814m/z		336.181		10.551					1095	1025	3335	863.816	1158.27	2094.17	713.333	901.887	1194.9	2352.74	1859.26	4567.65	2000.71	945.88	1043.75	2561.49	1917.57	684.414	666.667	1661.43	581.25	1424.92	1739.66	Senecionine	[M+H]+	C18H25NO5	91.3	KEGG
10.55_337.1713m/z		337.171	2	10.5465	0.229367	1	1.51402e+06	80.45	2.65617e+06	1.86055e+06	25348.7	19424.7	40567.2	48326.8	14449.8	26182.8	0	85414.6	11871	103107	34129.8	1.52792e+06	790212	173094	29302.3	1.32848e+06	2.18984e+06	41077.8	454668	24939	78329.4
10.55_366.1497m/z		366.15	1	10.5465	0.0943167	3	28631.8	79.62	60784.4	20871.1	4239.78	2986.85	1080.45	2925.04	0	8459.05	3711.35	447.559	1291.65	4943.28	4123.69	29751.3	14040.3	947.762	3130.18	17396	36989.4	3622.17	1512.16	3286.48	4036.1
10.55_437.2362m/z		437.236	1	10.5465	0.249133	4	175732	19.46	257623	195808	73765.8	44168.3	40071.8	62015.7	48438.5	72641.2	49486.7	53098.5	44939.7	127571	56109.2	154747	71866.7	72772.4	42577.7	124454	213803	55269.4	74519.8	40214.6	77356.3
10.55_497.2348m/z		497.235	1	10.5465	0.0628833	3	17543.6	142.94	46264.7	6366.14	0	62.4366	0	0	0	0	0	0	0	0	655.184	32486.6	8761.26	0	0	21704.6	26428.4	0	0	0	0
10.55_541.2636m/z		541.264	1	10.5465	0.07335	2	26422	125.38	63586.9	15679.1	0	0	0	0	0	0	0	0	0	0	0	33813.5	6131.8	476.403	0	26910.4	37861	0	0	0	0
10.55_657.4453m/z		657.445	1	10.5465	0.07335	24	53490.6	145.1	159718	753.698	0	0	82.086	0	41.3613	0	0	0	0	0	21.5454	76963.5	19266.5	126.335	60.4835	83116.3	61686.6	502.311	53.8016	8.1985	1.45389
10.56_254.1433m/z		254.143	2	10.557	0.156	2	27827.5	54.77	41645.9	30357.6	11479	13939.3	3666.14	2938.27	0	13939.6	5200.52	4165.66	7292.94	25663.8	9181.29	25751.8	10682.1	1510.65	6549.04	15733.8	29982.6	9647.24	6280.06	6763.7	11440
10.56_300.1967m/z		300.197	1	10.557	0.166483	2	62267.4	32.76	5624.01	2948.55	76108.4	28744.5	33273.7	87278.6	60885.2	59237.5	44065.7	56940.1	37369.9	79316.9	47338.7	4942.51	4075.69	25877.1	75738.2	3611.24	2938.74	26173.3	4301.96	52344.8	89295.6	Tetrabenazine	M+H-H2O	C19H27NO3	95.114	HMDB
10.56_354.2067m/z		354.207	1	10.557	0.125733	1	45812.5	91.19	74640	47290.2	831.844	573.194	1485.06	867.419	2092.43	575.624	0	5344.58	0	2470.43	1342.84	268317	38301.9	1997.09	1261.2	13139	35517.3	2337.63	0	970.564	0
10.56_356.1496m/z		356.15	1	10.557	0.0943	6	28668.6	110.06	62475.2	23530.5	0	111.402	0	0	0	0	0	1277.95	0	0	0	34058.3	7047.87	0	0	24978.3	46770.2	0	0	0	716.596	Buntanine	M+H	C20H21NO5	87.3182	HMDB
10.56_383.1015m/z		383.102	1	10.557	0.0628833	1	20212.6	141.22	43015.4	2716.13	0	0	0	2366.15	0	0	0	1143.94	0	0	1822.6	61872.8	48257.4	0	0	17691.5	24007.6	0	0	0	5768.37
10.57_395.7948m/z		395.795	2	10.5675	0.176967	6	168187	24.51	52212.8	51608.4	186701	110585	124015	130932	79099.3	196700	104588	146712	150525	291751	131151	27085.4	37225.9	140549	73103.7	35656	32206.2	105500	134999	245144	122036
10.58_330.2065m/z		330.207	1	10.5779	0.166483	7	136921	67.93	3656.91	12268	149010	63997	76480.3	87670.8	138357	76443.6	119403	266131	55752	147141	96744.8	13251.3	6788.21	63360.4	29793.1	3215.41	4989.99	61521.2	18043	187945	162876
10.59_165.076m/z		165.076		10.594					3688	3941	2804	3129.61	936.047	1936.67	1691.67	1679.25	1960.2	1729.45	1721.3	3372.06	1278.57	4542	3983.59	1805.41	1482.43	1979.94	4090.01	1590	2060.71	1342.34	4087.93	D-(+)-Fucose	[M+H]+	C6H12O5	99.2	KEGG
10.59_353.7278m/z		353.728	2	10.5884	0.0523833	1	25561.3	49.41	1943.71	1519.39	39962.7	21654.6	22196.6	17144.7	4948.58	28002.5	19014.2	6237.81	19256.9	64495.2	28391.4	3687.33	2658.56	13599.4	14829.4	2252.61	1640.47	22457.2	332.59	4623.82	16076.2
10.60_371.2403m/z		371.24	1	10.5989	0.0931333	7	18625.5	23.21	15798.8	8082.32	11920.1	7627.09	9136.43	11497.3	11612.2	10283.2	11264.7	8951.08	10733.6	10670	13229.7	61632.5	10194	5776.89	5221.3	2241.51	12909.2	12070.9	2155.76	8274.75	25026.6	Prostaglandin G1	M+H	C20H34O6	82.226	HMDB
10.60_383.2069m/z		383.207	2	10.5989	0.156	1	63006.1	42.87	2436.41	0	87869.5	40276.2	33324.8	43772.4	10973.3	76642.1	30079.9	49383.2	72791.5	141120	67260.5	25671.8	0	45571.2	36823.3	0	2939.69	56128.4	21315.2	29343	41830.9
10.60_412.8157m/z		412.816	2	10.5989	0.2084	18	271449	27.04	390232	409374	14741.6	18792.4	11539.5	22447.4	18628.6	26973.3	21202.5	25720.6	19353.5	30820.1	10962.2	313877	212298	23647.7	6345.83	374316	411570	15447.6	174325	12548.1	13375
10.60_415.2173m/z		415.217	2	10.5989	0.156	2	218305	14.45	1775.07	8131.63	213756	107580	139085	177636	149865	201465	207927	160060	228571	392295	176141	6587.95	2342.86	184238	98629.7	2761.37	2245.55	150503	98307.6	130156	176178
10.60_423.8069m/z		423.807	2	10.5989	0.124567	7	59573.2	22.57	79845.9	92176.4	6697.3	3929.04	5341.12	7766.73	7245.93	6568.15	4274.22	6381.48	9449.81	12161.1	5586.72	66487.5	47813.5	8596.1	4361.87	72297.6	96551.7	8059.7	27577.5	7909.3	4598.51
10.60_757.4622n	757.462	780.456	1	10.5989	0.208383	2	4.08311e+06	15.74	3265.52	776208	4.06172e+06	2.65793e+06	2.21383e+06	2.63473e+06	3.47523e+06	3.84178e+06	5.57825e+06	2.85342e+06	3.56708e+06	6.893e+06	2.70529e+06	9964.86	19238.9	2.96072e+06	1.95315e+06	0	45161.9	2.39734e+06	2.42572e+06	2.44491e+06	2.72462e+06		M+Na, M+2Na
10.61_114.0915m/z		114.091	1	10.6094	0.259617	14	764591	21.98	186990	130219	848304	495034	437494	497490	427890	883672	611961	539960	759650	1.4851e+06	679081	152660	106041	569715	337097	172394	132920	481783	386245	432698	530621
10.61_228.1601m/z		228.16	1	10.6094	0.156	4	220342	24.35	20038.2	9631.3	259795	142152	136985	148459	114025	265871	152429	153955	220105	418355	201533	27096	13677.2	164457	101521	13448.7	17378.3	142610	61364.8	131347	158592
10.61_263.1516m/z		263.152	1	10.6094	0.124567	2	11089.1	44.62	4367.51	1496.7	12745.2	7548.19	3907.21	10579.9	3741.2	12959.4	3243.25	10970.3	9988.33	22504.3	12258.5	3374.41	417.572	11141.6	5016.87	1272.17	2179.92	4850.52	3299.02	4290.24	10759.5	Pheniramine	M+Na	C16H20N2	83.4452	HMDB
10.61_323.2362m/z		323.236	1	10.6094	0.176967	4	216760	30.43	0	39484.1	271958	136034	140279	139855	91218.1	266958	130745	165784	207807	445889	203999	691.203	34.686	182002	107869	0	0	152897	164008	117779	156829
10.61_358.2140m/z		358.214	2	10.6094	0.13505	1	104929	28.28	488.134	6430.39	117338	59058	69000.1	58656.5	67841.6	129377	71357.2	59108.3	109533	214374	102484	5861.64	7114.81	85994.7	49376.6	1792.51	6199.6	86374	21827.5	31434.8	57820
10.61_362.2416m/z		362.242	2	10.6094	0.52055	1	3.03123e+06	2.79	2.65352e+06	2.64767e+06	2.78064e+06	1.82994e+06	1.80465e+06	2.21102e+06	2.28096e+06	3.23226e+06	3.90912e+06	1.83967e+06	3.0583e+06	4.58473e+06	2.13087e+06	2.00191e+06	2.14958e+06	1.88947e+06	1.5955e+06	1.95178e+06	1.90658e+06	1.99529e+06	2.52573e+06	2.0165e+06	2.26996e+06
10.61_406.1995m/z		406.199	2	10.6094	0.124567	1	101912	18.12	1141.84	2210.14	104364	70150.4	58564.6	78992.5	55772.2	110350	89682.6	69390.4	95472.3	195571	84173.8	6285.75	1810.03	72689.6	49465.3	2843.96	2008.46	72191.5	12677.3	62674.7	72549.6
10.61_436.3203m/z		436.32	1	10.6094	0.17695	2	1.48622e+06	22.71	7030.16	88664.4	1.64519e+06	955699	904138	989134	749520	1.7434e+06	1.18298e+06	1.0549e+06	1.47564e+06	2.83829e+06	1.32308e+06	6173.02	1154.77	1.08894e+06	704947	16266.8	4426.84	990613	842827	836646	1.08343e+06	Solasodine	M+Na	C27H43NO2	92.7692	HMDB
10.61_453.4060m/z		453.406	1	10.6094	0.13505	3	71031.2	41.08	0	0	123683	61475.1	38029.7	39227.9	30589.1	72573.8	31960.9	61277.9	54296.2	177634	69337.8	0	0	73227.2	32397.8	526.022	0	46599.4	7000.59	35741	42386.6
10.61_455.3461m/z		455.346	1	10.6094	0.145517	4	266778	24.58	0	0	307934	180715	146602	170524	136124	316379	211482	176698	281884	507706	248507	554.271	0	195820	133836	2666.99	0	176457	34041.8	148235	186843
10.61_489.1918m/z		489.192	2	10.6094	0.166483	1	60450.1	22.04	0	7243.37	62043.5	43746.8	39658.3	54554.6	30958.2	46301.4	53021.8	48326.2	69336.1	116030	34727.5	0	0	52492.7	42599.6	0	0	54750.6	47431.9	34998.9	58311.2
10.61_547.4336m/z		547.434	1	10.6094	0.1036	3	43340.7	41.69	0	0	55002.8	29352.7	30244.6	35861.6	14603.9	57026.7	18681.4	35845	21205.7	96927.8	43936.1	0	0	32164.2	27722.2	0	0	33844.6	6631.98	10565.3	33017.2
10.61_661.5800m/z		661.58	1	10.6094	0.0931167	6	18411.9	103.89	0	0	55235.7	26276.7	0	7259.06	14932.2	4434.55	4405.92	19576.6	0	48252.5	3221.48	0	0	18198.2	15581.8	0	0	21359.1	0	708.27	15216.7
10.61_701.2720m/z		701.272	1	10.6094	0.0419167	1	148205	56.15	0	0	81111.3	65908.2	78434.1	149806	64930.8	278901	127799	2627.14	220237	213276	139411	0	0	23843.5	38292.3	0	0	170799	0	88814.5	164055
10.61_893.4258m/z		893.426	1	10.6094	0.114083	5	62696.3	51.46	0	0	82818	39267.9	32470.1	41146.1	10861.3	86095.8	11278.3	55015.9	69021.6	139231	73389.6	0	0	53843.8	34139	0	0	44801.8	4437.88	25377.7	36577.1
10.62_109.1018m/z		109.102	1	10.6199	0.103617	20	9365.47	64.55	15829.2	9989.16	2278.06	3068.24	3351.28	4834.57	9079.8	2267.21	12484.5	3964.42	2105.11	2594.73	1103.37	12552.5	11141.8	4807.5	2358.33	10557.5	8062.76	1833.92	10460.3	1277.16	2556.93
10.62_332.1929m/z		332.193	2	10.6199	0.0419167	6	27432	45.22	0	0	29681	18718.8	15610.9	21583.8	10395.5	37956.4	26547.2	1651.7	34586.4	54527.2	28738.2	0	0	9231.56	9853.95	0	0	25367.6	0	13862	24674.9
10.62_426.2109m/z		426.211	2	10.6199	0.114083	1	90537.7	24.7	0	0	92404.6	61679.6	63232.6	78053	43603.8	99741.7	77418.7	47294	71102.6	187826	80424	191.386	0	67250.9	47776.8	0.00537379	0	64568.6	739.578	57664.2	77215.4
10.62_435.1793m/z		435.179	2	10.6199	0.13505	2	164467	25.66	0	147.866	192326	109198	89651.2	117251	79802.5	174165	119670	120946	167422	347366	148538	0	0	134352	83811.2	0	91.2573	116700	44546.7	84633.4	107947
10.62_453.2894m/z		453.289	1	10.6199	0.13505	1	100942	39.97	9424.33	7642.34	88895.4	42928.2	71448.4	83358	29869.8	136832	61400.4	51934.2	125827	183815	111266	6848.91	6825.92	63184.1	35688.3	4153.39	6179.9	70801.6	10900.6	72618.7	87005.3
10.62_661.4278m/z		661.428	1	10.6199	0.07335	5	45103.5	74.97	0	0	31457.4	20935.4	17384.1	81656.3	14797.3	57373.1	6835.25	1710.72	86040.2	95934.7	34562.8	0	0	10959.9	26516.2	0	0	17707.9	0	30543.4	49050.2
10.62_679.4073m/z		679.407	2	10.6199	0.18745	1	3.16554e+06	18.58	2632.36	654415	2.75905e+06	1.74238e+06	2.20672e+06	2.60745e+06	2.08214e+06	3.74379e+06	2.38516e+06	1.86486e+06	3.18537e+06	5.76315e+06	2.5541e+06	2118.34	0	2.05409e+06	1.66747e+06	548.248	58819	2.54869e+06	1.44011e+06	2.20499e+06	3.17505e+06
10.62_732.4236m/z		732.424	1	10.6199	0.0931167	1	80645.6	63.84	0	0	118789	40284.5	51969.7	46787.1	0	121219	0	62737.7	109148	209196	91719.1	0	0	72263.4	26758.6	0	4.9008	56115.8	0	23072.1	38063.9
10.62_792.4243n	792.424	419.201	2	10.6199	0.197917	1	997878	20.75	842.589	98864.3	1.08749e+06	656954	572130	702207	527033	1.11817e+06	820052	724917	1.00383e+06	1.93697e+06	836356	381.443	0	779863	502838	11.1889	283.449	654602	518686	584084	703508		M+Na, M+2Na
10.63_323.2542m/z		323.254	1	10.6303	0.1141	2	74250	30.64	0	0	65014.7	42129.6	52146.6	53860.4	30438.3	90676.8	62526.8	36399.9	73600.1	137428	80789.5	125.614	0	36313.1	29620.4	0	0	45085.2	0	36820.3	71810.6
10.63_408.2336m/z		408.234	2	10.6303	0.114083	4	33422.1	15.98	1.08293	194.904	35597.7	17868.2	19828.2	28591	22709.8	35308.3	31870.4	20311.7	33580.8	65458.1	25509.1	742.067	915.86	20966.6	19843.5	549.68	311.57	20580.4	2098.76	20487.1	26060.1
10.63_661.4104m/z		661.41	1	10.6303	0.0826667	1	35121.4	39.95	0	1716.8	25132.6	7552.29	35458.2	21068	39711.4	25774.3	23187.3	35426.5	34214	45097.6	30375.1	0	0	31472.9	19392.3	0	712.3	17314.6	10186	31774.9	34457.3
10.63_717.3681m/z		717.368	1	10.6303	0.176967	2	1.15426e+06	39.92	5229.59	289888	1.28108e+06	779696	655970	1.03979e+06	624624	1.20006e+06	516296	954501	515796	2.78539e+06	1.22996e+06	6188.77	0	1.17728e+06	803341	1844.35	4534.86	1.02281e+06	1.0046e+06	595657	1.52616e+06
10.63_724.4667m/z		724.467	1	10.6303	0.27025	3	153477	23.72	60762.8	112243	139311	85823.4	104689	119836	98515.9	177559	118455	98634	111036	329377	134317	25912.3	19838.2	123527	102152	35939	68635.9	127257	133880	94267.3	167035
10.63_786.4722m/z		786.472	1	10.6303	0.176967	1	393978	17.85	0	72378.1	367085	267587	213866	268595	333731	341121	575518	258104	360074	652368	245913	0	0	279036	206252	0	0	257820	208253	265074	273425
10.66_370.1775m/z		370.178	2	10.6606	0.354083	1	340479	9.06	336404	373146	311888	170948	182307	256868	236080	291736	229778	259274	123581	696842	290407	170205	100025	313250	203534	128845	266665	251545	321406	151279	382829
10.66_404.8002m/z		404.8	2	10.6606	0.187433	26	78192.7	25.85	108419	76629.9	49529.3	25597	30749.4	30409.7	23483.2	47698.5	25735.4	20656.7	32858.3	75061.1	37789.7	61693.4	62494	23794.9	21693.8	69113.8	56056.6	31188.7	29945.8	65675.5	25014.6
10.66_419.8213m/z		419.821	2	10.6606	0.176967	19	92527.8	18.55	135440	113575	28568.7	16795.3	23904.1	31141.6	22640.4	31861.9	19801.9	24375.8	29338.7	53060.9	23604.9	69534	36199.7	22614.7	19337.2	97921	98544.4	24834.4	76778.3	46198.5	20068.2
10.66_453.1928m/z		453.193	2	10.6606	0.166483	1	127317	19.25	6657.9	5741.77	145150	75798.7	79761	96591.4	74268.8	152272	105794	86554.3	114019	241980	107364	5005.5	0.488887	75635.7	60732.1	4539.02	3043.15	105004	41404.6	82339.3	110996
10.66_685.5206m/z		685.521	1	10.6606	0.166483	1	416100	27.34	0	44710.1	377528	282026	194262	294674	411649	354218	695900	278284	331334	686891	210961	0	0	270211	222143	0	0	264907	174852	270035	289377
10.67_259.2024m/z		259.202	1	10.6711	0.1036	3	12887.4	140.95	21518.4	3196.04	0	0	0	0	0	0	0	0	0	0	0	58845.1	13707.7	0	0	8409.93	19394.4	0	0	0	0
10.67_340.3135m/z		340.313	2	10.6711	0.250317	18	2.59479e+06	21.01	226612	677068	2.2872e+06	1.70597e+06	1.40226e+06	1.79611e+06	2.39955e+06	2.29297e+06	4.08224e+06	1.6318e+06	2.22806e+06	3.95945e+06	1.5979e+06	334619	290517	1.72943e+06	1.40104e+06	230513	393072	1.66586e+06	1.61775e+06	1.73294e+06	1.821e+06
10.68_183.0782m/z		183.078	1	10.6815	0.21785	3	82304.2	39.22	20371.9	39267.7	77994.6	52397.3	57188.8	59024.1	118007	50854.8	140818	46731.1	53150.7	105339	38045.5	30099.6	51686.9	39098.2	51582.1	5094.1	33426.7	61045.2	35924	86415.7	67410
10.68_238.1445m/z		238.144		10.677					3603	2820	1504	1104.61	741.602	1075.83	1109.17	982.075	1303.06	1041.78	768.519	2497.06	819.286	2554.93	1946.88	1172.3	1166.89	2887.35	1857.95	1023.57	3099.11	1042.04	1349.14	N,N-Diethyl-3,4-dimethoxybenzamide	[M+H]+	C13H19NO3	94	KEGG
10.68_369.2177m/z		369.218		10.681					1640	1222	1833	1012.5	19905.7	22251.7	15030.8	31803.8	15966.3	28015.1	26644.4	62625	26448.6	2012.92	1196.88	26921.6	19275	1045.52	1374.12	20736.4	866.964	18238	23206.9	Methoxyfenozide	[M+2H]2+	C22H28N2O3	98.1	KEGG
10.69_257.1360m/z		257.136	1	10.692	0.145517	5	24657.6	93.26	45517.2	28455.6	0	0	0	0	0	0	0	1356.97	0	0	732.462	52781.9	29649.9	5599.48	0	21580.5	30158.2	0	8861.52	1108.92	0
10.69_340.2031m/z		340.203		10.693					326581	183662	128146	85128.3	107789	143854	78785	129391	58275.5	92502.1	88951.9	245138	116240	174732	78484.4	94382.4	107385	152060	199892	114385	113860	106162	205339	Methylergonovine	[M+2H]2+	C20H25N3O2	86	KEGG
10.69_679.5882m/z		679.588	1	10.692	0.136383	1	721095	13.77	1.03942e+06	760962	362902	221681	269631	308403	227558	382633	378920	312077	397767	608543	257810	610633	340309	306006	256288	994171	707812	291509	777457	343024	304002
10.71_133.0642m/z		133.064	1	10.713	0.219033	26	36156.5	26.94	43495.5	41246.1	23238.8	20448.7	13488.1	16630	24121.7	18972	37159.6	14893.9	14429.6	39975	13676.2	26944.6	40476.2	15760.2	12419.4	13968.7	95369	14508.1	9128.95	16860.7	24120.9
10.71_140.9912m/z		140.991	2	10.713	0.187517	1	78295.6	22	87254.1	63760.5	57751.6	45813.5	40599.9	45891.4	108863	66760.6	157256	34390.8	66173.7	85895	42714.7	70373.8	71595.3	30823.7	32597.5	60141.8	55164.2	48570.3	56216.4	54571.6	52826.4
10.71_211.0946m/z		211.095	1	10.713	0.176967	21	25942.2	48.98	44728.9	28483.5	4614.3	4501.22	1388.26	5868.53	7151.02	3875.29	13000.8	3937.45	7011.81	4952.99	3055.59	47795.9	58465.3	2124.01	2212	34195.8	20251.6	3462.88	15339.7	4059.15	4158.66
10.71_283.0509m/z		283.051	1	10.713	0.0838333	1	11437.4	123.16	23563.2	6192.87	0	0	0	0	0	0	0	0	0	0	0	22912.7	36702.8	0	0	21984.4	7409.61	0	0	0	0
10.71_411.2092m/z		411.209		10.713					896	831	16731	442.763	8321.71	9100.83	6093.33	10968.9	6594.9	10312.3	1246.3	22232.4	827.143	988.691	696.094	9249.32	7616.89	587.191	650.492	8478.57	516.964	7198.95	9842.24	Piperacetazine	[M+2H]2+	C24H30N2O2S	90.7	KEGG
10.72_164.0569m/z		164.057	1	10.7235	0.07335	4	5980.52	50.04	10735.2	666.228	2376.76	1730.12	2030.61	1158.02	3374.68	2143.49	3430.49	661.28	2220.2	833.049	1083.1	12768.2	12962.9	616.799	1762.3	9916.43	3145.51	2152.35	0	1537.1	1292.45
10.72_252.1098m/z		252.11	1	10.7235	0.07335	7	10799.7	133.71	23533.7	2740.26	769.187	1169.97	0	0	0	0	0	0	557.516	0	0	26116.5	27842.3	418.261	0	17285.8	10502.2	0	1011.68	703.901	0
10.72_444.2428m/z		444.243	1	10.7235	0.0314333	1	4222.3	143.24	10752.6	674.311	0	0	0	0	0	0	0	468.536	0	0	0	12007.2	7999.38	0	0	9960.05	2716.2	0	0	0	300.097
10.73_163.0755m/z		163.076	1	10.734	0.104867	21	14850.6	50.37	21897.9	15650.5	7003.25	6189.3	1926.18	2576.14	7894.19	2744.79	20840	3191	3385.54	4599.15	1778.11	20289.3	16634.8	2087.4	3258.26	15281	17490.5	2031.66	8750.11	1654.02	4219.95
10.73_225.1137m/z		225.114	1	10.734	0.42625	8	549607	71.57	742840	808955	97027.4	174857	45580.8	66938.8	63336.6	14553.9	49927.7	91568.5	18158	162479	14587.7	413648	718761	47989	16293.8	114083	2.07703e+06	56092.4	71593.5	41596.7	190461
10.73_365.1210m/z		365.121	1	10.734	0.0838667	9	36500.8	112.6	81078.7	28312.3	111.374	275.652	10.3753	475.644	0	402.254	0	0	53.0713	160.812	399.034	67637.8	80005.7	64.5752	0	71581.9	45990.6	0	514.626	12.7709	611.051
10.74_341.1324m/z		341.132	1	10.7444	0.104833	4	327060	28.95	206428	152607	274635	203673	175535	192251	453013	278266	673282	126594	279812	340793	172448	172006	188631	99105.2	156438	153038	155958	211195	49854.1	240677	225023
10.75_227.1257m/z		227.126	1	10.7549	0.084	8	22941	37.77	22419.1	16012.3	6686.36	3817.84	4013.56	5243.62	1757.6	4737.37	2633.15	5601.34	7115.02	13017.2	5632.04	107588	11162.5	4680.44	4559.25	9827.5	15438.8	4702.82	7248.18	8666.21	6307.95
10.75_237.0763m/z		237.076	1	10.7549	0.0523833	5	8027.66	131.69	20005.2	4077.82	0	0	0	0	0	0	0	0	0.138326	0	0	15789.8	16317.2	0	0	15091.6	8989.24	0	0	0	0
10.75_323.1217m/z		323.122	1	10.7549	0.177133	5	106598	26.36	56562.7	31919.3	94316.3	61498.9	55091.6	67151.5	143826	81631.3	228105	61321.8	91784.1	99988.1	48088.4	40911.3	56203.1	74194.4	64576.5	53633.3	44800	60978.5	39777.4	62735.5	63771.4
10.77_321.2179m/z		321.218	1	10.7654	0.354083	4	435473	6.2	404790	455665	445964	281754	300913	361351	144021	515067	225732	302176	577553	500079	385595	376468	209716	148081	225721	423899	354753	292809	407162	294271	359694
10.77_326.2063m/z		326.206	1	10.7654	0.177133	1	71484.8	43.77	2003.03	29452.2	83188.8	52152.6	49055	64414	17340.6	91016.5	14907	52889.7	104458	97803.8	67076.1	5422.6	0	22515.6	37170.2	1514.71	971.998	46274.9	64354.3	61520.5	65458.8
10.77_462.4107m/z		462.411	2	10.7654	0.16665	57	375165	36.7	0	154548	486264	311004	249092	301098	99474.5	429809	149392	284013	504835	591342	320464	0	0	160649	211363	0	1118.57	285306	385370	247265	292475
10.77_473.4032m/z		473.403	2	10.7654	0.156167	59	39322.6	42.23	0	11059.4	57813.8	37931.5	28043	32536.3	10060.1	40909.8	10257.4	30706.5	55480.4	53638.9	33144.7	0	0	15955.6	23081.7	0	0	35744.1	44769.6	22881.2	28341.6
10.77_506.7936m/z		506.794	2	10.7654	0.145683	1	191919	43.36	214.039	19569.4	226592	136160	139327	177042	37252.4	236586	52093.1	130978	280764	279332	180828	0	0	63694.3	103564	595.432	0	161793	163856	124151	162049
10.77_517.7847m/z		517.785	2	10.7654	0.145683	1	93859.5	55.4	3922.53	23898.8	112205	61264.7	69695.6	81213.1	5482.49	134056	3078.58	76302.5	147873	129547	92311.9	11236	6338.82	24162.4	50023.9	7139.7	17423.5	80626	90478.9	69544.7	74711
10.77_585.2899m/z		585.29		10.774					7234	5699	4645	2523.03	2028.42	2990	2031.67	2652.83	1532.65	2997.95	445.37	7502.94	2756.43	4284.33	1839.06	3102.03	2494.59	3884.26	3826.3	2780	713.393	640.39	3429.31	Ouabain	[M+H]+	C29H44O12	95.5	KEGG
10.79_147.0804m/z		147.08	1	10.7864	0.084	39	12875.6	62.85	0	0	14811.8	9733.42	4312.2	5258.2	18083	5807.05	31493.4	9468.51	8756.19	18823.9	4412.09	221.993	0	5778.79	7654.31	291.623	0	6232.89	680.14	5509.6	4423.31
10.79_312.1101m/z		312.11	1	10.7864	0.156167	5	27641.8	316.23	0	0	0	0	0	0	0	0	0	189327	0	0	0	0	0	0	0	0	0	0	0	0	0
10.79_383.2081m/z		383.208	2	10.7864	0.103767	1	45734.4	86.55	63445.3	73369.9	388.083	1939.4	0	158.415	2.00536	1134.63	422.85	0	712.398	1353.01	350.523	27274.9	33437.2	161.542	519.157	33960.7	42811.8	1018.21	21405.8	1831.2	2325.8
10.79_417.1841m/z		417.184	2	10.7864	0.124733	1	64553.2	86.62	97886.8	95772.9	0	0	0	0	0	0	0	2587.5	0	0	637.404	64001.1	53271.9	592.745	146.71	59304.7	65710.2	282.795	27796.6	0	816.537
10.79_547.3325m/z		547.333	1	10.7864	0.0933	1	81919.2	81.28	144820	88758.8	12178.5	21735.5	7062.98	10988	0	9153.48	1344.57	10599.2	4875	9076.86	6156.74	57796.2	25711.2	5637.21	7045.16	45022.2	92666.9	4258.14	18389.4	9545.01	8099.4
10.79_685.5208m/z		685.521	1	10.7864	0.177117	1	275865	93.91	513970	313626	0	0	1307.27	7682.48	0	3010.36	0	27534.5	0	0	1732.19	370294	359648	39634.9	0	361093	299733	0	247507	0	4248.97
10.79_786.4718m/z		786.472	1	10.7864	0.177117	1	244316	89.04	426682	302736	3530.51	1133.12	4956.88	12004	0	1998.01	0	5460.29	9209.01	0	5479.45	310210	324198	15347.1	3727.86	293010	263679	3387.9	162370	2367.93	8429.21
10.79_831.4527m/z		831.453	1	10.7864	0.177117	8	480481	84.46	827820	603339	10283.9	0	9705.31	2890.68	0	11314.9	0	10104.4	16234	10213.2	9929.97	615102	646421	28950.4	9302.31	577184	552965	7852.42	316982	1897.01	9926.62
10.80_114.0917m/z		114.092	1	10.7969	0.354067	14	792663	20.24	993645	1.11768e+06	266665	148867	171178	224694	138027	282396	246108	248495	304968	383033	197251	651483	604917	174339	145940	724193	714412	185898	864415	207517	204217
10.80_228.1602m/z		228.16	1	10.7969	0.166633	4	196303	34.28	237018	292617	59274.1	32222.2	38411.8	46001	17808.4	60213.2	30221.4	58280.5	68085.5	76795.4	43763	152320	145034	34846	32398	146886	170878	37316.4	220253	37555.5	43170.2
10.80_300.1968m/z		300.197	1	10.7969	0.125917	2	19996.8	38.05	24616.1	31223.7	2913.62	2765.71	1694.24	1498.53	3615.69	970.69	3483.22	2561.17	3102.13	3346.32	1469.22	25336.7	24333.6	1433.82	1704.85	26537	39763.4	1621.3	28404.6	2445.87	3907.65
10.80_323.2352m/z		323.235	1	10.7969	0.156167	4	171484	81.36	241951	261709	10792.6	2713.19	2818.18	1391.48	169.031	2576.42	231.137	10032	0	6183.06	2325.35	155915	142985	12746.3	12412.7	150131	165995	2602.35	101601	2989.37	1987.29
10.80_341.3141m/z		341.314	2	10.7969	0.280733	2	331860	37.71	511029	465668	18882.9	11959.1	12441.3	17175.5	6699.09	14543.8	27370.5	25413.9	16189.9	34463.7	12393.6	318689	328944	26209.2	14217.3	351373	330223	16189.7	208194	13676.8	16865.8
10.80_358.2141m/z		358.214	2	10.7969	0.156167	1	88495.5	56.06	105992	159127	367.341	3733.36	7227.1	8980.17	5646.9	10176.3	15182.6	83.5848	19321.7	10321.9	9360.42	55037.1	68449.4	8605.77	14248.5	81748.3	71574.7	11045.6	72448.8	4452.47	15881.6
10.80_401.2100m/z		401.21	1	10.7969	0.1352	1	109402	76.61	162567	152850	12788.1	5590.92	1272.13	5401.89	10459.3	2883.3	0	18376.1	4633.32	8974.34	5123.25	96267.5	101611	12457.5	3534.65	100359	101389	0	74463.4	1431.02	5470.96
10.80_406.1989m/z		406.199	2	10.7969	0.11425	1	68213.3	96.06	130669	73970.3	0	0	0	334.587	0	0	0	0	0	1925.06	0	72572.4	79654.6	248.579	0	60655.2	67631.4	0	19292.4	247.584	0
10.80_415.2175m/z		415.218	2	10.7969	0.145683	2	125471	66.47	231981	139204	5227.55	3301.02	3523.96	1442.76	1800.2	9717.86	1311.32	6631.13	2669.97	4797.7	4285.41	151276	152548	9346.7	3285.15	136713	137883	2796.44	57976.3	6216.1	4667.82
10.80_419.2015m/z		419.201	2	10.7969	0.198067	1	526576	76.38	910529	661409	7790.59	1712.41	5095.06	10414.9	781.302	5735.59	0	13426.6	7041.46	14659.5	6482.22	570845	574027	17431.6	5182.89	554727	509374	5646.82	264145	9105.65	7886.65
10.80_422.2087m/z		422.209	2	10.7969	0.0630333	1	30637.4	83.14	46636.3	44012.2	1263.68	0	0	0	199.245	4.36543	0	2896.97	551.726	0	0	22193.4	26988.9	0	977.227	21891.1	28890.6	0	14961	772.238	1142.89
10.80_435.1768m/z		435.177	2	10.7969	0.1352	2	79094.7	83.22	121978	112003	3303.4	370.037	320.728	1642.56	606.544	1644.72	0	4264.92	6825.75	2504.98	2382.89	77401.6	79822.6	2010.98	2589.54	70784.4	76892.1	1201.77	56411.2	2161.49	3156.78
10.80_436.3208m/z		436.321	1	10.7969	0.229517	2	1.16511e+06	40.72	1.72576e+06	1.64793e+06	121649	53661.5	77169.6	99920.3	33121.8	97243.3	75147	145897	102402	191468	84942.7	1.04674e+06	1.04215e+06	144735	85225.4	1.1287e+06	1.10653e+06	78939.3	758064	89070.6	88449.6	Solasodine	M+Na	C27H43NO2	93.1263	HMDB
10.80_453.4066m/z		453.407	1	10.7969	0.145683	3	86972	49.21	138085	116145	6685.64	3771.44	2587.65	2488.6	1024.15	2535.06	1186.74	4885.45	5007.94	6586.06	3671.91	70819.5	65617.5	2395.83	2324.63	82177.5	84788.1	3632.91	55308.8	5352.8	3105.81
10.80_455.3458m/z		455.346	2	10.7969	0.16665	68	217921	48.1	296797	296094	60870.2	29499.5	37096.5	55449.6	6749.46	64731.2	9568.6	55949.6	45361.6	95502	42519.9	174892	175493	47825.9	37684.9	195595	204391	52475.2	165545	93413.9	52063.8
10.80_717.3676m/z		717.368	1	10.7969	0.156167	2	831197	60.24	1.35354e+06	1.11743e+06	22627.6	8529.95	26049.6	31217.3	3516.9	35172.3	2111.43	34326.7	18237.9	54403.4	29336.7	530759	321890	37553.9	27147.2	460987	1.02108e+06	22549.8	265830	20137.1	33900.2
10.80_732.4251m/z		732.425	1	10.7969	0.0630333	1	52521.6	88.58	69010.6	88554.1	0	0	0	0	0	0	0	0	0	0	0	29403	51875	0	0	34894.4	75769.6	406.69	13267.7	0	0
10.80_768.4100n	768.41	407.194	2	10.7969	0.156167	2	89863.6	90.74	160457	108533	601.366	0	169.488	792.01	0	0	0	6309.94	0	0	0	107353	109318	3833.99	213.592	119899	102320	1040.58	42268.4	0	907.856		M+H, M+2Na
10.80_770.4398n	770.44	753.437	1	10.7969	0.229517	1	2.41208e+06	87.39	4.01383e+06	3.19852e+06	23898.8	1613.61	15636.1	35172.5	0	20686.2	0	145848	29186.1	20269.2	19983.4	2.68329e+06	2.70026e+06	190119	26514.5	2.54904e+06	2.36486e+06	21549.3	1.75145e+06	13096	20470.1		M+H-H2O, M+2Na-H
10.80_780.4559m/z		780.456	1	10.7969	0.229517	16	2.77719e+06	66.78	4.55e+06	3.66686e+06	114721	39937.3	88972.1	133290	114723	183320	0	249562	150749	120536	100826	3.2995e+06	3.34674e+06	315733	96249.9	3.08104e+06	2.84612e+06	118224	2.1964e+06	88940.9	130831
10.81_330.2070m/z		330.207	1	10.8075	0.1876	7	103339	64.14	153638	145740	10640.3	4441.73	7145.48	9115.34	8892.7	10961.4	7453.25	23050	10791.2	10284	7880.17	321215	83055.5	6152.72	6034.02	60405.1	170754	6814.9	16848.2	18779.4	11998.7
10.81_380.2244m/z		380.224	1	10.8075	0.103767	2	31108.4	103.33	64243.6	29023.2	58.4491	415.276	0	0	0	0	0	2829.02	0	0	0	47823.5	31334.7	583.38	730.751	33621.8	28510.6	0	5189.29	0	0
10.81_388.2128m/z		388.213	2	10.8075	0.198083	1	308300	81.7	511855	386426	26618.7	54407.4	15517.7	15701.2	8617.23	17282.5	17421.1	43705.3	11130.9	21839.8	13847.5	332714	315976	40294.4	13331.1	304227	282012	13292.4	210253	22492.3	22826.2
10.81_448.8249m/z		448.825	2	10.8075	0.0723333	2	18717.2	52.44	0	0	21893.4	8843.17	17052.2	8847.87	4611.39	19579.9	14221.1	8380.51	19088.2	35183.1	28368.4	0	0	5983.27	19758.7	0	0	16611.6	527.877	17840.1	32277.9
10.81_453.1933m/z		453.193	2	10.8075	0.06185	1	43071.2	103.56	90285.6	37285.3	1642.81	103.591	986.258	1551.8	0	653.304	0	2475.32	31.1912	944.486	935.803	50513	64968.2	568.788	768.526	50498.9	41785.1	0	6322.38	0	353.351
10.81_520.3367m/z		520.337	1	10.8075	0.0513333	1	11173.8	106.03	23597.2	9924.33	0	2179.63	930.683	0	0	0	0	0	0	3423.51	0	11870.2	0	1582.28	0	0	22714.1	0	2697.73	0	1624.38
10.81_661.5819m/z		661.582	1	10.8075	0.0828167	2	18080	85.64	46111.1	3215.81	133.747	0.603221	282.853	777.369	1037.62	777.472	345.681	0	811.845	0	368.266	34985.2	31494.1	1031.7	0	39045.6	30694.5	97.0217	1062.16	0	63.233
10.82_473.3398m/z		473.34		10.815					380	526	219704	539.474	129079	169795	370.833	195353	39018.4	146280	224493	260541	158060	468.498	346.875	81986.5	121963	561.728	234.88	141667	463.393	119664	164864	Vitamin K1	[M+2H]2+	C31H46O2	91.3	KEGG
10.83_358.2378m/z		358.238		10.825					32983	29636	47532	35389.5	21291.3	30636.7	24186.7	2174.53	25365.3	97434.2	4754.63	39632.4	7060	99617.1	9410.94	19483.1	6172.3	5158.18	12009.8	15810.7	768.75	54607.4	48589.7	Oxybutynine	[M+H]+	C22H31NO3	99.8	KEGG
10.84_195.0916m/z		195.092	1	10.8377	0.229517	2	1.35159e+06	38.48	20060.1	35915.7	1.34771e+06	1.07154e+06	488507	1.76673e+06	1.14576e+06	835127	1.11498e+06	1.1815e+06	636641	3.04427e+06	839581	7856.97	14281.8	342593	1.84724e+06	6786.73	9436.21	653400	313755	1.1156e+06	1.82301e+06
10.85_752.6005m/z		752.601	1	10.8482	0.16665	15	112290	99.87	225173	110798	900.569	0	0	0	0	0	0	9695.98	952.665	0	0	150593	151452	11018.3	1918.05	132026	105565	536.882	82146.2	0	0
10.86_209.1538m/z		209.154	1	10.8587	0.238817	16	166968	30.22	25767.9	61614.7	134868	112846	94616.6	126671	195886	137532	285175	91847.2	129877	214113	85288.8	18601.6	21309.1	111146	98526.8	13521.1	17685.7	121233	91205.6	117693	131734	Riesling acetal	M+H-H2O	C13H22O3	96.8772	HMDB
10.86_853.3617m/z		853.362	1	10.8587	0.21905	1	98218.3	80.93	193209	92556.4	8889.31	0	11359.6	17237.2	0	5774.7	13802.3	32316.3	16039.4	48460.3	0	158603	157228	39613.6	16558	116260	97970.8	7008.92	121520	17559.4	11759.4
10.88_321.1302m/z		321.13	1	10.8796	0.1036	11	17363	46.07	23547.5	19459.8	3887.76	844.214	3396.92	4498.72	3413.66	2907.71	3916.26	5506.65	2542.53	4469.9	2460.78	36951.2	27297.6	4088.32	2325.19	10089.5	33883.3	2657.85	9227.4	1773.85	4978.41
10.88_362.2968m/z		362.297	2	10.8796	0.156167	27	35552.3	22.87	57508.1	32602.3	16546.4	10341.8	9495.15	11411.4	12673.1	15110.3	26809.8	11881.5	12755.9	21953.4	10238.7	45188.6	46781.7	12942	10388.3	40266.1	33168.1	10990.1	29139.9	12338.9	10216.2
10.89_247.1233m/z		247.123	1	10.8901	0.176967	1	47660.9	37.02	0	2333.11	68618.2	38830	21977.5	67266.1	51574.5	27161.9	36984.6	39117.6	28213.8	82832.3	22865.9	501.595	0	18346.5	80516.6	273.472	0	20780.7	15812.7	34969.8	82257.6
10.89_328.2273m/z		328.227	1	10.8901	0.281917	2	414946	82.6	68676.7	180643	437572	67523.3	143048	82944	696444	0	662104	1.49363e+06	10169	44394.1	13846.1	305871	13229	72596.3	18789.8	6193.98	5623.31	86547.5	0	1.41535e+06	269596
10.89_679.4405m/z		679.441	1	10.8901	0.07335	1	88243.6	37.98	164708	73467.6	14056.1	12381	23636	40405.8	18735.8	28371.4	17661.2	11578.1	25532.4	43009.9	13335.3	102566	138869	16543.6	14922.4	196502	107944	18533.8	30168	17446.6	34482.9
10.9_225.077m/z		225.077		10.9					2487	2956	1848	1021.71	877.261	1200	1490	1255.66	1477.55	1223.29	1434.26	2095.59	871.429	2119.55	2378.91	1125.68	1116.89	1481.48	3349.51	1131.43	1699.11	990.24	1737.93	Trinexapac	[M+H]+	C11H12O5	83	KEGG
10.9_255.0645m/z		255.065		10.9					3100	1503	1075	1074.34	726.098	993.333	845	898.113	1151.02	952.055	1016.67	1361.76	922.857	2570.27	2803.91	768.919	787.838	1891.2	1516.17	772.143	1305.36	850.601	816.379	Chrysin	[M+H]+	C15H10O4	94.3	KEGG
10.90_326.2072m/z		326.207	1	10.9006	0.104783	1	38289.3	89.21	65634	49233.9	0	1194.95	0	2255.86	0	0	0	11357.2	1330.47	1298.7	993.793	73311.1	28266.9	0	0	81589.7	66215.9	0	17915.6	0	0
10.90_498.3594m/z		498.359	2	10.9006	0.115267	94	36928.6	62.56	0	2190.31	56407	26563.1	43038.9	22068.5	0	36924.2	3404.81	39198.1	26853.2	61472.6	46639.6	0	79.1224	25829.9	31383.4	0	0	30641.4	6122.87	14936.4	44913.7
10.91_414.1548m/z		414.155		10.911					550	14664	634	8193.42	326.873	585.833	388.333	343.396	489.796	718.493	406.481	598.529	339.286	627.625	12046.1	490.541	393.243	305.556	5255.27	327.143	10712.5	544.294	694.828	Noscapine	[M+H]+	C22H23NO7	100	KEGG
10.91_462.4113m/z		462.411	2	10.9111	0.17695	57	265036	86.47	439280	350381	5446.24	2820.46	5479.29	6926.58	785.872	3072.87	0	23812.5	5249.24	16947	4426.44	392255	209580	8595.22	3147.86	488353	392323	9816.79	144032	2520.9	2643.07
10.91_473.4028m/z		473.403	2	10.9111	0.166483	59	39882.6	86.65	60934.9	58713	0	0	629.536	527.041	0	656.868	0	4385.18	397.847	606.376	27.8112	59411.5	27875.8	1533.91	0	72621.3	57287.5	603.927	21414.6	0	568.095
10.92_252.1088m/z		252.109		10.921					4220	2002	1060	896.053	629.199	1049.17	877.5	822.642	1307.14	920.548	932.407	1657.35	707.143	4162.36	4098.44	804.73	772.297	3560.19	2544.3	721.429	1434.82	867.868	955.172	2'-Deoxyadenosine	[M+H]+	C10H13N5O3	98.7	KEGG
10.92_471.3538m/z		471.354	1	10.9215	0.0943167	40	23428.6	88.12	38951.8	31334	0	1.49738	0	0	0	0	0	137.368	0	559.949	0	34555.8	12196	0	0	43326.6	35576.7	0	14659.8	0	0
10.92_481.8268m/z		481.827	2	10.9215	0.166467	2	269341	82.54	422142	374340	11543	6489.89	10888.7	29894.9	2860.94	16141	13337.9	42027.7	26193	24488.6	4406.36	382573	200146	19312.7	7833.08	450062	382781	24085.3	162337	10681.5	8288.43
10.92_506.7939m/z		506.794	2	10.9215	0.156	1	117957	83.88	182707	169170	1994.25	2060.39	6474.64	3549.84	3546.46	5413.37	2324.12	11776.1	1700.5	11204.8	964.552	193410	77897.7	5371.29	4071.08	249041	206174	788.961	69967.4	0	1662.33
10.92_792.5982m/z		792.598	1	10.9215	0.104783	22	83275.5	90.16	145810	104017	0	0	4336.22	0	0	0	0	14292.5	4228.67	2732.78	0	136618	65104.3	1759.98	0	161892	145074	3492.32	51245.5	0	0
10.93_155.0471m/z		155.047	1	10.932	0.156	6	22064.1	40.97	39764.4	20501.7	5926.2	4611.25	3467.11	5032.3	11495.9	8282.32	15517.2	4867.53	7812.59	8283.54	4528.52	34156.7	34704.6	5252.04	3990.26	30762.4	26811.4	4966.68	8898.51	5495.53	6615.16
10.93_243.1566m/z		243.157	1	10.932	0.4996	2	683468	4.71	718760	658463	669436	344248	452543	370422	241654	625081	304618	610531	433369	1.33055e+06	557933	548624	489714	569201	412890	681949	658212	434017	536140	375860	471232
10.93_248.0398m/z		248.04	1	10.932	0.0419167	2	1880.19	173.21	5640.56	0	0	0	0	0	0	0	0	0	0	0	0	0	5310.84	0	0	0	1345.28	0	0	0	0
10.93_370.7358m/z		370.736	2	10.932	0.353917	3	1.9296e+06	7.37	1.7654e+06	2.00537e+06	2.01763e+06	1.37915e+06	1.44131e+06	1.62564e+06	1.24908e+06	2.36762e+06	969431	1.49395e+06	944719	3.33532e+06	1.84979e+06	1.14712e+06	594342	1.32225e+06	1.03846e+06	961195	1.68101e+06	1.18737e+06	1.32337e+06	1.10151e+06	2.34654e+06	Lycoperoside D	M+2H	C39H65NO12	93.1323	HMDB
10.93_547.3335m/z		547.333	1	10.932	0.115267	1	59379.9	47.87	11963.9	53180.2	72526.9	39898.7	47058.2	57173.1	33434	77442.6	5510.52	58649.5	18557	102532	63354.9	12131.9	7987.54	46177.2	42573.3	9982.23	13130.2	43231.6	39672.9	33932.8	89184.8
10.94_256.1085m/z		256.108	1	10.9425	0.0523833	1	13491.6	122.45	0	0	20700.7	5169.36	942.506	33175.6	11952.5	0	17458	31319.8	3226.21	7538.53	0	0	0	10209.2	4255.13	0	0	3733.88	0	23290.8	6332.35
10.96_202.9976m/z		202.998	1	10.9635	0.3027	2	94761	13	105675	91867.2	81577.4	50627.9	48720.1	67859.7	102942	82704.5	174424	60505.7	82656	117434	53007.2	82629.8	78338.2	62389.1	46767.7	64065.7	68635.3	57656	79851.4	59178	57724.8
10.96_211.1443m/z		211.144	1	10.9635	0.176967	6	89240.3	88.82	157811	107456	2454.27	3796.53	0	3750.76	733.727	0	2443.9	8847.83	401.195	0	490.412	631368	9685.36	3998.14	238.184	19321.8	34976.5	985.433	3702.6	2891.35	1951.47
10.96_344.2222m/z		344.222	1	10.9635	0.08265	3	7345.27	107.81	8970.81	3592.4	0	0	0	0	0	0	0	0	0	0	0	25504.3	5789.65	0	0	682.578	18866	0	0	2596.77	2842
10.96_404.8000m/z		404.8	2	10.9635	0.228167	26	68365.1	11.1	55630	63552.1	69546.9	46782.3	46953.4	41652.8	34322.5	84845.1	66213.9	49821.9	54930.2	106873	63660	42720.7	38768.4	46315.4	27531.4	40681.2	34338.2	51975.2	71954.8	101098	57960.6
11.03_409.1361m/z		409.136		11.025					2044	1900	414	403.289	799.742	2703.33	1570.83	2750	365.306	446.575	2296.3	6105.88	2283.57	710.016	1025.78	3157.43	1770.95	1242.28	2045.01	2664.29	1526.79	2295.05	3042.24	Trifloxystrobin	[M+H]+	C20H19F3N2O4	91.3	KEGG
11.04_498.3603m/z		498.36	2	11.0356	0.124567	93	25625.5	102.53	50340.8	20735.1	1249.77	0	1163.34	274.521	0	245.724	1629.74	3387.52	0	2095	1433.54	32072.9	29174	538.829	437.377	63415	62126.2	151.01	2611.72	1657.83	1626.58
11.05_377.7250m/z		377.725	2	11.0461	0.13505	8	33352.6	51.76	0	19194.1	27909.2	25818.1	29506.7	31004.4	3860.02	52572.9	2921.13	23226.1	26194.6	67135.7	28804.2	0	0	24588.6	22392.4	0	2836.75	30009.4	26134	34169.6	19812.6
11.06_245.077m/z		245.077		11.057					12401	11318	8693	6270.39	4448.32	5840	7966.67	6079.25	9019.39	5817.12	6113.89	12148.5	4500	11362.7	9963.28	5389.86	5330.41	9446.76	8237.69	5449.29	9275.89	5724.47	5975.86	Uridine	[M+H]+	C9H12N2O6	99.3	KEGG
11.06_328.2277m/z		328.228	1	11.0566	0.249133	2	321508	85.76	563811	379213	21499.1	0	1738.5	0	18459.7	0	5067.64	117420	0	0	0	1.6351e+06	139171	0	0	58680.9	34185.6	999.679	0	46900.9	0
11.07_89.0599m/z		89.0599	1	11.0671	0.0628833	9	3822.37	91.03	7389.21	3640.31	437.582	171.449	0	0	0	0	710.486	0	110.219	563.277	0	4772.02	1742.22	0	0	2297.89	5526.94	0	928.166	0	0
11.08_195.0919m/z		195.092	1	11.0776	0.322467	2	1.17764e+06	51.2	1.67246e+06	1.67763e+06	182818	103190	44108.9	103752	154778	52787.4	111800	162482	54008.4	281787	50350.8	1.24446e+06	1.32283e+06	120816	160808	1.36336e+06	1.84369e+06	64762.7	834955	96176.1	134878
11.09_349.7576m/z		349.758	2	11.088	0.104783	4	39880.3	44.5	0	24989.3	41596.5	27392.1	31930.5	43168.3	11166.3	53786.8	4817.59	27326.8	46773.3	51826.5	39390.9	130.433	0	21295.9	25436.1	0.259726	1604.04	37874.2	21978.2	35940.7	24600.2
11.10_209.1540m/z		209.154	1	11.0985	0.197917	16	125749	21.04	192558	144793	39897	29212.2	26214.6	23049.7	33839.6	42746.9	48569.5	28171.4	24676.7	57847	19066.9	172189	161007	24651.2	20478.3	136777	134515	29446.4	77162.9	36998.8	30298.6
11.12_233.0783m/z		233.078	1	11.1195	0.104783	9	39747.2	62.84	481.705	0	10610.3	0	38826.7	30603.7	14488.6	62685.7	41428.3	14219.9	47987.1	34599.5	57211.7	2020.37	973.537	1571	16873.1	2339.87	2007.59	23766.3	0	43456.8	39377.4
11.13_346.2112m/z		346.211	1	11.1299	0.124567	1	52773.4	42.15	2142.47	51440.7	40723	19238	50023.8	54390	17599	66604.3	23103.1	30658.4	70368.5	74406.8	50050.5	11590.4	2611.47	18674.9	25966.7	158.98	22887	48265.4	39462.7	43129.6	46783.2
11.13_396.3084m/z		396.308	1	11.1299	0.0419167	2	26920.5	59.22	0	5465.13	22918	24195.1	17322.8	33552.8	0	31789.7	0	30782.2	31968.6	26388	24456.9	0	0	14479.2	18062.5	0	0	18813.5	7359.02	20958.4	25828.7
11.13_540.8725m/z		540.873	2	11.1299	0.197917	1	170740	24.16	198533	190353	123335	89283.7	77483.4	128803	39886.7	118954	32239.2	95933.3	157672	189922	92305	169836	51987.8	91882.6	85516	166707	137099	102319	162115	83049.2	94963
11.13_725.5198m/z		725.52	1	11.1299	0.114083	1	64596.7	104.6	134790	59000.2	0	676.743	0	0	0	0	0	0	0	0	0	97657	21141.5	0	0	87580.5	96983.6	0	47837.7	0	0
11.13_739.5358m/z		739.536	1	11.1299	0.0524	1	31515.3	56.75	4328.69	4331.29	36887.3	25522.5	32773.9	31797.7	0	26501.3	0	26885.2	29731.6	71421.4	28176.3	178.66	1715.1	27485	17687.1	0	421.825	21306.8	18327	29909.9	14673.4
11.14_346.9847m/z		346.985	1	11.1404	0.239833	1	43523.9	21.18	54167.3	38332.3	38072.2	27965.5	17684.6	19235.3	8790.36	28620.5	12269.9	21127.9	30398.6	42830.1	20378.2	39323.2	18736.7	12851.9	13620.6	49428.3	36954.9	19333.4	38157.9	13027.9	19525.2
11.14_359.2413m/z		359.241	1	11.1404	0.29105	1	923808	10.91	1.03063e+06	910501	830297	521139	473739	621822	360522	765005	594229	617949	819887	1.19497e+06	620730	1.04628e+06	666062	443955	388249	901068	741073	517353	781411	541143	583122
11.14_510.3876m/z		510.388	1	11.1404	0.208383	1	38168.3	22.1	36467.4	30712.5	47324.9	19161.2	23649.9	27344.4	6476.25	45265.3	1833.06	16962	41097.2	58131.2	30359.7	20195.4	3222.64	8943.89	11989.5	25709	23250.4	12944	28219.9	37660.7	19614.6
11.16_256.1085m/z		256.109	1	11.1614	0.156	3	18922	87.94	31274.7	25491.2	0	0	0	0	0	0	0	0	0	0	0	39330.8	1283.7	0	0	6361.81	4433.09	0	1619.15	0	0
11.16_295.1574m/z		295.157	1	11.1614	0.135033	1	87116	20.2	4751.35	76476.4	102978	56411.7	47490.3	63457.2	55963.6	74770.9	97543.2	68675.6	68168.9	186119	66639	15389.9	4209.47	74549.5	46793.4	0	42057.5	69746.3	80754.3	51496.7	67114
11.16_397.2206m/z		397.221	1	11.1614	0.13505	4	832855	31.45	3199.59	766909	911455	560243	495949	735103	343344	1.04496e+06	356332	638082	824505	1.5816e+06	757639	14194.8	3553.6	556433	501334	492.671	235266	817027	802347	580791	805882
11.16_423.1949m/z		423.195	2	11.1614	0.0721833	1	60550.6	24.12	10680	6434.57	40272.2	32588.6	42656.3	65807.9	30947.1	68886.4	42511.3	48787.1	69444.1	79343.6	42121.5	11192.5	7977.13	33456.2	34956.9	4509.08	5464.28	61520	13680.1	44189.6	60009.9
11.16_682.5204m/z		682.52	1	11.1614	0.280567	8	136138	14.11	115039	140767	152607	76463.8	68725.6	94772.8	47897.2	111178	64914.8	106818	109857	253386	102831	101572	99754.7	102324	63693.5	119532	109106	100042	117674	69309.2	88881.9
11.19_114.0915m/z		114.092	1	11.1916	0.312	14	821646	13.23	704205	918751	841981	477420	414738	557501	422695	794568	655812	556809	674964	1.41076e+06	600676	699930	639837	576334	411901	656577	643135	569849	824871	452863	575813
11.19_228.1598m/z		228.16	1	11.1916	0.301517	4	336900	11.77	293368	370958	346374	207939	169131	239994	149884	342300	225574	226522	288891	599698	251857	289624	247294	250614	179135	291172	262254	253483	349716	191569	255269
11.19_265.2050m/z		265.205	1	11.1916	0.291033	2	144517	9.55	125029	147096	149268	88831.3	94608.5	108887	73055.7	145655	120444	107338	123137	260959	124631	122743	116466	118983	72731.5	117368	102374	112459	133526	94958.4	111407
11.19_283.2258m/z		283.226	1	11.1916	0.145517	2	51438.8	35.34	6744.67	65412.6	73548.5	41275.9	21639.4	30924.9	26683.2	51587.8	30724.1	49098.7	42595.4	117257	47718.6	13859.6	7074.91	48312.3	29244.6	1440.34	31792.3	40707.1	58104.4	25589	36483.2
11.19_300.1783m/z		300.178	1	11.1916	0.270083	2	98722.5	1.67	95377.4	97299.7	94134.7	61687.5	48307.4	72910.5	56762.6	77961.3	97641.3	72520.7	79985.2	170983	62122.4	85684.2	88324	80943.8	52195.4	68314	74390.2	61952.1	105932	56750	82552.7
11.19_340.2400n	340.24	341.246	1	11.1916	0.312	2	1.26173e+06	13.45	969736	1.37956e+06	1.4359e+06	824116	707347	930126	589316	1.34487e+06	882951	929410	1.07409e+06	2.2979e+06	1.02028e+06	967728	837036	963616	697072	934853	916303	981839	1.29079e+06	734771	1.01035e+06		M+H-H2O, M+H
11.19_396.9797m/z		396.98	1	11.1916	0.187433	1	1.1479e+06	15.97	902005	1.23607e+06	1.16411e+06	690040	341641	600380	495053	412761	448851	739499	655148	1.95174e+06	1.02778e+06	2.14456e+06	909035	827639	456873	1.10731e+06	931344	428103	1.11227e+06	332984	613187
11.19_397.0973m/z		397.097	1	11.1916	0.145533	3	2.00787e+06	20.66	249714	1.23006e+06	1.56077e+06	1.45858e+06	1.35817e+06	1.45789e+06	1.89636e+06	1.61276e+06	1.56852e+06	1.40767e+06	1.39127e+06	2.9905e+06	2.0687e+06	1.80667e+06	233650	1.29907e+06	571409	119627	941226	1.29409e+06	1.23889e+06	1.4229e+06	1.63307e+06
11.19_407.7919m/z		407.792	2	11.1916	0.707833	15	3.63736e+07	4.64	3.40306e+07	3.68854e+07	3.69499e+07	2.36051e+07	2.11397e+07	2.73151e+07	2.49645e+07	3.81153e+07	3.98736e+07	2.46974e+07	3.34642e+07	6.13867e+07	2.71024e+07	3.03917e+07	3e+07	2.64898e+07	2.00804e+07	2.91959e+07	2.66073e+07	2.69686e+07	3.5896e+07	2.3912e+07	2.87102e+07
11.19_422.2606m/z		422.261	1	11.1916	0.249133	1	131638	16.38	109653	152746	132514	70748.6	59762.9	77102.9	66991	106724	98515.9	91000.3	106408	233865	89234.7	111143	97501.2	104310	66590.9	106364	110234	82084.5	143807	66352	92129.8
11.19_426.7683m/z		426.768	2	11.1916	0.488967	1	1.84765e+06	1.1	1.74912e+06	1.75316e+06	1.78444e+06	1.15774e+06	1.07503e+06	1.37411e+06	1.40382e+06	1.9595e+06	2.21899e+06	1.20791e+06	1.68357e+06	2.97126e+06	1.33226e+06	1.50632e+06	1.48476e+06	1.29907e+06	999875	1.34835e+06	1.28939e+06	1.31411e+06	1.75503e+06	1.28652e+06	1.49002e+06
11.19_436.3210m/z		436.321	1	11.1916	0.406317	2	1.13894e+06	8.05	1.00877e+06	1.15866e+06	1.16843e+06	725168	615204	821087	577361	1.14361e+06	924733	768977	959216	2.00168e+06	841636	926502	865911	843961	627830	954199	881794	886785	1.15236e+06	681728	883613
11.19_441.2461m/z		441.246	1	11.1916	0.301517	4	477083	8.24	431994	504322	494934	298490	253738	335335	285303	420714	424788	332155	364220	824177	299256	396732	385134	339792	265578	374451	373581	358212	495673	293910	362241
11.19_443.7393m/z		443.739	2	11.1916	0.1141	1	35533.1	29.83	216.675	19249.5	31924.4	31708.8	21940.9	23424.9	30029	36826.7	20485	27890	21406.6	79663.6	22788.2	825.121	1116.5	33326.4	26474.4	1253	8896.85	21397.5	44485.5	24628.6	32757.6
11.19_449.7685m/z		449.768	2	11.1916	0.436567	8	1.7588e+06	3.64	1.66176e+06	1.78632e+06	1.71163e+06	1.10429e+06	1.04222e+06	1.32752e+06	1.30189e+06	1.73719e+06	2.08653e+06	1.20523e+06	1.60821e+06	2.97858e+06	1.2376e+06	1.46689e+06	1.42578e+06	1.28575e+06	1.0045e+06	1.3042e+06	1.28477e+06	1.33559e+06	1.71303e+06	1.21397e+06	1.40732e+06
11.19_455.2916m/z		455.292		11.192					1768	591	808	436.184	2640.83	2522.5	382.5	2274.53	456.122	2071.92	3176.85	4301.47	2821.43	941.034	867.188	2006.76	1373.65	1069.44	945.851	3697.86	787.5	2237.99	1681.03	Verapamil	[M+H]+	C27H38N2O4	83.8	KEGG
11.19_459.2235m/z		459.224	2	11.1916	0.145533	8	82931.5	17.29	14117	81394.9	93520.4	59366.3	47967.5	66104	45233.2	77405.6	96437.3	69553.2	73093.5	147662	52687.1	34762.9	20844.3	50775.2	47531.2	6168.58	54899.5	67741	90391.2	62304.6	71154.5
11.19_471.3548m/z		471.355	1	11.1916	0.239833	40	160461	10.07	146074	157370	177941	100334	64846.3	100191	43454.6	145625	76717.7	102936	134853	268017	113333	143748	93001.7	97547.6	74101.4	152466	112752	111460	149243	82515.2	90575.9
11.19_487.2311m/z		487.231	2	11.1916	0.29105	1	861202	11.6	733028	921971	869898	551145	454814	604790	526203	845875	798238	605184	696083	1.53358e+06	571487	708583	671212	685180	464360	667443	684351	641956	865413	530068	657000
11.19_547.4338m/z		547.434	1	11.1916	0.238667	3	110973	15.78	96962.7	105346	130610	69195.2	64693.8	76521.6	21416	85625.5	0	70487.2	87617.8	184426	80996	80926	91602.2	79093.1	56754.1	100217	99294.6	61561.5	115555	45803.8	68774.4
11.19_549.4057m/z		549.406	1	11.1916	0.312	5	2.27824e+06	10.87	1.96231e+06	2.37113e+06	2.3972e+06	1.41394e+06	1.16418e+06	1.62049e+06	1.12123e+06	2.19224e+06	1.75594e+06	1.60093e+06	1.8947e+06	4.10131e+06	1.70809e+06	1.86929e+06	1.76016e+06	1.76868e+06	1.21591e+06	1.92085e+06	1.7307e+06	1.72571e+06	2.34385e+06	1.31972e+06	1.766e+06
11.19_679.4403m/z		679.44	1	11.1916	0.156	1	327507	41.84	32260.3	363602	299751	187292	216724	309784	92872	434071	110981	188401	333444	693068	354548	79286.3	53805	233179	195081	17950.8	175770	299295	296353	216251	322702
11.19_714.5263n	714.526	697.523	1	11.1916	0.187433	6	186846	28.65	126366	228151	206019	126712	89592.1	127527	40536.6	153504	70813.4	130639	140973	299789	139690	165400	96050.4	140548	87475.3	104949	174980	131937	233167	94441.2	140732		M+H-H2O, M+2H
11.19_876.5498m/z		876.55	1	11.1916	0.301517	30	3.2553e+06	12.73	2.7857e+06	3.5704e+06	3.4098e+06	1.95811e+06	1.49191e+06	2.05501e+06	1.46489e+06	2.95298e+06	2.39691e+06	2.33971e+06	2.49294e+06	5.93207e+06	2.33886e+06	2.76167e+06	2.66857e+06	2.56788e+06	1.57221e+06	2.66707e+06	2.58524e+06	2.22818e+06	3.41652e+06	1.58196e+06	2.14395e+06
11.19_983.5175n	983.518	514.748	2	11.1916	0.280567	1	228904	16.41	171310	196001	264005	166022	135346	152201	148297	176519	240550	170932	233405	426687	179954	141458	140226	195844	114906	115383	128213	160433	216226	126475	189011		M+Na, M+2Na
11.2_328.1544m/z		328.154		11.202					730	1554	4982	288.158	1899.87	2490	2322.5	3060.38	459.184	765.068	3088.89	6232.35	2263.57	2672.05	741.406	3223.65	2274.32	589.506	526.02	2295	546.429	2196.7	2133.62	Boldine	[M+H]+	C19H21NO4	100	KEGG
11.20_311.1680m/z		311.168	1	11.2021	0.270083	1	119609	5.61	112299	125499	121029	62396.2	46935.4	98120.8	55359.1	91748.8	113958	78994.8	93982.1	200483	78535.1	97901.8	94358.3	92272.5	49518.2	88329.5	82785.3	78205.9	107489	55303.2	87118.2
11.20_359.1977m/z		359.198	1	11.2021	0.0721833	9	25117	25.01	6494.52	9722.41	34453.5	17250.2	18881.7	29765.4	15613.7	22919.3	17696.9	22248.1	20285.7	40301.9	12737.8	10989.7	4997.69	19899.1	18131.2	3133.79	7313.86	12923.2	15687	19014	26551.4
11.20_392.7491m/z		392.749	2	11.2021	0.280567	25	802700	8.93	653173	780067	737597	522337	562346	878288	539092	904249	408714	593506	360150	1.586e+06	617988	453999	290494	627834	567127	388623	667019	674894	755602	526270	1.18992e+06
11.20_406.2165m/z		406.217	2	11.2021	0.23865	4	250333	17.02	214454	297428	239116	167214	132596	194934	213087	234618	203927	211335	101134	480081	178908	174360	122442	237009	138474	127505	242126	170881	246086	127042	262332
11.20_415.8352m/z		415.835	2	11.2021	0.406317	12	1.04186e+06	4.34	1.06629e+06	989695	1.06959e+06	714703	521623	666289	787150	873814	1.33703e+06	722173	800254	1.6845e+06	570481	828157	804665	798374	551808	812942	768735	673546	1.0613e+06	611901	703582
11.20_472.2445m/z		472.245	2	11.2021	0.166467	5	346059	11.82	108412	333869	324221	208655	208476	265664	235130	332396	380489	250438	323490	637847	246998	150464	102647	281278	199993	36026.6	211304	274110	330279	220996	273813
11.20_587.4255m/z		587.426	1	11.2021	0.22935	2	131191	12.27	124406	114960	145694	96024.8	67102.5	87257.2	91718.6	119165	176070	91603.8	122608	214585	89826.9	110469	103179	103562	75926.4	85617.4	101245	96223.1	150976	78248.2	98682.4
11.20_761.5002n	761.5	784.492	1	11.2021	0.270083	16	1.74869e+06	9.51	1.51325e+06	1.83138e+06	1.6729e+06	1.14486e+06	1.05017e+06	1.75184e+06	1.08789e+06	1.72053e+06	771133	1.40229e+06	641673	3.52442e+06	1.2523e+06	1.1069e+06	645610	1.50356e+06	1.15777e+06	940322	1.62372e+06	1.32629e+06	1.6983e+06	1.02644e+06	2.32565e+06		M+Na, M+2Na
11.20_766.4568n	766.457	789.447	1	11.2021	0.259617	3	1.11104e+06	16.85	891724	1.23296e+06	1.19162e+06	761525	550339	998224	592999	992180	406305	953078	273580	2.37468e+06	849243	780207	432354	1.07391e+06	649591	669879	1.1354e+06	789872	1.11698e+06	468729	1.35897e+06		M+H, M+2H, M+Na
11.20_805.4203m/z		805.42	1	11.2021	0.197917	2	261737	38.91	146826	341744	276225	173065	120302	255392	117301	275470	41995.6	206337	48232.4	575415	224284	189885	95909.3	245295	149331	142558	321960	191230	224991	103654	323383
11.20_827.5504n	827.55	436.764	2	11.2021	0.280567	12	423868	8.58	463063	417270	391270	263258	175345	258614	271581	286914	488350	242106	328192	694725	232284	353881	322975	279483	202418	278624	304995	269283	417499	210983	262778		M+Na, M+2Na
11.21_429.3200m/z		429.32	1	11.2126	0.176967	2	11573.2	73.73	20231.3	13854	634.444	8654.88	301.938	0	0	0	597.52	4631.97	0	7201.38	0	18440.1	4052.56	4816.18	2506.38	15645.5	11690.8	2056.88	13819	5942.12	1819.89
11.21_450.2240m/z		450.224	2	11.2126	0.145517	1	85176.5	16.55	14073.4	70102.5	72225.4	55466.1	46716.1	92475.4	58583.4	93517	80983.8	46864.7	81717.5	145451	56995	14274.8	13488	69381.2	46582.9	1447.48	28478.1	86947.7	88302.5	73122.4	83671.6
11.21_460.2243m/z		460.224	2	11.2126	0.124567	9	189575	18.73	3745.27	173513	205369	144720	94026.2	144345	134889	142958	230815	139125	169969	374764	125627	24103.6	7057.72	142608	96793.2	2408.55	78858.2	124040	194053	109221	165090
11.21_472.7627m/z		472.763	2	11.2126	0.332967	1	514277	6.98	463668	532142	489494	325635	294975	385360	321084	493380	542579	353781	461783	902567	345116	409938	377007	388800	293610	364383	399729	407166	545324	320242	426478
11.21_798.6054m/z		798.605	1	11.2126	0.280567	24	461266	12.76	529481	451957	402349	280279	264423	317579	442888	428117	793674	302197	364012	681723	239448	375699	324309	339961	244185	291984	298808	284556	445865	305790	302305
11.22_1035.3768m/z		1035.38	1	11.2231	0.187433	1	154016	14.53	130844	137274	103395	107220	57368.5	76715.8	208579	74421.8	438802	64068	96795.3	224766	61565.1	72061.7	68001	83849.9	86517.8	23825.2	77040.6	79109.3	154219	76865.4	73866.4
11.22_272.2009m/z		272.201		11.216					739	540	5495	376.974	2043.28	2763.33	423.333	3579.25	450	3131.51	3000.93	7885.29	3820.71	631.664	675.781	3445.95	2943.92	624.228	467.651	2913.57	582.143	1995.5	3533.62	Dextromethorphan	[M+H]+	C18H25NO	100	KEGG
11.22_323.2540m/z		323.254	1	11.2231	0.124567	2	98192.3	26.85	0	60451.1	130160	62353.1	58972.8	72922.7	36912.1	119223	90711.9	90073	77474.7	189268	74927.7	7176.62	0	80579.8	45736.6	0	24389.1	62689.6	74041.6	51098.9	86512.8
11.23_195.0507m/z		195.051		11.233					2446	5593	1261	1003.95	1040.05	1255	1621.67	1409.43	1227.55	991.781	1147.22	1660.29	950.714	2411.15	2860.16	893.243	1066.22	2111.88	3242.62	1310	2091.96	1159.16	1002.59	1,3-Dimethyluric acid	[M+H]+	C7H6N4O3	95.5	KEGG
11.23_278.1898m/z		278.19		11.229					1716	1336	4297	654.605	1535.53	1975	847.5	1083.02	1900	2686.99	2094.44	5176.47	2175.71	1591.28	1258.59	2443.92	1995.27	1181.33	923.347	1828.57	973.214	1939.19	2189.66	Amitriptyline	[M+H]+	C20H23N	96.7	KEGG
11.23_418.7835m/z		418.783	2	11.2335	0.530867	16	7.73698e+06	4.71	7.25266e+06	6.60175e+06	6.97738e+06	4.81719e+06	4.57792e+06	5.7184e+06	6.38287e+06	7.9931e+06	1.07031e+07	4.43752e+06	7.26134e+06	1.10173e+07	5.47502e+06	5.86418e+06	6.08569e+06	5.03811e+06	4.14246e+06	5.37056e+06	4.90724e+06	5.24595e+06	6.66458e+06	5.29496e+06	5.92132e+06
11.23_791.8767m/z		791.877		11.227					128	169	3391	80.2632	3529.07	4076.67	1851.67	3622.64	181.633	2750	3919.44	5954.41	3079.29	174.475	139.062	2971.62	2301.35	174.383	149.086	3519.29	134.821	3037.54	6049.14	Iopromide	[M+H]+	C18H24I3N3O8	98.3	KEGG
11.24_344.2224m/z		344.222	1	11.244	0.0838167	3	46013.3	116.86	2426.21	14491.7	57719.4	31542.3	13878.3	5917.7	72550.5	3332.85	48740.1	144013	13551.9	18616.7	5493.77	9817.55	4207.35	6746.74	2549.93	8758.89	16784	9234.09	11112	67091.7	33259.9
11.26_329.2439m/z		329.244	1	11.265	0.281733	8	142389	15.56	121187	129026	161456	82665.2	83464.6	95279.4	59573.1	90684.9	92265.7	111387	87562	129027	74101.1	115159	57418.4	49771.2	51846.8	118043	91086.1	104367	115995	289204	97999.8
11.26_978.5166m/z		978.517	1	11.265	0.1467	1	138048	27.6	168117	150821	95206.8	60359	46089	59523.8	60974.6	63313.8	168282	48854.4	80704.9	134977	42128.2	131241	126907	79077.5	44191.5	78925.2	99972.9	62979.9	148397	50510.1	70873
11.28_323.2372m/z		323.237	1	11.2755	0.114083	4	80769.6	122.42	163800	42517.3	0	0	0	2646.88	0	0	0	0	0	0	6242.54	156169	168249	4461.25	3595.71	177060	88122.7	0	28836.2	0	0
11.29_388.0413m/z		388.041	1	11.2859	0.0314333	1	7064.25	316.23	0	0	0	0	0	0	0	0	0	0	0	0	0	57061.8	0	0	0	0	0	0	0	0	0
11.29_397.2201m/z		397.22	2	11.2859	0.0628667	1	353303	52.3	749034	198522	11407.9	5712.53	18924.8	28354.3	10035.9	32546.5	12811.9	8562.36	25613.3	33880.8	33795.8	484527	876718	13738.1	10355.6	838111	354748	18827.3	101337	17381.3	18690.2
11.29_408.0427m/z		408.043	1	11.2859	0.103617	2	25842	316.23	0	0	0	0	0	0	0	0	0	0	0	0	0	208740	0	0	0	0	0	0	0	0	0
11.29_430.2485m/z		430.248	2	11.2859	0.0523833	1	22484.3	137.1	40051.8	2246.96	0	0	0	0	0	881.483	0	1013.92	0	185.134	0	36894.6	57649.5	597.879	0	55563.7	20931.4	0	1134.72	0	1246.3
11.29_467.2481m/z		467.248	1	11.2859	0.103617	1	10312	149.99	14759	0	0	0	0	0	0	0	0	0	0	0	0	21513.7	22039	0	0	31374.9	5354.21	0	0	0	0
11.29_830.4704m/z		830.47	1	11.2859	0.0931333	12	34197.5	79.4	49424.8	3320.2	611.37	455.335	5636.2	7703.53	704.105	8092.95	31.6576	1349.78	8908.26	9306.8	9680.26	45986.1	86916.9	3419.84	1187.57	73632.2	32380.3	5745.55	3252.29	4182.6	7105.53
11.30_323.2545m/z		323.255	1	11.2964	0.114083	2	20060.5	111.52	44184.1	15997.4	0	0	0	0	0	0	0	0	0	0	1325.13	39694.5	48837.7	1066.2	0	32455.1	18500.9	0	8474.41	0	0
11.30_567.3638m/z		567.364	1	11.2964	0.0721833	2	10562.1	61.86	11205.2	8165.32	2292.5	1926.28	4832.89	4462.96	3714.96	8256.69	1328.37	642.593	7939.9	5127.63	7561.79	23604	11099.3	3327.71	973.671	21276.5	7161.77	4925.64	1597.78	4243.56	3215.25
11.34_472.2306m/z		472.231	2	11.3383	0.0617	5	21743.7	85.4	56855.2	2983.53	532.759	0	1901.2	1701.28	739.02	2228.93	0	2709.24	2390.03	0	3145.09	44591.5	30132.1	1260.37	1708.41	78772.6	5621.61	2109.2	4104.47	905.051	371.534
11.36_256.1098m/z		256.11		11.356					5291	4702	1293	747.368	470.284	536.667	606.667	590.566	691.837	751.37	508.333	1363.24	442.143	6469.31	1687.5	429.73	582.432	2852.62	2076.65	470	1653.57	523.273	635.345	Dimethachlor	[M+H]+	C13H18ClNO2	99.8	KEGG
11.38_181.0504m/z		181.05	1	11.3791	0.166483	15	31899.5	23.76	6995.51	8491.43	22820.4	22611.5	14663.2	23559	24454.3	18813.6	36595.9	20517.4	42243	57543.2	24141	4650.21	5898.31	24495.7	20925.4	4238.12	8110.92	37585.3	11253.6	23659	37738.7
11.38_344.2227m/z		344.223	1	11.3791	0.156	3	41652.7	102.3	71511	33421.7	0	0	0	0	3557.41	0	0	9253.13	0	0	0	223018	36649.3	0	0	24767.6	39327	0	0	4127.76	0
11.39_439.3521m/z		439.352	1	11.3895	0.0931333	13	15210.5	30.01	18271.5	14293.5	9801.11	4902.36	15466.7	15914.8	0	23444.3	4776.44	7533.1	28656	23777.6	9975.53	4470.48	0	1091.11	9084.19	1589.79	6132.86	17337.4	17531.7	14397.3	18282.1
11.40_202.9979m/z		202.998	1	11.4	0.218867	2	64703.6	9.57	62991.2	37597.3	51677	30960.8	33273.6	38634	70705.2	53062.7	137225	36366.4	55354.6	91220.1	36876.3	41861.7	38504.7	30650.8	32340.1	36451.7	31954.7	41658.8	42764.6	43330.5	40010
11.41_193.1339m/z		193.134		11.407					5964	4471	5595	3150	1965.76	2480	3256.67	2781.13	3388.78	3330.82	2707.41	6730.88	1911.43	4632.47	3736.72	3414.19	2993.24	3839.51	3337.55	2467.86	2264.29	2370.12	2636.21	Isoproturon-monodemethyl	[M+H]+	C11H16N2O	98.2	KEGG
11.41_233.0674m/z		233.067	1	11.4105	0.145517	3	24091	37.61	15625.6	3712	23122.5	3715.05	14769	26352.5	15565	35241.8	16467.6	15701.2	28349.7	42631.4	18624.6	19710.3	13757.2	2786.76	16458.7	8746.95	6212.8	32174.6	4282.98	20706.7	23895.5
11.42_459.3535m/z		459.354	1	11.421	0.22935	9	304335	11.96	225258	286512	262382	214734	255136	276140	85533	400761	104480	160464	337832	331483	286480	232405	120082	121823	209403	239357	178004	280425	370801	316883	274485
11.43_129.0697m/z		129.07	1	11.4315	0.11525	9	54584.9	42.3	10398.5	3946.88	46919.8	6668.66	44544.7	63489.3	34119.9	74368	33467.9	29067.4	74558.7	92894.1	37048.7	9968.93	4380.73	3679.32	36596.8	11814.5	4199.12	59944.5	2011.12	54773.3	52846.1
11.43_368.1119m/z		368.112		11.432					1881	2521	2386	305.263	290.698	371.667	428.333	423.585	422.449	368.493	415.741	641.176	322.857	2325.53	2001.56	428.378	382.432	393.519	2187.06	325	2247.32	328.078	422.414	Bicuculline	[M+H]+	C20H17NO6	89.4	KEGG
11.43_471.3543m/z		471.354	1	11.4315	0.145517	40	410097	29.75	197748	108694	189344	125097	138688	177025	837900	1.32697e+06	58859.3	118004	379407	426408	101390	125878	11688.3	89351.9	108095	76756.6	107303	700743	137889	155457	466844
11.43_586.3531m/z		586.353	2	11.4315	0.0628667	2	41858.4	30.15	25701.2	41403	25044.8	24625.1	28356.7	43655.1	20480.1	53199.7	14823.2	22550.4	70862.3	43830.2	35798.4	12972	1731.89	20178.3	28996.3	0	26996.5	52403.5	21239.8	55220.7	32029.2
11.43_810.4840n	810.484	406.249	2	11.4315	0.1979	1	565117	23.07	451315	639959	426573	313471	405546	603319	304041	913833	174250	311269	312859	894575	455100	387981	262528	431766	364361	339838	464678	410157	578779	380517	712106		M+2H, M+2Na
11.44_134.0441m/z		134.044	2	11.4419	0.280567	1	115049	23.34	15353	70146	147030	83961.9	79864.4	118451	57951.2	130746	71579.7	68603.1	129541	177372	84381.1	15388.8	13507.7	96709.4	82691.2	3524.53	27626.9	108042	79984.2	102193	117570
11.44_355.2657m/z		355.266	1	11.4419	0.0838167	4	12885.7	36.92	7142	14966.7	15228.7	8950.67	10177.6	13160.3	0	19550.6	0	8376.46	4673.08	27475.4	14717.4	9786.21	0	4567.7	8343.67	0	4128.53	14640.8	14690	30075.3	12716.9
11.44_384.2402m/z		384.24	1	11.4419	0.156	4	72311.9	34.99	45344	80086.9	39620.4	33909.6	70913.5	81179.9	19876.3	100295	18430.6	34909	110532	60588.8	74727.3	33397	21209.1	29979.5	40007.2	28772.2	42722.1	62942.9	67762.4	55972.8	68604.8
11.44_402.2649m/z		402.265	1	11.4419	0.218867	1	106796	14.83	88772	112027	118935	81602.1	81405.5	109649	16148.8	147845	29977.4	78970.5	132703	121332	99813.1	137190	18179.2	44170.8	71939	78219.3	89040.2	86214.9	108881	79286.9	74996.6	Leukotriene B4 ethanolamide	M+Na	C22H37NO4	94.9177	HMDB
11.44_605.3989m/z		605.399	2	11.4419	0.187433	1	319712	22.47	212379	317276	329380	243720	271685	335606	113359	454480	40034.5	159060	444921	296953	308348	234136	129856	128851	225044	220154	238547	305306	362298	241067	261754
11.44_612.3718n	612.372	613.382	1	11.4419	0.104783	1	41325.8	33.75	23596.7	34063.9	47130.2	27612.1	37665	39405.4	4803.58	77580.8	0	23147.5	51323.5	32425.7	47444.2	27059.3	4737.82	19164	32515.2	16061.7	26623.3	51603.3	50671.9	20746.4	38603.3		M+H, M+2H
11.45_119.0857m/z		119.086	1	11.4524	0.270083	23	152864	16.89	30785.6	95059.5	173715	106774	112496	144661	92090	168880	112882	91505.4	159210	231334	111148	24662.3	27139.8	126409	103409	12838.8	43695.3	129212	109014	137040	132317
11.45_249.0436m/z		249.044	1	11.4524	0.23865	2	350687	23.22	3903.26	96960.4	431026	251056	262027	347765	178569	406112	211613	208246	371481	557586	261279	6049.91	0	274891	260493	0	34855.5	329518	217037	321616	311602
11.45_328.2276m/z		328.228	1	11.4524	0.322483	2	400439	8.79	393591	333184	384510	217702	166884	260025	234669	1718.6	329090	705358	6758.9	157906	39258.2	1.06111e+06	213215	71862.5	21714.9	89986.8	460220	93466.9	33285.8	682475	371619
11.45_391.2844m/z		391.284	1	11.4524	0.280567	29	837786	10.57	670112	771810	827908	620535	642778	797460	355573	1.07845e+06	418727	434004	1.09655e+06	921411	755711	604418	321461	392812	546268	599491	530294	750736	860176	605858	645781
11.45_438.7795m/z		438.78	2	11.4524	0.197917	22	170414	4.14	150740	144278	156754	131121	133593	165820	106564	226406	31215.8	90829.8	163534	238249	163822	120303	41150.7	98839.8	115459	86565	107531	129863	148789	140903	75856.7
11.45_91.0546m/z		91.0546	1	11.4524	0.228167	5	225799	10.75	81718.4	53973.4	233284	123894	158540	202540	182181	244421	211150	132792	232807	337098	158599	64298.3	46116.7	132468	155529	45477.4	45774	204680	47893.6	197421	201910
11.46_126.0552m/z		126.055	1	11.4629	0.115267	4	18157.7	29.33	5726.47	2368.1	15034.5	4794.1	15295.3	20225.4	13239.9	20319.8	13864.3	10383	20283.3	30866.1	12339	3005.74	3620.36	4904.48	14175.2	2147.21	2357.29	16696.9	1854.11	15748.1	16917.8
11.46_243.1566m/z		243.157	1	11.4629	0.3539	2	679142	17.27	513654	594685	785201	488516	509501	474139	393952	741255	392595	586996	539021	1.14414e+06	593441	447501	481116	548649	436692	565034	558605	469454	390293	460644	525505
11.46_397.2753m/z		397.275	1	11.4629	0.0838167	3	107975	56.38	20831	74463.4	47404.8	29033.5	92445.3	133143	45556.5	162211	57982.5	33000.8	220513	16793.3	108252	70146	22095.6	8628.38	71557.2	21300	14798.6	105714	138827	150355	102276
11.46_409.2576m/z		409.258	1	11.4629	0.166467	6	54206	19.16	44253.4	51124.2	64322.3	43484	45064	52316.1	12849	75891.4	13766.8	29243.2	77847.2	59422.7	47780.9	40522.4	20896	24769.8	37712.2	46688.4	33726	52893.1	60559.9	44005.4	42303.8
11.47_384.2000m/z		384.2	1	11.4734	0.0314333	1	12367.8	14.85	3008.4	3884.21	3989.59	486.74	1374.84	6096.25	1961.81	7130.63	424.027	679.423	7621.43	2100.92	8160.53	71215	1066.42	1835.07	1749.38	3386.32	1857.53	4401.5	6376.76	3373.29	3462.42
11.48_452.2811m/z		452.281	1	11.4839	0.1141	3	133325	17.45	56524.8	39940.8	52621.4	49549.6	95145.8	96215.9	114013	365790	10935.5	37393.5	209078	163494	48822	28160.4	16666	41195.3	31979	16074.5	17903	165800	43658.3	73985.9	175258
11.49_134.0446m/z		134.045		11.494					1138	992	16477	759.211	7711.89	10375	5015	10657.5	4898.98	7852.05	10110.2	17811.8	8186.43	1053.31	778.125	10860.1	9597.3	838.735	772.855	10405.7	688.393	9472.97	10344	Aspartic acid	[M+2H]2+	C4H7NO4	99.4	KEGG
11.49_285.1804m/z		285.18		11.492					5448	6182	5598	2744.08	3306.85	850	764.167	4268.87	2439.8	909.589	4137.96	1367.65	3027.86	5319.06	4942.19	589.189	652.703	4554.01	4506.33	590	4970.54	4322.82	759.483	Oseltamivir carboxylate	[M+2H]2+	C14H24N2O4	97.1	KEGG
11.49_617.1475m/z		617.148		11.494					3175	2448	287	298.684	219.638	226.667	246.667	406.604	165.306	218.493	180.556	775	520.714	1684.98	1937.5	220.946	343.243	2022.38	1948.66	215	2174.11	280.03	225.862	Kaempferol-3-O-rutinoside	[M+2H]2+	C27H30O15	99.6	KEGG
11.50_389.2980m/z		389.298	2	11.5048	0.218883	1	69535.9	13.77	70035.6	59717.7	78854.5	53837.9	41430.7	49117.2	28229.3	69778.7	15614.7	47893.5	59829.4	103345	56127.4	58800	20248	46270.1	36369.7	70407.3	52368.4	34704	56881.5	29482.3	33384.6
11.51_181.0498m/z		181.05		11.51					5519	2037	4272	4046.05	2436.05	3672.5	2425	3631.13	3036.73	3415.07	4338.89	7635.29	3963.57	3967.69	4642.19	3752.03	3093.24	4817.13	1394.51	4417.86	5057.14	3671.92	6144.83	Caffeic acid	[M+H]+	C9H8O4	98.8	KEGG
11.52_1057.9994m/z		1058	1	11.5153	0.0628667	18	123838	47.83	38962.6	108537	113122	109273	180365	75329.1	26456.4	83027	0	95628	199493	173532	78466.9	50671	19561.5	172635	34893.6	23229.9	57876.8	26707.8	122760	166194	153849
11.52_198.1490m/z		198.149	1	11.5153	0.124567	1	36949.6	21.07	3365.89	8093.56	48522.6	14102.2	23460.2	30441.7	30566.7	31635.6	40471	34109.3	40674.3	44049	29756	2113.29	3342.45	34329.9	26876.2	1705.18	2060.23	34380.6	10334.3	23320.8	43144.5
11.52_219.0573m/z		219.057	1	11.5153	0.176967	3	22856.6	29.65	28363.8	15289.2	24916.8	11672.6	1009.69	8157.67	41192.6	2396.39	57235.8	6270.5	6553.71	7300.79	3776.72	22324.1	24044.3	7786.08	6422.1	25751.9	12878.3	10818.4	13704.2	3866.36	8801.82
11.52_286.2019m/z		286.202	1	11.5153	0.145533	1	56418.1	72.57	0	0	73091.5	19843.5	28594.7	18605	35912.7	26158.4	11346.7	59000.5	86256.9	90586.6	103277	0	0	20972.9	21744.3	5091.81	0	41946.2	69905.5	58659	58548.5
11.55_181.0486m/z		181.049	1	11.5456	0.124567	20	12974.3	75.1	21750.8	14682.6	2489.39	2181.32	0	439.304	3566.19	0	2741.06	831.696	386.47	1001.7	825.164	20678.5	18367	559.163	1023.42	20377.5	9575.96	1511.93	16968.2	667.081	1851.49
11.55_205.1349m/z		205.135	1	11.5456	0.114083	3	6620.36	78.52	608.773	8.90591	6425.92	0	9197.53	2661	2007.64	10788.9	1287.58	1973.91	10881.1	15756	5941.3	0	115.206	0	9364.89	156.364	0	14679.4	0	5547.32	8138.24
11.55_233.0673m/z		233.067	1	11.5456	0.0931333	3	8968.32	88.24	2487.76	6628.94	17788.2	18393.6	0	2227.37	3912.65	0	2152.73	2157.11	412.306	1008.78	308.526	387.886	2290.07	20120.3	3748.85	22.3102	2443.45	1958.88	9677.19	0	0
11.55_238.1423m/z		238.142	1	11.5456	0.124567	1	31450.3	33.34	4075.57	0	45175.2	6179.74	17887	19276.4	29942.7	28723.6	37512.1	30901.3	36180.8	37978.9	29380	0	1033.14	32310.8	19653.9	0	522.804	25205.7	2305.46	21070.4	34430.4
11.55_340.2257m/z		340.226	1	11.5456	0.08265	5	28049.3	14.09	20023.5	17651.2	23358.9	15320.2	7999.25	24686.9	19291.1	12571.5	35968.5	58970	14141.5	12093.9	16897.6	54557.2	15556.3	9765.36	11653.8	6001.79	20156.2	19245.6	14196.3	37195.6	28026
11.55_393.3013m/z		393.301	1	11.5456	0.197917	18	63548.3	9.92	70246.1	57723.4	62675.6	41918.6	23391.8	36555.2	31276.6	41176.9	10948.9	41343.1	31878.1	68122.7	26994.4	49973.6	7834.44	39978.9	36741.8	47569.9	54407.8	44930	44961.7	16009.1	33805.3
11.55_421.7536m/z		421.754	2	11.5456	0.08265	1	20347.4	36.56	21891.8	26893.6	12257	4835.34	6167.71	21354.4	0	19417.2	2970.06	11515.1	9565.94	37238.4	8314.74	20811.4	6394.15	16020.2	11847.8	3688.87	9562.02	22453.4	12693.6	11815.5	6516.95	Azaspiracid	M+2H	C47H71NO12	69.7835	HMDB
11.55_991.9371m/z		991.937	1	11.5456	0.0628667	3	159655	48.27	48026.3	145308	118917	100449	148214	146710	43008.8	166046	0	96767.8	202926	203156	195783	62917.8	96665	161312	99804.9	95492.3	29014.7	104173	160094	225526	187855
11.56_191.1056m/z		191.106	1	11.556	0.166483	44	21708.5	32.62	3584.97	4569.78	27234.5	13157.5	10813.7	16498.3	25423.2	12566.6	36530.2	16760.2	21789	27078.4	10360.4	5667.67	18432.2	22040.3	20032.7	3933.19	2956.72	14160.4	8018.51	14126.2	15225.9
11.56_249.1101m/z		249.11	1	11.556	0.114083	8	20825.3	36.52	5727.13	3698.04	14465.9	5175.68	12178.5	18295.6	13700.8	25169.5	15741.9	15325.4	16370.8	36400.6	25874.1	1927.11	1131.46	6515.39	13459.1	1509.18	2905.29	13488.1	3403.88	11929.6	10609.9
11.56_296.1157m/z		296.116	1	11.556	0.0524	7	4469.97	316.23	0	0	0	0	0	0	0	0	0	30616.2	0	0	0	0	0	0	0	0	0	0	0	0	0
11.56_331.2099m/z		331.21	1	11.556	0.3644	2	253117	10.55	84584.5	92131.5	104179	69867.2	58736.7	94587.8	60190.9	86488.8	88976.1	1.17424e+06	75905.9	109418	70475.4	87526.1	65802.9	79464.3	61359.2	66335.3	76036.3	60356.8	67763.4	63139.4	126062
11.56_881.5513m/z		881.551	1	11.556	0.271267	1	479720	31	238329	423801	448087	355272	491661	383336	186972	533275	71452.3	264906	648131	604927	484529	221210	222098	465661	273071	237785	205844	262308	459575	600345	613120
11.56_881.6643m/z		881.664	1	11.556	0.124567	40	213587	41.6	83708.5	195299	203443	161530	297786	123816	84933.7	175282	4427	130761	295321	314695	189201	84872.2	93416.6	230794	101489	77028.3	114838	103140	208948	289400	293995
11.57_436.3373m/z		436.337	1	11.5665	0.02095	1	27081.3	51.62	9713.07	19208.8	29962.4	13305.5	24693.3	19742.3	17730	54551.1	5250.66	14394.4	35820.3	20931.2	21780	8183.81	914.598	9981.32	19518.1	3844.89	4936.8	17741.2	33742.7	22873.3	44407.4
11.57_933.2293m/z		933.229	1	11.5665	0.0617	2	109931	20.91	67491	103408	87083.9	58910.8	107924	62359.2	40861.8	99742.9	0	62157.4	118133	114347	116981	54522.4	55917.3	103529	68227.9	48084.2	36259.3	74027.9	151834	113111	144656
11.57_991.8749m/z		991.875	1	11.5665	0.2177	207	529684	30.25	253476	478278	401163	396896	536115	407480	168886	581132	95476.1	275309	715481	719888	570178	227678	264261	495289	374956	332986	190217	318803	506578	609222	694848
11.58_881.4954m/z		881.495	1	11.577	0.197917	5	254425	44.52	112871	302191	227521	185561	299428	176896	89862.3	261226	10295.7	176438	353747	344728	226801	88246.9	106572	244206	144063	110261	121591	129928	281660	332324	323226
11.58_908.5874m/z		908.587	1	11.577	0.0314333	1	34720.5	11.88	9101.3	7874.42	10002.2	29871.8	23979.1	34348.7	11050.5	73657.7	0	14556.9	55469.7	13046.2	30065.9	4210.3	0	7228.19	14238.4	0	0	33998.9	27308.2	25740.7	30268
11.59_345.1812m/z		345.181	1	11.5875	0.125733	14	48455	16.73	42967.5	45955.5	20092	29114.9	27854.9	36578.3	0	53970.4	16163.6	68437.9	26825.7	62232.3	18488	44589.1	34405.8	41997.5	34694.1	35424.9	35066.7	37255.8	45464.7	25315.4	33820.4
11.59_567.2783m/z		567.278	1	11.5875	0.17695	3	103829	8.44	85608.8	95958.3	81617.4	64793.8	72191.4	101845	39963.6	113180	63098.8	55784.9	88218.3	125360	75382.7	98924.3	91784.1	65332.5	73243.6	67968.4	60869	74119.1	91188.4	78170.9	93605
11.59_991.8111m/z		991.811	1	11.5875	0.353917	83	942677	36.49	414079	898440	813321	725887	979390	734376	317793	989568	195905	503541	1.26778e+06	1.37387e+06	903707	407010	406138	923044	602043	529285	366698	513103	960643	1.10579e+06	1.09646e+06
11.60_1091.6055m/z		1091.61	1	11.598	0.125733	1	118379	22.12	133922	112259	85152	63272.9	45785	67487	39930.3	63128.3	35845.8	60865.6	66100.1	146162	44761.9	116387	114295	67837.7	70625.6	95196.1	101062	93885.3	121339	66977.7	55898.9
11.60_228.1598m/z		228.16	1	11.598	0.364383	4	305467	8.61	276223	299291	251789	189872	197799	248522	95822.2	354226	131527	171177	258003	409138	224998	280206	198044	200038	205948	240260	202676	230158	326332	206541	250870
11.60_337.2065n	337.206	320.203	1	11.598	0.2177	1	455303	10.37	384777	446148	317316	268890	320518	393585	108147	540062	191501	265530	374865	595313	332503	408122	308062	326177	295996	306759	305071	351082	454518	301499	430258		M+H-H2O, M+H
11.60_349.1963m/z		349.196	1	11.598	0.125733	1	58733.2	28.46	56447.6	77811.4	23965.9	16835.2	26809.2	33035.3	7016.39	46570.9	7464.79	24140	27641.2	77522.1	23870.3	64471.7	48755.1	47725.3	20270.9	51344.8	44769.4	31648.7	67760	27280	49770.9
11.60_517.2713m/z		517.271	2	11.598	0.0838333	2	113723	13.45	98527.9	131447	111195	78716.9	76258.5	88810.1	50272.2	100723	104666	55942.9	90859.8	152122	58845	108448	82955.6	79287.3	68231.3	75612.5	84454.4	76743	127852	80200.3	85918
11.60_547.4339m/z		547.434	1	11.598	0.156	3	89297.3	25.28	71718.4	89211.6	53135.6	58451.2	46565.8	62087.8	4193.29	121554	22352.4	37686.6	37830.8	130058	68935.6	103458	35035.4	34382.7	68375.2	86597.9	40515.5	84942.3	85304.3	51451.9	99247.2
11.60_566.2737m/z		566.274	2	11.598	0.166467	1	140659	8.43	110809	112942	96407.4	98488.9	100157	122179	58314.9	157660	98708.7	68152.1	120479	208614	110558	129751	95031.4	98053.7	92968.9	90041.3	80415.4	125595	126908	103891	132938
11.60_680.4209m/z		680.421	1	11.598	0.197917	1	107200	27.51	66175.9	113283	57636.9	39133.2	72101.7	118523	43319.9	189659	44368.9	45359.4	125011	154856	111166	78408.3	63262.2	69222.8	68739.8	45480.3	62698.3	113009	97599.1	82712.9	125620
11.60_682.5138m/z		682.514	1	11.598	0.0943167	6	16333.4	22.56	11891.3	16164.6	10612.1	23757.8	14748.9	6122.44	7655.28	9150.52	0	14477.1	9138.15	26880.1	8463.76	17831.7	0	8419.89	7600.17	10618.4	7118.37	24366.7	31808	2888.18	17309.9
11.60_774.5875m/z		774.587	1	11.598	0.217683	16	425204	9.93	397263	394498	324950	235257	271722	346708	124862	464062	238895	215197	362267	592784	301762	343538	291631	281417	278354	360659	288681	314368	441772	266203	394473
11.60_991.6835m/z		991.683	1	11.598	0.218867	22	567201	38.87	252009	582699	518170	447541	553169	458361	203182	537926	68547.5	361777	793248	825975	541175	202758	188192	579234	313282	228839	263834	264658	642651	677027	731103
11.61_1062.5596n	1062.56	532.287	2	11.6084	0.187433	2	1.0583e+06	7.9	1.09002e+06	1.04093e+06	792325	628531	697360	826027	400449	1.1544e+06	593573	549091	898280	1.46852e+06	733003	950984	792646	737017	704489	741756	721242	780066	1.05961e+06	695430	918556		M+2H, M+2Na
11.61_113.0850n	113.085	114.092	1	11.6084	0.218867	3	871947	10.23	748171	881745	582019	445482	557190	731865	238310	984188	372641	458486	688908	1.15979e+06	588549	766766	600511	590869	575676	659850	566242	678014	936024	570457	739048		M+H-H2O, M+H
11.61_315.2644m/z		315.264	1	11.6084	0.136217	2	37850.1	18.83	44323.4	40616.5	23147.6	19832.2	18417.1	19410.8	9351.79	29460	9145.89	15450.3	18014.9	43918.4	16460.1	39661.6	31328.1	24352.7	21077.9	34679.6	28361.1	24469.9	39421.4	19619.3	27798
11.61_322.2496m/z		322.25	1	11.6084	0.228183	1	320058	8.65	268870	311154	268705	192876	224748	270103	102484	374600	134210	179584	249010	441931	239982	279151	191035	208991	214395	257760	197335	265111	343833	208540	288932
11.61_335.1987m/z		335.199	1	11.6084	0.07335	6	17852.4	90.28	30799.9	11303.5	3973.26	0	2613.63	2958.13	0	0	0	6678.08	0	10486.8	0	32807.7	16841.8	2364.41	1698.66	26986.7	30812.5	4354.49	16251.4	2547.97	3323.17
11.61_338.1832m/z		338.183	1	11.6084	0.1467	5	176672	11.55	142330	173944	112259	85886.6	110606	156623	35794	186909	71266.5	79564.4	123069	223065	108348	160894	124093	115938	115891	123396	117365	151711	181373	116978	144329
11.61_340.1899m/z		340.19	1	11.6084	0.166467	6	134446	8.14	115186	145429	92640	74959.5	92843.6	123282	40364.5	154558	82841	78851.8	105892	179097	104818	114386	97560.4	91688.1	84705.7	88651.5	93296.3	99277.9	123722	102710	133605
11.61_343.1985m/z		343.198	1	11.6084	0.2701	1	380389	9.44	300071	368652	239687	186092	264752	325615	154014	477517	148274	219659	305046	454810	241415	346324	326234	245589	247841	240392	292658	287044	336575	276382	303970
11.61_464.2512m/z		464.251	1	11.6084	0.0943	1	142813	18.56	116308	184852	91774.5	72288.2	133199	155321	56258.6	151809	79385.1	51182	141117	203916	166133	99551	130008	79893	95842.4	83666.9	100527	96032.8	112931	140178	154619
11.61_549.4065m/z		549.407	1	11.6084	0.2701	5	991092	6.6	890894	922812	810751	608479	668548	802606	396515	1.18224e+06	531929	548678	832105	1.3785e+06	755918	844913	639143	684001	668681	772476	638901	780162	1.03576e+06	656143	869777
11.61_556.2655m/z		556.266	2	11.6084	0.0838333	1	70724.7	9.86	73695	60784.6	65204.4	28767.7	35995.5	71000.3	43411.8	56023.7	127256	52478.5	57116.6	102891	22020	97147.1	65393.4	44903.4	68342.3	56124.8	40088.6	25950.2	71335.6	31255.5	41438.8
11.61_791.6132m/z		791.613	1	11.6084	0.34345	12	507550	7.05	450597	505380	514477	378766	350225	438476	186287	658986	265019	310787	476352	646084	422666	417076	270766	321616	369851	421062	342097	394906	580680	338625	433426
11.62_340.2378n	340.238	341.245	1	11.6189	0.270083	2	994532	6.63	882982	915924	804030	617132	672676	805860	380947	1.16366e+06	480008	631387	810061	1.31676e+06	728199	901655	634514	656000	644446	756952	666169	751215	1.01978e+06	703731	890263		M+H-H2O, M+H
11.62_582.4426m/z		582.443		11.616					49143	41655	49434	34932.2	28677	32965	12669.2	39505.7	5906.12	31449.3	30743.5	65563.2	33797.9	44250.4	18282	30438.5	27685.8	48606.5	38836.1	27757.9	39828.6	18941.4	26591.4	Spheroidenone	[M+2H]2+	C41H58O2	97.1	KEGG
11.63_1090.5050m/z		1090.51	1	11.6294	0.1467	1	367212	11.78	387857	379922	239983	183375	146603	225882	184300	247366	239099	170469	266896	427768	147377	340564	344983	221614	205370	284460	297953	279898	383079	232059	219507
11.63_428.2622m/z		428.262	2	11.6294	0.156	7	157331	18.63	116489	170224	148770	104574	89191.4	152407	92261.3	425683	48083.3	80097	71279	174559	122653	79261.9	73577.9	95476.3	57204.6	93508	115179	100287	158808	76530.9	157737
11.63_454.4078m/z		454.408	2	11.6294	0.13505	15	335157	11.46	263144	327114	318434	246160	226000	266420	217991	381212	319512	195959	320999	506020	251561	224208	190867	220849	223873	163296	198876	278283	308835	269962	298897
11.63_537.2460m/z		537.246	2	11.6294	0.0943	1	45367.6	34.92	26777.8	67508.7	19313.2	18745.8	44154.2	50280.4	25258.1	50126.6	31248.5	20213.7	65367.6	40199.7	39273.7	27489.4	38358.6	27695.1	28392.1	11142.5	14642.3	36665.6	35028.3	45236.1	42391.3
11.63_793.4991m/z		793.499	1	11.6294	0.301533	21	274970	30.03	134944	295654	185059	167818	253875	269949	98496	345729	109498	146030	374819	316297	251867	134524	198918	223816	144059	156603	133306	185537	241545	308694	313562
11.64_450.2439m/z		450.244	2	11.6398	0.12455	12	107251	31.47	77501.6	108800	58001.1	32042.1	65614.5	111777	45440.7	315431	9069.71	39365.9	49954.5	130143	100171	81684.2	60834.1	64080.8	52154	60004.7	126035	65064	107874	72216.2	134828
11.64_471.3573m/z		471.357	1	11.6398	0.114083	40	49150.6	21.66	58767.3	37709	50975.5	35291.7	26971.7	27044.9	173.503	20708.2	5205.59	30457.3	45841.8	73810	26988.8	53818.9	18837.7	23423.1	33815.3	52486.3	25429.8	21950.4	58422.5	18405.7	13423.9
11.64_497.0482m/z		497.048	1	11.6398	0.302833	2	154753	10.84	126749	133700	155549	116115	130495	164784	37588.8	244339	53136.5	88640.2	172603	85932.8	172037	104372	0	51842.1	114392	110094	80525.1	148096	188337	173156	149534
11.64_876.4903n	876.49	877.5	1	11.6398	0.166483	8	259491	28.32	187180	317137	216961	152150	154309	299480	97087.8	758666	19642.6	98805.2	86195.8	297544	188941	218548	144193	188904	135286	143009	300010	142393	279621	136803	304550		M+H, M+2H
11.64_904.7534n	904.753	927.743	1	11.6398	0.1467	172	2.14198e+06	31.5	1.71989e+06	2.3281e+06	1.20113e+06	883312	1.94384e+06	2.17317e+06	776750	3.35835e+06	853126	817530	2.87094e+06	2.58291e+06	2.20124e+06	1.56885e+06	1.45716e+06	1.05866e+06	1.23647e+06	884075	1.20075e+06	2.08203e+06	1.94196e+06	2.14482e+06	2.78917e+06		M+H, M+Na
11.65_145.0653m/z		145.065	1	11.6503	0.0524	14	4615.58	62.89	6093.05	4671.64	1211.86	727.942	415.18	263.287	1159.8	0	4191.28	151.345	0	2142.95	0	9733.1	11112.3	0	0	9694.91	3196.28	217.303	1686.3	10.0341	488.349
11.65_540.3066m/z		540.307	2	11.6503	0.259617	4	524882	6.71	617829	472553	413184	296949	352207	426663	334717	635276	521225	333556	494133	661345	371152	405053	432083	320235	367648	398589	349262	362815	535946	397927	452386
11.66_697.5229m/z		697.523	1	11.6608	0.124567	7	70197.1	46.12	29343.5	39284.7	70288.9	39553.8	57934.9	70787.5	5893.21	108224	9872.23	47860.6	77807.4	112146	75420.9	72029.8	18446.6	13262	47143.8	55715.5	51369.5	61971.8	89672.5	21591.7	31963.5
11.67_421.9864m/z		421.986	1	11.6713	0.3226	1	6.09011e+06	17.49	4.63993e+06	5.34839e+06	6.5473e+06	4.7806e+06	4.37222e+06	5.26539e+06	2.40818e+06	7.52176e+06	3.01764e+06	4.31454e+06	6.9234e+06	8.02816e+06	5.35153e+06	4.18521e+06	1.88723e+06	2.54223e+06	3.62626e+06	4.31072e+06	3.41911e+06	4.58193e+06	6.42096e+06	3.75706e+06	4.19973e+06
11.67_422.0448m/z		422.045	1	11.6713	0.229483	3	244000	10.47	225757	233043	273201	211028	148187	181238	92293	249883	103381	162553	227438	300101	180890	179488	84802.1	94032.7	138751	200926	155507	167465	274315	124357	139056
11.67_422.3206m/z		422.321	1	11.6713	0.301633	1	2.46099e+06	17.46	1.86916e+06	2.1638e+06	2.63884e+06	1.92273e+06	1.77533e+06	2.14569e+06	984029	3.00591e+06	1.22738e+06	1.72946e+06	2.79297e+06	3.24286e+06	2.17704e+06	1.70186e+06	804493	1.03386e+06	1.47302e+06	1.74482e+06	1.3893e+06	1.874e+06	2.58469e+06	1.51513e+06	1.68671e+06
11.67_439.2917m/z		439.292	1	11.6713	0.156	1	193956	27.04	132100	167632	225945	155110	138544	168244	71500.3	229664	74659.1	149834	227873	279594	164312	133583	44467.4	85868.1	132550	150663	122578	170670	223944	108862	142296
11.67_927.5150m/z		927.515	1	11.6713	0.0512	5	63156.5	56.95	82485.1	43447.8	10736	9640.84	44363	49113.7	16324.5	55016.7	16146.7	10811.6	34907.7	38953.4	33494.9	17621	86273.9	25756.6	14368.1	133712	42214.2	29597.9	52723.8	34720.6	51620.3
11.68_429.0390m/z		429.039	1	11.6818	0.145517	1	37165.5	19.32	36122.5	30564.6	44809.4	33915.2	21142.5	22418.2	20786	39677.5	20101.6	24617.4	36847	43953.2	28224	28755.1	15033.2	17055.4	20690.5	29732.7	22034.6	26010.3	38834	20296.3	21602.8
11.68_429.3732m/z		429.373	1	11.6818	0.13505	14	24638.5	19.34	24921	19737.4	29257	21165.3	14837.9	15417.4	11196.8	23389.8	15455.2	15075.2	22150.2	33278	16371.6	20442.3	9558.25	10568.7	15397.5	19636	14521.7	19453	22909.5	11701.9	11603.8
11.68_447.2882m/z		447.288	1	11.6818	0.166467	2	67610.3	21.27	60100.2	47189.6	72706.7	49819.8	44739.9	59187	33238.8	79148.8	32066.2	78030.4	59956.2	92931.6	45011	83434.7	29470.3	33111.1	31188	38257.7	59254.9	40666	43193.9	66946.8	62399
11.68_459.2786m/z		459.279	1	11.6818	0.08265	4	35181	38.28	12724.9	7000.58	20925.3	25680	28961.8	30775	10092.2	43729.1	0	24277.4	40109.2	66690	34598.7	11120.2	4212.96	13971.8	23062	26871	18274.9	22383.2	31470.1	19770.1	24620.6
11.68_705.3974m/z		705.397	1	11.6818	0.0419167	3	36756.9	51.66	11406.4	37927.7	34717.1	18600.4	36207.7	28098.2	0	74066.8	0	23443.1	44844.8	28229.7	49402.3	11990.7	0	4477.51	31995.7	6407.93	7854.79	21614.9	62439.8	15237.9	14792
11.69_144.0840m/z		144.084	1	11.6922	0.0931167	3	8010.1	14.88	9375.46	7177.2	7477.65	4081.17	0	0	19326.7	0	22557.3	6985.92	0	255.453	0	9992.76	10968.3	9717.63	1113.6	4944.67	9734.65	0	7389.02	2882.14	0
11.69_205.1338m/z		205.134	1	11.6922	0.124567	3	6114.45	127.59	15038.9	2712.46	591.948	0	0	227.137	682.923	230.329	2502.88	2494.9	957.253	0	0	5490.47	11413	0	0	4381.69	1590.63	0	3840.51	113.22	0
11.69_271.1232m/z		271.123	1	11.6922	0.312133	1	151538	15.07	125242	163007	166367	87021.9	31406.5	127975	127239	62579.8	91117.9	128071	32645.3	283717	54691	119631	114772	53714	144335	121027	183492	33281.7	117489	91115	177213
11.69_393.2973m/z		393.297	1	11.6922	0.0721667	20	13246.3	68.55	12914.3	0	20083.9	7309.62	12204.5	10156.7	2847.9	11328.4	0	16076.5	4034.97	40878.1	13728	428.77	0	5823.19	9571.67	6273.71	3838.46	10728.4	3191.41	11912.7	9409.03
11.71_472.3202m/z		472.32		11.708					3280008	3119054	2302563	1.72181e+06	1.58507e+06	1.97423e+06	805672	2.3079e+06	811979	1.75438e+06	1.62205e+06	3.87349e+06	1.60937e+06	3.05977e+06	2.31386e+06	1.9464e+06	1.85661e+06	2.60308e+06	2.09328e+06	1.79289e+06	2.88236e+06	1.54111e+06	2.16149e+06	Terfenadine	[M+Na]2+	C32H41NO2	91.3	KEGG
11.71_595.2021m/z		595.202		11.705					778	998	2764	1721.05	1279.72	2206.67	931.667	1009.43	626.531	1768.49	561.111	4423.53	1694.29	3390.95	2239.84	2171.62	2826.35	565.586	845.992	2183.57	983.929	1973.72	2977.59	Poncirin	[M+2H]2+	C28H34O14	100	KEGG
11.72_426.9930m/z		426.993	1	11.7225	0.156	1	87223	16.94	96332.5	68302.9	85000.4	80501.9	60620.5	82097.8	34967.5	91230.4	17884.6	57643.7	66297.7	122683	73377.1	63420.6	15340.6	75875.2	80652.4	75817.1	72480.6	86444.8	54251.8	47918.6	82310
11.72_436.0970m/z		436.097	1	11.7225	0.0512167	1	6828.82	316.23	0	0	0	0	0	0	0	0	0	46772.8	0	0	0	0	0	0	0	0	0	0	0	15393	0
11.73_143.0888m/z		143.089	1	11.733	0.394783	2	471997	17.29	529429	398999	395556	292529	232875	312476	618041	359325	983594	247004	395524	509762	227837	418623	448438	312555	231448	356661	324071	277365	338240	297337	301994
11.73_152.1445m/z		152.144		11.727					666	2436	2831	1105.26	299.742	256.667	1291.67	281.132	353.061	1947.26	282.407	533.824	221.429	2530.69	2072.66	1720.27	225	320.988	1950.77	287.143	266.071	264.264	1957.76	Amantadine	[M+H]+	C10H17N	86	KEGG
11.73_184.1151m/z		184.115	1	11.733	0.5927	10	834013	16.14	929589	711308	709844	504340	429815	493937	1.07868e+06	611635	1.81179e+06	477206	666708	910203	401039	782355	787790	535891	389122	607857	592825	493119	598619	587341	558780
11.73_340.2259m/z		340.226	1	11.733	0.208517	5	158687	8.89	116715	119540	137145	77883.4	60252.1	96091.8	131889	45434.5	192835	328312	48791.1	111027	41221.2	446217	63164.7	66343	31978.2	24046.3	146285	50238.1	35811.5	231876	128971
11.73_577.4244m/z		577.424	1	11.733	0.114083	3	45574.4	21.32	17011	17434.5	24465.1	21452.5	46125.8	50784.4	0	73998.5	0	20770.1	66721.5	65771.7	46603.5	19159.9	9566.84	12311.1	21252.5	34019.4	21590.6	47206.5	33750	17153.6	34128.5
11.74_410.7999m/z		410.8	2	11.7435	0.14565	14	46229	29.76	31267.5	52730.7	33927.4	25607.8	34871.8	41210.9	33876.4	72173	20797.8	27436.2	41659.3	67772.5	29293.9	50349.8	22940.9	13294.8	33142.6	26187.9	47345.6	48692.4	30572.9	41999.3	36419.2
11.74_430.9964m/z		430.996	1	11.7435	0.19805	2	80246.2	9.36	79243.6	76178.2	66042.9	57077	77065	94987.8	11646.8	126703	0	56733.4	59168.3	117850	76621.8	56524.4	9302.93	68776.6	71312.9	59886	67645.6	75342.9	73194	34044.2	59408.2
11.74_431.3305m/z		431.331	1	11.7435	0.1665	1	58685.4	11.06	62787.6	54084.8	50822.9	47695.4	56214.6	60243.9	11671.2	85164	0	40145.2	53224.9	86288.6	54281.3	33106.7	3453.23	45149.6	52888.2	43917.9	48751.4	46505.4	46399.3	21583.5	37516.6
11.74_438.3218m/z		438.322	1	11.7435	0.124567	2	34480.7	25.53	20013.9	14508.9	24544.9	22535.1	28143.3	37221.8	6076.6	47357.6	5341.28	23341.5	35902.2	47879.2	38703.6	9989.04	0	21986.4	37532.5	29211.7	18692.8	42826.1	19715.2	21875.1	29085.3
11.74_445.9940m/z		445.994	1	11.7435	0.114083	2	19800.9	41.14	7381.65	14365.8	7471.98	12410.8	14379.4	14371.3	0	27431.1	0	33010.8	4475.77	40504.2	21421.5	0	5911.41	24949.4	17138.8	18027.2	20915.6	5440.58	12187.4	5023.91	24164.8
11.75_121.0285m/z		121.029	1	11.7539	0.135033	8	11350.2	33.93	17538.1	8171.11	8341.4	4220.47	4669.68	3101.33	17436.6	8256.01	27061.8	7633.21	1994.75	19681.4	3082.38	11611.6	12106.2	5605.61	3845.31	9047.06	6922.31	5681.03	9122.19	5104.7	5845.56
11.75_149.4782m/z		149.478	2	11.7539	0.207333	1	70990.8	12.52	57092.7	42144.9	49385.4	27733.9	40899.1	45094	80966.2	59412.9	154941	44621.8	61277.6	81641.4	36789.3	42039.1	54206	36574.1	37613	39057.2	40406.5	48407	43938.7	45686.3	44000
11.76_118.0325m/z		118.032	1	11.7644	0.124567	3	23146.7	40.59	32139	23906.7	13394.5	16885.9	3936.8	2166.03	25472	4937.11	48375.7	12357.4	4904.12	7736.96	198.788	25020.1	23051.2	11682.2	2503.18	19062.5	22723.4	1557.49	24535.3	3867.49	3450.83
11.76_176.1073m/z		176.107	1	11.7644	0.124567	8	36098	34.17	3468.5	3447.89	34216.9	19454.7	26610	37200.7	10904.2	40627.6	24155	28641.2	27715	83335.4	26669.2	3385.94	2359.48	25684	29056.5	1203.96	2729.07	35038.2	4084.05	27532.6	27236.3
11.76_401.0584m/z		401.058	2	11.7644	0.177083	4	99452.4	12.13	102392	101423	81921.9	57057.7	93915.2	108761	0	163916	10972.3	70208.7	103089	107400	96402.8	93188	4885.57	37445.2	88397.9	84245.6	47262.2	97234.3	116524	101972	92935.4
11.76_542.0713m/z		542.071	1	11.7644	0.135067	3	24893.4	23.94	19325.5	29434.6	20505	15263.3	36519.4	32681.6	0	55618	0	13070.1	16952	10986.8	18691	27983.9	0	0	0	8237.51	10632	20124.9	32552.8	35197.4	0
11.77_285.1711m/z		285.171	1	11.7749	0.250433	4	75729.7	45.39	115140	64384.4	47664.7	43014.9	14015.5	18245.2	73107.8	7965.8	125103	29853.4	14159.9	29029.5	4061.18	69303.4	73398.8	38112.8	25253.2	61851.7	57289.1	24037	45756.3	25770.7	17748.8
11.77_336.1224m/z		336.122	1	11.7749	0.0944333	12	39573.3	173.21	0	0	40992.3	0	0	0	0	0	63814.1	0	68777.9	0	0	0	0	0	0	0	0	13375.9	0	283038	0
11.77_535.0776m/z		535.078	1	11.7749	0.145583	3	50523.7	30	62804.5	55183.2	33583.4	34281.4	48203.2	66325.7	0	81180.8	0	29290.8	58730.7	24150	52564.2	65475.5	5523.42	5187.41	42504.5	37404.5	13650	49999.1	88750.5	48248.9	28286.2
11.78_574.2324m/z		574.232		11.775					829	6632	4057	3434.87	644.703	708.333	1800.83	866.981	242.857	3140.41	649.074	7207.35	658.571	2863.49	5679.69	460.135	2266.89	834.877	4622.36	665	5069.64	544.294	632.759	Methionine_Enkephalin	[M+2H]2+	C27H35N5O7S	96.3	KEGG
11.79_219.0573m/z		219.057	1	11.7854	0.146833	3	31733.8	44.82	32274.2	8410.07	21966.3	15598.7	12864	8510.39	57452.9	19555.3	96768.1	13028	23908.8	38357.9	5765.26	11685.7	17480.6	11297.2	9860.31	21309.2	25006.5	9656.4	25243.4	10912.8	5970.74
11.79_257.1157m/z		257.116	1	11.7854	0.125867	13	22059	86.6	30827.1	30987.3	0	0	0	0	9038.15	0	0	4297.31	0	0	0	145439	2744.88	0	0	3124.08	23188.5	0	0	0	0
11.79_370.2246m/z		370.225	1	11.7854	0.0419167	1	6737.24	136.67	0	0	5165.94	2359.6	9752.02	8776.83	2377.17	0	2112.08	19880.2	1075.14	58.8058	2149.2	1818.76	0	2619.18	0	0	0	9797.33	0	15624.8	19263.3
11.79_881.4957m/z		881.496	1	11.7854	0.0523833	5	94346.3	32.14	32890.3	44005.6	62447.5	38673.2	91344.7	83004.1	49341.8	112148	53693.5	42491.2	114406	157231	86039.2	28711.3	47524.1	68655.6	73677.9	41611	40545	47886.5	39203.5	85398.8	82681
11.80_461.2658m/z		461.266	2	11.7958	0.115383	1	99831.1	19.33	104976	99190	44367.4	25525.8	57031.8	105428	35902.3	382193	18594.8	52945.7	34466.3	116762	60257.1	68031	53197.4	58787.3	48352.1	67114.6	84459.2	50683.3	66544	50289.1	68686.6	Hebevinoside XIII	M+2H	C49H76O16	85.817	HMDB
11.80_469.2495m/z		469.25	1	11.7958	0.125867	11	77103.2	20.62	86792.9	84672.9	46845.2	24621.9	42083.5	74313.3	22670.6	296674	1764.64	52337.9	30292.3	86792	48378.1	68675.5	51330.4	45132.9	31250.2	62180.9	61979.1	37355.9	77183.3	50096.9	55316.1
11.80_477.7665m/z		477.767	2	11.7958	0.104917	1	108466	18.92	92800.9	93022.6	63835.6	37770.5	58750.7	109760	40684	391468	19137	53577.9	56398.3	116651	74003	75083.7	75614.7	48340.9	48808.4	66957.1	93035.6	69400.2	92467.2	64545.8	72275.8
11.80_898.5361n	898.536	472.256	2	11.7958	0.2283	2	530243	19.26	493179	531088	259529	140820	314313	554954	236771	1.73999e+06	152595	292645	288479	585060	372256	381026	352249	276581	228018	330545	452002	282993	431892	314461	492807		M+2H, M+Na, M+2Na
11.81_238.0981m/z		238.098	1	11.8063	0.115383	3	31271.2	43.33	1813.56	3650.2	35569	8574.16	10866.6	46422.3	40454	28229	32732.1	21065.8	17276.7	56226	20683.7	3054.33	2920.05	2964.04	55982.8	2994.14	4588.67	9172.84	0	32562.5	57548.1
11.81_370.2378m/z		370.238	1	11.8063	0.104917	1	72910.5	67.31	41665.5	32726.1	107427	28107.8	33312.1	20486.6	108358	8174.89	92815.3	204107	788.74	11966	8074.7	152015	22073.3	15181.8	3453.11	6186.27	22865	21155.1	981.086	259510	58760.4
11.81_480.2448m/z		480.245	2	11.8063	0.156117	2	78914.5	23.58	87548.1	80067.7	42696.7	18058.7	41398.1	92348.9	20456.9	294818	7715.88	46116.1	19702.8	116825	52947.1	67931.5	49524.5	49732.1	34480	59527.7	86288.8	53697.5	76553.1	55412.2	67166.2
11.81_660.5194m/z		660.519	1	11.8063	0.135167	3	67231.2	25.53	40299.4	72000.1	40691.9	36806.4	36025.2	59770.3	25881	93919.8	5246.41	24038.6	84545.6	57108.1	44935.3	60828.5	48748.4	21954.3	46563.1	49650	60388.1	69056.7	50191.2	48858.4	56044.8
11.82_462.8424m/z		462.842	2	11.8168	0.0944333	3	81988.7	16.71	74550.3	73619.5	97796.2	72923.9	64963.7	72371.9	30281.5	128017	25585.3	49140	76051.5	82389.2	73373.5	87055.4	32655.4	45768.4	58604.8	83344.3	69437.4	58481.3	73270.8	65155.9	37152.2
11.82_485.3164m/z		485.316	1	11.8168	0.0944333	1	34818.8	20.61	26534.2	39160.2	38761.9	26106.8	20387.1	23309.9	2194.84	36422.6	0	17168.9	25353.2	27740.8	25867.7	31420.5	0	3271.92	19276.9	26279	15595	22944.3	48452.3	16629.7	21738.3
11.82_547.4350m/z		547.435	1	11.8168	0.08395	3	64813.8	21.39	58446.5	44372.1	38858.3	28547.5	37469.3	45857.2	7594.74	77582	18226.3	25995.8	71150.3	94718	41971.8	46695.2	29708.2	29846.7	34229.5	68622.3	39990	73269.2	64532.6	51920	58326.9
11.83_328.2275m/z		328.228	1	11.8273	0.447183	2	729473	13.1	803636	621637	763147	107916	206283	147752	1.09224e+06	24343.9	1.05951e+06	2.07473e+06	44869.4	83569.6	43980	2.16911e+06	242479	104554	30815.9	117091	97631.6	88948.8	50051.5	1.81176e+06	325208
11.83_354.7509m/z		354.751	2	11.8273	0.08395	1	35352.2	48.75	39872.4	41687.4	13945.1	31546.8	39106.8	48209.8	0	67191.9	0	16340.4	38265.7	10526.4	31154.6	43765.4	8370.8	9311.23	25556	50959.8	23372.6	24688	45228.3	16706.3	25837.8
11.83_472.0601m/z		472.06	1	11.8273	0.135167	1	20883.2	7.37	19736.2	22631.3	20282	17920.8	9731.71	14712.8	5179.16	15245.1	1414.31	10594.4	11382.1	16251.1	11294.5	27651.5	10533.4	4681.85	11533.2	21371.6	16518.8	12285.8	26541.5	7281.8	9612
11.83_718.4827m/z		718.483	2	11.8273	0.08395	8	97390.4	31.64	49368.2	95807.9	84558.2	82645.1	88354.2	112292	6502.55	156684	0	69752.7	115619	72099.7	90812.1	70908	7892.23	11363.8	73609.7	50684.1	35474.6	53294.5	117186	36007.3	47364.3
11.83_991.8116m/z		991.812	1	11.8273	0.0734667	83	164932	35.4	47996.7	126260	94439.2	66232.7	147961	170473	92386.6	195121	89007.3	66353.3	210121	274932	142400	67426.4	70632.4	149548	125592	93612.7	54247.2	99535.9	104407	203263	172734
11.84_345.0648m/z		345.065	1	11.8379	0.187567	1	33211.9	8.14	35728.4	33551.3	30356.1	26049.8	15965.5	19124.6	7348.73	25378.7	1951.26	12421.6	22099.1	20196.4	17826.3	32944.9	12420.9	9151.15	16519.7	30710.5	21340.7	18296.3	36497.5	12480.2	14124.2
11.84_415.9851m/z		415.985	1	11.8379	0.39595	1	146105	24.58	112830	112357	168446	110076	114705	144649	4660.73	224976	5182.13	101912	207525	142056	159948	107685	15375.4	40818.3	90070.8	137532	63777.8	113553	176507	92579.5	112873
11.84_444.1332m/z		444.133		11.837					2523	2396	1341	422.368	423.773	573.333	502.5	466.981	404.082	479.452	459.259	585.294	375.714	2560.58	1685.94	340.541	332.432	1939.04	1832.63	572.857	1683.93	598.348	612.931	Propaquizafop	[M+H]2+	C22H22ClN3O5	85.3	KEGG
11.84_447.0928m/z		447.093		11.837					3015	2394	837	629.605	437.339	751.667	497.5	738.679	474.49	663.014	499.074	1142.65	578.571	1285.95	1244.53	528.378	581.081	5817.9	1149.79	516.429	3608.93	444.444	552.586	Luteolin-7-O-glucoside	[M+H]+	C21H20O11	96.7	KEGG
11.84_459.3470m/z		459.347	1	11.8379	0.375	11	7.72486e+06	7.76	7.14054e+06	7.69533e+06	8.33872e+06	6.34154e+06	5.87588e+06	7.11886e+06	3.05009e+06	9.79819e+06	3.54326e+06	4.7631e+06	8.27853e+06	8.51008e+06	6.82411e+06	6.78346e+06	2.84e+06	3.03999e+06	5.05068e+06	6.18858e+06	4.82162e+06	5.91925e+06	8.92041e+06	4.81507e+06	5.46094e+06
11.84_460.0751m/z		460.075	1	11.8379	0.219	1	99565.3	1.46	99857	97990.3	100849	83755	55020.8	65315.7	34181.7	87878.6	26080.5	47441.8	64323.2	81342	58578.2	81355.3	38224.1	26448.1	50858.9	94522	65164.2	57937.2	111888	40255.9	46903.7
11.84_467.0704m/z		467.07	1	11.8379	0.156117	1	40787.7	7.29	43911.7	40459.4	37991.9	29351.5	16717.9	24654.2	11478.5	27001.5	12138.7	18066.3	25481	26546	19762.6	37316.3	18028.7	9147.05	18972.3	35321.6	30937.2	20433.3	44386.7	18071	12028.6
11.84_471.9975m/z		471.997	1	11.8379	0.229483	3	900442	5.14	852329	904393	944605	700251	647833	800916	328879	1.07478e+06	384396	502383	938334	926737	777135	783537	284333	298666	578816	703725	530406	648118	1.05946e+06	550536	603439
11.84_474.0015m/z		474.001	1	11.8379	0.218983	2	514651	14.66	395774	475836	532252	403365	425969	542694	192726	656028	170349	285956	667810	503963	462665	402564	154628	158614	357503	343327	301023	377004	558364	341786	362210
11.84_476.9856m/z		476.986	1	11.8379	0.124683	1	116440	16.56	97110.6	135673	116537	89999.9	76125	91210.5	4494.72	112297	18160.6	53951.2	94238.9	66550	72337.1	82921.7	7584.6	23773.4	81249.3	120215	35972	71198.8	102562	51176.9	67124.6
11.84_479.3259m/z		479.326	1	11.8379	0.239967	1	487317	19.91	334497	500784	417824	284021	379265	493708	430170	666129	179477	239451	607068	458616	390447	413733	366116	163867	338995	323090	425497	421884	441060	382495	359445
11.84_516.2927m/z		516.293	1	11.8379	0.0525167	1	18001.5	31.32	9967.31	15602.2	19257.9	15955.2	12966.2	28352	7835.99	19420.8	3602.18	15207.5	6126.33	23671.4	16595.3	27302	0	10427	6712.6	18991.6	3966.64	12731.9	20790.4	15500	14482.7
11.84_697.5228m/z		697.523	1	11.8379	0.14565	7	65229.5	33.37	43108.9	65948.4	86631.3	62366.7	40955.8	56014.7	7548.19	87831.3	10324	41626.5	45151	58990.1	58491.1	54133.9	9919.04	17249.6	48467.9	63767.5	48617.1	43509.2	70471.7	23755.3	38788.7
11.84_707.4948m/z		707.495	2	11.8379	0.187567	12	541573	20.41	401292	485940	603215	454293	478279	571489	80354.5	814899	9516.66	334447	651286	618157	512480	393576	113659	167144	382843	351305	330594	433261	596328	324747	365887
11.84_881.4953m/z		881.495	1	11.8379	0.0722333	5	100008	37.43	51500.2	104206	51018.4	49086.9	96359.1	73875.7	64535.7	117252	52990.3	42341.7	141128	119888	98736.1	39877	23296.6	58192.6	58149.3	44206	23837.8	62079.7	55336.3	98268.8	87400.6
11.87_227.1759m/z		227.176	1	11.8693	0.23995	72	97803.6	5.77	94283.9	104318	94809.1	74000.7	57550.3	73980.8	58765.4	103101	72304.7	54300.4	82153.5	135226	79195.6	75239.1	50834.1	53673.7	49834.7	63178.7	49806.8	65757.1	89171.4	59916.8	64308
11.87_228.1598m/z		228.16	1	11.8693	0.177083	4	93700.1	9.15	99585.6	83862.9	97651.8	73701.2	59957.8	70658.4	47714.3	96096.5	49557.1	53078.2	67203.6	135739	64663.3	71786.7	45041.1	60874.4	57389.3	68751.2	48442.5	63065	85302.6	51238.4	63852.4
11.87_501.3084m/z		501.308	1	11.8693	0.0722333	2	35309.2	23.3	37209	45279.4	23439.1	18376.9	14844.1	23911.2	17070.6	31695.7	12812.3	21897.9	30503.4	41628.8	27954.9	18877.4	24161.7	13766.7	20661.5	21504.7	20927.9	21852.4	18077.7	31785.6	20936.7
11.87_547.8360m/z		547.836	2	11.8693	0.124633	1	218737	17.66	259614	182833	213764	187215	129791	156621	116109	203556	117932	141616	142159	340599	139703	159498	116045	175998	131379	140007	109852	168602	171783	102158	174284
11.87_816.5844m/z		816.584	1	11.8693	0.145583	56	41525.7	68.15	64487.2	50180.4	9909.46	13726.9	13717.6	25205.3	0	21851.6	0	13615.3	0	26273.4	6779.79	12309.2	10736.5	13800.4	12999.1	53438.1	30930.2	24820.9	37543.4	16741.6	0
11.89_288.1594m/z		288.159		11.889					1322	1450	2354	1239.47	521.964	826.667	1184.17	682.075	1404.08	3077.4	595.37	1619.12	637.143	3546.04	749.219	947.297	627.703	1138.12	950.774	590	1003.57	2398.65	1783.62	Etodolac	[M+H]+	C17H21NO3	100	KEGG
11.90_1079.7269n	1079.73	562.853	2	11.8996	0.23995	1	1.22003e+06	18.45	1.36069e+06	960379	1.33902e+06	1.07e+06	685937	825909	565671	1.18898e+06	496440	863347	697710	1.90686e+06	810973	947130	573677	920108	671222	691972	538576	774226	1.05534e+06	552017	816680		M+Na, M+2Na
11.90_114.0916m/z		114.092	1	11.8996	0.271383	14	263782	3.97	263796	253304	274247	224194	159202	193003	159475	282756	215682	160280	221209	368765	207725	214046	133850	162305	151898	184108	139918	182366	253837	158813	175677
11.90_1203.5879m/z		1203.59	1	11.8996	0.0721833	3	65937.7	55.13	51855	38735.3	107223	91771.8	5591.64	22756.4	7364.69	32488.6	0	33668.8	0	73335.3	18415.8	36216.5	16276.8	40525.7	19044	29968.7	5015.76	11705.6	58281.9	4968.93	18216.2
11.90_334.3094m/z		334.309	1	11.8996	0.0931333	1	11888.3	37.74	16856.7	8131.23	10677.1	10903.2	3149.58	3205.43	4677.93	5526.77	5051.53	5173.87	3241.07	14197.8	4945.65	10819.7	5330.17	8002.34	3532.45	8172.3	4738.26	5838.77	8325.05	3582.16	3507.56
11.90_342.2460m/z		342.246	1	11.8996	0.156133	1	75829.8	10.25	78933	66985.2	81571.1	56614.9	37183.2	43937.1	17717.7	74743	0	43773.7	21008.5	86206	46359.2	58154.5	16291.2	40597.2	36145.1	54386.9	27937.5	27975.5	52824.2	36131.2	44211.5
11.90_347.2380m/z		347.238	1	11.8996	0.135033	1	23368	34.52	25704.6	14391.9	30007.6	32890.8	10589.8	9696.52	0	31154.1	0	15645.8	5906.2	39543.5	21149.8	10280.1	9742.14	28467	9618.13	11226.8	5359.39	13406	34068.3	0	13614.8
11.90_347.9176m/z		347.918	1	11.8996	0.198017	1	208672	23.12	209107	160216	256695	192567	119326	124673	104111	190130	107816	134905	123948	334039	138139	141828	80807.8	141840	97113.7	104887	76024.9	116683	181203	64096.9	140817
11.90_353.2434m/z		353.243	1	11.8996	0.333083	11	1.24227e+06	15	1.29935e+06	1.03412e+06	1.39334e+06	1.12462e+06	741206	834255	609193	1.28238e+06	713942	1.20935e+06	856419	1.80994e+06	931332	950673	630305	858468	681866	767460	581224	804026	1.18642e+06	608176	893800
11.90_396.3096m/z		396.31	1	11.8996	0.156	2	56173.9	22.08	57944	42982.7	67594.9	64896.5	29906	37042.4	17623.1	52777.4	0	38072.8	21974.8	77084.8	43678.5	38558.6	25029.1	41184	36324	46237.5	12853.9	39178.9	57003.4	19374	32835.8
11.90_477.2686m/z		477.269	1	11.8996	0.08265	1	25514.4	34.06	6038.59	35352.2	16298.7	12867.4	16736.5	15139.7	24504.9	29750.1	8931.72	19365.7	24627.2	37725.5	29493.7	14376.3	5049.25	13095.2	11451.5	8237.18	11825.3	15752.8	17710.7	24845.6	18773.3
11.90_500.9476m/z		500.948	1	11.8996	0.11415	1	28591.7	18.86	34817	25571.5	25386.7	22254.8	13156	13627.1	8129.33	21246	8182.91	12669.4	7137.71	29086.1	11748	22368.7	16566	15883.1	15997.4	19517.4	12806.8	16929.3	21712.6	9377.48	15454.3
11.90_510.2245m/z		510.224	1	11.8996	0.0931333	2	382052	27.53	502999	311856	331300	363322	175005	206122	205089	289579	195.556	196539	89557	340694	188000	169132	102789	233239	135473	289695	107766	186107	317284	153177	160850
11.90_572.1040m/z		572.104	1	11.8996	0.114083	1	42319.3	46.92	22065.9	40922	60771.7	34531.8	63097.7	75633.5	7080.3	72610.3	0	0	27621.1	0	47839	10887.2	0	5647.21	35021.9	11224.8	9324.38	41205	13779.8	43781.9	36395.7
11.90_587.4258m/z		587.426	1	11.8996	0.114083	2	39372.2	35.6	40237.7	20925.2	53833.2	29746.1	30838.7	53796.1	17882.9	57363.1	10672	32756.6	18350.2	43752.5	32926.6	33379.7	14684.2	23702.6	31080.6	21623	14016.8	44421.1	32720.7	38513.9	36273.7
11.90_592.8320m/z		592.832	2	11.8996	0.124633	1	95084.7	22.73	110980	70476	103798	90297.7	43580.8	48649.7	30157.5	98992.1	23807.7	66725.9	30031.7	144405	44449.8	69882.3	36349.5	83641.8	52634.3	47160.9	22628	54949.3	76488	31537.9	70363.8
11.90_791.6134m/z		791.613	1	11.8996	0.375	12	517582	14.56	555208	430811	566725	443820	362134	453874	202802	630153	182839	350989	384031	727243	416517	433263	217838	370343	381798	382241	255365	437954	510497	284907	400242
11.91_1040.5659m/z		1040.57	1	11.9101	0.0628833	2	163029	27.29	126468	138624	206016	167595	109343	77249.5	31363.6	208236	17816.1	93095.1	195567	162809	271368	27226.1	56363	121261	48285.8	74742.8	52286.4	137814	246480	115925	74246.1
11.91_315.1610m/z		315.161	1	11.9101	0.2609	9	143663	19.82	125202	106163	156955	179822	30713.7	179427	83080.8	24604	75166.6	167805	14736.5	101286	49736.8	269814	66642.4	67774.8	19532.2	26910.6	247577	56738.5	34897.2	113656	199348
11.91_429.3277m/z		429.328	2	11.9101	0.156	2	100500	20.97	88581.3	71660.5	109285	81093.6	100337	122954	22083.8	136470	13771.2	65084.8	108044	102555	80549.1	73729.5	0	20689.4	81467.6	51839.6	18435.2	94185.2	115049	95495.6	66720.5
11.91_580.3327m/z		580.333	1	11.9101	0.0628667	2	68490.8	64.77	3650.92	69020	7206	22577.2	34278.6	50901.2	107540	117852	13327.9	20641.2	105050	13088.5	83516.3	56158.8	48864.7	7238.51	38326.6	4044.26	45522.7	66947.7	5594.88	62382.2	37773.3
11.92_375.2356m/z		375.236	1	11.9206	0.406433	2	158852	315.97	0	0	0	762.572	0	0	0	0	0	1.08723e+06	0	0	0	0	0	0	0	0	0	0	0	0	0
11.92_628.3844m/z		628.384	2	11.9206	0.114083	1	46603.1	5.91	36922.6	35276.9	39637.3	18729.5	4508	13224.1	61217.3	26977.2	0	57136.2	21865.7	35186.1	17721.5	51044.9	52489.3	37099.4	35305.4	49818	26733.4	16579.3	22843.1	10404.7	54533
11.93_238.0989m/z		238.099	1	11.931	0.166483	3	48348.4	40.69	62534.6	25891.4	56619.2	14658.4	29415.7	34765.3	31843	36844.9	66417.1	9955.51	21752.8	37970.2	41971.3	27044.8	51400.5	8167.36	46200	40662.9	40337.9	16239.3	12457.7	30435.2	73412
11.93_302.2120m/z		302.212	1	11.931	0.291183	3	228464	10.36	255478	211309	218605	120712	53658	207560	165823	111135	247726	192378	79863	268996	105273	240542	149942	127199	114803	211463	222065	43538	90173.9	86741.6	191581
11.94_272.096m/z		272.096		11.94					5156	3659	1447	2337.5	633.721	787.5	3810	668.868	1094.9	727.397	655.556	1623.53	465.714	4623.59	3692.97	729.054	734.459	3638.12	2843.18	605	2900	697.447	859.483	Dimethenamid OXA	[M+H]+	C12H17NO4S	91.3	KEGG
11.95_481.3311m/z		481.331	1	11.952	0.07335	3	30780	7.74	24078.9	27968	27096.6	32884.6	25999.4	38480.8	4974.45	28283.7	5396.64	15683.1	30121.4	50447.1	25782	24112	20286.6	22771.9	16443.8	29923.2	21443.4	25937.9	26764.6	30984.5	14749.4	(3beta,17alpha,23S)-17,23-Epoxy-3,29-dihydroxy-27-norlanost-8-en-24-one	M+Na	C29H46O4	84.7912	HMDB
11.96_368.2440m/z		368.244	1	11.9625	0.176967	1	47075.5	28.38	54703.5	53818.7	31357.3	21148.3	40203.2	49381.6	5910.82	63638.3	3445.37	42305	31615.6	80981.2	39874	62732.3	10254.2	34137.9	42141.8	40893.9	37715.2	28271	46494.8	41972.9	11104.9
11.96_386.2640m/z		386.264	2	11.9625	0.104783	12	62438.8	25.67	53758.4	87227	45325	26209.9	46494.9	68977.7	14566.4	92983.2	10828.6	31255.7	59361.1	78338.7	75836	54373	24632.7	30148.6	50228.8	57130.2	39305.5	62208.2	62982.5	45974.7	49812.8
11.96_505.1040m/z		505.104	1	11.9625	0.12575	3	13668.3	40.6	18008.6	13169.4	7538.93	9090.15	9703.95	11952.5	3119.56	13992.3	1999.45	6835.83	9094.5	9011.12	6846.43	19770	5969.9	4398.54	9620.29	17291.9	9990.98	10852.2	18148.2	3092.32	6519.49
11.96_991.6826m/z		991.683	1	11.9625	0.0524	22	109843	36.49	34103.7	88270.4	125635	80917.3	102521	61732.3	54070.1	114959	48766.3	65922.4	123606	135765	132898	36851.6	53895.4	74028.4	88411.2	77452.2	37670.4	64227.1	97060.2	122447	107086
11.96_991.8115m/z		991.812	1	11.9625	0.0628667	83	116117	35.01	24712.4	83275.1	123819	86701	99304.4	69758.2	42604.7	122961	59300.5	50767.3	178421	161296	125625	53635.4	75596.3	112223	75367.7	81493.6	43468.5	61180.4	88110	133964	112017
11.97_497.1058m/z		497.106	1	11.9729	0.250317	21	275355	17.34	312823	291654	221589	184501	193941	244159	60987.5	332204	43156.1	151687	217210	277921	227801	283957	97447.4	113888	200470	245970	172251	218921	338244	142203	178252
11.97_504.3061m/z		504.306	1	11.9729	0.07335	9	22751.5	14.43	24627.5	20821.9	18536	7753.03	15008.3	28295.4	12204.2	32033.3	8215.84	12372.8	27212.3	23174.3	27627.9	12237.8	11446.6	4933.71	22529.3	9645.27	6450.94	20745.7	21134.1	15360.3	18164.5
11.97_504.4347m/z		504.435	1	11.9729	0.136217	1	50557.8	26.05	62164.4	53267.4	36241.4	30918.9	29883.4	34854.1	8524.57	49291.8	3603.05	20515.8	27696.8	38402	31734.9	50216.6	16370.3	17870.9	30775.4	48417.8	26585.8	32309.3	57177	16711.4	23554
11.97_512.3707m/z		512.371	2	11.9729	0.291167	82	700000	4.97	740042	677628	682330	521658	527725	661230	308996	901392	315106	478020	615511	1.06641e+06	611159	621810	367341	489978	479771	503607	412195	583349	679140	473357	593723
11.97_517.3544m/z		517.354	1	11.9729	0.2084	4	298027	12.18	286703	298273	235669	194158	277080	329838	67521.4	467966	38753.3	180476	316233	331637	296312	261114	93444.9	160458	240459	215751	180540	265865	348517	194848	249330
11.97_527.3386m/z		527.339	1	11.9729	0.0943	12	47054.3	35.85	45245.8	53245.9	24707.9	42415.6	34236	46166.8	4244.15	70129.7	0	46583.5	29241.3	49197.9	53346.7	79272	0	9742.57	32059.7	34277.4	29487.1	42080.1	53601.6	46247.1	37616.5
11.98_697.5232m/z		697.523	1	11.9834	0.12575	7	58638.6	10.07	59660.2	58195.3	49294.8	73122.5	55252.5	60760.1	6494.57	90526.8	0	34002	56197.6	48757.8	49681	67756.7	8374.74	13516.8	54350.4	40144.4	39208.2	54181.2	55818.8	35782.6	36218.7
11.98_991.8756m/z		991.876	1	11.9834	0.0523833	207	90033.9	31.31	43048.3	67337.1	83141.1	58042.3	68181.2	70460.4	22113.2	113559	13484.2	46296.5	154866	112456	107554	32779.7	49789.4	64399.8	50396.4	51367.5	25987	52490.7	50335.7	118048	109782
11.99_159.5313m/z		159.531	2	11.9939	0.260783	1	60616.3	32.49	68816.2	34680.8	55066.7	40360.4	20163.9	64269.9	45263.9	29787.5	31099.1	28265.2	22009.4	65883.2	26670.8	39353.1	49853.3	9818.3	74773.8	53432.9	47224.2	23586.7	34225.5	41561.8	90792.6
11.99_278.0668n	278.067	261.064	1	11.9939	0.145517	1	180442	33.7	0	14973.8	245176	150546	92324.5	248923	184590	170431	99953.1	113560	91343.1	260436	137361	9198.44	20309.3	44239.4	303318	10989.8	5201.46	80246.5	0	147098	345792		M+H-H2O, M+2Na-H
11.99_398.2655m/z		398.266	2	11.9939	0.145533	9	65580.2	24.06	59795.3	65973.9	40311.7	35839	39079.7	60671.4	11721	73774.9	20954.9	30127	72114.6	65841.1	52390.8	58314.5	55217.5	27399.8	33906	59879.6	69056.1	43531.9	58113	42909	54491.8
11.99_461.8344m/z		461.834	2	11.9939	0.166467	1	183793	1.43	172246	171452	167669	145175	139110	168848	68411.1	260049	68490.2	107187	167818	300041	166193	136491	122264	121423	110941	143580	106693	131494	189222	137638	140123
12.03_519.3821m/z		519.382	2	12.0253	0.13505	19	86212.9	13.28	66248.7	68325.7	83946.4	78852.6	70530.8	78711.3	24495.1	103821	17181.6	71714.6	81255.3	132618	71225.8	81136	22029.7	48569.5	47309.5	68191	61946.3	66098.1	104218	59594.7	64545.3
12.06_373.2854m/z		373.285		12.056					175298	162052	120588	89905.3	111280	140142	27569.2	163126	23594.9	104421	111948	182356	118788	172601	56303.1	75150.7	121255	144560	95695.5	117629	170942	80573.6	114572	Finasteride	[M+2H]2+	C23H36N2O2	97.7	KEGG
12.07_238.098m/z		238.098		12.065					8504	5606	7199	2886.84	692.506	1145	4008.33	1174.53	1436.73	1392.47	1064.81	2379.41	803.571	5933.76	6596.09	985.135	1299.32	6852.62	6386.78	1060.71	3577.68	1219.22	1474.14	Ketamine	[M+H]+	C13H16ClNO	81.4	KEGG
12.09_272.9374m/z		272.937	1	12.087	0.156	1	29129.6	21.94	36531.7	14318.2	24929.6	16183	8025.64	18963	41176.2	17298.4	96807.1	15335.8	18386.8	29083.6	4910.5	21898.5	18518.3	13941.3	8059.8	17116.1	10390.9	17153.8	17476.5	17097.4	16441.3
12.09_513.2740m/z		513.274	2	12.087	0.1036	1	70681.6	16.11	47607.9	45206.9	60521	17085.5	26878.5	28677.8	44128.4	327534	45115.6	46240.8	22107.7	68205.7	16216.8	37200.9	33221.9	24247	12343.3	24578.1	33377.6	27610.1	36824	33445.8	37997.2
12.09_535.1393m/z		535.139	1	12.087	0.17695	6	115605	6.06	114339	108339	122226	109113	102443	136215	45276	169336	21370.8	81267	86625.4	133008	79097.3	95150.5	28558.8	57193.5	104718	86410.8	58002.5	110511	128236	63632.2	83203.6
12.09_535.4750m/z		535.475	1	12.087	0.156	3	49567.9	6.65	51312.7	45764.7	51626.4	45029.8	39225.6	46170.8	13667.8	63741.1	8732.47	33513	33261	53880.6	31095.5	45621.6	12236.9	20310.2	45297.5	38499.1	23657.7	39294.3	56368.4	19342.4	25670.7
12.09_542.0637m/z		542.064	1	12.087	0.259617	2	1.4422e+06	13.66	925064	1.05778e+06	1.21598e+06	1.0688e+06	1.33563e+06	1.72923e+06	386645	2.22354e+06	298232	928203	1.24501e+06	1.59862e+06	1.25337e+06	906215	273942	660164	1.30349e+06	651640	582475	1.35534e+06	1.16649e+06	915108	1.16243e+06
12.09_595.3525m/z		595.352	1	12.087	0.0721667	1	58187.9	50.1	19354.3	50403.1	27061.4	37474.2	54659.7	72299.6	36833.7	108148	2431.48	25728.7	70118.8	36802	38576.7	54415.2	21221.2	19407.3	47889.7	20648.3	49705.6	84060.4	24711.9	45331.6	57093.3
12.1_315.1602m/z		315.16		12.103					17135	13090	14230	14927.6	12172.5	1820.83	5242.5	7136.79	1843.88	2906.85	5230.56	2813.24	9038.57	29163.2	7752.34	1381.08	1206.08	5135.8	25907.2	1325.71	5654.46	39494.7	2648.28	Safranin	[M+H]+	C20H19N4	99.1	KEGG
12.10_401.6114m/z		401.611	2	12.0975	0.249117	1	112157	7.21	108851	106248	121371	99694.8	77831.6	106511	38174	135314	33871.2	74328.7	59187.2	134264	68518.7	102541	29539.8	58506	85696.3	77389.4	56487.1	97026.5	122987	53599.4	74235.5
12.10_410.7917m/z		410.792	2	12.0975	0.312	8	458126	11.87	335005	401743	422925	343405	382050	497277	229273	598608	196438	331369	407939	521174	350149	369437	181433	217275	346094	233066	255501	466476	413218	295902	365968
12.10_411.0992m/z		411.099	1	12.0975	0.0524	1	5699.52	8.83	5225.55	6227.62	5645.37	1591.05	1831.66	4742.61	1494.67	6771.23	1910.22	4908.11	814.72	9988.37	2804.18	4814.4	0	4306.58	4196.93	4145.32	4229.12	5224.16	9969.74	2027.13	2981.23
12.10_547.3877m/z		547.388	1	12.0975	0.270083	1	837144	4.51	674274	671997	727094	576341	733909	931633	282867	1.25986e+06	258626	546203	806973	1.03085e+06	673602	593890	221752	460687	693878	470959	415692	813721	759554	569173	682151
12.10_555.0491m/z		555.049	1	12.0975	0.17695	1	256187	21.67	156043	173141	233422	198094	261987	328656	49986.2	383083	0	176264	224661	271872	221368	145414	34909.6	119787	241860	106130	102665	251635	207323	150494	237642
12.10_560.3708m/z		560.371	1	12.0975	0.156	2	78417.7	7.98	71726.2	61216.1	68199.2	69075.2	69637	89292.3	19388.7	116225	0	46867.7	56902.6	118566	76615.7	102590	0	100015	55971.9	103783	29165	44873.1	72460.2	24312.6	54184.9
12.10_577.3441m/z		577.344	1	12.0975	0.218867	1	130036	7.23	79753	92063.6	87900.8	61194.3	114800	151944	38530.5	197703	23709.2	80403.2	143220	160427	133651	93844.3	64594.2	75485.4	92525.7	57836.5	74405.2	127273	104203	108193	154631
12.11_524.2698m/z		524.27	2	12.108	0.0931333	2	49338.1	33.81	37069.1	42611	68334.2	8955.46	976.376	17482.2	19391.4	291964	13670.2	41239.5	0	33291.8	1031.38	17358.9	6958.2	11966.2	0	4341.24	17335.2	7286.59	33684.8	3540.55	6618.38
12.12_396.2608m/z		396.261	2	12.1185	0.135033	1	17712.9	17.84	18095.6	14378.4	20664.6	20006.2	16261.9	14006.7	5901.52	20626.6	1546.01	19490.4	5590.98	16250.6	4248.5	5005.9	1507.06	7923.45	19658.3	8727.66	352.8	18544.9	16020.5	4170.09	11573.3
12.12_465.2965m/z		465.297	1	12.1185	0.0838167	1	15019.6	36.1	9148.68	8206.53	4249.71	339.003	1243.3	1333.74	0	4488.89	0	11208.5	634.628	1233.9	3269.28	3683.8	3450.81	705.508	382.419	87881.4	8783.25	0	9711.38	480.578	1471.94
12.13_310.2156m/z		310.216	1	12.1289	0.0943167	6	32162.9	19.97	39496.6	29454	27538.2	13580.8	9763.48	11739.1	17414.3	0	12703.1	76831.2	11587.5	21634.3	4170.29	80419.1	16024	12634.9	3419.06	15276.7	38274.6	5450.95	22802.3	35168.2	11285.9	Norelgestromin	M+H-H2O	C21H29NO2	85.9876	HMDB
12.13_539.4084m/z		539.408	1	12.1289	0.176967	1	197970	21.09	217638	147518	161819	131765	200468	187492	73662.5	299935	9916.81	144737	146075	238412	212043	168211	36143.9	155415	192084	130262	129527	188691	184104	90542.2	127103
12.14_293.1359m/z		293.136	1	12.1394	0.22935	4	71640.7	12.12	66501.1	69442.3	54861.7	60101.6	52009.7	70347	41712	76587.2	40290.1	59767.7	46621.5	126202	47124.9	46314.9	41267.5	54592	53318.7	34507.5	49614.4	46835.1	60063	62302.5	47476.7
12.14_393.3459m/z		393.346	1	12.1394	0.136217	1	22455.4	36.52	31879.5	18540.6	16946.2	16239.7	13066	14986.7	7786.77	20212.3	2340.96	13558.4	11589	27619.7	16228.6	26870.6	6834.57	14636.4	13768.7	16801.1	17180.4	11556.7	17586.7	9485.51	5832.27
12.14_416.0416m/z		416.042	1	12.1394	0.2503	1	131783	12.21	146736	133849	114765	80055.5	64106.8	79330.7	43092.3	104327	46823.3	69456.2	91505.4	144602	67126.7	113844	81132.8	66159.1	64893.1	121968	96378.1	93296	133992	63145.1	87174.5
12.14_416.3173m/z		416.317	1	12.1394	0.197917	1	909079	13.37	926040	815036	707720	454819	613637	767073	289676	1.10394e+06	438321	510328	1.08128e+06	1.16621e+06	717633	705799	527153	495905	532791	810506	710105	774541	879893	677420	851239
12.14_423.3104m/z		423.31	1	12.1394	0.312	1	881234	7.66	888520	802463	766412	503997	596530	748765	324373	998287	434022	524048	979969	1.17095e+06	686632	706932	539539	519821	554634	785557	615113	741173	776271	660767	841706
12.14_430.3033m/z		430.303	1	12.1394	0.136217	1	211268	21.34	222445	145585	173202	82878.2	119899	192174	90749.7	280891	134994	133481	268114	334173	130170	165826	133617	132297	106204	187555	134309	195859	140459	180993	238547
12.14_441.2825m/z		441.282	1	12.1394	0.104783	1	27856	6.51	21474.4	18848.8	20182.9	12702.5	14383.5	28736.6	332.604	32611.5	0	16618.4	22273.1	35764.6	23521.4	28274.8	5499.85	21529.3	14887.9	28975.7	22800.5	28513.6	27635.5	14227.5	19674
12.14_620.3932m/z		620.393	1	12.1394	0.5728	1	1.46626e+06	67.17	176578	1.60166e+06	138545	127351	1.084e+06	1.43548e+06	2.33254e+06	2.59947e+06	295522	445178	1.96724e+06	404588	1.13382e+06	1.06389e+06	2.29548e+06	199227	904251	132837	1.93622e+06	1.62015e+06	404429	1.36714e+06	1.12629e+06
12.14_660.4238m/z		660.424	1	12.1394	1.50892	2	1.73594e+06	72.57	189069	1.90776e+06	181602	129829	1.25577e+06	1.63432e+06	2.68581e+06	3.30799e+06	58844.7	323162	2.19515e+06	356306	1.29172e+06	1.27572e+06	2.88547e+06	151431	1.09256e+06	150637	2.44545e+06	1.88937e+06	357055	1.49729e+06	1.32198e+06
12.15_296.1147m/z		296.115	1	12.1499	0.2084	7	178708	13.29	101954	114404	87507.2	0	0	0	4138.61	0	752.842	1.21947e+06	0	1402.02	0	52320.5	14940.1	4681.96	0	7047.94	15994.5	0	2273.69	0	0	Tyramine glucuronide	M+H-H2O	C14H19NO7	95.2151	HMDB
12.17_225.1113m/z		225.111	1	12.1708	0.166467	14	37911.3	34.3	51218.4	30572.2	28391.5	18862.2	8189.44	11727.4	35672.9	6828.21	45920.1	21325	16605.1	38369.5	9194.47	36372.1	31226.9	30104.8	11247.8	25113.6	85778.7	8388.11	24578.3	11809.5	20160.2
12.17_241.0755m/z		241.075	1	12.1708	0.12455	3	46222	80.49	53532.3	46792.3	2659.53	5542.27	0	0	2685.91	0	0	7887.57	0	0	0	38561	27958.2	12765.7	1657.82	27360.1	208770	0	22338.5	0	0
12.17_390.8016m/z		390.802	2	12.1708	0.166483	2	403061	12.63	360556	379568	296318	170542	252377	276059	133384	349193	230122	192935	360383	567937	285206	257714	229322	188981	193250	327579	259821	341336	389347	603787	293223
12.18_1053.6053m/z		1053.61	1	12.1813	0.0628667	1	109935	36.58	58220.2	50392.2	26572.7	0	0	15178	0	1.01246e+06	0	0	0	11662.5	0	12435.3	0	4240.39	0	13025.1	9158.65	0	14432.9	0	0
12.18_282.1017m/z		282.102	1	12.1813	0.0523833	1	6007.28	316.23	0	0	0	0	0	0	0	0	0	0	0	0	0	0	0	0	0	0	42245.3	0	0	0	0
12.18_286.2022m/z		286.202	1	12.1813	0.0838333	1	17941.1	85.54	17674	17288	0	1924.21	8021.49	13663.9	0	0	0	6643.04	38951.3	8739	14305.8	24371.6	14177.9	10603.8	1702.18	21677.1	3449.98	0	45673.4	11821.7	11188.5
12.18_297.0669m/z		297.067	1	12.1813	0.0838167	5	8333.97	46.71	4739.76	3952.56	1643.37	0	0	0	0	0	0	4926.4	0	0	0	0	7745.55	0	0	158.073	49931.8	0	1979.93	0	0	Valdecoxib	M+H-H2O	C16H14N2O3S	78.6441	HMDB
12.18_357.1940m/z		357.194	1	12.1813	0.0628667	4	13067.8	173.21	3210.36	0	0	0	0	0	0	120751	0	878.428	1295.92	0	0	0	3464	0	0	0	4232.56	0	0	0	0
12.18_430.1355m/z		430.136	1	12.1813	0.176967	1	56985.6	24.67	70517.2	57989.6	42449.9	44794.3	37816.3	49371	13591.9	66924.9	7942.21	30630.6	30200.6	48815.9	40586.6	59355.2	15257.2	20943.8	41836.6	41702.7	31622.8	36527.5	63768.1	18311.4	24638.1
12.18_440.8169m/z		440.817	2	12.1813	0.0931167	1	53454.7	7.24	29378.2	25429.5	27171	51794.6	49295.8	76524.7	13141.7	82090.7	0	31043.6	28217	27860.3	64392.8	54601.9	0	10037.9	52280.1	5616.13	7045.23	28109.8	40575.8	2012.3	25925.4
12.18_573.1721m/z		573.172	1	12.1813	0.12455	2	30484.4	33.34	40322.4	31105	20025.8	24797.2	20144	28181.7	6743.72	27924.4	4261.04	10867.7	16686.1	22286.9	20609.9	32335.4	10364.9	10197.9	19919.3	23780	20731.2	20551.5	35299.7	6376.86	10526
12.19_297.1675m/z		297.168	1	12.1918	0.1036	7	8405.5	44.18	4807.79	4011.75	1792.04	0	0	0	260.246	0	854.576	4784.41	0	0	0	2672.13	53947	2887.15	0	3202.31	833.071	0	0	858.878	812.945
12.19_344.0630m/z		344.063	1	12.1918	0.0931167	1	31956.8	73.52	5702.68	27353.9	12251.6	28930.8	23536.6	48688.3	0	63845.7	0	18552.7	14043.5	23828.2	38999.7	22215	0	8100.54	35895	16144.4	0	26680	37555.2	4145.1	0
12.19_518.3768m/z		518.377	2	12.1918	0.145517	11	242067	6.39	225684	244073	256444	215488	177637	216135	88993.2	339183	41234.5	130162	184278	403828	224231	189762	163728	195311	175017	181519	158840	183389	271498	151317	145371
12.19_527.3045m/z		527.305	2	12.1918	0.1036	1	123911	22.12	114004	73840.3	88213.6	9337.79	4687.99	42211.8	9218.46	985875	12318.4	40771.4	13001.8	18433	9103.16	63348.6	20681.6	7635.13	3482.4	20411.7	50451.1	12108.1	32920.2	28102	26722.8
12.19_533.2775m/z		533.278	1	12.1918	0.07335	1	22728	34.74	5038.91	9830.33	10314.4	1964.4	3738.71	4374.95	4481.09	175650	4671.34	1982.53	3141.83	11813.4	1993.76	5763.08	6563.08	2591.22	5525.89	831.017	5791.57	4865.03	5949.2	5618.12	7966.87
12.19_546.2820m/z		546.282	2	12.1918	0.1036	3	132871	12.74	80029.7	82763.1	64818.8	5452.27	12703.8	43829.2	4157.41	1.13883e+06	2519.44	7180.93	4333.99	14088.4	6281.26	44657.5	22232.2	14757.8	3987.22	26986.8	36604.9	7977.49	42833.3	8203.18	13907.1
12.19_573.1000m/z		573.1	1	12.1918	0.260783	1	1.33737e+06	6.37	1.2397e+06	1.31949e+06	1.16146e+06	1.0999e+06	1.20052e+06	1.47502e+06	425997	1.95893e+06	336091	792829	1.09223e+06	1.38072e+06	1.34316e+06	1.20925e+06	356456	572868	1.14639e+06	790418	704145	1.0748e+06	1.4523e+06	726445	870136
12.20_370.2380m/z		370.238	1	12.2023	0.239833	1	64620	29.69	52344.4	50163.7	82994.4	1694.59	15229.9	1115.39	89632.9	1737.78	85343.7	209291	0	0	1243.51	161482	34051.2	3246.7	0	10519.3	22315.7	3569.43	0	244757	18547.9
12.20_535.2892m/z		535.289	1	12.2023	0.0524	3	75417.9	24.27	53537	41022.8	33055.1	3605.8	993.322	18726.7	0	665245	0	4144.61	3811.1	12976.9	383.407	19778.7	0	9916.12	2121.91	22119	14853.1	6098.83	13424.1	4739.83	14209.8
12.21_433.0794m/z		433.079	2	12.2128	0.103617	1	86369.4	13.18	76475.2	83817.7	98815.3	61371.3	76653.7	87333.8	8096.35	86430.1	0	50218.9	17787.6	88884.8	76602.2	46721.1	0	32373	69974.6	34104.1	17887.4	35974.5	72921.1	5423.74	26926.1
12.21_433.3301m/z		433.33	1	12.2128	0.156	10	107622	6.88	111350	99098.6	112417	92950.8	84754.3	95899.5	37192.3	114485	0	64902.9	53474.1	119943	81601.2	76923.4	15321	63276.3	79211.8	57732	62617.7	71307.3	102167	52216.4	50289.8
12.21_577.1033m/z		577.103	1	12.2128	0.08265	3	51961.3	43.66	24552.9	56527.4	64695.5	59368.9	59657.2	39784.2	6808.89	40758.8	0	52259.9	7392.66	88568.2	66712.1	12442.9	0	30887.5	67090.3	0	14667.6	24401.8	48741.8	5404.34	17879.7
12.22_309.0978m/z		309.098	1	12.2233	0.0721833	10	4958.89	315.3	0	0	0	0	0	0	0	0	0	0	0	0	0	105.482	0	0	0	38162.3	0	0	0	0	0
12.22_594.1375n	594.137	595.145	1	12.2233	0.0931333	9	45186.2	313.36	0	0	0	0	0	0	0	0	0	0	0	0	0	2994.78	0	0	0	345799	0	0	0	0	0		M+H, M+Na
12.25_147.0445m/z		147.044	1	12.2535	0.0617	12	6206.98	43.38	883.764	531.431	1321.18	2039.65	748.21	730.639	661.266	615.213	3101.68	851.329	220.12	2059.83	1108.41	3428.99	1512.86	1029.92	782.074	36974.3	633.917	857.461	424.048	563.247	1690.26
12.25_317.0858m/z		317.086	1	12.2535	0.0931333	4	33236.3	78.93	46018.4	50629.7	3060.94	33054.8	0	1212.36	6461.69	0	2350.88	0	0	3650.15	0	59185.6	43443.8	7210.81	947.845	42207.6	37723.7	1745.67	26325	0	0
12.25_454.0724m/z		454.072	1	12.2535	0.103617	1	30050.2	3.77	28770.2	30459.1	30921.5	25133.9	13750.1	18035.8	13100.3	29397.5	13313.1	14874.2	19733.5	34639.3	11970	25416.8	16541	17001	18134.9	31238.8	19779.4	23394	25211.2	14353.4	28911
12.25_484.0183m/z		484.018	1	12.2535	0.0721833	2	17495.4	30.55	9514.89	15022.7	18078.7	19451.4	6650.67	24666.3	0	17478.8	0	16019.1	25335.3	30504.5	11051.7	20030.6	0	15856.6	7904.98	22748.4	3419.08	23721.5	11096.3	4755.45	3413.9
12.26_453.4043m/z		453.404	1	12.264	0.156	2	148221	6.31	151518	137665	155481	115845	68649.4	96253.8	43933.8	110157	47797.7	83260.5	95418	193961	68685.1	114367	79285	84451.6	76478.5	131874	95065.4	122130	142405	75486	116343
12.26_458.2899m/z		458.29	1	12.264	0.1036	1	41041.9	28.51	18544.1	34739.5	32398	28865.7	35570.3	45297.9	27171.9	55874.6	16994.9	25326.8	29744.4	51765.7	31666.2	19196.5	16241.8	19181.9	26490.6	15322.1	14679.5	29738.6	27717.9	28285.4	33292.3
12.26_461.0667m/z		461.067	1	12.264	0.1141	5	25434.7	14.48	24639.7	22214.1	29450.4	20435	10579.4	11574.2	9212.99	12194.6	9186.79	13425.3	7858.56	32521.5	6100.1	19327.6	16030.9	13759.3	11072.7	23284.3	19323.8	15944	26929.3	9210.23	16361.9
12.26_461.3409m/z		461.341	1	12.264	0.38535	5	495438	11.56	460053	464751	561509	422609	369365	479579	187330	529645	271206	364476	451627	734159	388413	395179	219544	327160	337016	385504	312906	429960	556825	323257	453365
12.26_461.4008m/z		461.401	1	12.264	0.1141	5	10795.1	16.87	12871.8	10040.8	9472.65	8449.21	2300.51	4857.43	403.951	2979.07	0	5285.93	1919.95	5608.87	3671.13	8832.28	4760.87	4812.92	5058.27	7417.34	6163.44	2926.51	5871	2060.41	6610.27
12.26_467.9982m/z		467.998	1	12.264	0.176967	1	214546	15.05	195700	196115	251824	166711	111065	156092	87762	154646	85840.8	145982	162849	352096	115879	136298	91214.2	120672	95848.1	159929	105737	170205	248891	107312	179740
12.26_484.3087m/z		484.309	1	12.264	0.114083	1	34446.9	37.03	31646.1	23322.6	48371.9	19342.1	11430.8	19358.5	4101.51	15184	0	52067.1	12536.9	19608	9343.32	73927.2	8332.86	11300.8	12968.1	24094.8	26496.6	13977.4	14697.6	17904.7	14271.2
12.26_690.5030m/z		690.503	2	12.264	0.124567	10	765949	23.02	574470	801692	921685	685996	462758	621775	253884	807972	232445	575839	606684	1.114e+06	502057	512511	327438	458519	442263	559393	538376	717595	860365	389493	738866
12.27_431.3182m/z		431.318	1	12.2745	0.187433	10	541486	18.56	366414	376855	505116	475371	415858	562958	287351	707364	92695.9	403816	323730	943782	433254	364472	90991.5	364844	442590	212827	248624	368000	372251	341422	252480
12.27_463.5925m/z		463.593	2	12.2745	0.2177	1	349397	11.49	201913	235730	254180	253018	375306	456742	87923.3	556725	19529.7	226275	236196	382777	299858	254166	35006.7	157577	346060	118688	122543	276819	275123	184790	233479
12.27_467.5846m/z		467.585	2	12.2745	0.166483	1	255958	15.67	192096	205642	256904	234317	254615	318460	88554.5	329519	26777.2	185775	157829	340208	194498	184283	35591	133358	247433	100041	68691.6	233851	248124	119264	167997
12.27_469.0869m/z		469.087	1	12.2745	0.207217	2	103733	46.76	37577.7	80029.7	107031	92110.6	108061	160727	14252.8	157667	3922.36	58111.6	55425.9	60493.5	116613	61362.6	10621.5	57706.6	119822	25859.9	20679.3	86237.6	73067.1	47343.8	45600.3
12.27_469.3375m/z		469.338	1	12.2745	0.114083	10	70328	56.12	18327.5	71674.5	70153.2	67845.2	68442.7	92103.4	5927.09	80582.3	0	61222.6	55955.3	82347.4	60956.6	46164.7	6960.93	24511.6	63004.5	16906.4	17430.1	63870.9	43044.5	33437.8	58183
12.27_617.4533m/z		617.453	1	12.2745	0.2177	5	602324	24.84	268424	400717	446150	435558	648278	793321	130746	959584	40642.6	380207	421979	554216	574347	302591	61030.7	254646	577454	145546	173468	545597	450721	328607	401213
12.27_623.1111m/z		623.111	1	12.2745	0.166483	16	229993	24.72	130931	164590	214442	180048	220150	279742	62708.2	350555	55520.5	150923	159140	258857	200202	145608	38758.1	117103	226268	72614.8	72036.3	204737	165555	135312	159266
12.27_625.1157m/z		625.116	1	12.2745	0.114083	8	212438	37.08	63530.8	137718	131327	158939	251357	313825	18081.9	355201	0	109661	121889	170314	222381	80083.2	0	76608.6	227990	42589.1	25648.4	193957	144616	83568.1	142544
12.28_443.9684m/z		443.968	1	12.285	0.1036	1	47948.2	26.61	34882.5	33661.2	52895.4	58207.2	31157.2	55917.6	0	75566.6	0	30859.8	19411	99510.2	44205.9	36254.7	0	46106.9	43882.2	14620.5	8918.52	34156.2	31278	28622	6848.32
12.28_555.2903m/z		555.29	1	12.285	0.0419167	4	33725	35.32	5295.14	3287.9	7460.08	467.119	4569.34	4382.66	1928.61	281911	3245.85	1982.06	2247.46	8855.3	6102.83	6557.03	5651.35	3742.57	2712.94	3639.59	5313.24	4944.95	3662.09	8586.43	8519.78
12.28_615.1331m/z		615.133	1	12.285	0.07335	5	10789.9	136.9	0	5176.71	0	11861.8	17834.8	0	0	0	0	0	11839.2	9797.05	30580.2	0	0	5298.79	47370.4	3383.57	2337.59	10196.8	0	0	0
12.30_379.1958m/z		379.196	1	12.2954	0.0943	3	43361.2	86.61	20979.5	0	20724.9	0	0	4395.21	0	399471	0	2261.75	0	2347.34	0	0	0	0	0	0	1949.14	0	0	0	0
12.30_381.2018m/z		381.202	1	12.2954	0.0628667	35	13503.7	316.23	0	0	0	0	0	0	0	127393	0	0	0	0	0	0	0	0	0	0	0	0	0	1903.63	0
12.31_278.2098m/z		278.21	1	12.3059	0.07335	2	11393.7	47.32	17207.4	3439.88	13052.6	9079.56	2064.02	4582.64	7183.99	0	2944.12	10216.7	0	37530.9	2438.5	10602.3	7635.23	6758.3	3535.07	17169.7	6751.41	10020	8987.23	12259.8	3040.87
12.31_286.2030m/z		286.203	1	12.3059	0.07335	1	13216.2	67.17	22973.1	6616.66	9448.66	21172.7	0	0	0	0	0	0	0	0	0	23431.6	19541.2	4930.34	0	23956	0	0	35532.9	0	0	2-Octenoylcarnitine	M+H	C15H27NO4	83.719	HMDB
12.31_331.2054m/z		331.205	1	12.3059	0.104783	2	83415.2	24.02	100671	61437.3	88137.2	27786.1	8483.49	16190.3	15563.5	6189.44	12858.9	38639.7	2738.66	43729.6	10064	25500.3	34137.5	66179.8	10130.1	98049.3	14176.8	2465.56	180308	60658.6	16358.9
12.33_222.1142m/z		222.114	1	12.3269	0.322483	3	92206.8	3.52	89761.8	93198.1	86871	55511.3	45810.6	66996.7	104108	72496.5	162428	52187.4	84310.9	119487	54944.9	79255.2	82450.9	61998.3	46963.9	60331.8	68318.1	53864.1	76656.9	62225	74339.2
12.33_662.4802m/z		662.48	1	12.3269	0.115267	4	204620	23.38	130124	204733	154022	123746	214269	200426	74739.1	364302	3886.93	107017	178673	121948	267224	149567	88830.8	72898.9	183254	90894.7	85621.7	162768	161373	114248	133367
12.34_389.0955m/z		389.095	1	12.3373	0.166483	5	151377	21.17	164978	134982	107495	97668.4	175229	198916	18327	234895	29087.1	86461.2	111117	132664	156728	145342	15700.3	73403.9	160485	87473.1	46421.7	123294	150354	77673.1	111155
12.34_396.8872m/z		396.887	1	12.3373	0.0943167	1	21291.5	26.24	27723.7	17653.2	18497.6	14398.8	17855.9	10581.6	4498.43	17578.3	7426.25	14473.8	8512.28	15817.5	13395.6	27083.1	2177.41	8591.19	9357.2	17678.1	3353.09	7392.13	14996.1	1049.78	7792.1
12.34_491.6128m/z		491.613	2	12.3373	0.187433	1	449693	14.59	394377	457896	341944	294915	471799	554013	91718.5	669732	73962.3	274325	367747	439525	474629	327239	80584.6	184164	441775	188203	177678	391787	450958	232030	266001
12.34_499.1017m/z		499.102	1	12.3373	0.0523833	1	15605.4	34.93	21527.7	14490.4	10798	10340.8	6830.99	10064.1	2359.78	9576.35	1110.8	4726.43	6182.17	8202.97	10666.8	7844.64	8758.61	5518.65	7716.63	13362.2	11131.7	3345.31	12401.4	3503.76	11500.4
12.34_501.1004m/z		501.1	2	12.3373	0.104783	1	51273.8	35.89	49693.2	29257.9	26618.6	30812.2	77279.2	86504.2	0	126204	0	15769.7	0	34686.7	44344.5	32929	0	11978.3	67960.4	4703.1	9857.7	22439.9	37461.4	7797.72	5917.09
12.34_655.1479m/z		655.148	1	12.3373	0.156	3	222975	36.78	111980	210791	121617	121252	277457	266032	20041.5	388298	0	108155	150982	188714	294115	145074	0	66999.9	250450	51798.5	70720.9	182669	179550	93236.6	129219
12.35_491.3725m/z		491.373	1	12.3478	0.343433	4	2.87454e+06	7.76	2.90794e+06	2.87219e+06	2.51954e+06	1.87079e+06	2.1404e+06	2.63485e+06	1.0206e+06	3.44945e+06	1.31714e+06	1.6549e+06	2.9045e+06	3.69832e+06	2.40172e+06	2.43146e+06	1.60435e+06	1.61692e+06	1.9825e+06	2.43188e+06	1.86193e+06	2.35511e+06	3.15454e+06	1.97986e+06	2.66186e+06
12.35_498.7660m/z		498.766	1	12.3478	0.0523833	1	24522.1	20.66	32352.3	27083.6	14130.4	11621.5	8287.59	10657.5	7685.25	14040.9	11267.6	8682.14	15278.2	14719.9	10540.8	19044.1	13977.5	13363.4	7852.65	21931.5	12969.4	8636.32	17080.9	6725.08	13998.8
12.35_499.0339m/z		499.034	1	12.3478	0.3027	1	464511	13.1	487000	428883	374327	257753	325124	430607	95304	491278	130749	245654	482666	534541	401008	423340	240459	247556	306378	419356	311709	365211	535546	317425	407543
12.35_506.0276m/z		506.028	1	12.3478	0.239833	1	215325	20.68	257248	196963	146412	88025.8	162801	176765	10301.2	220794	20561	98380.4	259734	223584	183586	208260	109164	104612	152394	196227	134075	172299	241893	144080	195093
12.35_509.3448m/z		509.345	2	12.3478	0.0943	20	43900.1	17.09	45023.3	50779.3	35897.5	39135.3	46367.6	31870.5	8661.86	44105.1	10539.2	25223.1	16076.3	58794.6	49706.3	49054.7	11174	37740.1	31377.7	24780	7834.05	41278.9	42184.6	28644.6	33240.2
12.36_222.1470m/z		222.147	1	12.3583	0.436567	7	166893	4.34	174175	166813	159690	81217.3	81870.2	103983	113000	105473	139785	86669.6	127953	166292	74952.6	160993	135148	137463	109507	105727	90994.4	82090.2	143990	115651	117296
12.37_465.2964m/z		465.296	1	12.3688	0.17695	1	202062	23.96	177323	197751	121198	114097	43505.2	225739	32388.9	223383	27650.5	91532.9	46105.8	206254	192837	337083	106792	68333.1	43577.4	177333	362299	73838.2	167836	77907	138665
12.37_468.6783m/z		468.678	1	12.3688	0.156	1	638946	5.53	598356	633807	668391	684251	518041	585417	334724	815882	104291	400865	382328	866351	634976	609709	152346	334714	499792	373999	370611	353603	541332	345320	236215
12.37_483.3325m/z		483.333	1	12.3688	0.13505	2	44090.1	27.95	32936.1	42015	57319.3	44891.8	32238.5	46304.8	16125.8	46566	3412.49	55069.4	16689.5	32984.4	43810.7	44163.2	0	19231.7	24809.8	15385.5	23159.8	16774.4	26254.1	37190.6	9723.36
12.37_489.6226m/z		489.623	2	12.3688	0.0838167	2	44254.9	52.67	16610	47671	26267.9	56889.7	42834.6	60084	0	75354.6	0	13782.5	6911.22	44193.1	57252.7	10916.9	0	17929.5	51336.4	4281.92	0	6843.77	25242.2	4343.26	0
12.38_147.0445m/z		147.045		12.379					1692	1551	1430	1077.63	705.426	873.333	1068.33	1033.02	1265.31	867.123	866.667	1858.82	691.429	2038.77	1336.72	811.486	737.838	8645.83	1068.21	828.571	1298.21	716.216	1038.79	Coumarin	[M+H]+	C9H6O2	97.1	KEGG
12.38_177.1275m/z		177.128	1	12.3793	0.145517	21	99671.4	6.61	98498.2	106769	93746.9	79761.7	28213.6	48614	55941.8	46237.6	68977.7	46345.2	46327.7	125525	34467.9	80825.9	99199.8	85361.8	43821.7	70527.2	73576.4	58651	147518	38038.3	65410.1
12.38_222.1854m/z		222.185	1	12.3793	0.271267	3	279167	13.64	206913	240483	183434	180280	109943	140563	69404.1	269841	82885.5	120532	205864	307689	144385	166431	219706	227617	166417	145085	167588	214967	346274	168372	329175
12.38_287.0554m/z		287.055		12.379					1651	1075	987	741.447	713.824	752.5	771.667	627.358	801.02	956.849	949.074	1125	695.714	1942.65	1144.53	670.27	689.865	9878.09	917.722	625	916.071	662.913	763.793	Fisetin	[M+Na]+	C15H10O6	98.6	KEGG
12.38_315.1610m/z		315.161	1	12.3793	0.3027	9	794110	6.54	552562	629144	603039	702830	191708	472563	346037	88832.7	377589	915589	78345.5	246911	127767	1.48039e+06	388966	367184	111915	106713	1.29863e+06	388429	218306	705422	1.02462e+06
12.38_724.4934m/z		724.493	1	12.3793	0.0419167	8	45970.5	80	0	22826.9	10261	24806.6	58774.2	50809	6174.64	74690.9	0	27356.7	19214.3	24492.4	75797.7	14636.2	0	16131.8	43828.6	0	15366	26677.2	0	32438.2	0
12.39_241.2041m/z		241.204	2	12.3897	0.271267	5	95241.8	12.6	92090.9	72078.6	78683.4	34774.3	4986.05	149453	27945	0	79839.2	95065	427711	0	0	148377	31839.7	44204	2580.09	16633.8	37709.7	88221.8	67047.8	124723	15850.3
12.39_381.2209m/z		381.221	1	12.3897	0.0419167	5	23655.3	146.67	0	1566.99	13299.4	0	0	0	0	223163	0	0	0	0	0	0	0	0	0	0	0	0	0	0	0
12.39_385.2463m/z		385.246	1	12.3897	0.0931333	2	33307.8	23.3	15240.4	23952.5	23302.5	0	0	1766.97	0	300611	0	4266.63	0	6687.4	1095	0	1773.33	0	0	1243.68	2056.47	0	2173.68	2261.03	0
12.39_387.2309m/z		387.231	1	12.3897	0.124567	2	40441.8	5.72	32361.2	31849.7	29055	2780.36	1213.85	2829.33	2174.32	350372	3798.95	8486.17	1602.48	4514.97	0	10192.5	2802.9	1843.02	23.1415	1034.47	8792.76	2356.03	9018.64	989.754	1106.96	Quinestrol	M+Na	C25H32O2	75.7893	HMDB
12.39_392.2198m/z		392.22	1	12.3897	0.13505	2	47262	4.92	37751	37522.9	34524.4	0	0	2590.5	0	442936	0	0	0	0	0	1470.9	0	0	0	0	0	0	0	0	0
12.39_394.2131m/z		394.213	1	12.3897	0.0523833	1	59605.6	19.03	50699	46483.1	34583	0	0	0	0	559371	0	2139.11	0	0	0	12166.5	2163.1	0	0	5758.51	11434.7	0	2608.69	0	0
12.39_399.1953m/z		399.195	1	12.3897	0.0419167	3	10060.2	316.23	0	0	0	0	0	0	0	94907.3	0	0	0	0	0	0	0	0	0	0	0	0	0	0	0
12.39_401.2016m/z		401.202	1	12.3897	0.0419167	1	10052.2	316.23	0	0	0	0	0	0	0	94832.5	0	0	0	0	0	0	0	0	0	0	0	0	0	0	0
12.39_577.3668m/z		577.367	2	12.3897	0.22935	1	3.38679e+06	17.73	1.96036e+06	2.09707e+06	2.71139e+06	461709	246227	587404	457975	2.7139e+07	313013	739363	223122	1.00906e+06	321246	464312	411532	317028	204542	439968	524066	255817	659299	261857	332445
12.39_598.2946m/z		598.295	1	12.3897	0.0314333	2	10795	315.54	0	0	0	0	0	176.372	0	101640	0	0	0	0	0	0	0	0	0	0	0	0	0	0	0
12.39_674.4401m/z		674.44	1	12.3897	0.821917	2	1.41919e+06	90.56	8915.39	1.11634e+06	10002.9	36173	994935	1.10664e+06	2.3619e+06	2.192e+06	0	72176.7	1.4821e+06	54763.8	755773	807245	2.74493e+06	38597.1	759466	5297.95	2.16847e+06	1.86752e+06	40684	1.31095e+06	863120
12.39_690.5028m/z		690.503	2	12.3897	0.197917	10	1.01437e+06	17.56	665675	988282	1.00592e+06	696518	823954	965205	529673	1.13242e+06	483279	641525	1.04552e+06	1.3805e+06	955101	648022	651779	547637	686130	555892	754787	901010	853595	837499	803528
12.40_412.1134m/z		412.113	1	12.4002	0.103617	2	131798	9.91	126519	122207	146670	109411	104990	118717	6661.56	139302	20410.5	102237	48108.6	126054	101426	107317	0	31411.7	85302.1	47646.3	41299	71963.5	127868	32170.2	33036
12.40_419.3020m/z		419.302	2	12.4002	0.0931333	2	23435.7	70.44	7427.56	1512.98	3641.71	18009.7	23939.3	38487.5	5637.59	34243.3	0	17208.5	6818.99	12660.8	28269.9	18840.2	0	0	11910.6	7690.58	7315.36	17984.6	11385.9	7135.59	8931.25
12.40_514.3873m/z		514.387	2	12.4002	0.29105	125	1.96974e+06	1.58	1.87907e+06	1.87409e+06	1.92837e+06	1.73539e+06	1.77032e+06	2.07132e+06	821718	2.49338e+06	491298	1.48301e+06	1.30919e+06	2.3432e+06	1.82182e+06	1.69552e+06	381579	832964	1.67391e+06	873877	802137	1.47758e+06	1.86275e+06	984225	1.077e+06
12.40_514.4530m/z		514.453	2	12.4002	0.1141	9	74013.2	7.83	80640.5	71502.3	69897	67983.9	39834.3	50307.3	37201.2	60222.9	11695.7	45947.9	22181.6	68659.4	42355.5	72132.7	19135.2	23618	44110.5	30509.9	28113.2	37442	65450.1	19604.8	20507.2
12.40_515.2042m/z		515.204	1	12.4002	0.0826667	3	13391.7	1.97	13142.8	13667.8	13364.6	10208.6	3296.57	5281.86	3819.97	8058.67	1522.79	5571.46	2083.36	8568.57	5684.33	12388.1	583.367	2944.79	4787.56	4994.81	5286.11	5148.11	10005.2	4158.49	3235.16
12.40_535.1182m/z		535.118	1	12.4002	0.124567	2	20500.9	78.63	6383.34	14901.3	0	17049.7	28431	24912	0	33518.9	0	18118.4	0	19293.6	21489.3	11085	0	2553.12	21446.7	1910.09	0	11644.9	24500.4	12290.2	0
12.40_685.5152m/z		685.515	1	12.4002	0.187433	1	363007	13.11	274620	322525	357736	329057	385176	423524	66112.8	450319	0	304313	205545	455545	351920	253951	20084.8	131824	366480	127341	110746	280981	313742	144787	170469
12.43_296.1184m/z		296.118	1	12.4305	0.312	1	335181	13	361680	284904	358959	193195	75249.8	259710	252974	120749	239487	304852	67309.3	556129	152007	252011	283605	99780.5	350304	313472	346882	90383.1	234411	183573	338369
12.43_536.1282m/z		536.128	1	12.4305	0.0931333	1	19096	4.59	20099.4	18473.7	18714.8	16773	5107.45	9132.75	3456.8	6090.67	2683.17	7619.37	8268.31	18365.6	5154.34	13652.5	3938.12	7681.21	7509.12	8920.31	10269.9	11211.7	18694.5	7395.06	10366.9
12.44_208.1706m/z		208.171	1	12.441	0.18745	1	29607.3	22.52	33179.1	21914.9	33728	29860	19300.7	21751.6	7724.06	25827.7	12423.2	9599.41	1930.49	59749	19269.8	43463.3	8186.04	24216.7	14035.7	12086	9712.09	19733.7	20393.3	14078.9	2194.15
12.44_529.0673m/z		529.067	1	12.441	0.166483	2	1.55511e+06	14.43	1.32383e+06	1.41945e+06	1.73541e+06	1.28267e+06	1.15884e+06	1.64264e+06	661556	1.89415e+06	726155	1.0224e+06	1.40534e+06	2.30735e+06	1.10073e+06	1.21633e+06	614946	1.00558e+06	1.19686e+06	1.00233e+06	837700	1.58091e+06	1.73436e+06	1.03664e+06	1.69978e+06
12.44_541.3834m/z		541.383	1	12.441	0.156	1	302669	18.93	257454	283455	367098	279276	209607	309095	100701	254911	102281	200516	236095	452064	189166	243194	97398	203085	210906	205625	159089	310847	343248	165340	299417
12.46_421.3084m/z		421.308	1	12.4619	0.156	1	123238	16.05	101768	127221	140725	115057	78729.4	128557	72809.5	135978	37010.8	83843.7	81493.9	245168	92320.9	88349.8	78776.1	133531	77783.1	65701.8	66084.2	96374.1	134208	81507	77343.6
12.46_723.2110m/z		723.211	1	12.4619	0.156	6	155460	11.56	68414.7	67079.9	82229.2	84365	217572	199344	9639.13	178224	0	100914	87146.8	136261	225540	68002.8	0	33425	175880	18164.2	0	98740.2	80901.3	67262.6	48227.1
12.47_380.2826m/z		380.283	1	12.4724	0.145533	2	40086.1	34.9	42814.9	21099.4	42072.9	49073	34252.1	37926.9	0	57029.4	0	42020.8	3850.19	69893	38749.2	17858.5	0	27140.1	44996.7	9322.01	4512.15	17685.8	15720.3	12843.2	5127.49	PGF2a ethanolamide	M+H-H2O	C22H39NO5	77.3698	HMDB
12.47_396.2326m/z		396.233	1	12.4724	0.0943	1	44143.3	47.58	13079.5	6607.69	18811.1	0	0	98.0626	0	415152	0	858.867	0	0	0	4.86714	0	0	0	0	0	0	0	0	0	Dodecanedioylcarnitine	M+Na	C19H35NO6	79.7466	HMDB
12.47_401.2213m/z		401.221	1	12.4724	0.0943	1	80185.1	35.93	33146.2	23298.6	48176.1	0	0	0	0	753365	0	2249.49	0	0	0	2035.79	0	0	0	0	0	0	0	0	0	Doxapram	M+Na	C24H30N2O2	76.0691	HMDB
12.47_402.2409m/z		402.241	1	12.4724	0.156	4	61196.8	18.49	27220.6	22169.5	32228.6	2911.99	1353.35	4272.23	2073.16	539196	0	10185.1	1443.46	7720.82	3289.22	8052.73	668.505	4456.23	3012.68	717.207	4344.83	3514.76	4964.86	3425.43	5133.03
12.47_407.2453m/z		407.245	1	12.4724	0.187433	2	256329	23.17	130640	85460.7	133713	17157.9	5011.56	24771.7	4211.84	2.28088e+06	2438	23491.8	6295.4	34992.6	6900.31	7623.7	12204.7	20423.7	2918.88	14376.4	12443	11617.8	10262.7	18252.5	19173.6
12.47_411.2222m/z		411.222	1	12.4724	0.0628833	1	13380.9	87	0	3136.94	2808.36	0	2187.46	4325.05	3609.17	105625	0	1400.91	5211.02	0	904.026	2587.02	3213.2	0	1225.96	0	6992.03	4835.3	0	3303.33	3768.74
12.47_543.2271m/z		543.227	1	12.4724	0.104783	2	16577.7	7.56	14282.8	12517	14339.9	16133.8	15992.9	20245.8	7209.86	21339.3	0	12389.6	9088.7	16668.1	15494	14103.5	3278.3	7882.62	23790.6	6084.47	7923.35	15178.8	14331.5	8567.52	8606.13
12.47_599.3118m/z		599.312	1	12.4724	0.0523833	1	65087.2	77.05	1390.49	3515.3	7793.99	3003.28	2471.95	4799.16	1283.54	577023	1288.65	517.065	2047.36	10438.5	8721.54	7962.28	237.896	844.935	2030.22	1170.12	3305.79	90.0293	11186.2	3295.65	3186.42
12.47_613.4005m/z		613.4	1	12.4724	0.0523833	24	17603.3	95.69	797.075	21990.5	10476	0	0	0	0	166069	0	0	0	0	0	0	0	0	0	0	0	0	0	0	0
12.48_217.0471m/z		217.047	1	12.4828	0.187433	10	21938.3	5.15	20834.1	23091.7	21889.2	9108.47	0	7192.58	15683	0	46852.7	21740.4	3920.06	38990.3	891.857	15267.1	18204.6	26961.4	15281.5	15097	13492.7	14511.6	18041.1	12522.1	7637.92
12.48_403.2263m/z		403.226	1	12.4828	0.104783	1	86458.8	27.2	48818	29135.3	49455.1	0	1482.15	0	2485.38	806853	0	2771.82	0	0	0	1696.18	2161.2	0	0	0	0	0	0	0	0
12.49_370.2384m/z		370.238	1	12.4933	0.17695	1	66033.2	5.74	56013.8	61229.2	62506.1	0	15019.3	2807.29	78112.5	8233.14	74738.8	208305	0	5530.78	0	222547	52413.6	0	0	3180.13	32814.2	5819.36	0	169953	27950.1
12.49_668.4950m/z		668.495	1	12.4933	0.12575	1	135231	7	93264.1	106830	97477.5	53736.3	80021.2	70841.6	23615.3	77437.7	44963	51848.8	99318.7	162922	101321	84532.8	49927.5	54593.4	59396.6	106221	88121.7	132959	163343	221580	75727.8
12.50_579.4126m/z		579.413	1	12.5038	0.166467	1	231641	15.68	238091	248724	183433	151206	239032	279819	64838	294754	32630.5	152681	222624	278768	218312	234172	88240.3	130647	228535	139885	121577	224451	216370	159612	194364
12.51_431.0683m/z		431.068		12.514					4610	15948	12553	10361.2	8925.06	11950	3970	11400	2601.02	9047.26	8828.7	16613.2	9373.57	4168.01	1435.16	7164.86	10439.2	3413.58	2898.73	9982.86	1179.46	7601.35	10604.3	Bicalutamide	[M+2H]2+	C18H14F4N2O4S	100	KEGG
12.51_434.5619m/z		434.562	2	12.5143	0.115267	1	113135	11.27	108762	110458	89575.8	76133.5	73484.2	107718	31748.7	115204	26163.9	67648	99401.2	139921	86937.6	101914	41191.5	58896.2	68647.5	107707	66677.5	89414.9	160270	63107.6	121156
12.51_435.1285m/z		435.129		12.509					913	6201	4384	4134.87	4392.12	5069.17	1833.33	5808.49	1065.31	3526.03	2667.59	4927.94	4157.14	4149.43	742.969	2363.51	5378.38	2398.92	753.165	3410	4050	2388.14	2801.72	Prunin	[M+H]+	C21H22O10	100	KEGG
12.51_571.2506m/z		571.251	2	12.5143	0.136217	1	29124.3	10.14	32322.8	28547.2	26502.9	21472.7	22595.1	26324.5	5663.92	43340.2	5518.03	12119.3	14000.9	26210.4	23883	22546.6	2186.55	10687	26825.2	7005.2	11926.8	20441.7	31211.3	8573.1	8355.51
12.51_582.1722m/z		582.172	1	12.5143	0.07335	1	15525.5	109.52	5356.18	0	14013.1	4909.59	10566.3	13856.2	0	80445.3	0	5458.73	4176.46	0	12183.1	0	0	0	49674.5	0	0	19099.9	0	0	0
12.51_761.2397m/z		761.24	1	12.5143	0.104783	4	47132.8	20.63	26495	33676.3	22458.2	23121.4	82289.5	90292.2	0	31375.5	0	14648.2	8941.89	42524.5	76593.4	20031.5	0	0	86681.3	4911.51	0	18954.3	19272.1	0	0
12.52_188.0476m/z		188.048	1	12.5248	0.1036	3	7095.67	173.21	0	0	847.601	0	0	0	0	0	2.34804	0	0	2658.94	0	0	0	0	0	0	0	0	0	53270.8	0
12.52_457.1464m/z		457.146	1	12.5248	0.218883	1	232919	26.23	256566	200053	150495	152475	269497	316264	40881.2	403304	0	139096	141062	165283	254536	142719	8809.25	62576.9	262304	76720.1	61054.5	187260	172623	97174.1	113830	Vestitone 7-glucoside	M+Na	C22H26O9	77.2509	HMDB
12.52_457.3468m/z		457.347	1	12.5248	0.22935	2	171402	11.2	155022	143256	123816	112286	207419	226859	24693.6	290448	7294.65	95099.4	90259.3	158052	186839	120758	0	63941.8	171842	35200.4	29520.4	136069	120946	59964	79036.1
12.54_226.1323m/z		226.132	1	12.5352	0.0628667	3	2407.54	316.23	0	0	0	0	0	0	0	0	0	0	0	35405	0	0	0	0	0	0	0	0	0	0	0
12.54_314.1734n	314.173	315.181	1	12.5352	0.166483	5	138453	23.98	103196	128555	166451	106202	113242	161088	74687.1	137275	84400.4	100443	88259.4	184149	121045	67188.7	55783.2	93094.4	90613	55849	83253	79125.2	86543	122229	106775		M+H, M+Na
12.55_131.0858m/z		131.086	1	12.5457	0.103617	11	14114.9	90.47	24944.7	17366.1	33.7329	1341.28	0	0	147.52	0	2620.16	453.878	0	863.552	0	17579.4	20588.7	2271.99	0	18569.5	12774.1	275.122	6358.88	366.281	0
12.55_310.2171m/z		310.217	1	12.5457	0.2084	4	99889.4	15.83	72105.3	98679.3	82738.3	34016.7	43051.7	57529.8	49077.4	8188.57	86445.8	236313	12316.2	28170.4	4509.04	318508	28323.8	13836.2	6227.51	763.965	93769	5073.93	2935.21	214436	93346.8
12.55_621.3238m/z		621.324	2	12.5457	0.0314333	4	63756	47.73	4038.48	11003.1	11803	2421.76	2314.93	2119.44	1221.45	572794	4746.26	0	8582.83	2744.41	2384.39	1792.56	5303.44	1983.39	4077.7	3327.86	6711.65	895.294	3146.14	2662.19	5656.47
12.55_623.4075m/z		623.407	1	12.5457	0.1036	15	34950.6	13.35	33835.1	32892.7	26243.6	1048.63	1834.08	8203.4	0	295965	0	0	8375.64	8211.24	4911.68	1057.03	0	0	2206.89	0	2101.7	11961.3	0	3218.9	3808.93
12.56_321.9031m/z		321.903		12.556					2276	1630	1566	1056.58	664.729	1116.67	1257.5	5247.17	1340.82	924.658	1140.74	2058.82	940	1418.42	1400.78	1041.22	1019.59	1215.28	1212.38	871.429	1310.71	888.889	1058.62	Chlorpyrifos-methyl	[M+H]+	C7H7Cl3NO3PS	90.7	KEGG
12.56_409.2553m/z		409.255	1	12.5562	0.114083	6	122253	19.46	79817.8	69701.8	101580	2946.84	0	0	1395.3	1.12657e+06	0	10892.2	0	9281.2	0	0	0	3289.69	1466.35	1817.08	4881.82	0	2769.64	0	0
12.56_420.2729m/z		420.273	1	12.5562	0.197917	1	366542	19.22	237915	229440	354069	31010.6	14523.2	31090	21690.8	3.17146e+06	11399.1	50964.2	11685.3	52793.9	26151.1	26249.3	19862.1	15840.8	11567.8	25217	24992.2	20546.6	27328.6	18946.2	25549.4	PGF2a ethanolamide	M+Na	C22H39NO5	81.7174	HMDB
12.56_421.9821m/z		421.982	1	12.5562	0.1036	1	20656.3	34.58	28798.5	15445.8	17724.5	2965.07	1466.91	3690.19	0	146419	0	1181.19	0	2527.5	1571.65	2857.56	0	794.725	919.782	6303.76	1550.77	882.471	3367.66	401.213	1337.53
12.56_423.2233m/z		423.223	1	12.5562	0.166483	1	192201	26.18	184474	143668	108351	2255.27	10232.7	23113	13017	1.72082e+06	0	2135.06	10792.5	0	14671.9	22447.1	32738.6	2586.89	4827.52	5433.18	25359.3	15057.7	8454.25	11754.1	10235.1
12.56_425.2282m/z		425.228	1	12.5562	0.1036	7	82138.4	35.01	99212.8	69463.6	48735.3	2227	2841.85	10841.4	0	741087	0	4475.06	0	4384.45	3944.98	17189.3	10599.4	4270.29	4384.12	10467.8	12566.1	7974.64	2763.64	9079.39	8141.45
12.56_427.2488m/z		427.249	1	12.5562	0.1036	4	63872	15.04	50779.7	39925.4	39126.1	0	1735.49	0	0	586300	4720.61	901.951	1616.09	10097.7	0	0	1474.88	2226.15	0	0	0	0	4555.64	3518.94	0
12.56_446.2175m/z		446.218	1	12.5562	0.0524	4	11885.9	316.23	0	0	0	0	0	0	0	112131	0	0	0	0	0	0	0	0	0	0	0	0	0	0	0
12.56_613.3161m/z		613.316	1	12.5562	0.0419167	2	13576.8	39.85	4144.6	9800.02	7435.39	0	0	190.831	0	127867	0	0	0	0	0	0	0	0	0	114.719	7.46158	0	0	0	0
12.56_623.3416m/z		623.342	1	12.5562	0.1036	1	125127	24.05	89924.2	60953.1	60275.5	0	0	4174.6	0	1.17444e+06	0	0	0	1993.92	0.989991	0	0	0	0	0	2823.72	786.694	0	339.539	4179.34
12.56_626.4214m/z		626.421	2	12.5562	0.0628667	1	13752.2	27.11	13187.5	12873.6	7746.65	1391.13	1495.52	0	0	125509	0	36.2076	0	0	0	1335.42	0	0	0	2317.5	1002.79	1828.7	3069.64	1083.77	0
12.56_642.3226m/z		642.323	2	12.5562	0.0419167	1	32326.9	173.21	4099.98	0	0	0	0	0	0	304971	0	0	0	0	0	0	0	0	0	0	0	0	0	0	0
12.57_358.2381m/z		358.238	1	12.5667	0.208383	2	98284.5	8.57	77087.8	91555.3	85295	56281.7	23108	66538	32413.7	32454.7	85241.6	170269	27730.5	52739.9	38910	245452	48507.3	48184.5	5304.88	12813.4	89585.5	34065.4	22132.2	160061	93140.1
12.57_399.8042m/z		399.804	2	12.5667	0.1036	16	20338.9	68.03	30934.1	25398.1	4684.34	8335.34	21315.3	19628.3	0	35462.1	25504.4	0	26175.8	2355.42	16736.6	0	7429.18	12846.9	7356.77	3818.58	0	8067.73	20906.5	10369.2	12945.5
12.57_432.3021m/z		432.302		12.566					5090	6653	4027	3118.42	3496.77	5236.67	4018.33	3554.72	1856.12	6084.93	2800	5600	2990.71	8138.13	4622.66	2552.03	2483.11	3445.99	5052.04	3920	3678.57	3168.17	3131.9	8'-Apozeaxanthinal	[M+2H]2+	C30H40O2	99.4	KEGG
12.57_453.4047m/z		453.405	2	12.5667	0.135033	6	53836.7	18.66	65438.5	47932.3	48139.5	44528.7	20622.4	29183.5	10381.4	101738	5811.94	25499.4	15251.2	51272.1	22102.2	51665.6	21503.9	22625.5	25367.1	37848.6	21222.1	24980.5	48718.1	18074.6	21590.4
12.57_459.0897m/z		459.09	2	12.5667	0.156	2	208427	18.53	207129	170467	247686	199274	155824	181625	50582.2	186324	73533.6	148026	150471	306226	167640	196985	88832.1	113689	150259	139910	111919	132182	263704	111969	128607
12.57_479.9640m/z		479.964	1	12.5667	0.166467	1	121945	26.96	158905	95979	110950	109119	152869	153343	17815.5	165675	0	74678.2	37736.2	102723	124856	78700.3	0	6260.22	120194	25997.7	0	66864.9	72486.1	20965	6539.91
12.57_480.1649m/z		480.165	1	12.5667	0.0931167	1	23566.8	108.72	26175.7	7762.16	0	7631.14	48174.8	27124.2	0	39670	0	9201.56	0	14522.7	36846.6	0	0	5321.68	50532.6	0	6739.52	0	11131.1	11469.4	0
12.57_599.2012m/z		599.201	1	12.5667	0.156	5	131315	21.36	121664	80434.4	117807	93881.7	158492	146792	20058	233605	0	101046	57001.7	102372	141828	78745.9	0	12151.5	129589	6241.36	10177.2	83868.7	68147.7	34890.9	33518.3
12.57_611.4499m/z		611.45	1	12.5667	0.156	5	252612	6.44	256487	234757	266593	227447	184458	158888	72550	176601	41087.7	143012	127069	251032	168188	217042	74411	106002	166259	157178	145930	166768	265816	97465.7	135678
12.57_617.1082m/z		617.108	1	12.5667	0.114083	4	55628.2	54.75	90781.3	38995.8	37107.5	56927.2	28669.5	26453.8	11504.8	22820.8	8748.44	27471.4	11578.5	54910	50981.1	46389.4	0	15597.2	31676.7	56789.3	10569.4	21791.9	70569.2	15482.9	32514.8
12.57_617.4435m/z		617.443	1	12.5667	0.0931333	12	33818.8	47.34	52262.1	23508.1	25686.2	28442.2	9354.1	14608.6	0	9233.13	0	15414.7	0	26266.4	26378.2	34786.3	5480.43	0	16533.8	11482.9	8469.44	27532	32754.7	0	13166.7
12.57_619.1123m/z		619.112	1	12.5667	0.114083	2	53738.5	5.66	55448.6	50229.4	55537.5	40680.8	33532.4	15664	0	37007.9	0	9563.36	10744.6	25387.6	36937.2	31566.4	8065.69	4694.61	26006.3	39402.6	0	10594.1	45565.5	7048.24	9185.63
12.58_277.1805m/z		277.181	1	12.5772	0.176967	12	73178.5	16.83	87272.9	67757.4	64505	42959	17471.8	44245.2	80862.4	28543.6	97168.6	41257.3	39037.5	76876.1	32048.4	65332.1	59022.5	32650.7	48964.6	68302.5	73082.7	24706.8	58362.6	40566.5	50158.7
12.58_553.3025m/z		553.303	1	12.5772	0.1036	7	37288.2	110.73	21459.4	2504.15	4351.85	10078.2	0	0	0	7845.15	0	0	0	326.59	37083.3	92679.9	0	48503.8	0	122037	1278.09	0	20675.5	2420.91	0
12.58_557.3880m/z		557.388	1	12.5772	0.0931167	1	23430.5	65.3	26281.6	4906.43	28160.8	24913.5	18045	27919.8	0	42406.8	0	25774	0	30329.2	22710.1	24355.6	0	13544.1	22745.8	11055.8	2865.53	5511.14	20825.9	3721.11	1794.01
12.61_484.3079m/z		484.308	1	12.6074	0.0721667	1	6198.78	86.75	2383.73	0	2229.5	1374.27	1015.71	0	0	0	0	38401	0	3325.08	0	17156.1	0	0	1907.85	0	0	0	0	2462.75	0
12.63_1250.7431n	1250.74	626.379	2	12.6284	0.135033	1	2.32748e+06	34	696344	854436	1.32252e+06	26478.5	13477.4	27472	4703.44	2.16877e+07	9234.35	57707.1	0	115418	10234.6	13010.8	9532.45	32397.8	12566.7	13909.6	42499.9	14082	34647.7	9875.47	23906.6		M+2H, M+Na, M+2Na
12.63_310.1871m/z		310.187	1	12.6284	0.0616833	4	8097.24	16.77	4858.82	5803.69	4153.09	748.597	15994.7	5032.75	6983.41	10944.2	6013.2	5646.83	12553.3	171.471	887.933	1600.21	1693.85	2700.35	2519.63	0	2396.12	1877.4	215.745	4838.59	19222.3
12.63_409.2579m/z		409.258	1	12.6284	0.0628667	6	8619.5	165.8	0	0	2672.8	0	0	0	0	81316	0	0	0	0	0	1188.62	2877.85	0	0	352.872	1310.09	0	0	0	0
12.63_418.2557m/z		418.256	1	12.6284	0.156	1	94698.1	27.65	35965.5	32162.6	53140.8	237.16	0	0	0	887797	0	0	0	4892.49	1592.51	4141.62	3034.6	1518.46	0	0	2936.5	1431.5	0	0	0
12.63_429.3321m/z		429.332	1	12.6284	0.124567	15	38717.2	4.81	16754.3	16300.1	17886.9	926.377	0	377.402	0	361835	0	535.679	0	1447.07	0	9.71945	219.389	369.695	497.136	702.978	1359.87	0	301.939	276.032	88.3283
12.63_431.2576m/z		431.258	1	12.6284	0.166483	2	396045	25.92	148425	168115	239765	11376.8	7880.48	21147.8	22502.9	3.57296e+06	0	30079.1	9337.89	35438.1	9388.08	23673.4	15878	12670.2	2377.65	10241.2	24517.3	13544.3	13556.4	20612.8	7050.21	Trandolapril	M+H	C24H34N2O5	77.7259	HMDB
12.63_435.0083m/z		435.008	1	12.6284	0.124567	1	42840.4	20.43	25347.8	16841.4	20480	1038.64	0	0	0	398617	0	1153.97	0	1969.16	905.401	0	0	538.631	0	593.971	0	0	0	0	0
12.63_436.2479m/z		436.248	1	12.6284	0.166483	3	347464	24.05	140585	162524	221928	3372.17	0	12309.9	2205.7	3200384	7174.71	22414.9	216.269	21790.7	3486.04	7742.72	11052.1	3175.74	28.2034	1994.73	8904.01	6180.87	7511.59	8148.04	12910.1
12.63_436.2596n	436.26	437.267	1	12.6284	0.176967	3	268824	23.32	95645.6	129882	154460	8701.39	1481.84	16448.8	0	2.45839e+06	0	17883.6	0	22962.8	3831.49	2213.38	2768.23	6161.76	7695.84	2123.21	3678.56	6976.93	6795.07	3514.28	9552.38		M+H, M+Na
12.63_442.2583m/z		442.258	1	12.6284	0.145517	1	96187.7	36.17	31681.8	36295.1	60527	0	795.065	1516.67	0	894701	0	3903.81	0	4264.48	1317.58	0	0	0	1838.71	0	0	0	233.466	0	0
12.63_642.4850m/z		642.485	1	12.6284	0.145517	2	243007	33.88	143555	125668	231267	135509	184148	207306	13757.2	842673	0	114344	161166	238802	197956	93974	13479.6	130850	188829	72174	50917.4	182683	197948	106183	152470
12.63_645.3545m/z		645.354	1	12.6284	0.0628667	2	104759	116.29	20633.8	0	64877	0	0	1311.07	0	984245	0	0	0	3997.1	0	0	0	2192.7	0	0	0	777.518	0	0	0
12.64_310.2019m/z		310.202	1	12.6388	0.187433	2	121270	11.26	131566	105620	114375	48700.1	89407.6	80762.9	38267.4	17773.2	46514.7	85305.4	83981.5	172452	91405.5	81603.8	103464	79909.7	43527.7	102467	69390.3	54106.8	172401	108377	130932
12.64_431.3194m/z		431.319	1	12.6388	0.114083	10	16422.3	35.26	17951.8	10020.4	21294.6	34.5621	1615.89	4485.66	9.28069	103469	0	4503.64	0	12451.5	6494.56	1866.82	0	655.588	1549.25	0	0	1664.16	248.988	1137.54	0
12.64_436.5746m/z		436.575	2	12.6388	0.13505	1	163301	22.74	147204	92490.4	121485	163281	162061	199193	78281.7	85778.7	17518	132892	79152.7	276181	161129	82339.2	18877.6	134999	170136	51301.7	40640.3	102001	101572	76386.6	59438.4
12.64_436.8245m/z		436.824	2	12.6388	0.13505	9	168997	27.13	110849	106435	169035	154058	118533	196138	38151.4	349935	9878.61	118322	45587.8	273811	144557	78170.4	0	104587	160302	20367.2	16502.1	77071.6	90810.1	59046	30836.1
12.64_589.0894m/z		589.089	1	12.6388	0.07335	1	70855.1	60.31	24417.4	40616.4	10338.4	68906	82748.4	85692.4	0	41978.7	0	46450.9	18145.6	117039	115277	20371.6	0	31656.8	92038.2	12410.2	27279.2	43256.9	7266.35	16815.7	5644.73
12.64_589.4227m/z		589.423	1	12.6388	0.0314333	1	38781.2	37.03	36480.6	17555.2	23956.4	29606	50788.7	65082.4	5313.17	49554.6	0	20964.4	11616.9	34114.4	43453.9	26045.5	0	26322.6	57197	12068.2	4125.46	15779.8	14474	33724.6	14100.2
12.64_613.3412m/z		613.341	1	12.6388	0.0419167	1	29423.7	56.11	11172.8	5882.23	19419	0	0	0	0	246389	0	0	0	48623.7	0	0	0	0	0	359.092	14194.9	0	0	0	0
12.64_649.1440m/z		649.144	1	12.6388	0.114083	2	64860.3	66.95	16390.3	29150.2	63407.4	77708.5	75035	100658	8427.33	19335.5	0	34217.7	15562.6	120706	81491.5	32087.9	6706.4	46672	90080.2	12355.8	4762.6	80702.6	53523.3	37119.6	75374
12.64_649.4780m/z		649.478	1	12.6388	0.114083	14	134717	33.73	67681	130154	134380	98949.6	140134	153583	35155.1	175855	26984	80665	110873	160126	138649	44881.7	36679.6	93082.9	135096	41643.6	57166.3	126097	124119	84702.7	128262
12.65_163.0754m/z		163.075	1	12.6493	0.13505	21	97979.8	36.96	34273.9	28398.8	74171.8	35041.5	53801.1	77299.5	107325	72527.5	188423	64463.8	82231.6	150562	53469.9	16496.7	23004.3	75328.4	58907.8	20488.4	20897.1	66085.8	57259.3	71416.5	64902.6
12.65_312.1094m/z		312.109	1	12.6493	0.0838333	4	35282.3	173.21	0	0	7843.17	0	0	0	0	0	0	241660	0	0	0	9433.71	0	0	0	0	0	0	0	0	0
12.65_396.2851m/z		396.285	1	12.6493	0.0628667	1	23390.6	27.84	23542.7	13186.4	20009.6	17319.1	13805.6	22229.1	1105.35	15348.3	4233.17	8016.99	26037.7	37587.4	22531.1	16067.4	15784.7	8642.52	16176.2	27688.3	17291.5	24811.9	18118	18277.5	14854.5
12.65_444.2409m/z		444.241	1	12.6493	0.03145	1	18151.5	89.69	5603.33	573.962	10614	0	0	0	1032.26	170072	0	0	0	0	0	1737.56	0	0	0	797.841	1403.1	0	840.622	0	0
12.65_497.0341m/z		497.034	1	12.6493	0.13505	2	65027.5	12.66	67453.9	55852.8	71775.9	65297.8	51860.5	54602.3	3909.1	69386.8	11144.9	35078.7	30294.8	150994	72630.5	40790.4	30113	73994.7	64744.8	36597.3	25130.8	58829.7	54424.2	35954.2	43978.9
12.66_286.1339m/z		286.134	1	12.6598	0.2084	1	174967	6.22	133039	150637	141168	70432.1	38377.5	166602	105822	88607.5	63046.5	120934	52898.9	265762	78614.3	115127	119883	46295.5	235774	127136	167196	56882	151279	111931	203058
12.67_404.7977m/z		404.798	2	12.6703	0.0838333	26	32357.7	37.97	39590.7	30363.3	17538.8	10842.8	0	16702.1	2179.4	692.584	27124	12392.2	11761.9	38453.9	7926.91	29033.4	21245.9	15245.7	6665.89	42221.7	18625	17719.5	32933.2	58093.4	6665.98
12.67_579.4120m/z		579.412	1	12.6703	0.18745	1	242138	13.44	247981	188205	205804	141876	192340	216516	57019.4	227544	61572.2	130518	226360	294364	221392	209141	165537	142325	192743	199430	161263	213093	189271	184491	181764
12.67_581.0833m/z		581.083	1	12.6703	0.115267	2	72503.8	2.54	59404.7	57318	60218.3	37791.7	65736.5	74764.1	0	5947.46	0	33787.8	114535	90178.8	87839.9	37473.6	39831.5	49407.6	44217.2	38279.8	67193.9	71512.4	55088.8	57043.9	91497.8
12.67_581.4174m/z		581.417	1	12.6703	0.166483	8	135303	9.12	95640.9	113934	100785	61001	112345	124016	45998.6	63244.9	7358.16	69266.3	134184	170507	121421	106450	108872	66739.8	92914.6	103601	106471	125475	117381	92000.8	112284
12.67_740.4862m/z		740.486	1	12.6703	0.07335	6	37632.2	153.79	0	48066	0	0	4893.88	12457.1	60179.9	233621	0	0	19877.2	0	8911.36	3626.81	87991.2	0	12036	0	99979.3	17340.2	0	12117	11573.6
12.68_525.1198m/z		525.12	1	12.6808	0.115267	3	34600.9	46.74	38404.2	17056.5	19511.1	19865.5	59241.8	45334	4249.73	31092.9	0	30513.7	9518.03	24439.1	43000.3	17900.6	0	11757.1	46081.2	10000.6	0.200949	30673.9	3436.39	5461.76	22657.9
12.68_687.1762m/z		687.176	1	12.6808	0.0628667	1	15378.6	123.85	0	0	19399.6	0	22177.8	20002.8	0	0	5479.63	0	0	29430.2	16783.6	9107.55	0	0	41757.3	0	0	18484.1	18975.9	14819.2	11930.8
12.69_193.0498m/z		193.05	1	12.6913	0.28135	4	99292.5	26.55	117967	78739.1	70627.8	64854.3	49408	73156.4	87057.2	72585.5	159878	45497.1	114632	158630	67062.7	97016.5	81786.3	75416.6	49062	107410	65179.8	73303.4	99032.5	66911.7	38135.3
12.69_349.2379m/z		349.238	1	12.6913	0.187433	18	245978	21.59	199568	189890	130474	174688	158808	290687	25017.3	215160	106459	105676	388867	419299	269846	4141.15	6038.06	77057.9	113308	138408	0	6377	83443.7	56026.3	314147
12.69_408.1102m/z		408.11	1	12.6913	0.0943167	4	24305.8	66.54	17068.7	5207.96	6773.54	7980.01	32951.5	45810.4	0	13841.1	0	13026.7	22749.7	35618.5	30333.4	23166.1	0	11482.2	9894.97	0	0	15630.7	21001.8	3199.25	14447.4
12.69_464.8440m/z		464.844	2	12.6913	0.125733	4	179698	23.22	184887	154004	114820	155929	195796	226105	65634.3	203574	8195.49	104366	45560.4	265440	214922	177977	1912.35	146795	219521	61174.2	70655.8	109114	137593	81720.8	57299.1
12.69_465.0952m/z		465.095	2	12.6913	0.125733	2	319879	23.93	376463	350378	232795	106542	123480	150243	31356.2	848384	0	61428.5	16070.6	162025	124240	105879	0	88940.1	133897	14049	23352.6	64027.8	83770.2	38365.9	27223.2
12.69_521.1286m/z		521.129	1	12.6913	0.104783	3	19160	82.81	31962.3	0	18339.9	20128.8	25341.4	21618.7	0	11316.3	0	16995	0	25779.9	29638.9	7268.13	0	19684.3	35870.1	5871.52	0	21254.7	16623.7	4300.13	17918.9
12.69_547.4148m/z		547.415	1	12.6913	0.124567	5	36962.9	66.86	49849.9	13608.1	21814	11714.4	51815.7	73282.1	0	82572.1	0	16411.4	8258.79	24287.7	33393.9	16066.4	0	6447.19	59933.7	5559.44	5570.8	33789.7	15263.1	348.187	6471.44
12.69_569.3110m/z		569.311	1	12.6913	0.0314333	5	20333.4	67.25	9487.63	1498.33	9045.82	0	0	0	0	191825	0	0	0	0	0	0	0	0	0	0	0	123.752	0	653.223	0
12.69_619.4551m/z		619.455	1	12.6913	0.166483	17	238962	11.25	173575	216208	188173	200677	234215	259395	109896	286254	5118	162505	125120	374597	245231	216723	15141.7	147724	250089	65120.1	107214	169523	207114	173616	86103.4
12.70_252.1574m/z		252.157	1	12.7017	0.187433	1	143636	16.27	139879	147071	79886.7	75023.8	76017.8	102185	44303.2	84692.4	84598.1	77904.5	105709	122559	73620.1	134751	133854	95510.7	83860.1	101388	130032	100652	102396	105010	104279
12.70_287.1777m/z		287.178	1	12.7017	0.0838333	2	16089.7	33.87	9337.37	10503.8	5141.36	2611.05	0	997.269	949.635	141509	0	2274.38	0	1871.02	0	2010.63	3639.54	733.749	2637.93	1492.76	3289.6	0	2898.17	0	3252.94
12.70_445.9923m/z		445.992	1	12.7017	0.0943	2	12394.6	63.07	10367.6	6778.19	2236.49	0	0	0	0	116931	0	0	0	0	0	0	0	0	0	0	0	0	0	0	0
12.70_447.2521m/z		447.252	1	12.7017	0.115267	4	164208	49.05	104064	101491	34755	1759.43	0	3090.68	1526.56	1.53104e+06	0	5890.21	0	3468.43	0	12133	4277.07	1576.18	0	388.4	2479.53	0	4065.76	3222.76	183.677	SR 49498	M+H	C25H30N6O2	78.7774	HMDB
12.70_450.0169m/z		450.017	1	12.7017	0.125733	3	28497	12.08	25145.6	24205.2	19912.5	0	0	0	0	268839	0	0	0	0	0	1100.94	0	1265.93	0	520.69	696.515	0	3215.77	0	0
12.70_451.3352m/z		451.335	1	12.7017	0.125733	1	42800.9	43.78	55153.6	41049.6	21088.9	651.384	790.431	1453.52	321.997	396359	0	1375.23	0	0	1082.73	4446.1	1712.22	789.095	1228.13	3427.52	2102.52	0	1712.51	910.473	2496.19
12.70_457.2626m/z		457.263	1	12.7017	0.136233	7	139592	26.9	85894.9	49187.3	70568.7	0	1528.89	2563.03	0	1.30664e+06	0	2312.62	0	3038.47	0	0	2578.02	1118.48	1030.54	0	0	0	0	1939.05	0
12.70_480.3126m/z		480.313	1	12.7017	0.0419	4	17981.3	24.63	12778.1	8048.65	9204.32	3023.21	4963.27	0	14224.2	8707.02	0	56690	7572.55	0	7892.32	76343.6	12196.2	1681.03	1864.11	0	16956.9	750.391	0	29488.5	0
12.70_547.3366m/z		547.337	1	12.7017	0.0628833	1	45632.1	59.99	18474.1	6623.73	7687.1	1617.8	2293.94	3392.49	0	416453	0	1627.66	0	3563.66	0	2990.34	0	2674.09	2293.45	3524.02	0	0	0	0	36.0377
12.70_613.3381m/z		613.338	1	12.7017	0.0419167	1	38079	56.05	8487.13	7033.57	2174.41	0	0	0	0	359236	0	0	0	0	0	0	0	1127.34	0	1991.95	0	0	0	0	0	Remikiren	M+H-H2O	C33H50N4O6S	78.2766	HMDB
12.70_667.3706m/z		667.371	1	12.7017	0.0628833	1	127859	38.27	65437.6	32279	39290.8	0	0	0	0	1.20622e+06	0	0	0	0	0	2403.41	0	0	0	0	0	0	0	0	0
12.71_229.1446m/z		229.145	1	12.7122	0.124567	4	10628	37.95	5177.25	6219.64	10385.3	6258.68	1796.05	3433.19	0	0	5796.56	3908.97	1651.21	7000.39	8798.45	8749.44	7044.88	7533.92	4119.69	11651.8	0	0	35618.1	6074.42	5258.28
12.71_288.1729m/z		288.173	1	12.7122	0.145517	4	40085.7	27.49	27531.3	47978.4	36382.3	20507.3	24622.4	22531.7	9970.94	33845.1	25084.2	20461.9	33180.4	28030.4	48389.2	26096.7	21570.6	26647.7	11098.5	21207.1	20514	17551.3	102419	35531.7	36043
12.71_288.2168m/z		288.217	1	12.7122	0.252383	1	2.43305e+06	9.05	2.0097e+06	2.37166e+06	2.0669e+06	1.58247e+06	990209	1.21901e+06	1.08472e+06	1.15788e+06	884592	1.32895e+06	2.68232e+06	1.97124e+06	2.57403e+06	1.57454e+06	1.71909e+06	1.49867e+06	1.20347e+06	1.78286e+06	1.34116e+06	811591	5.45998e+06	2.07202e+06	1.68325e+06	L-Octanoylcarnitine	M+H	C15H29NO4	98.6167	HMDB
12.71_398.7621m/z		398.762	2	12.7122	0.176967	13	71597.5	105.53	0	23300.9	0	0	45213.2	6806.96	57961.2	85307.6	21802.7	0	42975.2	0	12139.9	0	178686	0	10952	0	153679	108397	6923.8	56910.5	14827.7
12.71_451.2724m/z		451.272	1	12.7122	0.187433	3	1.49626e+06	24.55	1.1342e+06	1.03246e+06	644463	33347.6	47016.9	87894.6	44591.6	1.35758e+07	20370.6	54442.1	57542.3	86439.3	49624.5	91901.3	83968.2	48506.3	46436.6	65163.3	89243.5	50967.3	59062.6	65676.5	64383.3
12.71_455.2474m/z		455.247	1	12.7122	0.07335	6	46330.1	101.84	29318.6	13884.4	0	0	0	0	0	437077	0	0	0	0	0	1943.72	2841.58	0	0	0	0	0	0	0	0
12.71_457.2535n	457.254	458.25	1	12.7122	0.1467	1	346832	24.07	234566	198381	142845	50.8566	1549.59	3373.92	1187.72	3.26051e+06	0	1865	0	0	1078.81	321.237	0	2865.83	0	0	2531.29	2733.97	2034.97	559.215	1903.98		M+H-H2O, M+H
12.71_460.2381m/z		460.238	1	12.7122	0.07335	1	50102.2	107.45	56484.5	19751	1705.69	704.528	0	0	1314.06	470164	0	0	0	0	0	0.0245935	4839.26	0	0	1970.34	2146.85	0	3256.41	0	0
12.71_465.2279m/z		465.228	1	12.7122	0.0419167	6	10898.1	102.19	0	3013.31	1412.76	0	0	0	0	102475	0	245.186	0	0	0	0	0	0	0	0	0	0	0	0	0
12.71_479.2460m/z		479.246	1	12.7122	0.0838167	1	34812.2	88.11	14897.5	11986.8	0	0	700.637	1805.37	10403.4	309834	0	0	3668.98	0	0	2583.89	14038.4	0	0	0	5110.68	7465.99	0	6095.8	2643.14
12.71_592.3730m/z		592.373	1	12.7122	0.156	1	139054	17.64	75605	105961	103000	101585	43057.7	0	0	290312	0	0	9537.03	20109.4	169980	228686	0	301817	0	398127	1016.98	0	125405	0	2467.25
12.72_217.0487m/z		217.049		12.724					4903	4657	1838	2862.5	992.248	1267.5	1539.17	1133.96	1881.63	1091.1	1194.44	2808.82	1170.71	4328.76	4414.84	1303.38	1072.3	4151.23	3763.01	1101.43	4147.32	1032.28	1299.14	Xanthotoxin	[M+H]+	C12H8O4	91.9	KEGG
12.72_411.2642m/z		411.264	2	12.7227	0.395833	4	513532	95.77	6073.9	365761	15073.5	5906.57	350217	340535	860282	702722	24149.2	21933.1	489135	47814.3	231037	275890	1.13062e+06	15582.3	226899	11502.3	788489	648874	35235	450015	262285
12.72_538.1566m/z		538.157	1	12.7227	0.231417	1	144230	14.3	151151	121033	160507	126988	115418	132568	94355.5	112331	40644.8	30889.8	61590	134117	81239.4	140310	40180.7	81905.9	114610	71882.3	28658.7	76882.3	234145	62802.9	43876.3
12.72_548.1489m/z		548.149	1	12.7227	0.0628667	1	2606.27	173.21	7818.82	0	0	11201.6	0	0	0	0	0	0	0	0	0	0	0	0	0	0	0	0	6166.18	0	0
12.73_247.0940m/z		247.094	1	12.7332	0.199983	12	36580.5	48.84	34204.4	0	29886.7	0	21656.1	23403.8	60468.4	5010.02	138729	0	37123.8	29151.8	21751.7	12259.2	18052.9	29446.6	22497	17352	0	17965.3	32361.3	33253.3	29807.4
12.73_268.1249m/z		268.125	1	12.7332	0.0826667	9	9250.02	108.38	14152.6	5580.39	0	2194.8	1556.91	0	0	0	2713.19	0	0	5449.73	0	20174.6	15700.4	1696.16	0	18293.9	7002.05	6241.27	0	0	2166.93
12.73_376.1695m/z		376.169	1	12.7332	0.0931333	3	22312.2	113.36	0	1285.7	19242.6	415.24	14785.7	1035.81	0	0	0	48858.4	0	0	0	13034.1	34577.3	0	29763	0	2826.76	6844.96	0	55790.9	26518.3
12.73_472.3214m/z		472.321	1	12.7332	0.0314333	1	14962	40.27	21794.4	10412.7	12678.9	0	8601.28	0	0	15728.8	0	0	0	5774.97	5744.3	22196.7	5027.25	5237.64	6013.74	4333.87	0	3398.78	6919.59	0	3651.56	Terfenadine	M+H	C32H41NO2	69.987	HMDB
12.73_717.5418m/z		717.542	1	12.7332	0.0419167	54	9368.34	173.21	0	0	10725.9	0	19421.9	14723.8	0	9438.71	0	0	0	0	0	10365.4	0	4232.2	37829.5	0	5748.03	0	0	0	8987.9
12.74_167.1426m/z		167.143	1	12.7437	0.0931333	41	7673.45	45.77	6291.17	11666.6	5062.54	3016.5	1051.4	2428.84	1427.81	0	4475.15	4366.74	0	6106.88	0	13648.5	7804.99	5120.5	785.198	9383.87	4674.5	0	2553.27	0	7086.86
12.74_402.0826m/z		402.083	1	12.7437	0.1141	2	65200.7	20.36	53196.8	73159	51427.5	64577.5	36408.4	31361.3	47375.6	24799.8	207391	38976.6	33669.2	59492.9	28393	36864.9	30254.7	39891.2	24269.5	42406.1	47865.2	27820.8	68637.8	40897.9	20803.7
12.74_468.3124m/z		468.312	1	12.7437	0.145533	2	102970	22.61	129324	94398.5	85186.2	14131.3	7121.04	7795.15	128076	27377.3	115837	201692	2710.11	5145.96	8739.86	290624	18723.1	7932.83	13406.7	31322.7	9616.54	9979	15054	300887	4861.08
12.74_553.3906m/z		553.391	1	12.7437	0.0617	6	4945.89	153.4	0	0	4197.8	0	7249.83	8114.02	0	0	0	0	0	9650.41	0	13243.4	0	3010.1	13511	0	0	6151.65	0	0	0
12.74_611.4500m/z		611.45	1	12.7437	0.156	5	279842	31.39	144510	224440	357057	250243	138536	264564	53754.1	127308	110385	232247	205430	532801	141656	185197	158622	178869	223760	143221	179927	346645	288381	228172	186665
12.74_619.1114m/z		619.111	1	12.7437	0.1141	2	77337.9	56	9388.54	80877.4	141748	88190.1	56077.1	68107.4	0	15171.3	9655.47	67541.2	100622	172539	62119.3	17557.1	28017.3	50317.6	39202	26179.1	57224.9	100294	83779.4	75389.4	28869.9
12.74_714.4723m/z		714.472	1	12.7437	0.478483	5	715135	97.47	2912.37	565402	9919.2	10186.8	430236	457520	1.29181e+06	1.04525e+06	0	17055	794015	11465	340943	429206	1.50832e+06	0	362584	1648.8	1.14651e+06	939913	4095.09	600298	344982
12.75_467.2505m/z		467.251	1	12.7541	0.147583	1	189983	16.27	222345	160767	186836	0	0	0	468.773	1.02316e+06	0	0	0	0	0	0	0	0	0	11174.5	0	0	0	36.5168	0
12.75_468.2691m/z		468.269	1	12.7541	0.114083	2	135565	13.51	149092	142886	114718	0.0418703	67.6679	0	13227.2	519578	18843.3	15394	0	0	314.068	27706.6	13229.4	874.562	0	10899.8	3317.79	0	0	13154.9	1295.71	Tobramycin	M+H	C18H37N5O9	78.8636	HMDB
12.75_473.2582m/z		473.258	1	12.7541	0.0407333	4	40232.3	41.86	45774.4	21319.9	53602.5	0	0	0	0	293404	0	0	0	0	0	176.721	1340.74	895.408	0	0	0	0	942.478	0	0
12.75_613.3372m/z		613.337	1	12.7541	0.0512167	1	15148	316.23	0	0	0	0	0	0	0	142906	0	0	0	0	0	0	0	0	0	0	0	0	0	0	0
12.75_698.4817m/z		698.482	1	12.7541	0.08265	3	14819.2	46.71	6828.51	17630.3	10694.7	0	12268.7	0	0	82085.5	0	0	17952.1	13663.4	9649.78	0	0	0	0	0	3462.41	4298.01	0	10853	34738.2
12.78_447.2714m/z		447.271	1	12.7844	0.179033	12	256018	23.1	209299	137898	216296	522.542	1345.28	1250.17	3541.04	2.40427e+06	1977.52	0	0	1603.56	0	16281.1	3069.91	5840.4	469.208	11461.1	2413.43	1702.86	8671.41	5333.06	1938.99
12.78_453.0084m/z		453.008	1	12.7844	0.0512167	1	13681.8	173.21	0	0	1924	0	0	0	0	129073	0	0	0	0	0	0	0	0	0	0	0	0	0	0	0
12.78_458.9571m/z		458.957	1	12.7844	0.21045	1	638171	9.05	377123	376963	439416	0	0	0	3754.33	6.01623e+06	0	0	0	0	0	0	0	0	0	0	0	0	0	0	0
12.78_466.0116m/z		466.012	1	12.7844	0.1141	3	40184.8	19.62	49284.9	35486.6	35782.8	1829.09	0	0	0	262584	0	0	0	0	0	1145.58	2854.27	1785.59	0	1793.04	0	0	0	0	0
12.78_471.2751m/z		471.275	1	12.7844	0.15805	8	205481	6.89	209079	189879	217485	0	1269.64	0	0	1.84925e+06	0	0	0	0	1908.47	8293.5	6305.84	8568.33	0	4110.81	0	0	5033.84	0	0
12.78_572.1756m/z		572.176	1	12.7844	0.114083	1	21923.6	23.62	14627.4	9069.29	13408.3	18033.1	8926.14	18762.3	7940.17	0	0	0	0	24409.9	0	34725.5	0	38135.6	28223.5	0	0	28236.6	34378.1	0	0
12.78_692.4191m/z		692.419	2	12.7844	0.04075	2	62827.6	106.28	134895	50528.4	3059.75	0	0	0	0	27189.1	0	0	0	0	0	0	0	1791.23	0	2582.35	0	0	0	0	0
12.78_791.4132m/z		791.413	1	12.7844	0.0826667	1	228844	52.18	79429.9	85915.8	189386	190073	95411.8	75644	29063.3	315625	82413.2	230052	318424	341785	284760	37789.6	13812	0	82375.6	0	132664	98269.6	14703.7	88287.3	225615
12.79_1080.7372m/z		1080.74	1	12.7949	0.449117	1	1.39284e+06	29.36	632204	1.08225e+06	1.14554e+06	939963	1.08453e+06	999533	585648	1.60261e+06	421541	1.26087e+06	1.59953e+06	1.8219e+06	1.42818e+06	491128	427808	149008	554084	353858	975444	789687	368568	704491	1.43108e+06
12.79_294.1855m/z		294.186	1	12.7949	0.105667	2	24583.6	177.04	0	0	0	0	0	5019.63	0	0	0	4251.92	0	0	0	108702	0	8609.74	0	23982.9	43476	4010.88	0	0	0
12.79_301.1989m/z		301.199	1	12.7949	0.147583	3	27599.5	42.25	34493.5	21310.1	14954.7	2989.62	12708.1	6119.26	1944.62	1701.55	25817.8	11150.8	5670.41	29867.4	6181.57	28505.4	20324.9	16237.6	8899.8	58438.5	25586	15103.2	11894.5	8375.34	17021
12.79_467.2946m/z		467.295	1	12.7949	0.0754	2	12341.2	172.67	0	13.1711	6422.55	0	0	0	0	116427	0	0	0	0	0	0	0	0	0	1945.29	0	0	0	0	0
12.79_491.3558m/z		491.356	1	12.7949	0.0531667	1	10258.8	74.89	18618.8	3509.37	8648.23	0	0	0	0	0	0	0	0	0	0	0	0	29905	0	20319.3	6467.23	0	14753.4	0	0
12.79_521.3882m/z		521.388	1	12.7949	0.0827	1	17002.7	100.94	12037.6	24755.4	0	13045.7	0	34910	5330.37	26152.9	2890.65	12298.9	0	21499.2	0	22912.8	0	24351.3	71365.6	0	0	0	0	0	0
12.79_681.3963m/z		681.396	1	12.7949	0.08265	3	62852.3	92.84	17923.7	0	11384.7	0	0	0	0	592946	0	0	0	0	0	0	0	0	0	0	0	0	0	0	0
12.79_697.2449m/z		697.245	1	12.7949	0.116233	3	160118	88.33	0	0	44525.8	44112.2	206746	81201.2	0	194281	0	164627	214908	47345.7	290040	0	0	0	0	0	43141	46647.2	0	24036.8	159337
12.79_783.4105m/z		783.411	1	12.7949	0.16855	1	435831	32.44	144819	287466	244572	224022	354148	304399	146312	667377	80518.8	315697	550687	428365	568173	107391	143497	22899	138892	41570.2	252437	260780	50277.6	221617	461846
12.79_791.6135m/z		791.613	1	12.7949	0.335033	12	1.17922e+06	28.84	581050	923087	1.05937e+06	832397	968474	841871	465597	1.30369e+06	447322	1.04344e+06	1.28199e+06	1.60328e+06	1.17166e+06	425105	332884	192635	478163	287034	733210	701513	356057	572088	1.2609e+06
12.79_791.7462m/z		791.746	1	12.7949	0.272167	9	1.19369e+06	33.58	510346	773540	1.02792e+06	789489	1.01066e+06	883152	306465	1.26148e+06	164463	1.16334e+06	1.46498e+06	1.50002e+06	1.38988e+06	277803	231357	67685.4	416361	151225	724286	702749	186893	526868	1.35544e+06
12.79_915.0133m/z		915.013	1	12.7949	0.0721667	1	444783	22.5	139733	195274	221484	301680	286730	296326	24505.2	631179	25687.7	377263	618191	464322	665720	86642.7	29411.9	0	123308	0	234392	97346.4	0	71271.2	362654
12.79_968.0060m/z		968.006	2	12.7949	0.179017	2	329173	75.6	0	11255.4	203097	195881	400880	107172	0	363322	6424.59	336348	402078	290730	521714	11139.2	4857.75	0	45663.9	8.92301	144099	61440.9	0	54756.7	476763
12.81_1049.5495m/z		1049.55	1	12.8053	0.1895	5	189867	78.24	9103.49	17127.5	89139.8	112723	190819	68074.1	0	322528	0	180399	223050	106617	308282	0	7813.37	0	31172.1	2657.77	72100.4	54666.7	13588.3	20981.8	180988
12.81_1086.2835m/z		1086.28	1	12.8053	0.626067	2	2.12655e+06	19.7	1.2131e+06	1.78697e+06	1.69594e+06	1.4745e+06	1.74819e+06	1.71825e+06	1.0172e+06	2.29413e+06	755398	1.83138e+06	2.32526e+06	2.67699e+06	2.04147e+06	905262	848704	341783	887429	545947	1.52638e+06	1.37465e+06	760797	1.24103e+06	2.12554e+06
12.81_1320.5606m/z		1320.56	1	12.8053	0.491033	1	1.0362e+06	34.25	489541	617091	943410	747663	859791	722741	358947	1.19435e+06	215117	932693	1.14103e+06	1.36425e+06	1.14145e+06	346602	355642	73000.3	398238	229215	765279	606559	280739	494476	1.05343e+06
12.81_1327.5638m/z		1327.56	1	12.8053	0.751817	1	2.41689e+06	7.82	1.70637e+06	1.93365e+06	1.98022e+06	1.73462e+06	1.91425e+06	1.7747e+06	1.20185e+06	2.5893e+06	1.14086e+06	2.12304e+06	2.6341e+06	2.96457e+06	2.26722e+06	1.12488e+06	1.04181e+06	403488	942345	699711	1.79246e+06	1.43783e+06	901464	1.28218e+06	2.36875e+06
12.81_449.3420m/z		449.342	1	12.8053	0.0931667	9	25020.5	87.35	12189.4	0	10467.5	0	0	0	0	0	5841.73	0	0	0	0	17034.6	6889.42	16884.5	16686.3	28261.6	0	6602.7	38525	61256.8	0
12.81_463.3379m/z		463.338	1	12.8053	0.04195	5	2054.25	168.75	0	0	0	0	0	0	0	0	0	0	0	0	0	0	0	3627.83	0	7235.44	0	4140.14	0	0	0
12.81_476.1636m/z		476.164	1	12.8053	0.04195	1	633.378	316.23	0	0	0	0	0	0	0	0	0	0	0	0	0	0	0	4279.58	0	0	0	0	0	0	0
12.81_595.2025m/z		595.202	1	12.8053	0.0531667	3	765.089	316.23	0	0	0	0	0	0	0	0	0	0	0	0	0	0	0	5169.52	0	0	0	0	0	0	0
12.81_649.4791m/z		649.479	1	12.8053	0.189517	14	393099	16.88	307432	357404	429919	267469	126737	398987	74788.7	232038	37917.7	106209	314241	669821	85030.5	264451	212463	211283	399884	216471	253236	465344	346131	412775	170268
12.81_734.5103m/z		734.51	1	12.8053	0.251183	18	389472	42.86	111321	282986	208169	200351	333996	288644	83404.9	699116	91749.6	285236	461195	406505	431975	66295.7	123407	35071	99474.5	32103.8	218975	232459	81366.1	208534	411911
12.81_783.6774m/z		783.677	1	12.8053	0.0931333	9	90814.7	74.01	13194.5	51073.4	18697.9	25079.6	80487.7	91909	22772.8	144875	0	63339.3	138127	15133.4	144501	22751.7	17891.5	0	30475	0	48736.2	66682.1	2382.04	45574.2	90972.5
12.81_789.0784m/z		789.078	1	12.8053	0.04195	1	77880.1	85.73	0	0	0	43895.8	129882	41318.5	0	56448.6	0	68801.7	86682	51396	123278	0	0	0	0	0	11829.6	26267.8	0	12949	62296.5
12.81_789.2108m/z		789.211	1	12.8053	0.158067	6	221335	70.87	16099.3	42530.7	160043	96554.2	244883	151987	0	361143	0	150063	327131	190593	300227	0	0	0	20559.4	5943.98	76540.6	56111.5	0	80347.8	243066
12.81_789.2737m/z		789.274	1	12.8053	0.0314333	1	79165.4	82.56	0	13806.5	15175.9	30343.3	103367	32109.1	0	172295	0	39947.8	117119	74766	91930.5	0	0	0	6972.36	0	27565.3	24503.7	0	26772.2	62711.4
12.81_839.1522m/z		839.152	1	12.8053	0.324533	1	638682	31.42	220318	397698	416990	382058	588554	504942	166584	815992	32332.4	520352	756200	731156	799244	182914	136497	29452.9	216387	46421.9	376788	352589	95026	352385	714396
12.81_839.4397m/z		839.44	1	12.8053	0.335017	1	559552	25.83	236905	310316	399693	351375	540502	440351	157303	636904	60342.3	466524	674563	602591	681340	150975	123275	36024.3	228438	85847.7	343273	303221	108373	286298	628814
12.81_849.5822m/z		849.582	1	12.8053	0.241883	3	1.3756e+06	33.56	546984	1.06985e+06	1.06217e+06	818413	1.29654e+06	1.09066e+06	519756	1.64279e+06	324268	1.29305e+06	1.54783e+06	1.6065e+06	1.32953e+06	416670	387070	194533	521313	288882	997430	968681	430601	741551	1.43488e+06
12.81_903.5482m/z		903.548	1	12.8053	0.355983	1	468514	43.1	127595	285735	331527	327600	382769	375063	95571.9	549163	72377.1	405651	542975	522448	602095	98406.8	73212.8	8676.38	147450	16988.2	311786	238268	39073.8	197391	527881
12.81_903.7808m/z		903.781	1	12.8053	0.3455	106	768399	29.38	307380	562692	514033	459362	655770	573936	236404	1.00451e+06	156809	653624	867471	921484	901425	211354	228427	66980	277119	122826	472295	471285	190178	444015	851041
12.81_910.7015n	910.701	911.706	1	12.8053	1.68812	9	2.52682e+07	16.95	1.38445e+07	1.91303e+07	1.86127e+07	1.54514e+07	2.07478e+07	1.90017e+07	1.2492e+07	3.07981e+07	1.24737e+07	1.96673e+07	2.7895e+07	3.00285e+07	2.5111e+07	1.0056e+07	1.02136e+07	4.9794e+06	1.01288e+07	6.61974e+06	1.62992e+07	1.5354e+07	9.52659e+06	1.41255e+07	2.5081e+07		M+H-H2O, M+H
12.81_917.6232m/z		917.623	1	12.8053	0.10365	1	74129.2	70.11	0	36912	0	67026.9	56299.2	17185.7	0	104361	0	49708.5	71496.9	173642	109391	8633.93	0	0	34964.2	5441.37	19277.6	113768	0	56130.7	65982.4
12.81_979.1792m/z		979.179	1	12.8053	0.2931	1	280305	60.86	38988.2	85180.4	197825	171153	290891	223602	19029.4	316321	0	253303	381454	267065	359106	6413.11	15656.9	4231.92	44743.7	0	102186	149899	0	106210	324495
12.81_990.6765m/z		990.677	1	12.8053	0.08265	2	292776	37.17	62762.7	139801	118340	220638	192368	201147	38764.6	380083	15044.8	252037	378754	325195	422082	80280	34948.3	0	94120.4	0	164879	79570.3	17727.7	98795.2	288006
12.82_1079.1968m/z		1079.2	1	12.8158	0.0931333	1	573454	17.17	261605	317533	370249	362474	421120	395925	161120	767832	208770	467995	701468	673177	675802	165422	104624	2985.09	207848	24507.5	298194	306668	103542	225373	554971
12.82_1079.2867m/z		1079.29	1	12.8158	0.0721833	2	497783	9.79	257834	247985	297505	311180	390006	341088	139951	638707	178588	354460	660038	621917	584687	165157	61640.5	0	184412	22671.1	221675	296713	65917.3	198790	541741
12.82_1079.3785m/z		1079.38	1	12.8158	0.0721833	1	453570	12.04	208196	215451	258860	288747	403157	349169	72968.1	649093	65638.9	333555	540082	565583	542077	161930	61929.7	0	137118	0	228267	278265	38162	177406	602581
12.82_1081.2850m/z		1081.28	1	12.8158	0.158067	3	242641	58.89	49703.8	94244.3	172380	226612	286189	150418	20857.5	20257.3	0	303226	331903	273760	303296	31863.3	0	0	14847.2	2.01779	138499	51621.5	0	41831.9	367535
12.82_297.1669m/z		297.167	1	12.8158	0.0754	7	14812.5	299.24	0	0	0	0	0	0	0	0	0	0	0	0	0	0	110070	2748.86	0	2443.73	0	0	0	0	0
12.82_649.1451m/z		649.145	1	12.8158	0.147583	2	258329	20.6	266305	201576	307106	209186	43936.3	325624	0	42191.6	36413.3	67191.7	174652	533130	0	168665	152146	152388	310910	143963	125852	232843	229989	217913	104217
12.82_697.4823m/z		697.482	1	12.8158	0.7716	6	2.50967e+06	23.28	1.08755e+06	1.70229e+06	1.67048e+06	1.4437e+06	2.20152e+06	1.91614e+06	854869	3.60373e+06	794704	1.89634e+06	2.81524e+06	2.68103e+06	2.81296e+06	789402	736928	350937	915144	487030	1.41128e+06	1.41373e+06	757838	1.32181e+06	2.58351e+06
12.82_741.1385m/z		741.138	1	12.8158	0.730867	1	7.14207e+06	24.36	3.17168e+06	4.96141e+06	5.09643e+06	4.44343e+06	6.0558e+06	5.33719e+06	2.56848e+06	8.99632e+06	2.56884e+06	5.91893e+06	8.13303e+06	8.21598e+06	7.67123e+06	2.16369e+06	2.15454e+06	1.06324e+06	2.57293e+06	1.40773e+06	4.2506e+06	4.01801e+06	2.09964e+06	3.74635e+06	7.43965e+06
12.82_742.2010m/z		742.201	1	12.8158	0.147667	2	227508	63.95	30424.6	96252.4	185245	200978	126153	161728	0	175418	14147.3	275400	301395	320721	310531	8713.74	0	5798.66	50435	0	95151.8	128405	6242.73	44393.7	261262
12.82_743.5726m/z		743.573	1	12.8158	0.10685	2	96649.7	66.97	0	0	36204.5	61912.5	124879	44552.3	4305.47	94055.9	0	119232	94744.7	140172	106449	0	0	0	5203.19	0	36229.4	23956.4	0	11455.2	82807
12.82_790.3465m/z		790.347	1	12.8158	1.5007	2	1.66231e+07	19.23	8.57533e+06	1.24518e+07	1.19826e+07	1.02537e+07	1.34481e+07	1.24834e+07	7.7647e+06	2.073e+07	7.64666e+06	1.29815e+07	1.84753e+07	1.90898e+07	1.72682e+07	6.44406e+06	6.26963e+06	3.11634e+06	6.56155e+06	4.19616e+06	1.04434e+07	1.00899e+07	6.08717e+06	9.10919e+06	1.68284e+07
12.82_790.4809m/z		790.481	1	12.8158	1.32373	2	1.70565e+07	17.67	9.2589e+06	1.24665e+07	1.30742e+07	1.05472e+07	1.37581e+07	1.25474e+07	7.92525e+06	2.16658e+07	8.41652e+06	1.37304e+07	1.8491e+07	2.05435e+07	1.6763e+07	6.73519e+06	6.50492e+06	3.32665e+06	6.63644e+06	4.46497e+06	1.08528e+07	1.02829e+07	6.32364e+06	9.25604e+06	1.73358e+07
12.82_797.1444m/z		797.144	1	12.8158	0.08265	1	195824	10.52	67355.4	81507.2	69374.9	149418	152671	164382	12815.5	175307	11496.4	182837	213023	176391	334363	38729.8	7460.4	0	52780.2	0	106600	82783.8	9901.66	72024.5	230887
12.82_919.2415m/z		919.241	1	12.8158	0.08265	3	585625	9.65	267050	309850	322104	391399	370992	412132	160645	729389	157837	497829	720837	667170	794896	166223	61596.2	0	177987	0	311291	273677	50484.2	268910	641819
12.83_1082.5540m/z		1082.55	1	12.8263	0.251183	1	445240	49.11	124155	306185	383847	348523	406463	291577	28970.9	365849	20487.5	508571	570870	581390	533223	103049	15133	0	156302	19306.6	314171	240547	10932.4	189971	437526
12.83_1327.8990m/z		1327.9	1	12.8263	0.0858833	1	672467	24.67	354080	577509	550071	440232	616282	494925	210944	839838	119016	598011	819096	787639	681637	257812	226611	51816.4	287519	155823	476745	500066	163991	351028	778241
12.83_709.3747m/z		709.375	1	12.8263	0.04195	1	70413.4	87.75	22016.1	14357.9	644.494	0	0	0	0	664277	0	0	0	0	0	0	0	0	0	0	0	0	0	0	0
12.83_743.6350m/z		743.635	1	12.8263	0.0649167	1	21975.8	132.4	0	0	0	0	41952.4	0	0	0	0	47458	12263.8	26796.2	38614.5	0	0	0	0	0	0	0	0	0	22807
12.83_783.2101m/z		783.21	1	12.8263	0.168533	2	190866	76.07	10299.8	40973.7	157743	152031	227634	101251	0	93675.9	0	209765	158630	274266	314511	0	0	0	14565.3	0	36267.1	65778.7	0	31159.9	245447
12.83_783.2759m/z		783.276	1	12.8263	0.32455	1	414608	52.99	82788.5	232587	289808	276998	442413	329843	34120.5	367522	10300	375448	511454	500332	545010	43298.3	57050.3	3682.03	132069	13588.7	246169	253076	8647.07	150804	480263
12.83_849.4392m/z		849.439	1	12.8263	0.594633	2	1.6492e+06	20.88	911393	1.19966e+06	1.39681e+06	1.05952e+06	1.25542e+06	1.25066e+06	735146	2.0548e+06	630764	1.44794e+06	1.78028e+06	2.03171e+06	1.67194e+06	639142	535631	286353	604962	387833	1.13801e+06	932970	533894	918812	1.68362e+06
12.83_853.7244m/z		853.724	1	12.8263	0.460767	163	1.3405e+06	21.32	814359	1.19564e+06	1.22837e+06	845079	1.13414e+06	1.03614e+06	616193	1.45792e+06	605960	1.11853e+06	1.4519e+06	1.80363e+06	1.29661e+06	575921	587353	290680	574904	442000	1.0114e+06	875220	622871	837016	1.40094e+06
12.83_915.0125m/z		915.012	1	12.8263	0.26285	1	1.12589e+06	38.09	478949	868348	1.09027e+06	869908	1.17268e+06	671823	309438	787796	155277	1.09655e+06	1.39766e+06	1.46436e+06	1.32168e+06	324959	261234	83565.3	412396	187974	783245	589674	342478	611516	1.1878e+06
12.83_919.4735m/z		919.473	1	12.8263	0.73085	2	2.6871e+06	16.37	1.61829e+06	2.19356e+06	2.17386e+06	1.79885e+06	2.23513e+06	2.09067e+06	1.30833e+06	3.1324e+06	1.07087e+06	2.14055e+06	3.01769e+06	3.31623e+06	2.56346e+06	1.1897e+06	1.17433e+06	502106	1.13046e+06	725919	1.91898e+06	1.77626e+06	1.00322e+06	1.57481e+06	2.86168e+06
12.83_989.4308m/z		989.431	1	12.8263	0.147583	1	1.05181e+06	33.75	509665	952173	1.02872e+06	603610	942697	723443	502093	1.14517e+06	401036	953531	1.1927e+06	1.24763e+06	1.09652e+06	368504	377809	212481	444299	358846	829684	731497	434352	628166	1.12236e+06
12.83_995.8438m/z		995.844	1	12.8263	0.04195	136	658042	11.17	319155	399295	358230	414921	547952	468799	169733	912360	169247	570065	822442	718591	709379	237807	175823	24539.4	262939	68835.8	331229	404059	153145	332491	683663
12.83_995.9284m/z		995.928	1	12.8263	0.0531667	12	815178	23.54	371360	579291	579373	530132	718640	595815	257129	1.09531e+06	204667	658830	949925	967388	859112	299848	206427	34399.2	348387	115271	438732	513442	232113	391830	927096
12.84_1080.5566m/z		1080.56	1	12.8368	0.0544167	2	43474	89.07	0	52936.6	34541.1	20633.9	73695.9	31166.9	7607.54	0	0	37135.3	91335.3	51272.3	39315.1	0	0	4990.23	12687.9	0	21142.8	23761.8	0	13993.9	69991.6
12.84_1382.8158n	1382.82	692.415	2	12.8368	0.179017	2	1.35833e+06	43.22	375951	269706	626654	0	1386.19	0	13438.4	1.27866e+07	0	0	10413.5	0	0	10082.3	4044.69	1799.6	4949.95	1420.66	28184.7	33132.4	3074.77	6548.5	0		M+2H, M+2Na
12.84_473.2984m/z		473.298	1	12.8368	0.261683	8	1.3197e+06	19.19	800954	552422	631506	0	0	0	0	1.245e+07	0	0	0	0	0	27923.1	15311.3	23712.5	0	37121.4	8242.58	7698.35	11900.5	0	0
12.84_473.3611m/z		473.361	1	12.8368	0.117333	24	43619.5	20.61	25593.8	19172	17490.3	0	0	0	0	411505	0	0	0	0	0	154.689	0	0	0	85.0686	0	0	9.84394	0	0
12.84_479.0372m/z		479.037	1	12.8368	0.1476	1	78682.3	40.87	94667.4	43514.9	56720.7	0	0	0	0	742285	0	0	0	0	0	557.713	2871.3	0	0	3982.95	1441.01	0	0	0	0
12.84_480.2733m/z		480.273	1	12.8368	0.148767	1	448449	20.39	223167	179874	271542	0	0	0	3755.32	4.19499e+06	1953.72	21498.1	0	0	0	20443.6	2401.85	3778.94	0	1914.13	8.03704	0	0	20921.9	0
12.84_591.3609m/z		591.361	1	12.8368	0.0754	2	61446.3	173.21	0	0	4837.85	0	0	0	0	579683	0	0	0	0	0	0	0	0	0	0	0	0	0	0	0
12.84_623.2218m/z		623.222	1	12.8368	0.0754167	1	0	---	0	0	0	0	0	0	0	0	0	0	0	0	0	0	0	0	0	0	0	0	0	0	0
12.84_747.1348m/z		747.135	1	12.8368	0.1895	1	223682	51.52	51065.2	79307.7	142608	125663	240402	212629	7951.91	229267	0	218111	239547	215247	316021	26053.3	14870.8	0	32321.1	0	122070	105689	0	62940.4	300310
12.84_790.5481m/z		790.548	1	12.8368	0.6272	1	9.04999e+06	21.54	5.30209e+06	8.00375e+06	7.85757e+06	5.8621e+06	7.50939e+06	6.71254e+06	5.01471e+06	1.06954e+07	4.65602e+06	7.32332e+06	9.74622e+06	1.15628e+07	7.79396e+06	3.9546e+06	4.14911e+06	2.31873e+06	3.82895e+06	3.10164e+06	6.65017e+06	5.9893e+06	3.87976e+06	5.58757e+06	9.143e+06
12.84_849.7262m/z		849.726	1	12.8368	0.168533	56	918503	36.6	331373	649794	721760	595575	996668	715695	186419	875998	113125	913437	1.04531e+06	993993	1.05464e+06	206803	172487	28953.1	325680	127638	552705	602775	168933	386675	1.17153e+06
12.84_888.2337m/z		888.234	1	12.8368	0.199983	1	280589	60.67	13022.1	102222	197424	159967	279601	186009	31837.8	378145	0	253044	359030	288767	367219	22362.9	0	0	52886.1	5013.64	116192	78760.6	0	82339.2	340821
12.84_919.3184m/z		919.318	1	12.8368	0.803017	1	2.73829e+06	16.19	1.61538e+06	2.18453e+06	2.15938e+06	1.80811e+06	2.2595e+06	2.05039e+06	1.26764e+06	3.16127e+06	1.10237e+06	2.26086e+06	3.16222e+06	3.32959e+06	2.67411e+06	1.14104e+06	1.10079e+06	498205	1.14303e+06	745498	1.90847e+06	1.68713e+06	1.00962e+06	1.60509e+06	2.71795e+06
12.84_990.6767m/z		990.677	1	12.8368	0.355983	2	715597	37.48	257803	517436	601832	508268	575010	503117	355285	836142	125378	706563	772497	1.05979e+06	619633	211548	148955	53851.6	282033	143894	407067	456867	174694	339490	693457
12.85_1079.2868m/z		1079.29	1	12.848	0.469283	2	901429	31.36	578202	754922	1.12125e+06	768404	748871	542186	432877	732107	491987	882521	861100	1.44713e+06	754492	365300	344190	199735	392083	342009	794256	628332	330511	484936	919583
12.85_389.2508m/z		389.251	1	12.848	0.387417	2	396129	28.52	31978	22358.2	18533.8	9540.98	0	15537.3	19625.6	0	49617.2	2.63513e+06	0	12763	0	49685.5	39249.7	28562.6	17091.8	44206.3	21569.6	1777.87	12543.7	13404.3	14881.9
12.85_475.2821m/z		475.282	1	12.848	0.179033	8	466036	23.9	259260	179954	293909	0	0	0	0	4.3761e+06	0	0	0	31904.6	0	11031.7	0	0	0	4887.02	23655.9	0	8316.42	0	0
12.85_486.2838m/z		486.284	1	12.848	0.179033	1	219063	36.45	152951	69915.2	124351	0	0	0	0	2.06663e+06	0	0	0	0	0	0	0	0	0	0	0	0	0	0	0
12.85_487.2506m/z		487.251	1	12.848	0.0545333	2	42121.3	316.23	0	0	0	0	0	0	0	397370	0	0	0	0	0	0	0	0	0	0	0	0	0	0	0
12.85_489.2533m/z		489.253	1	12.848	0.0545333	2	60837.7	89.63	20978.5	28609.8	0	0	0	0	0	573940	0	0	0	0	0	0	0	0	0	0	0	0	0	0	0
12.85_503.1765m/z		503.176	1	12.848	0.0439333	2	525.619	316.23	0	0	0	0	0	0	0	4958.67	0	0	0	0	0	0	0	0	0	0	0	0	0	0	0
12.85_507.2798m/z		507.28	1	12.848	0.0335333	2	10018.5	316.23	0	0	0	0	0	0	0	94514.2	0	0	0	0	0	0	0	0	0	0	0	0	0	0	0
12.85_569.3115m/z		569.311	1	12.848	0.0544167	5	18252.9	316.23	0	0	0	0	0	0	0	172198	0	0	0	0	0	0	0	0	0	0	0	0	0	0	0
12.85_701.3582m/z		701.358	1	12.848	0.0229667	2	15334.7	173.21	0	0	10723.9	0	0	0	0	144667	0	0	0	0	0	0	0	0	0	0	0	0	0	0	0	Elaterinide	M+H-H2O	C38H54O13	75.9994	HMDB
12.85_845.4412m/z		845.441	1	12.848	0.0963667	4	146646	43.81	32778.4	67757.3	86663.3	119128	128582	102727	11099.3	207898	0	172170	101543	244562	144317	0	24168.1	0	50494.4	0	80664.6	103977	35088	110019	240879
12.85_916.1643m/z		916.164	1	12.848	0.240717	1	459008	55.9	142366	317247	499921	345643	336788	242064	50899.2	160951	8599.66	543372	671841	679586	736953	85330.4	50929.5	0	77772	18236.3	337617	175387	67567.5	125722	534113
12.86_431.2398m/z		431.24	1	12.8598	0.06415	8	9476.89	316.23	0	0	0	0	0	0	0	0	0	64910.2	0	0	0	5734.07	0	0	0	0	0	0	0	0	0
12.86_641.3539m/z		641.354	1	12.8598	0.0649	4	40023.9	137.85	0	578.993	3484.14	0	0	2452.9	0	0	0	0	0	0	3144.38	0	0	153326	0	131513	0	0	0	2158.2	0
12.86_687.1741m/z		687.174	1	12.8598	0.138283	1	278642	22.2	234373	349320	252235	215155	123772	243556	28804.5	52643.6	0	162548	124553	403230	146541	221205	184201	90015.9	198042	161963	205528	254117	359165	70339.7	204840
12.86_709.3704m/z		709.37	1	12.8598	0.0327167	1	39483.2	173.21	0	0	7622.88	0	0	0	0	372483	0	0	0	0	0	0	0	0	0	0	0	0	0	0	0
12.86_797.1440m/z		797.144	1	12.8598	0.0733667	1	156173	56.56	21970.8	206039	148237	99784.1	162508	133847	11421.3	176355	20803.1	153303	182828	137597	187146	23306.8	30171.3	4024.17	51006.1	30201.5	161456	109494	0	50061.7	239509
12.86_989.5146m/z		989.515	1	12.8598	0.115367	26	691069	30.51	295461	675001	703552	402109	623570	491439	404519	684285	359268	606299	752985	774872	683067	248602	218559	190482	267774	261357	640711	504860	307511	400950	754859
12.86_992.3436m/z		992.344	1	12.8598	0.199983	1	525189	52.75	128765	342053	522643	366385	507031	457560	89110	366691	60759.4	561982	663574	670624	580490	146782	92357.5	0	164669	25863.5	450110	295139	35396.4	107710	812614
12.87_1079.3766m/z		1079.38	1	12.8704	0.1665	1	497428	37.15	229541	379989	588035	349328	473877	339178	199160	530336	158524	478953	543352	719370	407827	113931	135835	98242.9	243551	136477	447677	409363	100379	311243	543903
12.87_381.1886m/z		381.189	1	12.8704	0.16855	7	56316.8	14.13	63898.2	57024.7	48027.6	14765.4	5415.78	9595.96	12592.7	0	0	46431.9	0	86988.8	8823.76	68630.7	19095	60073.7	19324.4	55981.3	27049.2	24364.1	32041.3	6676.61	0
12.87_756.5559m/z		756.556	1	12.8704	0.0649333	17	45402.7	173.21	0	18533.2	0	0	0	0	67197.5	0	0	0	0	0	0	7252.85	132249	0	0	0	155816	16705.4	0	8566.29	16725.7
12.87_913.4763m/z		913.476	1	12.8704	0.0208833	1	322620	37.75	130094	312173	225589	143930	320135	286181	199165	365373	86357	282841	381828	370526	271599	58102.3	148978	49227.5	112473	121099	270081	190957	117243	215151	284531
12.88_521.3946m/z		521.395	1	12.8808	0.09305	1	4562.91	135.68	0	0	8592.45	6437.97	249.591	0	0	0	0	0	0	0	6219.35	6083.85	0	8522.7	6913.38	0	0	10894.2	0	0	0
12.88_741.2013m/z		741.201	1	12.8808	0.176967	13	1.78106e+06	31.41	813584	1.44151e+06	1.55326e+06	1.16444e+06	1.59376e+06	1.55992e+06	760884	2.06158e+06	535264	1.57875e+06	1.85889e+06	2.18883e+06	1.62699e+06	644466	614974	419522	722000	461085	1.17881e+06	1.04587e+06	555980	1.07357e+06	1.9529e+06
12.88_797.2114m/z		797.211	1	12.8808	0.0524	1	27839.2	112.04	0	14251.5	39926.9	27956.9	0	37441.3	0	0	0	75949	0	26519.6	44320.6	0	0	0	8292.31	0	24026.9	19554.9	0	0	73653.5
12.89_299.1112m/z		299.111	1	12.8912	0.0523167	9	20560.3	104.59	28342.3	7771.69	0	3124.63	0	0	0	0	0	13858.2	0	0	0	28697.7	45008.4	14244.8	0	37038.7	21953.4	0	7451.75	0	3289.48
12.89_995.8442m/z		995.844	1	12.8912	0.5623	136	1.22478e+06	14.56	876694	1.17338e+06	1.08243e+06	875824	985574	995473	770494	1.19895e+06	665003	1.01659e+06	1.25838e+06	1.68338e+06	972254	652128	685708	349941	547031	475579	1.05573e+06	831605	605342	767571	1.20946e+06
12.90_376.9445m/z		376.945	1	12.9017	0.0524	1	16609	316.23	0	0	0	0	0	0	0	156688	0	0	0	0	0	0	0	0	0	0	0	0	0	0	0
12.90_477.0186m/z		477.019	1	12.9017	0.0524	1	14299.4	316.23	0	0	0	0	0	0	0	134900	0	0	0	0	0	0	0	0	0	0	0	0	0	0	0
12.90_482.2955m/z		482.295	1	12.9017	0.176883	3	906602	63.58	149490	165344	430775	0	0	0	0	8.55285e+06	0	0	0	0	0	2097.58	0	9142.89	0	0	0	0	0	0	0
12.90_484.2804m/z		484.28	1	12.9017	0.0524	5	124162	99.82	8536.3	0	16978.7	0	0	0	0	1.17134e+06	0	0	0	0	0	2142.18	0	0	0	0	0	0	0	0	0	Fexofenadine	M+H-H2O	C32H39NO4	69.6259	HMDB
12.90_490.2923m/z		490.292	1	12.9017	0.10685	2	193847	28.96	120378	123848	69713.9	0	0	0	0	1.8236e+06	0	0	0	8019.76	0	0	0	0	0	0	0	0	16222.9	0	0
12.90_494.0480m/z		494.048	1	12.9017	0.16855	1	59860.8	13.88	60194.2	51388.8	67999.4	0	0	0	0	538602	0	0	0	0	0	1573.01	0	0	0	0	0	0	0	0	0
12.90_495.3648m/z		495.365	1	12.9017	0.1895	1	73481.9	31.07	96205.2	73696.8	50543.6	1419.54	0	313.649	0	532122	0	0	0	983.62	0	7425.71	3242.4	2743.11	3269.82	5980.24	53.5974	12.2864	12191.5	378.948	1260.09
12.90_501.2874m/z		501.287	1	12.9017	0.179033	1	270998	9.18	139072	143770	164788	0	0	0	0	2.55659e+06	0	0	0	0	0	0	0	0	0	0	0	0	0	0	0	Corchoroside B	M+H-H2O	C29H42O8	71.4512	HMDB
12.90_513.1497m/z		513.15	1	12.9017	0.0851167	4	96919.3	43.4	33961.9	85621.9	84599.7	50278.9	53472.4	75099.1	13435.2	0	0	20921.3	104566	136769	68317.2	48987.1	77475.2	15776.7	13793.8	40204.3	123740	110748	54855.2	104304	157011
12.90_547.3338m/z		547.334	1	12.9017	0.0733667	1	39244.3	130.19	2554.94	545.626	0	0	0	0	0	370229	0	0	0	0	0	0	0	0	0	0	0	0	0	0	0
12.90_591.3607m/z		591.361	1	12.9017	0.218883	2	121226	96.02	5541.64	3140.98	0	0	0	0	0	1.14364e+06	0	0	0	0	0	0	0	0	0	0	0	0	0	0	0
12.90_767.4740m/z		767.474	1	12.9017	0.0314333	1	16341.5	86.6	0	15163	15225.7	0	0	0	0	154165	0	0	0	0	0	0	0	0	0	0	0	0	0	0	0
12.90_849.7941m/z		849.794	1	12.9017	0.0314333	9	66103.2	88.81	0	18974.7	33604.1	14587.5	112158	20772.7	13436.3	75029.1	0	73430.9	77935.3	28590.1	95596.9	146.796	0	0	12409.1	0	31216.8	26173.2	0	0	106104
12.91_310.2168m/z		310.217	1	12.9122	0.199983	6	44001.2	53.12	22797.3	6522.33	17694.1	6714.51	0	6514.68	0	0	27921.5	54423.5	0	0	0	234630	0	0	0	950.271	51090	0	0	56800.9	0
12.91_496.0340m/z		496.034	1	12.9122	0.168533	1	13344.2	50.65	18328.3	12455.2	5935.24	0	0	0	0	125889	0	0	0	0	0	0	0	0	0	0	0	0	0	0	0
12.91_497.2851m/z		497.285	1	12.9122	0.117333	11	474881	44	532996	357522	210433	2744.14	0	0	6382.99	4.44171e+06	2982.53	15208.2	0	5353.93	0	14430.8	6948.64	7932.88	0	0	8299.35	0	0	7273.45	0
12.91_519.2625m/z		519.263	1	12.9122	0.0931333	5	32055.9	28.67	34085.8	37603.4	20835.2	0	0	0	0	302414	0	0	0	0	0	27002.8	0	759.262	0	0	3871.12	0	0	0	0
12.91_523.2720m/z		523.272	1	12.9122	0.0628	1	36143.4	117.33	4340.21	14038.9	0	0	0	0	0	340976	0	0	0	0	0	424.237	0	0	0	0	0	0	0	0	0
12.91_657.3601m/z		657.36	1	12.9122	0.09305	1	45895.3	316.23	0	0	0	0	0	0	0	432974	0	0	0	0	0	0	0	0	0	0	0	0	0	0	0
12.91_731.5362m/z		731.536	2	12.9122	0.0628	14	92429.7	97.77	965.285	18358.6	38822.5	0	0	0	0	871978	0	0	0	0	0	0	0	0	0	0	0	3065.75	0	4161.2	0
12.91_995.9282m/z		995.928	1	12.9122	0.54135	12	1.14755e+06	11.23	909956	1.13665e+06	1.07122e+06	884051	910330	935526	730162	1.00875e+06	695763	971116	1.20027e+06	1.63165e+06	820666	658787	623347	390534	598344	439608	939230	798064	525972	775304	1.08131e+06
12.92_217.0855m/z		217.085	1	12.9227	0.156017	13	35361.8	21.45	37827.8	33750.8	24432.9	26054.9	5912.46	7832.64	55275.7	0	51692.3	11720.3	1979.24	32855.3	0	35530.9	37110.6	36152.4	7622.23	42578.2	24555.1	13316.2	50786	11783.3	13815.1	Artemidiol	M+H-H2O	C13H14O4	85.9773	HMDB
12.92_311.1974m/z		311.197	1	12.9227	0.0512167	11	3194.3	316.23	0	0	0	0	0	0	0	0	0	13860.9	0	0	0	25802.1	0	0	0	0	0	0	0	0	0
12.92_515.2441m/z		515.244		12.92					1199	2684	1914	1144.08	1152.45	1132.5	921.667	12124.5	573.469	1421.92	964.815	2195.59	957.857	2043.62	1535.94	613.514	1205.41	1095.68	1668.07	962.857	1519.64	965.465	1236.21	Telmisartan	[M+H]+	C33H30N4O2	100	KEGG
12.92_543.1508m/z		543.151	1	12.9227	0.0209667	3	10505.3	296.79	0	0	0	0	0	0	0	0	0	0	0	0	0	0	0	4035.47	0	0	0	0	0	0	85414.2
12.92_724.5341m/z		724.534	1	12.9227	0.0721833	34	61491.8	91.72	0	0	26778.6	0	108888	95842.7	0	58390.5	0	51017.8	20902.9	134325	57893.7	0	0	72026.2	68113.7	0	13548.5	100719	0	22527	109597
12.93_208.0749m/z		208.075	1	12.9331	0.103617	8	15751.1	104.58	3197.83	0	7300.37	0	3444.87	0	0	0	0	0	0	0	3529.66	0	18368.3	0	0	0	23691.3	0	77754.4	0	11401.8
12.93_399.1783m/z		399.178	1	12.9331	0.114083	7	104138	86.66	0	55733.2	53438.7	0	161844	0	0	2377.36	0	0	0	0	133987	0	79125	0	0	0	241869	0	187959	26927.7	301532
12.93_538.1576m/z		538.158	1	12.9331	0.1036	1	17432.1	86.94	0	16382.5	18144.9	0	10630.6	18413.4	0	0	0	21403.6	25949	0	14568	10513.4	0	39711.3	12280	0	0	36992.4	13684.3	12944.7	0
12.93_717.2071m/z		717.207	1	12.9331	0.157283	1	320766	37.37	232590	265089	464619	329074	259625	318060	16314.9	55535.4	0	286510	190480	732573	302184	159401	180477	233722	236749	184305	107778	336324	401038	153764	350079
12.93_717.5411m/z		717.541	1	12.9331	0.178983	54	446352	25.03	306133	489853	543070	418177	324467	411537	74195.8	184598	37203.9	349359	385494	772108	377192	340176	196168	259657	298158	268842	271652	441812	484723	324608	487806
12.93_756.5523m/z		756.552	2	12.9331	0.0512167	4	20303.3	127.6	0	29102.3	6721.04	0	0	0	13055.3	80600.7	0	0	0	0	10171.2	0	40709.1	0	9203.63	0	70918.9	26040.6	0	0	0
12.93_848.1567m/z		848.157	1	12.9331	0.582083	1	815052	16.36	739917	698767	941357	769324	461912	519935	513539	526273	688084	860693	682106	1.43002e+06	591475	512114	369943	349336	444388	425609	576889	510147	439859	465500	717965
12.93_919.1631m/z		919.163	1	12.9331	0.343433	1	378564	14.52	282943	348024	378590	333008	294562	279486	175711	290403	78573.1	430094	376422	630095	306773	197854	160633	86785.6	156798	85356.6	281502	265867	122454	257347	430602
12.96_511.3187m/z		511.319	1	12.9634	0.0931333	2	34202.2	28.82	29222.7	27826.9	45556.9	0	0	0	0	248089	0	0	0	0	0	0	0	0	0	0	0	0	0	0	0
12.96_680.4223m/z		680.422	1	12.9634	0.1664	1	108296	19.79	28962.1	42327.7	41249.7	55895.3	17082	0	0	610591	0	0	0	4270.52	64984.1	85340.7	0	382246	0	269992	0	206.869	48208	2801.74	3156.56
12.96_753.4716m/z		753.472	2	12.9634	0.364317	12	4.52774e+06	11.87	2.05578e+06	2.10823e+06	2.53909e+06	11054.9	5167.16	2840.89	0	4.26429e+07	0	8398.66	28083.5	54.0014	3656.69	2895.18	21591	44592.1	2095.09	14043	0	20231.8	6138.3	13806.1	14361.8
12.97_355.1014m/z		355.101		12.972					2293	1550	1605	1202.63	1083.33	2225.83	2064.17	1383.96	1638.78	2128.08	1210.19	4779.41	1453.57	1942.65	1644.53	1331.08	2595.27	1250.77	1153.31	1074.29	1257.14	1623.87	2578.45	Chlorogenic Acid	[M+Na]+	C16H18O9	90.1	KEGG
12.97_433.2768m/z		433.277	1	12.9739	0.124567	1	22074.7	316.23	0	0	0	0	0	0	0	0	0	151196	0	0	0	0	0	0	0	0	0	0	0	0	0
12.97_491.2976m/z		491.298	1	12.9739	0.156	1	587527	109.02	56806.8	48268.9	319962	0	0	0	0	5.5427e+06	0	0	0	0	0	0	3131.38	7183.06	0	0	5242.37	0	33825.7	0	46380.1
12.97_491.3628m/z		491.363	1	12.9739	0.0931333	1	21074.2	90.2	5057.11	2808.26	16439.1	0	0	0	0	198813	0	0	0	0	0	0	0	2770.16	0	0	0	0	6078.29	0	3355.86
12.97_511.9623m/z		511.962	1	12.9739	0.0617	1	272017	76.27	126599	121756	417227	0	0	0	0	2.5662e+06	0	0	0	0	0	0	0	0	0	0	0	0	0	0	0
12.97_512.2966m/z		512.297	1	12.9739	0.103617	1	331173	4.3	347542	321543	324434	0	0	0	0	1.09937e+06	0	0	0	0	0	0	0	0	0	0	0	0	0	0	0
12.97_515.3013m/z		515.301	1	12.9739	0.197833	11	395003	9.21	306347	317079	363349	6950.65	0	0	0	3.71314e+06	0	2419.09	0	0	0	24706.2	0	7333.21	0	7689.67	4277.73	0	0	964.058	0
12.97_517.2854m/z		517.285	1	12.9739	0.0512167	3	56262.9	129.58	5594.51	5036.34	52664.9	0	0	0	0	530782	0	0	0	0	0	1368.44	0	815.984	0	0	0	0	0	0	0
12.97_530.9672m/z		530.967	1	12.9739	0.0512167	1	76456.1	107.84	12190.2	0	30462.5	0	0	0	0	721284	0	0	0	0	0	0	0	0	0	0	0	0	0	0	0
12.97_755.4186m/z		755.419	1	12.9739	0.0721667	4	29600.6	313.53	0	0	0	0	662.341	0	0	277101	0	0	1160.85	0	0	0	0	0	727.503	0	0	0	0	0	0
12.98_139.0387m/z		139.039		12.976					9119	9616	7238	5762.5	4261.63	6250	5907.5	5456.6	6434.69	4756.85	5670.37	10877.9	4723.57	7246.37	7196.09	5418.92	4878.38	6297.07	6809.42	4755.71	7943.75	5431.68	6132.76	4-Hydroxybenzoic acid	[M+H]+	C7H6O3	99.2	KEGG
12.98_292.1206m/z		292.121		12.982					3593	2671	1243	905.921	904.393	1305.83	1790.83	1673.58	1181.63	1250.68	1187.04	3075	1022.14	2806.14	2650.78	1310.81	1562.16	2387.35	2106.89	1393.57	1883.93	941.441	1456.03	Cyproconazole	[M+H]+	C15H18ClN3O	96.7	KEGG
12.98_450.2997m/z		450.3	1	12.9844	0.07335	2	19107	173.21	0	10059.1	0	0	0	0	24077.3	0	0	55839.4	0	0	0	87951.2	2361.97	0	1709.97	0	6276.42	3988.42	0	46639.3	0
12.98_755.2363m/z		755.236	1	12.9844	0.156	4	164849	35.98	70124.4	35262.2	74834.6	102151	185059	223687	0	46600.1	0	57028.3	215502	173845	204525	64138.6	26432.9	98315.3	223797	56073.4	0	207401	152888	162223	265670
12.99_310.2177m/z		310.218		12.988					9867	7625	7880	4913.16	678.295	6037.5	2421.67	2698.11	4507.14	10817.1	818.519	4194.12	742.143	32745.6	2805.47	3266.22	716.216	3087.96	8648.38	1015.71	2443.75	7948.95	4947.41	Methadone	[M+H]+	C21H27NO	83.8	KEGG
13.01_146.0730n	146.073	129.07	1	13.0053	0.208383	8	179982	18.08	188169	168795	122423	61338.8	89120.1	126063	60978.8	109025	105625	98081.7	131990	271839	85060.6	165710	152510	122358	106013	175193	129331	143069	172432	98714.4	108275		M+H-H2O, M+H
13.01_340.2264m/z		340.226	1	13.0053	0.07335	5	12257.4	173.21	1032.44	0	0	0	0	0	0	0	0	32537.2	0	0	0	63945.1	0	0	0	243.814	6945.55	0	0	23028.9	2191.84
13.01_537.2871m/z		537.287	1	13.0053	0.0628667	7	21602.5	316.23	0	0	0	0	0	0	0	203797	0	0	0	0	0	0	0	0	0	0	0	0	0	0	0
13.01_552.9553m/z		552.955	1	13.0053	0.0628833	1	25955.1	34.59	6964.23	10579.7	5421.58	0	0	0	0	244860	0	0	0	0	0	0	0	0	0	0	0	0	0	0	0
13.01_595.2017m/z		595.202	1	13.0053	0.0628667	3	6782.98	150.32	0	0	0	0	0	0	0	0	0	0	0	0	10406.5	0	0	7515.8	20544.9	0	0	10044.9	10925.9	0	0
13.01_828.5195m/z		828.519	1	13.0053	0.03145	1	28406.2	173.21	0	9447.29	0	0	0	0	0	267983	0	0	0	0	0	0	32118.4	0	0	0	13673.1	5715.6	0	0	0
13.02_356.1435m/z		356.144	1	13.0158	0.0524	2	8915.42	316.23	0	0	0	0	0	0	0	0	0	0	0	0	0	72014.7	0	0	0	0	0	0	0	0	0
13.02_397.9831m/z		397.983	1	13.0158	0.0419167	1	8189.61	316.23	0	0	0	0	0	0	0	77260.5	0	0	0	0	0	0	0	0	0	0	0	0	0	0	0
13.02_505.9732m/z		505.973	1	13.0158	0.228167	1	974297	29.72	301443	258571	449162	0	0	0	0	9.19148e+06	0	0	0	0	0	0	0	0	0	0	0	0	0	0	0
13.02_506.3075m/z		506.307	1	13.0158	0.2177	2	713363	25.45	245727	218084	348922	0	0	0	0	6.71442e+06	0	0	0	24036.4	0	0	0	950.801	0	0	0	0	0	4565.58	0
13.02_513.2969m/z		513.297	1	13.0158	0.125733	7	289799	100.41	31144.5	0	63057.5	0	0	0	0	2.73167e+06	0	0	0	0	1728.66	97.7834	0	0	0	0	0	0	0	0	0
13.02_517.2659m/z		517.266	1	13.0158	0.0524	3	40077.8	57.58	6102.92	1713.29	7084.46	0	0	193.176	0	375598	0	1652.48	0	0	0	0	0	3.6221	0	0	0	0	0	0	0
13.02_517.3247m/z		517.325	1	13.0158	0.259617	20	1.52941e+06	12.28	737148	626740	802097	0	0	9290.24	0	1.43307e+07	0	27380.2	0	77024.5	0	8563.19	8276.44	27261.1	6025.33	21339.8	8116.27	20175.3	0	0	6625.16
13.02_517.3906m/z		517.391	1	13.0158	0.0838167	1	40601.4	78.62	7833.46	1311.25	12749.9	0	0	0	0	383032	0	0	0	0	0	0	0	0	0	0	0	0	0	0	0
13.02_519.3086m/z		519.309	1	13.0158	0.187433	2	568839	26.9	270700	200325	347001	0	0	0	0	5.30824e+06	0	6220.41	0	77321.8	0	3320.23	0	9670.13	0	2673	40311.1	0	0	0	0
13.02_523.2726m/z		523.273	1	13.0158	0.0943	1	93383.7	48.48	3940.24	9465.8	11941.1	609.185	0	1648.9	0	874069	0	2474.74	0	0	575.731	0	0	623.82	1153	708.438	0	783.399	0	335.55	2009.35
13.02_524.9856m/z		524.986	1	13.0158	0.301517	1	2.04432e+06	17.62	1.13201e+06	1.00912e+06	1.41643e+06	25128.1	0	12657.9	0	1.91669e+07	0	32312.4	9328.35	23129.7	0	15951.2	0	45342	12559.7	12592.8	10673.7	18978	29151.2	35659.7	33269.9
13.02_525.0565m/z		525.057	1	13.0158	0.166483	1	51957.8	26.51	48645	32330.4	55966.1	5225.21	0	0	0	480877	0	1305.58	0	0	0	2064.8	0	1542.56	0	0	0	0	0	0	0
13.02_525.3197m/z		525.32	1	13.0158	0.187433	7	1.05659e+06	10.59	1.18332e+06	971507	1.01494e+06	32806.6	1665.18	20661	10875.3	9.53832e+06	0	32203.1	0	0	0	63807.7	37223.5	32825.5	17269.1	19865.4	39295.4	15312.1	0	15646.8	8896.81
13.02_532.2919m/z		532.292	1	13.0158	0.135033	1	153806	34.19	120337	120987	209702	0	0	0	0	1.451e+06	0	0	0	0	0	159.006	0	0	0	0	0	0	0	0	0
13.02_549.2801m/z		549.28	1	13.0158	0.03145	3	9081.94	316.23	0	0	0	0	0	0	0	85678.6	0	0	0	0	0	0	0	0	0	0	0	0	0	0	0
13.02_714.3977m/z		714.398	2	13.0158	0.0524	2	39880.5	150.37	0	19933.9	0	0	0	0	0	368484	0	0	7604.26	0	0	829.99	12260.6	0	0	0	4767.74	2409.33	0	5942.77	0
13.02_777.9624m/z		777.962	2	13.0158	0.301517	2	2.10444e+06	31.24	818605	653244	1.19508e+06	4245.73	0	0	0	1.98471e+07	0	0	0	0	0	0	0	0	2369.03	0	0	5888.03	0	6990.82	0
13.02_785.9496m/z		785.95	2	13.0158	0.17695	1	880108	31.21	186529	125064	239667	0	0	0	0	8.30291e+06	0	0	0	0	0	0	622.498	0	0	0	0	0	0	0	0	Dynorphin B	M+2H	C74H115N21O17	89.5358	HMDB
13.03_188.1200n	188.12	171.117	1	13.0263	0.124567	5	93715.1	22.12	38719.5	85794.5	89082.5	19739	46636.9	73121.9	32462.6	62746.7	40330.9	42746.8	90162.5	135545	54683.7	93295.3	61568.6	69443.3	65561	85148.7	40817.7	84329.3	96097.4	55783.1	64351.8		M+H-H2O, M+H
13.03_370.2372m/z		370.237	1	13.0263	0.12575	1	52511.3	19.77	14041.2	20636	16258	0	3217.31	0	24573.6	0	0	163127	0	0	0	152175	33735.3	0	0	0	27476.5	1399.69	0	180470	10450.4
13.03_394.9644m/z		394.964	1	13.0263	0.0628833	1	16597.6	316.23	0	0	0	0	0	0	0	156582	0	0	0	0	0	0	0	0	0	0	0	0	0	0	0
13.03_525.3917m/z		525.392	1	13.0263	0.124567	1	30815.9	16.76	35437.7	25238.6	31771.5	2053.77	8870.5	0	0	158686	0	0	0	0	6096.74	0	0	0	5412.53	0	0	4631.68	0	7681.19	7925.13
13.04_233.1543m/z		233.154	1	13.0367	0.07335	42	9245.71	87.4	6007.06	5130.15	0	1238.89	0	0	3312.7	0	5567.98	31241.7	0	0	0	40326.5	5879.1	1756.15	0	2209.33	12811.6	0	602.755	7997.11	0
13.04_519.0431m/z		519.043	1	13.0367	0.0628833	4	15742.3	173.21	0	0	4850.27	0	0	0	0	148512	0	0	0	0	0	0	0	0	0	0	0	0	0	0	0
13.04_623.2229m/z		623.223	1	13.0367	0.0419167	1	3797.57	173.21	0	0	11392.7	13253.2	0	0	0	8939.27	0	0	0	0	0	0	0	0	0	0	0	0	0	0	0
13.04_989.4311m/z		989.431	1	13.0367	0.760217	1	705605	17.37	654948	573046	805223	700910	413927	374989	573893	359996	636255	701690	631039	1.20217e+06	487614	461452	365906	188647	338931	385743	519649	390785	320459	432349	523767
13.05_246.1234n	246.123	229.12	1	13.0472	0.17695	22	103456	26.44	120606	102292	68918.4	28614	43746	68522.8	38068.9	11818.4	20434.8	54872.1	73647.7	157075	41249	110134	83258.4	78915.7	46906.5	113085	73204.4	76480.3	96437.4	59011.3	52661.8		M+H-H2O, M+2Na-H
13.05_617.4626m/z		617.463	1	13.0472	0.07335	3	25198.5	100.82	21113.1	0	44289.5	13775	16691.5	22766.9	0	0	0	0	29300.3	18155.2	33648.4	0	3380.11	0	24682.5	0	0	44588.1	0	96806.8	17033.1
13.05_913.0143m/z		913.014	1	13.0472	0.937483	1	1.17284e+06	26.87	1.31802e+06	624024	1.57647e+06	1.00204e+06	422503	384608	563354	1.12804e+06	1.61504e+06	1.00039e+06	694770	1.92776e+06	605183	489908	231610	400059	370141	675387	491827	445053	668938	357226	700265
13.06_143.0861m/z		143.086	1	13.0577	0.115267	4	33336.7	22.97	41771.5	31417.9	26820.7	10569.4	6435.65	12345.9	955.083	9713.56	3004.72	19664.4	15911.6	42967.6	4044.09	36195.3	32299.1	20410.4	18001.9	37058.7	23794.1	18155.5	36468.9	9175.47	14444.6
13.06_246.1621n	246.162	247.169	1	13.0577	0.217683	3	288534	27.64	315069	267143	177233	165733	76743	251121	136989	137064	121171	206193	106470	336251	143272	256716	219722	103326	276945	252512	293223	76184.7	218028	191029	322377		M+H-H2O, M+H
13.06_292.1678n	292.168	315.161	1	13.0577	0.313183	7	488079	16.57	432102	372277	309118	358038	98261.9	264677	180025	33865.5	70225.5	524210	56936.6	244163	101678	820091	297862	157610	201616	185022	818460	138711	182207	395299	538061		M+H-H2O, M+H, M+Na
13.06_539.2643m/z		539.264	1	13.0577	0.0419167	4	56457.7	17.86	5359.34	4467.77	6397.26	0	0	493.928	0	530313	0	0	0	0	1323.27	0	0	0	7.56553	0	1411.72	1420.56	0	758.18	2648.05
13.06_568.9476m/z		568.948	1	13.0577	0.0419167	1	17253.3	86.69	2400.58	2527.98	0	0	0	0	0	162767	0	0	0	0	0	0	0	0	0	0	0	0	0	0	0
13.06_723.4379m/z		723.438	1	13.0577	0.156	7	129151	118.16	10975.9	0	36326.4	37784.9	5082.06	0	0	1.075e+06	0	0	0	0	61935.3	66931.3	0	194302	0	244002	0	0	10632.2	0	0
13.06_736.4228m/z		736.423	1	13.0577	0.0314333	2	21651.8	316.23	0	0	0	0	0	0	0	204263	0	0	0	0	0	0	0	0	0	0	0	0	0	0	0
13.07_291.1567m/z		291.157	1	13.0682	0.124567	15	9884.8	108.2	14351.1	5686.27	0	969.196	240.598	2365.85	15364.6	0	5704.13	32486.4	0	3327.6	0	40226.2	11945.9	2465.27	0	8740.8	4265.92	732.043	1135.64	7821.06	0	1-[(5-Amino-5-carboxypentyl)amino]-1-deoxyfructose	M+H-H2O	C12H24N2O7	85.5595	HMDB
13.07_331.2028m/z		331.203	1	13.0682	0.07335	11	14536.2	315.27	0	0	0	0	0	0	329.15	136761	0	0	0	0	0	0	0	0	0	0	0	0	0	0	0
13.07_398.7623m/z		398.762	2	13.0682	0.145517	13	54863.9	155.98	0	0	0	0	0	0	19349.8	92282.6	0	0	4792.18	0	1729.43	0	130797	0	3416.56	0	161806	85465.7	0	19836.7	0
13.07_411.2162m/z		411.216	1	13.0682	0.103617	9	28334.8	83.59	0	4974.57	0	0	3149.66	3336.93	5948.7	241939	0	2.98587	4424.46	0	4351.01	2961.9	5416.79	0	2331	0	3956.95	6011.89	0	7212.1	3602.08
13.07_425.2177m/z		425.218	1	13.0682	0.114083	4	38039.3	38.45	43925.8	43967	0	17979.6	22929	56580.2	0	122225	0	25315.2	12261.6	63627.1	19033.3	40828.5	28948	31027.5	14537.6	34802.5	38047.4	16350.7	15866.8	21638.4	20905.2
13.07_520.9828m/z		520.983	1	13.0682	0.166467	2	729228	56.75	167594	48529.7	99651.9	0	0	0	0	6.87529e+06	0	0	0	6583.82	0	0	0	0	0	0	2836.4	0	0	0	0
13.07_526.3910m/z		526.391	1	13.0682	0.08265	1	24572.4	173.21	906.773	0	0	0	0	0	0	231815	0	0	0	0	0	0	0	0	0	0	0	0	0	0	0
13.07_526.9904m/z		526.99	1	13.0682	0.156	1	313340	173.21	0	0	28370.6	0	0	0	0	2.95603e+06	0	0	0	0	0	0	0	0	0	0	0	0	0	0	0
13.07_532.3340m/z		532.334	1	13.0682	0.292233	3	957560	8.67	653762	633242	553075	15311.1	2927.07	7241.93	5679.39	8.84999e+06	0	5280.76	0	201209	4836.18	16142.4	0	16854.8	0	13125.9	49594.8	5702.22	5929.03	0	5608.8
13.07_532.6685m/z		532.668	1	13.0682	0.218867	1	453323	8.41	301581	277132	254874	0	0	0	0	4.20233e+06	4307.8	0	0	109607	0	0	0	0	0	0	22994.3	0	0	0	0
13.07_533.2980m/z		533.298	1	13.0682	0.0523833	1	145382	173.21	0	0	6891.17	0	0	0	0	1.37153e+06	0	0	0	0	0	0	0	0	0	0	0	0	0	0	0
13.07_535.3031m/z		535.303	1	13.0682	0.0419167	3	102704	17.56	12276.6	14753.5	10385.6	0	0	0	0	968910	0	0	0	0	0	48.222	0	0	0	993.591	0	0	0	0	0
13.07_538.2827m/z		538.283	1	13.0682	0.0523833	5	34222.4	65.69	2796.6	1818.07	6396.5	0	0	0	0	322275	0	419.971	0	0	0	0	0	0	0	0	0	0	0	0	0
13.07_541.3124m/z		541.312	1	13.0682	0.0628667	6	665938	28.62	653310	416794	403451	8304.56	0	0	0	6.2156e+06	0	26304	0	29144.6	0	26980.4	0	14384.3	0	8339.41	2326.84	0	0	0	0
13.07_545.3144m/z		545.314	1	13.0682	0.217683	1	367345	6.98	262519	228925	253057	0	0	0	0	3.46552e+06	0	0	0	0	0	0	0	0	0	0	0	0	0	0	0
13.07_559.2609m/z		559.261		13.066					2767	2574	2174	886.184	808.786	960.833	785.833	10816	688.776	1145.21	831.481	1710.29	767.857	1696.28	1182.81	646.622	941.216	964.506	1229.25	765.714	666.071	1236.49	1067.24	Atorvastatin	[M+Na]+	C33H35FN2O5	94.5	KEGG
13.07_567.2960m/z		567.296	1	13.0682	0.0524	2	44557.9	70.43	14006.5	20216.8	2974.7	951.51	0	0	0	418993	0	0	0	0	0	1417.38	0	0	0	2587.57	0	0	0	0	0
13.07_613.3439m/z		613.344	1	13.0682	0.0838167	2	29429.9	316.23	0	0	0	0	0	0	0	277640	0	0	0	0	0	0	0	0	0	0	0	0	0	0	0
13.07_714.4049m/z		714.405	2	13.0682	0.02095	2	36016.5	109.26	0	15013.3	0	0	0	2681.4	6303.16	329607	0	0	0	0	0	2075.01	6084.27	0	1148.73	0	5246.56	4301.76	0	2538.05	0
13.07_797.4982m/z		797.498	2	13.0682	0.2503	77	3.13718e+06	6.3	1.95257e+06	1.87685e+06	1.72356e+06	0	68.0675	0	0	2.95798e+07	0	11720.4	0	0	0	0	0	8992.27	0	0	0	3350.16	0	15959.2	0
13.07_807.9628m/z		807.963	2	13.0682	0.145517	1	759149	1.45	142718	145103	146913	0	62337	50266.8	56593.7	6.82685e+06	0	0	65512.1	0	42531.4	36216.7	75454.4	0	29667.9	0	54264.2	77804.6	0	71284.1	55582.6
13.08_238.1422m/z		238.142	1	13.0787	0.104783	1	21216.6	40.41	14212.1	6405.35	2937.48	7025.53	0	11331.3	0	0	0	7782.63	6943.67	24391.6	2797.22	21025.7	23808.5	16625.3	2781.36	19686.3	15987.3	6586.5	24821.5	19015.4	14087.9
13.08_410.7622m/z		410.762	2	13.0787	2.13657	10	6.18273e+06	94.91	6609.83	5.01968e+06	2957.87	3033.16	4.19508e+06	4.70137e+06	9.00366e+06	1.03361e+07	117368	315754	6.26519e+06	8769.19	3.03637e+06	3.36263e+06	1.31991e+07	17509.4	2.65098e+06	4472.37	1.06021e+07	8.21138e+06	90655.3	4.91885e+06	3.09377e+06
13.08_480.3117m/z		480.312	1	13.0787	0.197917	4	87931.3	54.18	23985.7	6573.53	19470.8	0	0	0	115229	33337	29607.9	375399	0	0	0	416442	23115.1	0	1705.76	0	30696.1	0	0	216213	0
13.08_539.3949m/z		539.395	1	13.0787	0.1467	1	82623.3	38.21	109807	90064.2	47998.8	2080.65	0	841.286	0	524899	0	96.7264	0	2459.39	0	3752.2	0	0	1067.28	5833.75	4090.77	0	3545.01	0	0
13.08_540.6292m/z		540.629	1	13.0787	0.0419167	1	139285	123.49	0	3586.72	13777.4	0	0	0	0	1.31401e+06	0	0	0	0	0	0	0	0	0	0	0	0	0	0	0
13.08_741.2013m/z		741.201	1	13.0787	0.23865	13	703970	11	498138	650147	688243	399091	472503	540006	495627	681896	704209	510055	793052	1.11494e+06	490439	328047	394198	206633	309316	257842	517087	474867	425747	461687	582078
13.08_789.4841m/z		789.484	1	13.0787	0.0628833	3	171076	173.21	0	0	14643.4	0	0	0	0	1.61393e+06	0	0	0	0	0	0	0	0	0	0	0	0	0	0	0
13.09_219.1744m/z		219.174	1	13.0892	0.156	63	39865.2	28.21	27246.2	43524.9	48824.5	27470.7	17473.8	49358.3	36699.7	0	57446.5	41696.6	6050.6	19356.3	4505.88	22033.5	28944.3	10984.2	19946.3	35886.9	24078.1	31678.2	27752.3	27436.7	48112.2
13.09_221.1539m/z		221.154	1	13.0892	0.0838167	10	28695.7	30.64	35843.6	25334.1	19578.3	25039.8	16328.4	17370.7	43400.4	0	22110.8	37922.2	19427.2	34720.1	13644.5	37253.5	25674.7	10754.4	12388	29867.8	23502.8	14923.6	16435.3	27752.7	21832.6
13.09_240.1956m/z		240.196	1	13.0892	0.156	1	71065.2	22.95	52302.3	79071.9	81821.5	22335.8	52622.5	44502.2	30093.5	16704	13913.3	25223.7	53566.2	49804.8	39066.7	65702.6	67746.6	25398.2	35243.2	39092.7	41336.5	60240.8	95956.7	46649.2	37242.2
13.09_551.9612m/z		551.961	1	13.0892	0.0628833	1	23042.9	316.23	0	0	0	0	0	0	0	217386	0	0	0	0	0	0	0	0	0	0	0	0	0	0	0
13.09_786.6021m/z		786.602	1	13.0892	0.0419167	14	34680.6	161.54	0	104042	0	0	0	5186.11	0	10158.3	0	0	25941.2	0	0	0	25724.5	0	0	0	0	21890.8	0	27118.6	0
13.10_555.3025m/z		555.303	1	13.0996	0.08265	1	95342	52.67	135731	39116.3	111179	0	0	0	0	719839	0	0	0	0	0	0	0	0	0	0	0	0	0	0	0
13.10_558.2959m/z		558.296	1	13.0996	0.0628833	1	33037.6	91.52	16153.6	3911.35	3501.4	0	0	0	0	311675	0	0	0	0	0	4689.58	0	0	0	0	0	0	0	0	0
13.10_568.3259m/z		568.326	1	13.0996	0.0721833	1	101274	66.39	133072	146718	24031.7	0	0	0	0	197587	0	0	0	0	0	0	1609.03	0	0	0	0	0	0	0	0
13.11_535.3234m/z		535.323	1	13.1101	0.2503	2	693649	5.33	544232	490147	509264	0	0	3689.69	0	6.52457e+06	0	3445.82	0	16152.9	0	4154.87	0	8745.43	0	8915.71	0	0	0	0	0
13.11_541.0672m/z		541.067	1	13.1101	0.08265	1	18829.9	124.99	0	1766.07	7082	0	0	0	0	177640	0	0	0	0	0	0	0	2840.64	0	0	0	0	0	0	0
13.11_554.2736m/z		554.274	1	13.1101	0.0721667	2	32059.5	86.93	5809.65	0	6425.91	0	0	0	0	299448	0	2013.24	0	353.066	0	0	0	0	0	0	0	1256.61	0	0	1393.85
13.11_557.3156m/z		557.316	1	13.1101	0.208383	2	307947	3.97	313745	316191	293906	0	0	0	0	2.78516e+06	0	3814.85	0	0	0	0	0	3257.4	0	2553.21	0	0	0	0	0
13.11_561.3122m/z		561.312	1	13.1101	0.0721667	3	97337.5	82.92	40373.4	28371.2	127984	4715.69	0	0	0	910224	0	938.418	0	0	0	1499.79	0	0	0	0.0694937	0	0	0	1868.52	0
13.11_567.9603m/z		567.96	1	13.1101	0.0512167	2	12685.4	51.68	1935.33	6485.82	5186.71	0	0	0	0	119674	0	0	0	0	0	0	0	0	0	0	0	0	0	0	0
13.11_824.4721m/z		824.472	2	13.1101	0.145517	1	413281	38.35	427311	191647	303333	0	0	0	0	3.89888e+06	0	0	0	0	0	0	0	0	0	0	0	0	0	0	0
13.14_547.0836m/z		547.084	1	13.1404	0.0616833	1	12536	173.21	0	0	1970.12	0	0	0	0	118265	0	0	0	0	0	0	0	0	0	0	0	0	0	0	0
13.14_552.2876m/z		552.288	1	13.1404	0.08265	1	69827.6	87.35	3576.25	15585.2	4124.87	0	0	1875.32	0	647135	0	717.36	0	13258.5	0	0	0	686.955	1108.41	0	0	5803.07	0	0	3776.67
13.14_552.3513m/z		552.351	1	13.1404	0.260783	1	3.37029e+06	15.99	2.31084e+06	2.42559e+06	3.08343e+06	151176	53183.5	135937	76797.1	3.05375e+07	39905.4	226220	79429.1	343702	54902.5	114408	74204.6	153346	87346.8	104832	94906.3	150683	85714.3	99615.4	175440
13.14_575.3247m/z		575.325	1	13.1404	0.08265	3	64614.4	101.11	19503.6	0	40317.8	0	0	0	0	609570	0	0	0	0	0	0	0	0	0	0	0	0	0	0	0
13.15_419.2520m/z		419.252	1	13.1508	0.0721833	8	8088.63	316.23	0	0	0	0	0	0	0	76307.8	0	0	0	0	0	2206.03	0	0	0	0	0	0	0	0	0
13.15_790.2126m/z		790.213	1	13.1508	0.0628833	1	418798	10.62	344188	418905	413364	131031	285234	350512	172022	490010	539252	304953	527658	636639	303097	245687	288997	190898	201730	175091	369055	286121	319647	291985	393702
13.15_841.4280m/z		841.428	2	13.1508	0.0512	1	23860.6	32.73	4928.42	9824.37	8591.05	0	0	0	0	225100	0	0	0	0	0	0	0	0	0	0	0	0	0	0	0
13.16_288.1133m/z		288.113	1	13.1613	0.145517	1	100636	9.4	94804.5	79181.7	83505	49431.7	14352.3	82521.1	38918.3	0	48463.2	74669.6	13144.3	133395	24086.5	68077.2	93513.6	14567.4	134034	90258.4	106509	9713.39	58781.3	55453.4	138553	Rutaecarpine	M+H	C18H13N3O	84.4713	HMDB
13.16_301.1998m/z		301.2	1	13.1613	0.22935	5	345452	19.51	345937	259687	385798	138157	201038	159583	103432	92277.6	174458	339315	155112	713933	215321	292079	223227	249478	186579	425364	360703	204102	234157	195860	248930
13.16_387.1616m/z		387.162	1	13.1613	0.166483	3	97013.8	18.82	85404	62294.4	90212.6	46268.9	13942.1	94644.6	64073	0	24750.9	94720.2	2949.1	106617	9319.37	56701.3	84333.4	18966.1	136533	89980.3	104322	24988.7	35624.1	60279.2	122173
13.16_427.2564m/z		427.256	1	13.1613	0.0628833	1	23238.8	173.21	0	0	5155.02	0	0	0	0	217363	2023.43	0	0	0	0	0	1524.28	0	0	0	0	0	0	0	0
13.16_428.2473m/z		428.247	1	13.1613	0.0523833	1	32381.5	173.21	0	0	22183.8	0	0	0	0	305486	0	0	0	0	0	0	0	0	0	0	0	0	0	0	0
13.16_430.0281m/z		430.028	1	13.1613	0.0419167	1	7704.56	316.23	0	0	0	0	0	0	0	72684.6	0	0	0	0	0	0	0	0	0	0	0	0	0	0	0
13.16_555.3019m/z		555.302	1	13.1613	0.0419167	1	28620.5	173.21	0	0	20621.2	0	0	0	0	270004	0	0	0	0	0	0	0	0	0	0	0	0	0	0	0
13.16_556.3350m/z		556.335	1	13.1613	0.208383	2	499117	7.64	434298	404292	470884	0	0	0	0	4.70257e+06	0	4409.14	0	0	0	0	0	0	0	3947.05	0	0	0	0	0
13.16_561.3495m/z		561.35	1	13.1613	0.218867	1	1.31761e+06	16.79	495698	545745	682076	19020.1	0	13988.9	0	1.23313e+07	0	34528.1	0	12970.1	0	12672.5	0	26426.5	0	16630.5	0	19032.2	0	5068.01	14829.3
13.16_567.3609m/z		567.361	1	13.1613	0.22935	2	3.23506e+06	13.07	1.42559e+06	1.48331e+06	1.80688e+06	102314	77558.7	94639.8	14985.1	2.96377e+07	13665.5	118224	91675.8	183782	83998.4	88472	44460.3	106315	90725.7	57482.8	43080.3	108837	66325.5	95026.1	128364
13.17_436.2357m/z		436.236	2	13.1718	0.0209667	1	11425.9	316.23	0	0	0	0	0	0	0	107792	0	0	0	0	0	0	0	0	0	0	0	0	0	0	0
13.17_448.7711m/z		448.771	2	13.1718	0.0524	1	98207.6	87.5	159588	135035	0	0	0	0	0	425.28	0	0	0	0	0	3099.02	0	0	0	0	0	0	0	0	0
13.17_550.0701m/z		550.07	1	13.1718	0.145517	2	22447.3	13.49	10556.8	8360.28	8490.52	0	0	0	0	211767	0	0	0	0	0	0	0	0	0	0	0	0	0	0	0
13.17_566.4479m/z		566.448		13.17					30204	27289	9678	20155.9	3870.16	4922.5	7724.17	6700	1523.47	4471.92	5074.07	6745.59	3283.57	10703.6	14757.8	3708.78	4626.35	20569.4	17005.6	3702.86	25936.6	2846.85	6315.52	Anhydrorhodovibrin	[M+H]+	C41H58O	98.3	KEGG
13.17_567.0267m/z		567.027	1	13.1718	0.301517	1	4.19801e+06	12.82	1.84301e+06	1.90694e+06	2.32076e+06	113819	83210.1	132925	15155.5	3.85785e+07	0	149153	122273	184165	94483.5	95903.4	34641.5	110849	104490	85288.7	59591.2	131183	66211.7	116668	145816
13.17_567.3367n	567.337	550.333	1	13.1718	0.2177	1	935022	127.28	41300.7	69752.3	514761	0	0	4831.01	0	8.77639e+06	3292.17	6657.22	0	41927.4	0	0	4811.06	0	0	0	17228.7	0	0	0	0		M+H-H2O, M+H
13.17_569.0856m/z		569.086	1	13.1718	0.135033	3	34210.4	25.08	32767.7	24337.2	40682.7	0	0	0	0	322740	0	0	0	0	0	0	0	912.138	1895.19	0	0	0	0	0	0
13.17_569.3458m/z		569.346	1	13.1718	0.156	2	985382	28.39	580512	441906	781358	9713.89	4516.63	7442.16	0	9.15944e+06	0	51019.3	5914.94	19937.4	14063.4	12533.5	0	35765	8224.37	12360.9	9851.34	11459.7	6391.63	9964.29	28757.5
13.17_635.3877m/z		635.388	1	13.1718	0.07335	3	31181	102.63	0	7988.34	3697.82	0	0	0	4580.83	287698	0	0	1252.98	0	0	837.903	3121.99	0	0	0	2470.74	0	0	2446.69	0
13.17_714.4094m/z		714.409	2	13.1718	0.0524	2	27663.8	120.66	0	16701.9	0	0	488.395	2766.2	0	244149	0	0	10726.9	0	1556.43	21.4126	6297.13	0	39.8074	0	3290.78	4946.47	0	7668.69	2322.24
13.17_789.4356m/z		789.436	1	13.1718	0.0524	4	27270	173.21	0	3217.22	0	0	0	0	0	257264	0	0	0	0	0	0	0	0	0	0	0	0	0	0	0
13.17_841.4423m/z		841.442	2	13.1718	0.0419167	1	46585.5	172.58	28.0832	0	11709.4	0	0	0	0	439486	0	0	0	0	0	0	0	0	0	0	0	0	0	0	0
13.17_851.9896m/z		851.99	2	13.1718	0.13505	1	563954	173.21	0	0	84227.4	0	3904.26	0	0	5.3063e+06	8995.37	0	0	0	0	0	0	0	0	0	0	0	0	0	0
13.18_433.2343m/z		433.234	1	13.1823	0.0838333	3	27331.5	301.68	0	0	0	0	0	0	0	246953	0	7907.5	0	0	0	0	0	0	0	0	0	0	0	0	0
13.18_579.3515m/z		579.352	1	13.1823	0.0628833	1	204412	86.84	319817	293419	0	2826.79	0	0	0	74411.3	0	0	0	0	0	0	12972	0	0	0	7306.42	0	0	0	0
13.18_581.3130m/z		581.313	1	13.1823	0.0523833	1	17189.4	316.23	0	0	0	0	0	0	0	162164	0	0	0	0	0	0	0	0	0	0	0	0	0	0	0
13.18_888.0283m/z		888.028	2	13.1823	0.0419167	1	237259	86.7	365653	346123	0	0	0	0	0	0	0	0	0	0	0	0	0	0	0	0	0	0	0	0	0
13.19_213.1462m/z		213.146	1	13.1928	0.249133	4	185108	15.02	199830	152976	150537	86729.7	91423.3	127947	219403	60878.8	439485	116496	166233	286164	86764.7	160339	161176	159122	108155	122787	113673	126311	146098	128169	130216
13.19_225.1125m/z		225.113	1	13.1928	0.322483	8	84670	8.74	103070	63954.8	70789.1	40773.2	44136.2	55989.3	96885.3	28459.6	195565	56503.9	54292.5	123766	43915.8	74419.3	73386.4	64222.5	51307.2	58133.2	56810.3	63013.6	72691.7	64294	67458.7
13.19_392.1346m/z		392.135	1	13.1928	0.0523833	1	6426.36	316.23	0	0	0	0	0	0	0	0	0	44016.2	0	0	0	0	0	0	0	0	0	0	0	0	0
13.19_843.5190m/z		843.519	1	13.1928	0.0314333	12	17522.2	316.23	0	0	0	0	0	0	0	165304	0	0	0	0	0	0	0	0	0	0	0	0	0	0	0
13.19_846.4405m/z		846.44	1	13.1928	0.0628833	1	171018	17.53	141468	170168	201420	52208.9	111177	142190	47140.7	116179	189252	144129	206881	295066	129401	96930.3	147879	80361.7	94077.9	87479.6	149047	115200	131167	72174.7	135714
13.20_151.0754m/z		151.075	1	13.2032	0.301533	29	99582.3	13.73	112273	87091.8	92042.4	48551.8	52922.7	63753	122939	47071.5	217887	63413.9	72883.2	157684	52943.6	78506.1	87636.7	77025	50278.8	71404.1	63880	55969.1	88896.6	55896.9	68803.5
13.20_226.1568n	226.157	209.154	1	13.2032	0.259617	3	322727	12.07	348946	270775	258376	145727	170718	207212	327894	95453.2	722782	186016	297224	503288	172817	258501	297291	253524	185981	246754	216698	220136	322037	236170	228327		M+H-H2O, M+H
13.20_577.3718m/z		577.372	1	13.2032	0.0524	2	20555	173.21	0	0	14581.1	0	0	0	0	193915	0	0	0	0	0	0	0	0	0	0	0	0	0	0	0
13.21_172.1697m/z		172.17	1	13.2137	0.12575	1	18374.8	22.87	20409.6	10644.4	15181.3	11420.1	10085	10521	0	0	17851.5	10875	10036.7	29232.4	10084.3	17903.9	17827.3	14006.7	11019.5	15681.1	13686.4	11783.9	18313.3	12369.1	7290.08
13.21_424.0057m/z		424.006	1	13.2137	0.0419	2	8973.6	316.23	0	0	0	0	0	0	0	84656.6	0	0	0	0	0	0	0	0	0	0	0	0	0	0	0
13.21_440.7842m/z		440.784	2	13.2137	0.07335	1	52739.4	173.21	0	0	19959.5	0	0	0	0	497542	0	0	0	0	0	0	0	0	0	0	0	0	0	0	0
13.21_442.2675m/z		442.267	2	13.2137	0.0943	2	128497	149.69	6149.22	0	59950.1	0	0	0	0	1.21223e+06	0	0	0	0	0	524.939	0	0	0	0	0	0	0	0	0
13.21_576.0245m/z		576.025	1	13.2137	0.23865	1	989820	10.08	496808	408515	436712	0	0	0	0	9.29417e+06	0	0	0	68201.8	0	0	0	12528.9	5847.32	7335.56	8112.25	5889.71	0	0	5183.2
13.21_578.0091m/z		578.009	1	13.2137	0.115267	1	367980	83.84	29979	50761.3	151173	0	0	0	0	3.42481e+06	0	0	0	72802.6	0	0	0	0	0	0	12560	0	0	0	0
13.21_583.4240m/z		583.424	1	13.2137	0.0838167	4	45733.9	116.14	4567.13	6622.62	39616.7	1534.68	0	0	0	427330	0	1251.48	0	308.255	0	0	0	878.311	1744.59	0	0	0	0	0	0
13.21_589.3414m/z		589.341	1	13.2137	0.176967	1	324629	31.94	145488	104588	200117	0	0	0	0	3.06254e+06	0	0	0	0	0	0	0	0	0	0	0	0	0	0	0
13.21_606.3293m/z		606.329	1	13.2137	0.0628667	1	32034.7	173.21	0	0	4238.39	0	0	0	0	302214	0	0	0	0	0	0	0	0	0	0	0	0	0	0	0
13.22_291.1588m/z		291.159	1	13.2242	0.13505	14	36042.2	22.3	40879.3	40481.9	26765.4	14121.4	2925.85	18155.7	3163.05	0	23243.8	52015.5	2120.09	29358.1	3140.13	56850.6	28209.5	13087.8	19326.2	32256.6	29884.3	4588.41	17102.7	23723.8	32583
13.22_439.2536m/z		439.254	2	13.2242	0.0628667	8	63663	78.84	4381.94	5945.42	17973.7	0	0	0	0	600594	0	0	0	0	0	0	0	0	0	0	0	0	0	0	0
13.22_447.2524m/z		447.252	1	13.2242	0.0524	1	30639.4	40.91	15884.7	11744.6	25953	2574.99	3307.22	12788.8	0	242758	0	7044.77	0	5903.89	7421.87	15417.6	2043.26	9867.97	0	9445.02	8362.51	2473.88	2571.27	12505.1	4500.59
13.22_592.3166m/z		592.317	1	13.2242	0.0628667	1	68913.1	33.19	13895.7	27834	21308.9	0	0	0	0	650124	0	0	0	0	0	0	0	0	0	0	0	0	0	0	0
13.22_811.4955m/z		811.496	1	13.2242	0.0628667	6	41591.1	173.21	0	3299.86	0	0	1590.96	0	0	390046	0	0	0	0	0	0	0	34585.5	0	0	0	0	0	2350.32	0
13.23_333.0595m/z		333.06		13.232					1988	1050	2309	659.211	843.669	1248.33	1081.67	1495.28	1176.53	1458.9	752.778	2132.35	575.714	1177.71	1249.22	1998.65	1509.46	992.284	1133.61	1461.43	894.643	1334.83	1920.69	2'-Deoxyinosine 5'-monophosphate	[M+H]+	C10H13N4O7P	100	KEGG
13.23_468.3112m/z		468.311	1	13.2347	0.343433	2	342370	6.88	307099	270690	304154	23961.2	20754.8	17794.1	310433	33941.6	346605	1.19384e+06	0	2216.92	887.49	1.37319e+06	116218	10581.8	977.919	7491.56	109034	12663.7	0	952754	91616.3
13.23_76.0762m/z		76.0762	1	13.2347	0.156	2	41696.7	10.59	45436.4	42827.3	36826.3	29158.5	12139.8	71014.5	12973.1	17282.9	29911	30804.4	2892.24	81722.4	31238.7	38401.7	15296.1	13345.2	14822.2	21553.8	70379.8	45865.9	0	20519.1	30673.5
13.23_96.9409m/z		96.9409	1	13.2347	0.0314333	1	3861.93	49.43	2267.06	4406.87	1788.27	12.2284	2437.66	4830.66	4373.85	4153	8495.04	1393.48	4617.39	2025.52	1897.02	2688.04	2343.17	4151.96	1816.41	994.869	2225.11	2052.79	5563.87	4154.62	733.037
13.25_556.3424m/z		556.342	1	13.2452	0.08265	2	15769.5	316.23	0	0	0	0	0	0	0	148769	0	0	0	0	0	0	0	0	0	0	0	0	0	0	0
13.26_309.1907m/z		309.191	1	13.2556	0.0524	3	11178.6	316.23	0	0	0	0	0	0	0	105458	0	0	0	0	0	0	0	0	0	0	0	0	0	0	0
13.26_314.2330m/z		314.233	1	13.2556	0.103617	1	30250.9	15.06	30918.4	25397.1	34437.2	8029.36	63069.8	36240.1	0	0	0	22136.8	32461	32246	30396.6	32688.5	0	34217.7	7208.75	25220.8	0	3877.8	65363.6	17181.8	38510.7
13.26_331.2175m/z		331.217	1	13.2556	0.2503	1	86313.4	22.63	105421	87130.9	66388.6	31695.5	24559	42332.2	102650	107113	140203	43194.1	52732	75938.6	26322.3	81234.7	90962.7	58721.2	32787.6	56277.3	72501.5	47216.9	67381.4	52617.3	49883.5
13.26_451.7899m/z		451.79	2	13.2556	0.124567	14	138136	144.78	5185.36	20068.1	202916	0	0	0	0	1.29204e+06	0	8079.4	0	0	0	6000.03	0	2649.88	2573	0	0	0	0	0	0
13.26_454.2625m/z		454.262	2	13.2556	0.0628833	1	244020	111.21	21892.7	20972.5	136768	0	0	0	0	2.29732e+06	0	3452.45	0	0	0	0	1911.81	0	0	0	0	342.449	0	0	0
13.26_557.3097m/z		557.31	1	13.2556	0.124567	3	32164.7	316.23	0	0	0	0	0	0	0	303441	0	0	0	0	0	0	0	0	0	0	0	0	0	0	0
13.26_579.3481m/z		579.348	1	13.2556	0.145533	1	627300	104.58	24054.4	61675.1	231788	0	4309.28	0	25024.5	5.86349e+06	0	3386.16	12604.9	3601.88	0	12788.5	27542.6	0	6029.5	0	49208.9	4983.04	0	5494.43	5832.99
13.26_585.3521m/z		585.352	1	13.2556	0.124567	4	577493	137.22	19199.1	7917.59	241178	0	0	0	0	5.43321e+06	0	0	0	23127.6	0	0	0	12588.2	8856.79	0	0	4942.88	0	5166.95	2093.64
13.26_591.0346m/z		591.035	1	13.2556	0.2084	2	523992	8.61	330230	328711	381184	0	0	0	0	4.87358e+06	0	0	0	108703	0	0	0	0	0	4016.69	0	0	0	0	0
13.26_593.0195m/z		593.019	1	13.2556	0.0838333	1	130655	93.66	8910.83	0	14470.5	0	0	0	0	1.19015e+06	0	0	0	66160.6	0	0	0	0	0	0	5674.43	0	0	0	0
13.26_597.0457m/z		597.046	1	13.2556	0.250317	3	857289	13.87	612291	674467	801711	14839.3	0	8466.83	8303.99	7.96858e+06	16877.6	25652.1	0	43420.3	0	12468.1	0	10944.6	0	10164.4	8484.8	25561.1	13667.8	0	0
13.26_603.3530m/z		603.353	1	13.2556	0.197917	3	442764	13.32	242659	213846	278999	0	0	0	0	4.17702e+06	0	0	0	0	0	9131.56	0	0	0	0	3838.32	0	0	0	0
13.26_607.3226m/z		607.323	1	13.2556	0.0524	2	43390.8	62.38	9031.69	7104.83	21530.3	0	0	0	0	394971	0	773.111	0	20750.5	0	402.349	0	0	0	0	0	0	0	0	0
13.26_626.3382m/z		626.338	1	13.2556	0.0419167	1	16136.4	39.84	6877.53	14045.3	8041.39	0	0	0	0	151714	0	0	0	805.455	0	1298.93	0	0	0	0	0	0	0	0	0
13.26_888.0279m/z		888.028	2	13.2556	0.13505	1	824482	156.54	22490.1	0	321722	0	0	0	0	7.77432e+06	4119.12	0	0	0	0	0	0	0	0	0	0	4009.85	0	0	0	Ganglioside GD2 (d18:0/25:0)	M+2H	C86H155N3O34	88.259	HMDB
13.27_273.1029m/z		273.103	1	13.2661	0.156	1	50795.9	12.95	45902.6	48208.1	58277	37447.7	17629.1	40800.2	27766.2	0	23796.6	30998.2	10720.5	63450.8	23666	30808.5	32795.7	11184	56087.6	41341.6	51396.6	7812.06	43033.3	20881.4	52555.5
13.27_448.7678m/z		448.768	2	13.2661	0.145517	1	247628	110.87	8910.74	37873.2	140855	0	0	3084.49	0	2.33262e+06	0	0	0	0	0	0	0	0	0	0	0	0	0	0	0
13.27_453.2767m/z		453.277	1	13.2661	0.197917	2	190163	4.94	158681	175098	168622	3900.36	2622.17	292.134	0	1.76823e+06	0	9578.31	0	4386.55	0	17158.2	0	7373.95	0	6036.33	0	6208.29	1763.64	261.566	1420.31
13.27_455.2441m/z		455.244	1	13.2661	0.0524	8	30318.3	316.23	0	0	0	0	0	0	0	286022	0	0	0	0	0	0	0	0	0	0	0	0	0	0	0
13.27_458.2586m/z		458.259	2	13.2661	0.0524	1	65209.6	117.79	2120.85	0	6947.95	192.167	0	0	0	614909	0	0	0	0	0	0	0	0	0	0	0	0	0	0	0
13.27_474.0036m/z		474.004	1	13.2661	0.0524	1	12756.8	10.53	4049.08	4995.31	4468.14	0	0	0	0	120347	0	0	0	0	0	0	0	0	0	0	0	0	0	0	0
13.27_579.2813m/z		579.281	1	13.2661	0.02095	2	9354.68	173.21	0	0	207.614	0	0	0	0	88251.7	0	0	0	0	0	0	0	0	0	0	0	0	0	0	0
13.27_599.3327m/z		599.333	1	13.2661	0.0524	3	85441.8	173.21	0	0	25725.2	0	0	0	0	806055	0	0	0	0	0	0	0	0	0	0	0	0	0	0	0
13.27_745.4159m/z		745.416	1	13.2661	0.0314333	1	12793.8	316.23	0	0	0	0	0	0	0	120696	0	0	0	0	0	0	0	0	0	0	0	0	0	0	0
13.27_780.4486m/z		780.449	1	13.2661	0.0628833	14	30183.7	120.24	0	22691.3	0	0	6024.39	6160.58	2879.18	259746	0	0	5171.4	0	534.208	3141.92	6898.9	0	1146.5	0	17990.8	9466.3	0	9241.71	2750.54
13.27_790.2119m/z		790.212	1	13.2661	0.0931333	1	335078	18.41	207803	305091	321650	229265	201863	239160	238760	343758	337882	208555	320946	720113	200009	154462	203679	98219.5	147803	119676	262576	203482	186296	208720	236095
13.28_481.2643m/z		481.264	1	13.2766	0.0314333	1	8961.12	147.25	1018.46	0	8864.59	0	0	0	0	82265.9	0	1650.23	0	0	0	1229.39	0	0	0	0	0	0	0	222.853	0
13.28_547.3402m/z		547.34	1	13.2766	0.0512167	1	17519.4	316.23	0	0	0	0	0	0	0	165277	0	0	0	0	0	0	0	0	0	0	0	0	0	0	0
13.29_465.0086m/z		465.009	1	13.2871	0.0931167	1	46975.1	173.21	0	0	42506	0	0	0	0	443161	0	0	0	0	0	0	0	0	0	0	0	0	0	0	0
13.29_607.3614m/z		607.361	1	13.2871	0.124567	1	118032	148.56	7537.78	0	69670.2	0	0	0	0	1.07589e+06	0	0	0	58652.9	0	0	0	0	0	0	0	0	0	0	0
13.29_613.2131m/z		613.213		13.285					1020	1261	900	598.684	518.734	645	618.333	5063.21	432.653	528.082	640.741	829.412	573.571	793.215	839.062	325.676	526.351	670.525	710.267	678.571	757.143	724.474	599.138	Neohesperidin dihydrochalcone	[M+H]+	C28H36O15	98.3	KEGG
13.29_613.3716m/z		613.372	1	13.2871	0.145517	5	436709	65.83	244552	298367	767208	4767.94	0	6941.68	0	3.99689e+06	0	19822.7	0	22705.9	0	0	0	5641.62	0	0	12198.3	0	0	0	3690.73
13.31_76.0762m/z		76.0762		13.314					8512	7405	6740	4807.89	1830.75	10096.7	2803.33	3234.91	3208.16	5968.49	1158.33	13126.5	4085.71	8015.35	3110.94	2436.49	2652.03	4369.6	11138.5	6275.71	963.393	3158.41	4823.28	Trimethylamine N-oxide	[M+H]+	C3H9NO	96.6	KEGG
13.32_316.1904m/z		316.19	1	13.3173	0.0512167	4	10348.2	70.91	3729.18	2514.96	0	0	1633.78	12600.6	0	0	0	11296.5	0	4758.3	0	7639.98	10421.6	0	12357.4	9062.32	10908.9	0	3275.06	7489.85	18528.7
13.32_463.1105m/z		463.11	1	13.3173	0.0721833	2	8283.57	173.21	0	0	2121.85	0	0	0	0	78146.9	0	0	0	0	0	0	0	0	0	0	0	0	0	0	0
13.32_468.2787m/z		468.279	1	13.3173	0.0314333	1	21303.3	34.19	11297.2	10889.7	5616.72	0	1144.09	0	6921.49	182254	9372.8	398.283	0	0	0	490.401	2017.88	0	0	0	2916.23	0	0	18326.1	2116.58
13.32_611.0528m/z		611.053	1	13.3173	0.27125	1	1.87452e+06	12.94	1.00602e+06	989310	1.23875e+06	72992.4	39821.1	80915	10573.5	1.71253e+07	12379.1	80225.5	29190.9	163910	26990.6	41200.7	8886.72	92903.8	52484.7	31172.2	18659.8	85253.1	25220.1	70796.8	100653
13.32_611.3870m/z		611.387	1	13.3173	0.208383	9	1.54925e+06	80.41	258176	301439	1.00546e+06	65943.3	36617	82921.2	8860.11	1.40855e+07	0	87519.4	30098.4	125161	35319.9	19994.2	0	80705.9	54006.9	14195	0	90024.1	0	46717.8	86827.8
13.32_611.4564m/z		611.456	1	13.3173	0.0931333	5	28829	131.17	0	1918.76	9889.9	805.101	0	3126.01	0	264309	0	2155.5	0	0	0	0	0	4626.28	3390.44	0	0	3975.94	0	1000.1	1589.48
13.32_828.5191m/z		828.519	1	13.3173	0.0617	1	23443.5	114.62	0	12694.6	0	0	13079.9	5735.64	0	195571	0	0	0	0	0	2697.66	26912.2	0	0	0	14976.8	13617.9	0	15290.3	7403.83
13.33_238.0981m/z		238.098	1	13.3278	0.0721667	3	17241.8	42.23	5206.74	17752	24578	0	4352.95	10223.4	14333.4	1585.58	21249	13472	6782.91	42816.7	5433.7	10314.6	18055.5	3955.35	15939.8	11713.9	21780.1	7706.59	13968.3	10850.1	17287.6
13.33_446.0198m/z		446.02	1	13.3278	0.0419167	1	6355.81	316.23	0	0	0	0	0	0	0	59960.5	0	0	0	0	0	0	0	0	0	0	0	0	0	0	0
13.33_601.3451m/z		601.345	1	13.3278	0.0628667	1	36824.2	316.23	0	0	0	0	0	0	0	347398	0	0	0	0	0	0	0	0	798.304	0	0	0	0	0	0
13.34_253.1075m/z		253.107	1	13.3383	0.135033	3	43885.2	22.94	50815.7	30238.4	39601.7	15982.3	18496.8	23276.5	55980.4	20172.7	95035.4	27958	38484.2	81368.7	27562.1	22825.2	37708.7	34188.3	19234.7	19809.6	28976.6	25635.3	29256.7	26488.3	31731.1
13.34_474.1181m/z		474.118	1	13.3383	0.114083	2	14731.5	111.1	1704.39	0	4654.24	0	0	0	0	138976	0	0	0	0	0	0	0	0	0	0	0	0	0	0	0
13.34_613.3635n	613.364	614.371	1	13.3383	0.104783	1	480274	58.63	30243.1	7030.19	26516.6	0	2471.65	0	0	4.52129e+06	0	4346.77	0	0	0	0	0	7745.64	0	0	0	0	0	5587.86	4075.88		M+H, M+Na
13.35_253.1441m/z		253.144	1	13.3488	0.176967	3	58550.6	12.22	52592.1	42771.1	53889.3	27547.6	29810.5	34356.6	81513.8	14216.8	127531	36138.9	53553.9	93095.3	31775.4	45876	49059	49837.3	27262.1	38597.7	43873	38899.8	52292.1	42952.8	44320.8
13.35_312.2055n	312.206	313.213	1	13.3488	0.260783	1	123945	15.14	145602	112652	113581	13785.9	0	181766	59732.9	0	347470	260651	30127.7	10809.8	0	718716	7714.63	96572.2	2661.38	7474.65	19848.2	5991.57	3675.7	77692	12845.1		M+H, M+Na
13.35_457.2788m/z		457.279	1	13.3488	0.07335	1	20226.8	316.23	0	0	0	0	0	0	0	190819	0	0	0	0	0	0	0	0	0	0	0	0	0	0	0
13.35_473.8662m/z		473.866	2	13.3488	0.0931167	5	19376.5	70.58	6480.15	2652.41	1669.75	0	0	0	0	182797	0	0	0	0	0	0	0	0	0	0	0	0	0	0	0
13.35_475.3563m/z		475.356	1	13.3488	0.07335	7	15133.3	173.21	0	0	1061.11	0	0	27.0405	0	142737	0	0	0	0	0	0	0	0	700.626	0	0	0	0	0	0
13.35_622.0359m/z		622.036	1	13.3488	0.187433	2	137301	19.66	38820.1	42738.8	56025.4	0	0	0	0	1.28594e+06	0	0	0	14588.4	0	0	0	0	0	0	0	0	0	0	0
13.35_627.3787m/z		627.379	1	13.3488	0.218867	2	940101	19.11	384520	445801	558944	5488.73	0	15005.4	0	8.79854e+06	0	27598.8	0	0	5654.78	16988.3	0	22952.6	5225.48	6546.8	0	6414.38	0	4988.9	20512.9
13.35_631.3559m/z		631.356	1	13.3488	0.0419167	6	25500.6	316.23	0	0	0	0	0	0	0	240572	0	0	0	0	0	0	0	0	0	0	0	0	0	0	0
13.35_633.0376m/z		633.038	1	13.3488	0.114083	1	184847	173.21	0	0	7101.64	0	0	0	0	1.74384e+06	0	0	0	0	0	0	0	0	0	0	0	0	0	0	0
13.36_157.0650m/z		157.065	1	13.3592	0.135033	10	11425.3	99.51	26258.9	8016.96	0	10831.3	0	0	2689.82	0	48.225	0	0	0	0	13286.9	18542.9	10273.3	0	18838.5	7318.9	0	7545.6	0	0
13.36_311.0816m/z		311.082		13.357					3331	2591	1267	871.711	480.62	812.5	950.833	1014.15	1000	980.137	929.63	1588.24	650	2676.9	2867.19	800.676	970.946	2278.55	1774.96	737.143	1875.89	827.327	1071.55	Sulfadimethoxine	[M+H]+	C12H14N4O4S	93	KEGG
13.36_457.0274m/z		457.027	1	13.3592	0.07335	1	33268.1	316.23	0	0	0	0	0	0	0	313850	0	0	0	0	0	0	0	0	0	0	0	0	0	0	0
13.36_493.0141m/z		493.014	1	13.3592	0.0628667	1	16528.8	173.21	3538.14	0	0	0	0	0	0	155932	0	0	0	0	0	0	0	0	0	0	0	0	0	0	0
13.36_591.3637m/z		591.364	1	13.3592	0.0943	4	33138.3	316.23	0	0	0	0	0	0	0	312625	0	0	0	0	0	0	0	0	0	0	0	0	0	0	0	2-O-Protocatechuoylalphitolic acid	M+H-H2O	C37H52O7	65.6485	HMDB
13.37_389.1940m/z		389.194	1	13.3697	0.0628667	18	10315.9	91.62	2742.05	13744.6	3573.11	0	0	0	5759.49	0	7299.5	35563.5	0	0	0	19737.2	0	0	0	0	34326.5	0	0	11277.2	12836.9
13.37_552.3506m/z		552.351	1	13.3697	0.0628667	1	16169.9	290.29	0	0	0	8155.81	0	0	0	140851	0	0	0	0	0	0	0	0	0	0	0	0	0	0	0
13.38_486.1118m/z		486.112	1	13.3802	0.0838333	6	16091.1	93.69	3379.19	0	5493.33	0	0	0	0	151803	0	0	0	0	0	0	0	0	0	0	0	0	0	0	0
13.38_491.2811m/z		491.281	2	13.3802	0.1467	3	155515	20.3	36907.9	24709.9	34825.5	2889.36	2739.2	12117.9	0	1.41051e+06	0	20907	0	9273.32	0	10232.8	0	13253.5	2490.74	0	11662.2	2592.12	0	5722.78	0
13.38_635.3957m/z		635.396	1	13.3802	0.301517	2	204762	13	53905.3	61978.6	70021	0	6570.21	2156.72	12295.9	1.8756e+06	0	0	5591.09	38134.9	0	15392.2	24058	0	5504.73	0	25587.9	18278.4	0	12910.5	4621.87
13.38_647.3788m/z		647.379	1	13.3802	0.0838333	5	185062	113.83	9147.27	3110.88	0	0	0	0	0	1.74587e+06	0	0	0	0	0	0	0	0	0	0	0	0	0	0	0
13.38_651.3541m/z		651.354	1	13.3802	0.0524	1	17403.4	173.21	604.497	0	0	0	0	0	0	161806	0	1725.41	0	0	0	0	0	0	0	0	0	0	0	0	0
13.38_962.0565m/z		962.057	2	13.3802	0.0943	2	148546	316.23	0	0	0	0	0	0	0	1.40138e+06	0	0	0	0	0	0	0	0	0	0	0	0	0	0	0
13.39_345.2534m/z		345.253	1	13.3907	0.0628833	3	13461.1	116.17	2388.66	7486.44	0	0	0	13609.4	0	0	0	8609.73	0	0	4902.12	32499.2	10034.3	3200.64	0	19775.7	31688	0	0	0	5264.28
13.39_484.8104m/z		484.81	2	13.3907	0.228167	1	533837	23.42	406939	266854	289479	3265.57	0	0	0	5.02815e+06	0	2445.81	0	0	0	17229.9	7055.72	9880.08	0	12310.7	10053.3	0	7165.56	0	0
13.39_621.3921m/z		621.392	1	13.3907	0.0628833	7	11912.6	307.23	0	0	0	0	0	0	2571.29	109472	0	0	0	0	0	0	0	0	0	0	0	0	0	0	0
13.39_637.0455m/z		637.046	1	13.3907	0.0628833	3	70221.6	313.67	0	0	0	0	0	0	0	657636	0	0	0	7532.02	0	0	0	0	0	0	0	0	0	0	0
13.39_637.3815m/z		637.382	1	13.3907	0.0419167	1	14136.8	316.23	0	0	0	0	0	0	0	133366	0	0	0	0	0	0	0	0	0	0	0	0	0	0	0
13.39_643.3998m/z		643.4	1	13.3907	0.0524	2	31827.8	316.23	0	0	0	0	0	0	0	300263	0	0	0	0	0	0	0	0	0	0	0	0	0	0	0
13.39_644.3761m/z		644.376	1	13.3907	0.0419167	1	78967.5	173.21	0	3688.24	0	0	0	0	0	744976	0	0	0	0	0	0	0	0	0	0	0	0	0	0	0	Mucronine D	M+H-H2O	C37H51N5O6	64.6269	HMDB
13.39_646.0308m/z		646.031	1	13.3907	0.0628667	1	37878	316.23	0	0	0	0	0	0	0	357340	0	0	0	0	0	0	0	0	0	0	0	0	0	0	0
13.4_181.0756m/z		181.076		13.4					12612	5067	9290	4979.61	2299.1	5126.67	6131.67	2705.66	6293.88	10658.2	2814.81	10610.3	2542.14	9092.08	4157.03	3333.78	4024.32	3965.28	6350.21	2553.57	4112.5	8077.33	3312.93	o-Phenanthroline	[M+H]+	C12H8N2	97.4	KEGG
13.40_169.1224m/z		169.122	1	13.4011	0.156	33	16243.2	29.5	13549	5502.12	14666.6	9527.62	2311.04	4795.06	19768.8	0	37693.5	9175.49	11167.4	18363.7	1765.92	15027.5	16214.5	17804.7	6600.08	12404.6	11179.9	9644.8	14271.2	8441.69	12284.1
13.40_513.2677m/z		513.268	1	13.4011	0.0628833	5	32124.3	78.03	45293.8	13302.2	3060.98	10646.8	20577.8	35756	0	114017	0	40417.5	9353.72	2475.95	27603.1	34130.7	8744.33	42930	17356.5	33133.6	605.496	14329.3	4662.07	19066.6	11357.7
13.40_649.3681m/z		649.368	1	13.4011	0.0209667	1	29966.1	173.21	4819.74	0	0	0	0	0	0	282699	0	0	0	0	0	0	0	0	0	0	0	0	0	0	0
13.41_219.0570m/z		219.057	1	13.4116	0.0628667	3	13237.9	44.12	24427.7	5097.81	10188.1	12945.7	0	9631.79	8153.61	0	27927.7	7804.91	10492	5706.06	2286.5	14140.3	6663.77	11060	7264.3	12675.5	18000.8	5241.85	9991.3	8248.44	5949.41
13.41_344.1478n	344.148	345.155	1	13.4116	0.135033	3	91507.8	37.91	39490.8	62168.9	87208.7	0	5112.19	13125.4	7139.4	5844.63	280656	5626.93	538855	4106.77	6169.51	11059.4	9827.45	0	12371.6	22226.3	21550.8	60890.5	108435	102469	22382.7		M+H, M+Na
13.41_656.3691m/z		656.369	1	13.4116	0.0314333	1	18646.5	316.23	0	0	0	0	0	0	0	175910	0	0	0	0	0	0	0	0	0	0	0	0	0	0	0
13.42_651.3878m/z		651.388	1	13.4221	0.0419167	2	52100.7	173.21	4000.54	0	0	0	0	0	0	487926	0	2606.36	0	0	0	0	0	0	0	0	0	0	0	0	0
13.42_655.4135m/z		655.413	1	13.4221	0.22935	5	479678	8.09	247835	291179	266815	9438.18	0	3655.62	3769.43	4.49127e+06	0	8749.2	0	0	0	11390.8	0	6501.05	6075.16	0	0	0	0	0	0
13.42_657.0645m/z		657.065	1	13.4221	0.17695	5	302178	26.6	174794	157871	101320	0	0	0	0	2.85074e+06	0	0	0	0	0	0	0	5308.69	0	4228.03	0	0	0	0	0
13.42_657.3977m/z		657.398	1	13.4221	0.166467	6	196070	35.07	89228.9	59447.3	44843.9	0	0	0	0	1.84972e+06	0	0	0	0	0	0	0	0	0	0	0	0	0	0	0
13.43_149.4783m/z		149.478	2	13.4326	0.124567	1	18459.4	33.37	33101.2	14781.3	7495.78	21710.4	10046.5	16710.4	13842.4	2077.17	37239.9	11015.6	20692.3	16866.7	7525.05	22742.7	13431.8	14397.6	3304.69	11680.7	15162.6	12922	19147.1	11454.2	15159.6
13.43_237.0761m/z		237.076	1	13.4326	0.2084	5	105333	13.14	118342	97309.2	93096.4	64536.3	55030.1	56791.1	84989.7	50576.7	142672	53444.6	103787	98776	58589.2	98948.6	86525.2	65485.7	46842.6	100161	83450.6	76730.7	103287	65365.8	82059.5
13.43_243.0416m/z		243.042	1	13.4326	0.08265	2	12662.9	86.65	0	10377.2	9992.65	0	0	4341.1	4297.61	0	6515.18	0	18542.9	0	0	10111	5827.59	13034.2	1162.11	27844.6	2809.19	11044.6	22943.1	3304.45	0
13.43_296.1143m/z		296.114	1	13.4326	0.208383	7	61654.4	22.46	71344.9	46808.6	52768.8	20412	3947.43	3452.97	13755.9	0	20850.4	353656	9276.79	13774.9	1857.34	40402.1	28272.3	29560.8	6732.56	33193.8	3364.64	9509.64	17606.4	14665.9	7721.72
13.43_469.1107m/z		469.111	1	13.4326	0.1979	20	250356	14.41	255959	255953	196976	115378	108540	153033	166623	96974.5	246110	80137.2	291470	258724	128057	186376	233366	136129	102466	235073	210336	203164	246131	162377	207639
13.43_497.1189m/z		497.119	1	13.4326	0.0523833	1	11094.5	173.21	0	0	5702.02	0	0	0	0	104665	0	0	0	0	0	0	0	0	0	0	0	0	0	0	0
13.43_498.0267m/z		498.027	1	13.4326	0.0314333	1	33313.7	316.23	0	0	0	0	0	0	0	314280	0	0	0	0	0	0	0	0	0	0	0	0	0	0	0
[truncated: 9,124 more rows]
