# Supplementary material for: High temperature ameliorates high-fat diet-induced obesity by promoting ceramide breakdown in skeletal muscle tissue
Source: Life Metab. 2024 Apr 3;3(5):loae012. doi: 10.1093/lifemeta/loae012 (PMC11749596; doi:10.1093/lifemeta/loae012)
Supplement: loae012_suppl_Supplementary_Table_S3 [file loae012_suppl_Supplementary_Table_S3.xlsx]

## Sheet: Sheet1
Name	HMDB ID	MZ	RT	Adducts	Formula	Foldchange(OBHT/OBRT)	Log2_FC	p_value	Log10_pvalue	VIP	Super_class	Class	Sub_class	Molecular_framework	Database
Dehydroxymethylflazine	HMDB0041200	261.066	6.97557	M+H-H2O	C16H10N2O3	0.145116	-2.78472	0.0164233	1.78454	2.07294	Alkaloids and derivatives	Harmala alkaloids	NA	Aromatic heteropolycyclic compounds	HMDB, KEGG
Harmaline	HMDB0030310	215.119	15.195	M+H	C13H14N2O	0.769036	-0.378877	0.0446998	1.34969	1.37953	Alkaloids and derivatives	Harmala alkaloids	NA	Aromatic heteropolycyclic compounds	HMDB, KEGG
Nor-psi-tropine	HMDB0031667	128.107	20.8446	M+H	C7H13NO	0.640205	-0.643393	0.0360369	1.44325	1.34275	Alkaloids and derivatives	Tropane alkaloids	NA	Aliphatic heteropolycyclic compounds	HMDB, KEGG
Cetirizine	HMDB0005032	389.163	8.561	M+H	C21H25ClN2O3	0.105301	-3.24741	0.0241188	1.61764	1.72258	Benzenoids	Benzene and substituted derivatives	Diphenylmethanes	Aromatic heteromonocyclic compounds	HMDB, KEGG
Diflunisal	HMDB0014999	295.013	9.60928	M+2Na-H	C13H8F2O3	0.238878	-2.06566	0.0241498	1.61709	2.04002	Benzenoids	Benzene and substituted derivatives	Biphenyls and derivatives	Aromatic homomonocyclic compounds	HMDB, KEGG
Sulfamethoxazole	HMDB0015150	254.06	8.58	M+H	C10H11N3O3S	0.413038	-1.27565	0.00283493	2.54746	2.14977	Benzenoids	Benzene and substituted derivatives	Benzenesulfonamides	Aromatic heteromonocyclic compounds	HMDB, KEGG
Sulfadimethoxine	HMDB0015621	311.082	13.357	M+H	C12H14N4O4S	0.603638	-0.728244	0.0426732	1.36984	1.8545	Benzenoids	Benzene and substituted derivatives	Benzenesulfonamides	Aromatic heteromonocyclic compounds	HMDB, KEGG
Anthranilic acid	HMDB0001123	138.055	15.772	M+H	C7H7NO2	1.84498	0.883605	0.00364013	2.43888	1.22946	Benzenoids	Benzene and substituted derivatives	Benzoic acids and derivatives	Aromatic homomonocyclic compounds	HMDB, KEGG
Benzaldehyde	HMDB0006115	89.0393	6.01818	M+H-H2O	C7H6O	3.60493	1.84997	0.0229134	1.63991	1.46666	Benzenoids	Benzene and substituted derivatives	Benzoyl derivatives	Aromatic homomonocyclic compounds	HMDB, KEGG
(S)-[8]-Gingerol	HMDB0033615	367.195	27.261	M+H-H2O, M+2Na-H	C19H30O4	0.0318847	-4.97099	0.01711	1.76675	2.04301	Benzenoids	Phenols	Methoxyphenols	Aromatic homomonocyclic compounds	HMDB, KEGG
Paracetamol	HMDB0001859	152.071	14.018	M+H	C8H9NO2	0.559521	-0.837735	0.00252863	2.59711	1.93435	Benzenoids	Phenols	1-hydroxy-2-unsubstituted benzenoids	Aromatic homomonocyclic compounds	HMDB, KEGG
Normetanephrine	HMDB0000819	166.085	23.6271	M+H-H2O	C9H13NO3	1.68213	0.750287	0.00907538	2.04214	1.74794	Benzenoids	Phenols	Methoxyphenols	Aromatic homomonocyclic compounds	HMDB, KEGG
Osmaronin	HMDB0032769	242.1	6.01818	M+H-H2O	C11H17NO6	0.00880131	-6.82807	0.00679896	2.16756	2.1373	Lipids and lipid-like molecules	Fatty Acyls	Fatty acyl glycosides	Aliphatic heteromonocyclic compounds	HMDB, KEGG
(3R,7R)-1,3,7-Octanetriol	HMDB0033625	185.115	8.94337	M+Na	C8H18O3	0.146028	-2.77568	0.0172268	1.7638	2.0928	Lipids and lipid-like molecules	Fatty Acyls	Fatty alcohols	Aliphatic acyclic compounds	HMDB, KEGG
11-Hydroxy-9-tridecenoic acid	HMDB0035881	211.169	17.2948	M+H-H2O	C13H24O3	1.50695	0.591632	0.0490709	1.30918	1.35103	Lipids and lipid-like molecules	Fatty Acyls	Fatty acids and conjugates	Aliphatic acyclic compounds	HMDB, KEGG
Ethyl hexadecanoate	HMDB0029811	329.242	22.9277	M+2Na-H	C18H36O2	2.60907	1.38354	0.032873	1.48316	1.61248	Lipids and lipid-like molecules	Fatty Acyls	Fatty acid esters	Aliphatic acyclic compounds	HMDB, KEGG
LysoPC(P-16:0)	HMDB0010407	502.33	27.261	M+Na	C24H50NO6P	0.00599258	-7.38261	0.0208302	1.68131	1.9924	Lipids and lipid-like molecules	Glycerophospholipids	Glycerophosphocholines	Aliphatic acyclic compounds	HMDB, KEGG
LysoPC(16:0)	HMDB0010382	478.329	27.2505	M+H-H2O	C24H50NO7P	0.345255	-1.53427	0.0421043	1.37567	1.91167	Lipids and lipid-like molecules	Glycerophospholipids	Glycerophosphocholines	Aliphatic acyclic compounds	HMDB, KEGG
PS(18:0/18:0)	HMDB0012378	836.541	21.2094	M+2Na-H	C42H82NO10P	1.44713	0.533191	0.0383686	1.41602	1.58256	Lipids and lipid-like molecules	Glycerophospholipids	Glycerophosphoserines	Aliphatic acyclic compounds	HMDB, KEGG
PS(18:0/20:4(8Z,11Z,14Z,17Z))	HMDB0010165	856.515	27.3339	M+2Na-H	C44H78NO10P	2.0639	1.04537	0.0363079	1.44	1.9093	Lipids and lipid-like molecules	Glycerophospholipids	Glycerophosphoserines	Aliphatic acyclic compounds	HMDB, KEGG
PA(16:0/18:2(9Z,12Z))	HMDB0007860	695.462	27.3653	M+Na	C37H69O8P	2.98247	1.57651	0.00142019	2.84765	2.09598	Lipids and lipid-like molecules	Glycerophospholipids	Glycerophosphates	Aliphatic acyclic compounds	HMDB, KEGG
Cincassiol B	HMDB0036855	401.215	5.71548	M+H	C20H32O8	0.00299961	-8.38101	0.00527698	2.27761	1.96952	Lipids and lipid-like molecules	Prenol lipids	Diterpenoids	Aliphatic heteropolycyclic compounds	HMDB, KEGG
Ganoderic acid F	HMDB0035988	593.276	9.66167	M+Na	C32H42O9	0.0867176	-3.52753	0.00898606	2.04643	2.00897	Lipids and lipid-like molecules	Prenol lipids	Triterpenoids	NA	HMDB, KEGG
Ipomeatetrahydrofuran	HMDB0040904	279.193	23.6585	M+Na	C15H28O3	1.82546	0.86826	0.0405792	1.3917	1.22572	Lipids and lipid-like molecules	Prenol lipids	Sesquiterpenoids	Aliphatic heteromonocyclic compounds	HMDB, KEGG
SM(d18:0/16:1(9Z))	HMDB0013464	725.559	27.3758	M+Na	C39H79N2O6P	3.11154	1.63763	0.00714887	2.14576	1.66931	Lipids and lipid-like molecules	Sphingolipids	Phosphosphingolipids	Aliphatic acyclic compounds	HMDB, KEGG
Solasodine	HMDB0035282	436.321	10.7969	M+Na	C27H43NO2	0.174796	-2.51626	0.0132114	1.87905	2.1284	Lipids and lipid-like molecules	Steroids and steroid derivatives	Steroidal alkaloids	Aliphatic heteropolycyclic compounds	HMDB, KEGG
Epitestosterone	HMDB0000628	289.216	16.672	M+H	C19H28O2	0.534319	-0.904228	0.0408309	1.38901	1.56806	Lipids and lipid-like molecules	Steroids and steroid derivatives	Androstane steroids	Aliphatic homopolycyclic compounds	HMDB, KEGG
Megestrol	HMDB0014495	373.178	17.7838	M+2Na-H	C21H28O3	0.541212	-0.885733	0.0384204	1.41544	1.37299	Lipids and lipid-like molecules	Steroids and steroid derivatives	Pregnane steroids	Aliphatic homopolycyclic compounds	HMDB, KEGG
Dehydroepiandrosterone	HMDB0000077	271.206	15.789	M+H	C19H28O2	0.566927	-0.818766	0.0363231	1.43982	1.7553	Lipids and lipid-like molecules	Steroids and steroid derivatives	Androstane steroids	Aliphatic homopolycyclic compounds	HMDB, KEGG
FAD	HMDB0001248	786.164	7.617	M+H	C27H33N9O15P2	0.209493	-2.25503	0.0254182	1.59486	2.04213	Nucleosides, nucleotides, and analogues	Flavin nucleotides	NA	Aromatic heteropolycyclic compounds	HMDB, KEGG
Adenosine	HMDB0000050	268.104	2.163	M+H	C10H13N5O4	0.403601	-1.309	0.00138878	2.85737	1.72646	Nucleosides, nucleotides, and analogues	Purine nucleosides	NA	Aromatic heteropolycyclic compounds	HMDB, KEGG
6-Thioinosinic acid	HMDB0060791	267.055	1.6767	M+H-H2O	C10H12N4O4S	2.47528	1.30759	0.0145629	1.83675	1.06413	Nucleosides, nucleotides, and analogues	Purine nucleosides	NA	Aromatic heteropolycyclic compounds	HMDB, KEGG
dIMP	HMDB0006555	355.039	0.593883	M+Na	C10H13N4O7P	2.60958	1.38382	0.00248245	2.60512	1.97594	Nucleosides, nucleotides, and analogues	Purine nucleotides	Purine deoxyribonucleotides	Aromatic heteropolycyclic compounds	HMDB, KEGG
Endalin	HMDB0041887	252.073	6.3721	M+Na	C9H12FN3O3	0	-Inf	0.0268629	1.57085	1.69985	Nucleosides, nucleotides, and analogues	Pyrimidine nucleosides	Pyrimidine 2',3'-dideoxyribonucleosides	Aromatic heteromonocyclic compounds	HMDB, KEGG
Zalcitabine	HMDB0015078	212.102	0.614833	M+H-H2O, M+H	C9H13N3O3	1.45251	0.538549	0.038842	1.4107	1.15048	Nucleosides, nucleotides, and analogues	Pyrimidine nucleosides	Pyrimidine 2',3'-dideoxyribonucleosides	Aromatic heteromonocyclic compounds	HMDB, KEGG
Pantetheine	HMDB0003426	323.102	6.99652	M+2Na-H	C11H22N2O4S	0.0419324	-4.57579	0.0042168	2.37502	2.07229	Organic acids and derivatives	Carboxylic acids and derivatives	Amino acids, peptides, and analogues	Aliphatic acyclic compounds	HMDB, KEGG
L-a-glutamyl-L-Lysine	HMDB0004207	276.157	10.5465	M+H	C11H21N3O5	0.307233	-1.70259	0.044129	1.35528	1.76829	Organic acids and derivatives	Carboxylic acids and derivatives	Amino acids, peptides, and analogues	Aliphatic acyclic compounds	HMDB, KEGG
Morphiceptin	HMDB0005777	504.26	23.1381	M+H-H2O	C28H35N5O5	0.469984	-1.08931	0.0323203	1.49053	1.7669	Organic acids and derivatives	Carboxylic acids and derivatives	Amino acids, peptides, and analogues	Aromatic heteromonocyclic compounds	HMDB, KEGG
Oseltamivir	HMDB0014343	335.195	20.3032	M+Na	C16H28N2O4	1.42305	0.508982	0.0327225	1.48515	1.31414	Organic acids and derivatives	Carboxylic acids and derivatives	Amino acids, peptides, and analogues	Aliphatic homomonocyclic compounds	HMDB, KEGG
Oxidized glutathione	HMDB0003337	307.083	1.6767	M+H, M+2H, M+Na	C20H32N6O12S2	1.42411	0.510063	0.0130136	1.8856	1.12862	Organic acids and derivatives	Carboxylic acids and derivatives	Amino acids, peptides, and analogues	Aliphatic acyclic compounds	HMDB, KEGG
Cysteineglutathione disulfide	HMDB0000656	409.085	1.6767	M+H-H2O	C13H22N4O8S2	1.67454	0.743767	0.00377176	2.42346	1.09575	Organic acids and derivatives	Carboxylic acids and derivatives	Amino acids, peptides, and analogues	Aliphatic acyclic compounds	HMDB, KEGG
Phosphocreatine	HMDB0001511	234.025	0.646267	M+Na	C4H10N3O5P	1.72917	0.790081	0.0396671	1.40157	1.46638	Organic acids and derivatives	Carboxylic acids and derivatives	Amino acids, peptides, and analogues	Aliphatic acyclic compounds	HMDB, KEGG
Glycyl-Threonine	HMDB0028851	159.076	0.635783	M+H-H2O	C6H12N2O4	1.90806	0.932105	0.0188837	1.72391	1.39239	Organic acids and derivatives	Carboxylic acids and derivatives	Amino acids, peptides, and analogues	Aliphatic acyclic compounds	HMDB, KEGG
2,3-Diaminopropionic acid	HMDB0002006	87.0557	0.667233	M+H-H2O	C3H8N2O2	2.0466	1.03323	0.00475205	2.32312	1.95223	Organic acids and derivatives	Carboxylic acids and derivatives	Amino acids, peptides, and analogues	Aliphatic acyclic compounds	HMDB, KEGG
Gamma-Glutamylcysteine	HMDB0001049	233.061	1.02113	M+H-H2O	C8H14N2O5S	2.18431	1.12718	0.00643249	2.19162	1.51502	Organic acids and derivatives	Carboxylic acids and derivatives	Amino acids, peptides, and analogues	Aliphatic acyclic compounds	HMDB, KEGG
Glutamyl-Glutamate	HMDB0028818	257.077	1.66623	M+H-H2O	C10H14N2O7-2	2.3034	1.20376	0.000449775	3.347	1.47242	Organic acids and derivatives	Carboxylic acids and derivatives	Amino acids, peptides, and analogues	Aliphatic acyclic compounds	HMDB, KEGG
Stearoylglycine	HMDB0013308	386.267	8.9748	M+2Na-H	C20H39NO3	3.77041	1.91472	0.0266549	1.57422	1.34691	Organic acids and derivatives	Carboxylic acids and derivatives	Amino acids, peptides, and analogues	Aliphatic acyclic compounds	HMDB, KEGG
L-cis-3-Amino-2-pyrrolidinecarboxylic acid	HMDB0029396	113.071	0.635783	M+H-H2O	C5H10N2O2	4.09994	2.0356	0.0122717	1.91109	1.46361	Organic acids and derivatives	Carboxylic acids and derivatives	Amino acids, peptides, and analogues	Aliphatic heteromonocyclic compounds	HMDB, KEGG
Tripropylamine	HMDB0032545	144.175	27.0945	M+H	C9H21N	0.0768621	-3.70158	0.0279598	1.55347	1.89941	Organic nitrogen compounds	Organonitrogen compounds	Amines	Aliphatic acyclic compounds	HMDB, KEGG
Betazole	HMDB0014417	112.087	0.542667	M+H	C5H9N3	1.8512	0.888459	0.0190194	1.7208	1.93272	Organic nitrogen compounds	Organonitrogen compounds	Amines	Aromatic heteromonocyclic compounds	HMDB, KEGG
Phytosphingosine	HMDB0004610	318.3	14.9524	M+H	C18H39NO3	2.80451	1.48775	0.0257171	1.58978	1.06	Organic nitrogen compounds	Organonitrogen compounds	Amines	Aliphatic acyclic compounds	HMDB, KEGG
Sphinganine	HMDB0000269	302.306	27.3232	M+H	C18H39NO2	3.40431	1.76736	0.0142528	1.8461	1.76643	Organic nitrogen compounds	Organonitrogen compounds	Amines	Aliphatic acyclic compounds	HMDB, KEGG
D-Fructose 2,6-bisphosphate	HMDB0001047	362.986	0.635783	M+Na	C6H14O12P2	3.03022	1.59942	3.073e-05	4.51244	1.54105	Organic oxygen compounds	Organooxygen compounds	Carbohydrates and carbohydrate conjugates	Aliphatic heteromonocyclic compounds	HMDB, KEGG
2-[4-(3-Hydroxypropyl)-2-methoxyphenoxy]-1,3-propanediol 1-xyloside	HMDB0041552	371.171	8.43327	M+H-H2O	C18H28O9	0.0958887	-3.3825	0.0168031	1.77461	2.01927	Organic oxygen compounds	Organooxygen compounds	Carbohydrates and carbohydrate conjugates	Aromatic heteromonocyclic compounds	HMDB, KEGG
Neuraminic acid	HMDB0000830	268.104	2.12492	M+H	C9H17NO8	0.408224	-1.29257	0.0015317	2.81483	1.50114	Organic oxygen compounds	Organooxygen compounds	Carbohydrates and carbohydrate conjugates	Aliphatic heteromonocyclic compounds	HMDB, KEGG
fluorobenzoylpropionic acid	HMDB0060951	215.05	1.01067	M+H	C10H8F2O3	2.01659	1.01192	0.0115673	1.93677	1.4198	Organic oxygen compounds	Organooxygen compounds	Carbonyl compounds	Aromatic homomonocyclic compounds	HMDB, KEGG
Ethyl cellulose	HMDB0033370	437.236	9.68263	M+H-H2O	C20H38O11	2.08834	1.06236	0.0186739	1.72877	1.7673	Organic oxygen compounds	Organooxygen compounds	Carbohydrates and carbohydrate conjugates	Aliphatic heteromonocyclic compounds	HMDB, KEGG
2-Propanoylthiazole	HMDB0037168	142.032	1.02113	M+H	C6H7NOS	2.28816	1.19419	0.00222113	2.65343	1.54105	Organic oxygen compounds	Organooxygen compounds	Carbonyl compounds	Aromatic heteromonocyclic compounds	HMDB, KEGG
Netilmicin	HMDB0015090	476.309	8.95385	M+H	C21H41N5O7	2.61021	1.38417	0.00730363	2.13646	1.97971	Organic oxygen compounds	Organooxygen compounds	Carbohydrates and carbohydrate conjugates	Aliphatic heteromonocyclic compounds	HMDB, KEGG
5-Aminopentanal	HMDB0012815	102.092	0.635783	M+H	C5H11NO	2.63522	1.39792	0.00230911	2.63656	2.03071	Organic oxygen compounds	Organooxygen compounds	Carbonyl compounds	Aliphatic acyclic compounds	HMDB, KEGG
2-Phenylethanol glucuronide	HMDB0010350	321.095	9.90155	M+Na	C14H18O7	3.49901	1.80695	0.00338361	2.47062	1.94948	Organic oxygen compounds	Organooxygen compounds	Carbohydrates and carbohydrate conjugates	Aromatic heteromonocyclic compounds	HMDB, KEGG
Pantothenic acid	HMDB0000210	220.117	5.6538	M+H-H2O, M+H, M+Na	C9H17NO5	3.64088	1.86429	7.86866e-05	4.1041	1.91017	Organic oxygen compounds	Organooxygen compounds	Alcohols and polyols	Aliphatic acyclic compounds	HMDB, KEGG
Antipyrine	HMDB0015503	189.103	6.556	[M+H]+	C11H12N2O	0.0739946	-3.75644	0.0196381	1.7069	1.98594	Organoheterocyclic compounds	Azoles	Pyrazoles	Aromatic heteromonocyclic compounds	HMDB, KEGG
4-Hydroxymethylpyrazole	HMDB0060768	81.0454	0.614833	M+H-H2O	C4H6N2O	3.03876	1.60348	0.0338586	1.47033	1.45704	Organoheterocyclic compounds	Azoles	Pyrazoles	Aromatic heteromonocyclic compounds	HMDB, KEGG
Phenytoin methylcatechol	HMDB0060867	279.078	0.749883	M+H-H2O	C16H12N2O4	2.45069	1.29319	0.00404102	2.39351	1.46491	Organoheterocyclic compounds	Azolidines	Imidazolidines	Aromatic heteromonocyclic compounds	HMDB, KEGG
Flumazenil	HMDB0015336	286.097	0.427333	M+H-H2O	C15H14FN3O3	0	-Inf	0.0176219	1.75395	2.04433	Organoheterocyclic compounds	Benzodiazepines	1,4-benzodiazepines	Aromatic heteropolycyclic compounds	HMDB, KEGG
Uracil	HMDB0000300	113.034	1.406	M+H	C4H4N2O2	0.576424	-0.794797	0.00494622	2.30573	1.7034	Organoheterocyclic compounds	Diazines	Pyrimidines and pyrimidine derivatives	Aromatic heteromonocyclic compounds	HMDB, KEGG
Methylpyrazine	HMDB0033112	95.0605	0.532183	M+H	C5H6N2	1.86169	0.896617	0.0212871	1.67188	1.95259	Organoheterocyclic compounds	Diazines	Pyrazines	Aromatic heteromonocyclic compounds	HMDB, KEGG
beta-D-3-Ribofuranosyluric acid	HMDB0029920	323.062	9.55807	M+Na	C10H12N4O7	0.00307322	-8.34603	0.0125068	1.90285	2.1241	Organoheterocyclic compounds	Imidazopyrimidines	Purines and purine derivatives	Aromatic heteropolycyclic compounds	HMDB, KEGG
Guanine	HMDB0000132	152.057	2.397	M+H	C5H5N5O	0.475115	-1.07365	0.00319	2.49621	1.81033	Organoheterocyclic compounds	Imidazopyrimidines	Purines and purine derivatives	Aromatic heteropolycyclic compounds	HMDB, KEGG
Oxypurinol	HMDB0000786	153.04	1.173	M+H	C5H4N4O2	0.486326	-1.04001	0.0177059	1.75188	1.55888	Organoheterocyclic compounds	Imidazopyrimidines	Purines and purine derivatives	Aromatic heteropolycyclic compounds	HMDB, KEGG
Indoleacrylic acid	HMDB0000734	188.07	6.38257	M+H-H2O, M+H	C11H9NO2	0.0355796	-4.81281	0.00988127	2.00519	1.77384	Organoheterocyclic compounds	Indoles and derivatives	Indoles	Aromatic heteropolycyclic compounds	HMDB, KEGG
Tryptophanol	HMDB0003447	184.073	27.3967	M+Na	C10H11NO	2.05446	1.03876	0.00168631	2.77306	2.13083	Organoheterocyclic compounds	Indoles and derivatives	Indoles	Aromatic heteropolycyclic compounds	HMDB, KEGG
Indole-3-carbinol	HMDB0005785	130.065	6.1	M+H	C9H9NO	2.23573	1.16074	0.0447367	1.34934	1.49975	Organoheterocyclic compounds	Indoles and derivatives	Indoles	Aromatic heteropolycyclic compounds	HMDB, KEGG
Serotonin	HMDB0000259	159.091	6.01818	M+H-H2O	C10H12N2O	2.80589	1.48846	0.0361065	1.44241	1.558	Organoheterocyclic compounds	Indoles and derivatives	Tryptamines and derivatives	Aromatic heteropolycyclic compounds	HMDB, KEGG
Indoleacetaldehyde	HMDB0001190	142.065	6.01818	M+H-H2O, M+H	C10H9NO	3.00364	1.58671	0.00559666	2.25207	1.73559	Organoheterocyclic compounds	Indoles and derivatives	Indoles	Aromatic heteropolycyclic compounds	HMDB, KEGG
Laudanosine	HMDB0030213	358.201	18.823	M+2H	C21H27NO4	0.454759	-1.13683	0.014971	1.82475	1.92117	Organoheterocyclic compounds	Isoquinolines and derivatives	Benzylisoquinolines	Aromatic heteropolycyclic compounds	HMDB, KEGG
(3b,6b,8a,12a)-8,12-Epoxy-7(11)-eremophilene-6,8,12-trimethoxy-3-ol	HMDB0031963	327.217	27.2401	M+H	C18H30O5	0.0322463	-4.95472	0.0182854	1.7379	2.02407	Organoheterocyclic compounds	Naphthofurans	NA	NA	HMDB, KEGG
1'-O-Acetylpaxilline	HMDB0037530	478.257	27.4288	M+H	C29H35NO5	2.12077	1.08459	0.00494136	2.30615	2.18285	Organoheterocyclic compounds	Naphthopyrans	NA	Aromatic heteropolycyclic compounds	HMDB, KEGG
Glutethimide	HMDB0015505	240.1	17.8362	M+Na	C13H15NO2	0.714148	-0.485705	0.0355295	1.44941	1.40216	Organoheterocyclic compounds	Piperidines	Phenylpiperidines	Aromatic heteromonocyclic compounds	HMDB, KEGG
2-(1-Propenyl)-delta1-piperideine	HMDB0033365	146.093	6.3721	M+Na	C8H13N	0.0245183	-5.35	0.011554	1.93727	1.72133	Organoheterocyclic compounds	Pyridines and derivatives	Hydropyridines	Aliphatic heteromonocyclic compounds	HMDB, KEGG
Nimodipine	HMDB0014537	419.178	15.7021	M+H	C21H26N2O7	0.250317	-1.99817	0.0157216	1.8035	1.43448	Organoheterocyclic compounds	Pyridines and derivatives	Hydropyridines	Aromatic heteromonocyclic compounds	HMDB, KEGG
Pheniramine	HMDB0015557	263.152	10.6094	M+Na	C16H20N2	2.03716	1.02656	0.0471291	1.32671	1.34276	Organoheterocyclic compounds	Pyridines and derivatives	Pheniramines	Aromatic heteromonocyclic compounds	HMDB, KEGG
(R)-Boschniakine	HMDB0030267	184.073	0.625317	M+Na	C10H11NO	2.64939	1.40566	0.00217699	2.66214	1.79901	Organoheterocyclic compounds	Pyridines and derivatives	Pyridine carboxaldehydes	Aromatic heteropolycyclic compounds	HMDB, KEGG
4-(3-Pyridyl)-3-butenoic acid	HMDB0001424	146.06	6.0077	M+H-H2O	C9H9NO2	3.02226	1.59563	0.00669809	2.17405	1.77769	Organoheterocyclic compounds	Pyridines and derivatives	NA	Aromatic heteromonocyclic compounds	HMDB, KEGG
(E)-5-(3,4,5,6-Tetrahydro-3-pyridylidenemethyl)-2-furanmethanol	HMDB0033560	192.102	7.97575	M+H	C11H13NO2	4.01895	2.00682	0.00493421	2.30678	1.5118	Organoheterocyclic compounds	Pyridines and derivatives	Hydropyridines	Aromatic heteromonocyclic compounds	HMDB, KEGG
1-(2,3-Dihydro-1H-pyrrolizin-5-yl)-1,4-pentanedione	HMDB0040046	188.109	6.0077	M+H-H2O	C12H15NO2	2.99554	1.58282	0.038312	1.41667	1.22956	Organoheterocyclic compounds	Pyrrolizines	NA	Aromatic heteropolycyclic compounds	HMDB, KEGG
Oxamniquine	HMDB0015228	280.166	6.62	M+H	C14H21N3O3	0.365659	-1.45143	0.0480099	1.31867	1.76418	Organoheterocyclic compounds	Quinolines and derivatives	Nitroquinolines and derivatives	Aromatic heteropolycyclic compounds	HMDB, KEGG
Ethoxyquin	HMDB0039531	200.144	17.9503	M+H-H2O	C14H19NO	2.49054	1.31646	9.13435e-05	4.03932	1.59945	Organoheterocyclic compounds	Quinolines and derivatives	Quinolones and derivatives	Aromatic heteropolycyclic compounds	HMDB, KEGG
Riesling acetal	HMDB0037562	209.154	10.8587	M+H-H2O	C13H22O3	2.07748	1.05483	0.00734752	2.13386	1.97882	Organoheterocyclic compounds	Tetrahydrofurans	NA	Aliphatic heteropolycyclic compounds	HMDB, KEGG
Atrazine-desethyl	HMDB0033249	188.07	6.097	M+H	C6H10ClN5	2.57041	1.362	0.0491808	1.3082	1.4506	Organoheterocyclic compounds	Triazines	Aminotriazines	Aromatic heteromonocyclic compounds	HMDB, KEGG
2-(3,4-Dihydroxybenzoyloxy)-4,6-dihydroxybenzoate	HMDB0059651	307.044	2.37405	M+H	C14H10O8	0.486219	-1.04032	0.0135976	1.86654	1.38549	Phenylpropanoids and polyketides	Depsides and depsidones	NA	Aromatic homomonocyclic compounds	HMDB, KEGG
Kaempferol-3-O-rutinoside	HMDB0037574	617.148	11.494	M+2H	C27H30O15	0.275208	-1.86141	0.018543	1.73182	2.06707	Phenylpropanoids and polyketides	Flavonoids	Flavonoid glycosides	Aromatic heteropolycyclic compounds	HMDB, KEGG
Quercetin-3-Glucuronide	HMDB0029213	479.083	25.305	M+H	C21H18O13	0.552224	-0.856676	0.0207796	1.68236	1.71871	Phenylpropanoids and polyketides	Flavonoids	Flavonoid glycosides	Aromatic heteropolycyclic compounds	HMDB, KEGG
Kanzonol I	HMDB0040606	459.218	9.21463	M+Na	C27H32O5	0.0705865	-3.82446	0.0160883	1.79349	1.98901	Phenylpropanoids and polyketides	Isoflavonoids	Pyranoisoflavonoids	Aromatic heteropolycyclic compounds	HMDB, KEGG
Puerarin	HMDB0240265	417.118	9.016	M+H	C21H20O9	0.359476	-1.47603	0.0266071	1.575	1.9115	Phenylpropanoids and polyketides	Isoflavonoids	Isoflavonoid C-glycosides	Aromatic heteropolycyclic compounds	HMDB, KEGG
Sofalcone	HMDB0042013	451.215	8.61023	M+H	C27H30O6	3.00396	1.58686	0.0103128	1.98662	1.71668	Phenylpropanoids and polyketides	Linear 1,3-diarylpropanoids	NA	Aromatic homomonocyclic compounds	HMDB, KEGG
Pimecrolimus	HMDB0014481	832.445	27.2191	M+Na	C43H68ClNO11	0.0888713	-3.49214	0.0177731	1.75024	2.01157	Phenylpropanoids and polyketides	Macrolide lactams	NA	Aliphatic heteropolycyclic compounds	HMDB, KEGG
Baicalin	HMDB0041832	447.092	1.567	M+H	C21H18O11	0.627764	-0.671705	0.03941	1.40439	1.57322	Phenylpropanoids and polyketides	Macrolides and analogues	NA	Aromatic heteropolycyclic compounds	HMDB, KEGG
1-Isothiocyanato-6-(methylsulfinyl)-hexane	HMDB0038461	206.068	21.144	M+H	C8H15NOS2	0.395021	-1.34	0.0103701	1.98422	1.7996	NULL	NULL	NULL	NULL	HMDB, KEGG
XylManGlcNAcFucGlcNAc		865.329	27.355	M+H	C33H56N2O24	0.804941	-0.313045	0.0329573	1.48205	1.40742	NULL	NULL	NULL	NULL	HMDB, KEGG
Caffeoylcholine		266.138	17.551	M+H	C14H20NO4	1.25455	0.327171	0.0493192	1.30698	1.37945	NULL	NULL	NULL	NULL	HMDB, KEGG
Dimethenamide ESA		322.079	21.654	M+H	C12H19NO5S2	0.681337	-0.553559	0.0416258	1.38064	1.73009	NULL	NULL	NULL	NULL	HMDB, KEGG
Prometon		226.167	15.175	M+H	C10H19N5O	0.530403	-0.914838	0.0348854	1.45736	1.5383	NULL	NULL	NULL	NULL	HMDB, KEGG
Irganox1010		1199.77	16.991	M+H	C73H108O12	0.404247	-1.30669	0.0452262	1.34461	1.22641	NULL	NULL	NULL	NULL	HMDB, KEGG
Propaquizafop		444.133	11.837	M+H	C22H22ClN3O5	0.394492	-1.34193	0.0144826	1.83915	2.06504	NULL	NULL	NULL	NULL	HMDB, KEGG
Hydratoperidinin		648.366	10.296	M+H	C39H52O8	0.211104	-2.24398	0.0486242	1.31315	1.91634	NULL	NULL	NULL	NULL	HMDB, KEGG
