# Supplementary material for: High temperature ameliorates high-fat diet-induced obesity by promoting ceramide breakdown in skeletal muscle tissue
Source: Life Metab. 2024 Apr 3;3(5):loae012. doi: 10.1093/lifemeta/loae012 (PMC11749596; doi:10.1093/lifemeta/loae012)
Supplement: loae012_suppl_Supplementary_Table_S4 [file loae012_suppl_Supplementary_Table_S4.xlsx]

## Sheet: Table S4. All fragment ions of 
Fragment ids	Neutral mass (Da)	m/z	Charge	Retention time (min)	Chromatographic peak width (min)	QC-1	QC-2	QC-3	OBHT-1	OBHT-2	OBHT-3	OBHT-4	OBHT-5	OBHT-6	OBHT-7	OBHT-8	OBHT-9	OBHT-10	OBRT-1	OBRT-2	OBRT-3	OBRT-4	OBRT-5	OBRT-6	OBRT-7	OBRT-8	OBRT-9	OBRT-10	Accepted Compound ID	Accepted Description	Adducts	Formula	Score
0.04_111.0011m/z		111.001	1	0.0419667	0.04295	3612.93	141.077	116281	0	5701.91	0	1046.99	2150.49	6187.68	0	0	61359.3	0	47086.2	0	47799.6	0	5003.46	0	20540.4	5184.88	233121	0
0.04_1160.8608m/z		1160.86	1	0.0419667	0.0324667	0	0	0	0	0	0	0	0	0	202762	0	0	0	0	0	0	0	0	0	0	0	0	0
0.04_1198.3637m/z		1198.36	2	0.0419667	0.0848667	0	0	0	13002.8	0	1.62935e+06	0	0	0	1.60211e+06	0	0	0	0	0	0	996854	0	850380	0	0	0	0
0.04_123.0546m/z		123.055	1	0.0419667	0.116333	51.0317	823957	15945.5	3939.82	0	132.098	948.13	2915.87	755.783	2779.03	2481.1	9227.15	0	8538.07	2102.85	8667.44	1821.92	7538.88	5600.56	39.2396	1964.83	13080.2	8.19978
0.04_137.0450m/z		137.045	1	0.0419667	0.116333	1065.19	205967	0	1268.91	664.76	0	917.177	0	812.138	0	0	0	0	893.287	0	906.821	0	0	1253.59	1311	0	8376.3	0
0.04_174.9907m/z		174.991	1	0.0419667	0.09535	0	50033.8	0	0	622.29	0	0	0	806.562	0	0	0	0	0	0	0	0	0	0	0	0	0	0
0.04_202.1799m/z		202.18	1	0.0419667	0.0848667	0	30095.2	0	0	0	0	0	0	0	0	0	0	0	0	0	0	0	0	3675.73	0	0	0	0
0.04_268.1040m/z		268.104	1	0.0419667	0.137333	0	313676	0	0	0	0	0	0	0	0	0	0	0	0	0	0	0	0	0	0	0	0	0
0.04_427.0766m/z		427.077	1	0.0419667	0.126867	0	220787	0	0	0	0	0	0	0	0	0	0	0	0	0	0	0	0	0	0	0	0	0
0.04_431.6828m/z		431.683	1	0.0419667	0.0324667	0	0	11407.4	0	159.552	0	0	0	0	0	0	0	0	0	0	0	0	0	0	463.867	0	93725.7	0
0.04_587.5489m/z		587.549	1	0.0419667	0.39715	209308	0	0	3.98143e+06	0	76262.7	165483	30021.4	0	579906	0	0	0	0	5203.19	0	0	23278.3	14142.9	0	0	0	2724.46
0.04_598.4012n	598.401	621.393	1	0.0419667	0.376183	5489.69	0	832445	436233	10862	1.16734e+06	1.05474e+06	1.40942e+06	270106	1.12901e+06	2.34986e+06	560668	3.24486e+06	259456	414475	263387	942495	1.06984e+06	892735	184613	387392	432519	1.06864e+06			M+H, M+Na
0.04_647.4594m/z		647.459	1	0.0419667	0.0324667	57381	0	14230.9	429455	547.775	0	186809	284167	29034.9	16431	91974.2	34876.4	49246.6	0	0	0	5936.11	82825	8748.19	21315.3	40387.5	28137	27731.1
0.04_681.4208m/z		681.421	1	0.0419667	0.0324667	0	0	0	420670	0	0	21309.9	42118.9	0	166842	4896.46	0	0	0	0	0	0	0	0	0	0	0	0
0.04_689.4249n	689.425	734.368	1	0.0419667	0.22	6901.59	0	1.08424e+06	665503	16028.8	592291	648422	681789	236321	581577	4.00403e+06	1.28967e+06	1.27318e+06	302243	511447	306822	357743	311669	262701	36039.2	255111	329420	1.22154e+06			M+H-H2O, M+2Na-H
0.04_697.3714m/z		697.371	1	0.0419667	0.126867	0	0	9959.14	174444	2756.18	44333.6	100738	84847.2	1242.91	108367	1.79256e+06	10106.1	1.77995e+06	8219.54	39575.2	8344.08	7119.14	0	41890.5	21247.9	3059.33	41689.9	136344
0.04_722.3803n	722.38	745.365	1	0.0419667	0.137333	0	0	1.37875e+06	317748	22561.7	127577	369068	430155	70791	168428	8.5354e+06	1.28361e+06	1.05167e+07	509527	193422	517247	278603	409445	201703	67563.4	163463	2.07797e+06	1.6813e+06			M+H, M+Na
0.04_725.5074m/z		725.507	1	0.0419667	0.10585	3370.23	0	4546.5	191799	0	525566	295976	396599	268593	479702	225138	21659.3	80789.3	26498.7	1.01218e+06	26900.2	764038	985107	287341	39810	327073	98464.9	159160	LMGL02010545	DG(19:1(9Z)/22:6(4Z,7Z,10Z,13Z,16Z,19Z)/0:0)[iso2]	M+2Na-H	C44H72O5	79.7345
0.04_728.4129m/z		728.413	1	0.0419667	0.178083	19701.4	0	3.47707e+06	336290	172965	355938	649442	709531	413962	531789	8.76164e+06	2.81433e+06	1.0369e+07	568276	235963	576887	310988	1.60954e+06	330168	264602	625617	6.96109e+06	3.75056e+06
0.04_742.4593m/z		742.459	1	0.0419667	0.0534333	0	0	352728	129439	67164.4	13335	125383	170076	61488.9	67076.4	683480	186335	191511	160190	77530.7	162617	188687	211788	31200.6	118253	105042	105705	205459
0.04_758.5123m/z		758.512	1	0.0419667	0.0534333	865.888	0	1.00032e+06	208519	22789.8	87341.7	1.33405e+06	2.04939e+06	577236	409829	1.819e+06	291311	147614	320808	69003.6	325669	4733.04	2.73802e+06	185321	77916.5	732317	1.26599e+06	1.41362e+06
0.04_773.4389n	773.439	756.436	1	0.0419667	0.386667	58922.4	0	7.50963e+06	624403	326948	1.87073e+06	769057	622490	632344	3.56992e+06	4.30198e+07	6.09136e+06	4.16339e+07	1.9667e+06	608934	1.9965e+06	1.67915e+06	2.72283e+06	3.1659e+06	534740	962946	1.30186e+07	5.71487e+06			M+H-H2O, M+H
0.04_782.4474m/z		782.447	1	0.0419667	0.355233	229482	0	2.19865e+08	917077	434544	7.23654e+06	3.13412e+06	4.11175e+06	3.83165e+06	7.47537e+06	1.88012e+08	1.37935e+08	2.33354e+08	3.36521e+07	1.35664e+06	3.4162e+07	1.46373e+07	2.27738e+07	1.5413e+07	4.46875e+06	5.67403e+06	3.35761e+08	6.37077e+07
0.04_785.4674n	785.467	808.457	1	0.0419667	0.355233	399939	0	1.15879e+08	2.48264e+06	1.6983e+06	5.90272e+06	2.34217e+06	2.17813e+06	2.52533e+06	5.8368e+06	1.13076e+08	9.14432e+07	1.35883e+08	3.32976e+07	4.91481e+06	3.38021e+07	1.11103e+07	1.19946e+07	7.35916e+06	2.73185e+06	4.24763e+06	1.77556e+08	3.76547e+07			M+H-H2O, M+H, M+Na, M+2Na-H
0.04_790.5756m/z		790.576	1	0.0419667	0.0324667	7462.47	0	9142.28	63065	99931.8	0	324387	375470	104515	37249.7	31102.2	0	0	2396.16	354.247	2432.47	2.09115e+06	189814	357884	701252	377201	538.198	82512
0.04_796.4533m/z		796.453	1	0.0419667	0.137333	29291.5	0	3.38909e+06	74938	117424	249337	192457	296866	319001	342488	5.17474e+06	3.12341e+06	4.22722e+06	1.614e+06	317745	1.63846e+06	206936	1.38925e+06	275315	219771	450228	3.00716e+06	1.7834e+06
0.04_804.4931m/z		804.493	1	0.0419667	0.0639167	41513.6	0	66720.5	509773	30363.3	127669	2195.3	71201.6	26837.5	326295	1.5419e+06	83718.5	1.74691e+06	19076.5	59630.7	19365.5	907168	146116	446845	242700	85721	167252	198932	LMPK04000003	Tacrolimus	M+H	C44H69NO12	86.5074
0.04_810.4706m/z		810.471	1	0.0419667	0.199033	186166	0	6.23786e+07	1.96103e+06	374902	1.64675e+06	1.48847e+06	2.09771e+06	954517	1.93593e+06	4.42081e+07	4.13877e+07	2.88913e+07	2.55574e+07	3.79397e+06	2.59447e+07	2.325e+06	4.77577e+06	1.29009e+06	752290	1.59984e+06	2.18812e+07	1.23656e+07
0.04_825.6915m/z		825.692	1	0.0419667	0.0324667	0	0	0	729885	5175.51	0	122895	21911.5	0	2018.02	0	0	0	0	106656	0	0	0	5005.46	0	0	0	1127.83
0.04_826.4220m/z		826.422	1	0.0419667	0.0848667	0	0	662692	169447	25218.7	1603.38	76030	61414.7	14155.1	9939.31	2.50009e+06	585497	1.62533e+06	171285	121042	173880	44210.8	59025.2	16223.4	63706.6	27794.5	1.21678e+06	434338
0.04_827.3838n	827.384	828.425	1	0.0419667	0.251583	20975.4	0	7.59429e+06	223297	137698	277531	433989	527934	346644	424530	2.4017e+07	5.6438e+06	4.71097e+07	1.82361e+06	302602	1.85125e+06	1.71024e+06	2.40209e+06	1.36841e+06	358747	659918	1.78025e+07	5.13478e+06			M+H-H2O, M+H
0.04_844.7140n	844.714	827.711	1	0.0419667	0.565133	28542.4	0	2824.95	4.42559e+06	587345	696686	1.48557e+06	203298	147.226	182213	37641.1	306.303	13645.9	0	1.01842e+07	0	272225	6085.36	741636	872411	34308.5	5501.63	85109.7			M+H-H2O, M+Na
0.04_846.7574m/z		846.757	1	0.0419667	0.0639167	0	0	0	437895	41810.8	0	811541	47841.8	0	0	30.7107	0	0	0	20185	0	0	0	11422.1	25319.8	11445.9	0	761.268
0.04_849.4554n	849.455	832.452	1	0.0419667	0.304017	125277	0	1.02237e+07	675164	403326	910142	658690	515186	640085	814174	1.72199e+07	7.54709e+06	2.7737e+07	3.17497e+06	645080	3.22308e+06	715145	2.82791e+06	778856	640150	858919	2.07246e+07	4.25354e+06			M+H-H2O, M+H, M+Na
0.04_849.6952m/z		849.695	1	0.0419667	0.533683	0	0	0	6.7133e+06	58803.4	37173.7	76748.1	29200.1	0	42766.6	2211.42	47.0149	31.099	28.7992	138558	29.2355	37874.8	0	34294.6	34637.8	0	292033	1596.76
0.04_851.7114m/z		851.711	1	0.0419667	0.09535	0	0	0	3.06248e+06	177389	291684	836959	7703.47	0	4373.28	0	0	0	0	1.38413e+06	0	0	0	29490.8	55145.1	0	0	956.36
0.04_852.4186m/z		852.419	1	0.0419667	0.0639167	0	0	452528	65368.9	3101.93	0	25598.9	43836	0	468.109	1.07353e+06	313834	1.63427e+06	158282	26635.7	160681	12668	177.221	4840.03	25431.1	0	734723	281614
0.04_853.7278m/z		853.728	1	0.0419667	0.65955	8039.89	0	2142.91	1.73116e+06	3.32895e+06	404762	2.75104e+06	70869.3	6849.37	1.23513e+06	0	5387.75	41459.9	5105.96	7.75862e+07	5183.33	4242.3	0	40615	7.20524e+06	349.968	675466	0
0.04_854.4338m/z		854.434	1	0.0419667	0.209517	817.194	0	1.49435e+06	134126	25538.3	73488.7	85354.9	74057.2	51327.4	52975.7	1.5136e+06	1.14285e+06	3.26046e+06	430262	70201.8	436781	151276	251689	125011	86636.8	122102	3.56671e+06	462311
0.04_856.4507m/z		856.451	1	0.0419667	0.137333	2408.24	0	1.49059e+06	258584	43200.4	166836	137828	164013	153808	227414	2.73317e+06	1.09666e+06	6.48092e+06	814138	165664	826473	80009.8	435082	108200	85914.4	135867	1.53818e+06	575041
0.04_863.5130m/z		863.513	1	0.0419667	0.0324667	9036.46	0	0	1.4654e+06	37255.6	0	241183	188818	0	15920	24050.8	0	10331.4	0	152760	0	5340.77	0	1811.84	52624.1	3861.64	0	24656.8
0.04_866.5264n	866.526	867.534	1	0.0419667	0.649083	350429	0	2.81428e+06	8.84399e+06	5.96142e+06	6.53686e+06	4.91688e+06	5.96711e+06	3.92889e+06	6.21823e+06	3.27839e+06	2.53904e+06	5.59093e+06	1.18236e+06	7.28447e+06	1.20028e+06	6.47519e+06	1.63766e+07	3.47228e+06	8.6236e+06	5.56179e+06	2.78689e+06	3.20562e+06			M+H, M+Na
0.04_875.7127m/z		875.713	1	0.0419667	0.586083	0	0	0	4.11969e+07	158238	21312.4	189707	32442.5	8345.28	92174	133.761	0	3966.24	10692.7	325443	10854.7	706.605	20101.4	8317.62	94039.6	99.9775	167885	51679.1
0.04_877.7271m/z		877.727	1	0.0419667	0.649083	0	0	0	1.24811e+07	354289	7.30913e+06	3.11286e+07	3.02239e+06	0	189149	0	0	1351.35	0	5.03516e+06	0	0	0	48132.7	215803	0	341661	0
0.04_879.7439m/z		879.744	1	0.0419667	0.649083	0	0	0	1.37106e+06	6.54926e+06	493053	4.30805e+06	308628	7174.85	5.23275e+06	0	0	66835	41774.6	1.87049e+08	42407.6	157418	0	47950.5	1.83401e+07	0	2.61289e+06	0
0.04_887.4244m/z		887.424	1	0.0419667	0.04295	0	0	418956	283.172	2266.12	0	5480.54	17321.2	19815.9	0	84743	341707	0	186290	0	189113	0	3823.85	0	4784.69	9889.2	243529	60028.7
0.04_895.5744m/z		895.574	1	0.0419667	0.0743833	7039.16	0	0	1.30889e+06	97632.9	17282.5	445801	585267	47235.6	51089.8	34740.2	0	318921	12489	1.93167e+06	12678.2	46254.9	131249	7548.05	206039	13886.9	1.46569e+06	129422
0.04_901.7280m/z		901.728	1	0.0419667	0.565133	10963.4	0	2117.07	1.46012e+07	123317	894913	981757	7328.57	94.5125	65434.7	0	0	0	0	538960	0	0	12337.9	12604.4	45026.7	0	164359	0
0.04_903.7428m/z		903.743	1	0.0419667	0.565133	3033.82	0	567.689	5.38585e+06	320370	3.48635e+06	3.9615e+06	741638	0	3.70934e+06	0	0	3044.73	231.467	4.53969e+06	234.974	0	55.5522	20834.7	53700.2	0	373317	739.123
0.04_905.7589m/z		905.759	1	0.0419667	0.565133	10358	0	38836.5	705403	942204	34993.1	272606	51328.5	34379.1	3.6037e+06	0	0	25287.6	11397	1.98343e+07	11569.7	27510.7	0	27709.6	2.73296e+06	0	2534.69	19799.2
0.04_908.7782m/z		908.778	1	0.0419667	0.209517	0	0	0	10947.3	467850	0	0	0	0	0	0	0	0	0	309257	0	0	0	6853.8	0	0	0	0
0.04_913.5347m/z		913.535	1	0.0419667	0.126867	20257	0	27982.7	1.31278e+06	160844	69557.1	582113	730855	172498	50777.2	201289	746.911	33531.7	23984.9	316875	24348.3	365637	975375	55584	686303	329799	6866.88	197312
0.04_915.5429m/z		915.543	1	0.0419667	0.0324667	375.842	0	0	1.56164e+06	28449.4	0	204894	236402	0	0	0	0	0	0	69490.5	0	67982.1	40324.2	1240.61	94583.9	23756.1	0	0
0.04_917.7865m/z		917.787	1	0.0419667	0.439967	0	0	0	3.6267e+06	0	0	14340.2	0	0	0	0	0	0	0	80771.8	0	0	0	0	0	0	0	0
0.04_927.7424m/z		927.742	1	0.0419667	0.55465	89541.2	0	0	7.96508e+06	0	530861	1.92143e+06	5608.68	0	128.846	0	0	1656.81	1095.23	456989	1111.83	86.9036	0	2357.37	4021.05	0	0	0
0.04_931.7725m/z		931.773	1	0.0419667	0.137333	1007.32	0	0	243822	0	0	0	0	0	0	0	0	0	0	1.55509e+06	0	0	0	0	4678.57	0	0	0
0.04_950.5057m/z		950.506	1	0.0419667	0.0534333	0	0	0	361211	9547.17	0	107450	149104	79670.7	0	0	0	0	0	210952	0	0	0	0	0	50418.5	0	0
0.05_111.9888m/z		111.989	1	0.0529333	0.04295	1735.56	1296.34	23409.9	0	1153.65	0	721.434	1258.2	2055.24	0	0	15415.1	0	13213.1	0	13413.3	0	3763.69	0	3412.11	1987.18	48699.5	0
0.05_154.9897m/z		154.99	1	0.0529333	0.0324667	3811	1109.05	0	0	2449.69	0	0	0	2483.57	0	0	0	0	0	0	0	0	0	0	0	0	982.704	0
0.05_232.8521m/z		232.852	1	0.0529333	0.147817	3413.74	0	468496	0	0	0	0	0	1124.02	0	0	252809	0	204077	0	207169	0	35027.1	0	2676.44	9904.81	947503	0
0.05_257.9388m/z		257.939	1	0.0529333	0.0843833	92263.9	15660.1	0	0	129768	0	0	0	0	0	0	0	0	0	0	0	0	55559.8	0	143619	0	2788.48	0
0.05_290.9016m/z		290.902	1	0.0529333	0.0634167	21044.9	1094.51	0	0	1293.02	0	0	0	0	0	0	0	0	0	0	0	0	0	0	146.049	0	0	0
0.05_300.8772m/z		300.877	1	0.0529333	0.0634167	32604.2	342.295	0	0	29234.1	0	0	0	0	0	0	0	0	0	0	0	0	0	0	0	0	0	0
0.05_455.6949m/z		455.695	2	0.0529333	0.04295	0	0	184714	0	3483.45	0	1545.7	7172.11	3824.22	0	0	131874	0	71221.4	0	72300.5	0	0.963785	0	8476.75	1933.76	131278	0
0.05_502.2116m/z		502.212	1	0.0529333	0.0743833	18735.2	0	161415	13660.7	73343.6	0	27952.3	41908	20305.9	0	808276	136136	123496	53329.9	0	54137.9	0	198728	0	123575	43165.8	126346	327373
0.05_602.3426m/z		602.343	1	0.0529333	0.0639167	0	0	25869.8	331744	0	0	79918.4	115281	0	0	40037.8	10881	167247	2205.68	107669	2239.1	0	0	0	0	0	15570.7	30793.5
0.05_669.3927m/z		669.393	1	0.0529333	0.147817	0	0	0	243516	0	206085	95855.1	63874.3	0	159929	573401	0	1.7454e+06	0	40202.7	0	132583	0	86817	0	0	0	81845.5
0.05_689.4533m/z		689.453	1	0.0529333	0.147817	0	0	1.40454e+06	201835	7102.51	76526.4	486688	671714	167465	86363.4	1.94535e+06	276804	4.13098e+06	67276.6	123784	68295.9	25772.9	744058	26150	31743.9	237260	388206	944334
0.05_703.3951m/z		703.395	1	0.0529333	0.126867	10516.5	0	1.36352e+06	279259	61933.6	105577	779657	871434	554490	249964	3.03235e+06	1.54747e+06	849014	260929	65396.3	264882	92317.6	1.8671e+06	98830	115638	901992	1.05467e+06	1.85936e+06
0.05_709.5137m/z		709.514	1	0.0529333	0.10585	0	0	0	109577	0	10545.3	61922.2	77440.9	110471	52425.1	46440.5	0	9698.06	0	711874	0	29289.1	35445	25290.9	0	13631.4	0	67621.8
0.05_712.4863m/z		712.486	1	0.0529333	0.04295	0	0	0	211136	0	4238.72	112669	120515	0	39790.4	81918	0	72171.1	0	176662	0	0	0	0	3254.97	0	0	15539.5
0.05_720.4690n	720.469	703.466	1	0.0529333	0.355233	68235.1	0	1.02172e+07	2.53105e+06	96998.5	3.44315e+06	1.23268e+06	1.35185e+06	1.72677e+06	3.88988e+06	3.51946e+07	9.12042e+06	5.43234e+07	4.56637e+06	1.16818e+06	4.63556e+06	1.86332e+06	4.8079e+06	2.82621e+06	239883	2.07917e+06	2.87801e+07	1.71339e+07			M+H-H2O, M+H
0.05_732.4437m/z		732.444	1	0.0529333	0.10585	43717.8	0	1.25851e+07	96934	21449.2	132474	589564	837231	472651	184009	1.69287e+07	1.11982e+07	1.44105e+07	4.22677e+06	52407.8	4.29081e+06	78850.8	2.26388e+06	148592	49590.8	687098	3.6004e+07	1.32796e+07
0.05_74.0324m/z		74.0324	1	0.0529333	0.0634167	5095.98	0	0	0	1912.27	0	0	0	0	0	0	0	0	0	0	0	0	0	0	0	0	0	0
0.05_743.3412m/z		743.341	1	0.0529333	0.0848667	0	0	142051	9006.99	315.183	0	15736.2	31571.4	7288.22	0	687068	103581	961670	38079.4	0	38656.3	0	11909.9	0	0	4902.14	279582	139211
0.05_753.5353n	753.535	754.543	1	0.0529333	1.11708	362245	117024	3.6165e+06	1.39687e+07	2.19139e+06	2.22585e+07	4.48455e+06	5.33286e+06	7.76346e+06	2.30812e+07	1.32568e+07	4.74157e+06	1.92494e+07	907857	4.33054e+06	921613	3.12618e+07	3.02995e+07	2.04317e+07	5.30568e+06	8.1835e+06	6.80268e+06	1.05301e+07			M+H, M+Na
0.05_756.5021m/z		756.502	1	0.0529333	0.0639167	19364.5	0	68098.9	38779.3	3826.22	167396	30663.1	155835	18138.9	456912	1.93316e+06	52384.3	944511	22660.3	140085	23003.6	107131	87965.1	88908.9	8120.95	57378.7	0	188598
0.05_765.4981n	765.498	788.487	1	0.0529333	0.18855	206890	0	2.1076e+07	1.12026e+06	218650	681011	898031	747653	744795	835452	3.21435e+07	3.11459e+07	2.27147e+06	6.25706e+06	2.1727e+06	6.35186e+06	660838	2.47623e+06	625656	784041	1.05759e+06	1.23866e+07	8.38059e+06	LMGP03030022	PS(P-16:0/20:5(5Z,8Z,11Z,14Z,17Z))	M+H-H2O, M+Na	C42H72NO9P	92.7518
0.05_772.4690m/z		772.469	1	0.0529333	0.0324667	3121.26	0	438691	7456.66	15678.3	0	136742	268633	30656.1	20109.7	292024	218428	0	110000	0	111667	66833	81044.4	19232.7	72280.9	42959.6	104208	181461
0.05_775.4293n	775.429	758.379	1	0.0529333	0.41815	218065	0	3.98207e+07	588196	1.1199e+06	2.64332e+06	1.76564e+06	2.37424e+06	2.54104e+06	2.96742e+06	2.59804e+07	2.51046e+07	1.80875e+07	1.01604e+07	766346	1.03143e+07	2.47547e+06	1.35803e+07	3.00198e+06	1.19134e+06	3.2886e+06	6.74416e+07	1.72375e+07			M+H-H2O, M+H
0.05_782.5096m/z		782.51	1	0.0529333	0.0639167	15794.3	0	3.19883e+06	731487	49993.5	2.11046e+06	1.76265e+06	2.83554e+06	999033	1.38515e+06	7.62086e+06	2.94093e+06	3.21699e+06	659518	567978	669511	3.23313e+06	4.60773e+06	862041	936923	2.56817e+06	3.34171e+06	2.7506e+06
0.05_785.3784n	785.378	786.386	1	0.0529333	0.126867	5615.1	0	3.22086e+06	90723.7	41181.4	282169	233542	294629	211682	296933	1.94822e+07	2.93408e+06	39707158	918259	102127	932172	571121	968923	252231	128586	375554	3.06543e+06	3.72196e+06			M+H, M+2Na-H
0.05_789.4106n	789.411	790.418	1	0.0529333	0.199033	53616.8	0	6.23122e+06	124069	94259.6	732472	329026	360226	263917	1.04677e+06	2.45774e+07	5.16344e+06	2.94833e+07	1.70931e+06	367088	1.73521e+06	682468	1.1763e+06	501276	312490	430442	1.05309e+07	4.88654e+06			M+H, M+Na
0.05_791.4218n	791.422	814.413	1	0.0529333	0.137333	68.924	0	3.64504e+06	242537	77972.9	507295	316949	383243	113036	1.08078e+06	5.21617e+07	2.8347e+06	6.35499e+07	1.21733e+06	356442	1.23577e+06	258698	505514	347916	166116	207054	5.06858e+06	7.46011e+06			M+H-H2O, M+Na, M+2Na-H
0.05_793.4964m/z		793.496	1	0.0529333	0.178083	81867.3	0	233921	600704	236862	311707	347972	400569	231873	447471	841762	442380	403544	151502	6.12981e+06	153798	1.23648e+06	1.70666e+06	221950	350541	304481	1.23211e+06	413680
0.05_797.0879m/z		797.088	1	0.0529333	0.0324667	0	0	0	0	0	0	0	0	0	17286.2	0	0	0	0	283145	0	0	0	0	0	0	0	0
0.05_797.5593n	797.559	780.556	1	0.0529333	1.13803	1.23967e+06	199330	1.14011e+07	4.40155e+07	7.84651e+06	5.42588e+07	1.38528e+07	1.7017e+07	1.7027e+07	5.11116e+07	2.86064e+07	1.1747e+07	3.38997e+07	3.12916e+06	1.26973e+07	3.17657e+06	6.23775e+07	9.7662e+07	5.22544e+07	1.73841e+07	2.20256e+07	1.84044e+07	2.91261e+07			M+H-H2O, M+Na, M+2Na-H
0.05_798.4194m/z		798.419	1	0.0529333	0.126867	0	0	2.91212e+06	163940	36392.8	267104	135513	212884	26360.1	251928	1.72767e+07	2.8805e+06	2.04277e+07	1.70449e+06	184621	1.73032e+06	229941	449279	90903.2	57183.6	152419	3.57718e+06	2.87287e+06
0.05_817.4293m/z		817.429	1	0.0529333	0.178083	4355.37	0	960849	106487	7455.62	128453	72853.8	87211.8	36504	283742	1.03426e+07	768257	1.0054e+07	224578	145481	227981	135557	120682	112054	44800	36260	1.24503e+06	1.44251e+06
0.05_830.5681m/z		830.568	1	0.0529333	0.586083	676691	0	5.38674e+06	2.22156e+07	7.66155e+06	2.14314e+07	5.94813e+06	6.99246e+06	7.83427e+06	2.2456e+07	1.4817e+07	6.43499e+06	2.3821e+07	968958	4.30777e+06	983639	1.114e+08	3.60347e+07	5.10036e+07	1.86394e+07	1.14516e+07	6.92445e+06	1.48846e+07
0.05_830.6446m/z		830.645	1	0.0529333	0.04295	7549.43	0	0	257554	3151.29	0	9875.94	33672.1	9633.92	33172.5	0	0	8737.46	0	8397.09	0	230421	0	0	366.718	28897.8	2484.95	747.934
0.05_833.5079m/z		833.508	1	0.0529333	0.04295	17891.1	0	104157	523663	58142.7	30180.4	404380	559349	80904.1	294311	2.2372e+06	193055	152927	86301.2	239337	87608.8	14926.2	156029	21469.4	100975	86838.5	63662.1	120214
0.05_834.4677m/z		834.468	1	0.0529333	0.209517	179272	0	2.4674e+07	1.07899e+06	266607	1.31598e+06	706719	904388	665809	1.30783e+06	1.23878e+07	1.83643e+07	1.49046e+07	1.11054e+07	2.07469e+06	1.12737e+07	1.19235e+06	2.92476e+06	801115	548403	1.07391e+06	1.05328e+07	4.02412e+06
0.05_846.4102m/z		846.41	1	0.0529333	0.147817	502.405	0	3.28701e+06	145468	22412.7	49278.8	97755.9	160960	24230.6	72084.4	4.55647e+06	2.09245e+06	9.41089e+06	1.20004e+06	57600.6	1.21822e+06	123205	352435	15527.6	93565.8	96149.1	5.10725e+06	1.33941e+06
0.05_849.5881n	849.588	832.585	1	0.0529333	0.628	1.60946e+06	0	7.75843e+06	3.09513e+07	8.47246e+06	7.0593e+07	1.47469e+07	1.89121e+07	9.42713e+06	6.73056e+07	1.90106e+07	7.25345e+06	2.79476e+07	2.59069e+06	1.47762e+07	2.62995e+06	5.16138e+07	4.41146e+07	5.2636e+07	1.94665e+07	1.38785e+07	7.38591e+06	2.03534e+07	LMGP03020093	PS(O-20:0/22:6(4Z,7Z,10Z,13Z,16Z,19Z))	M+H-H2O, M+H, M+2Na-H	C48H84NO9P	88.3817
0.05_856.5839m/z		856.584	1	0.0529333	0.439967	191824	0	1.55696e+06	9.34875e+06	830804	1.32906e+07	2.99649e+06	4.10373e+06	2.18382e+06	1.37725e+07	3.33495e+06	1.56452e+06	4.3304e+06	807454	2.20612e+06	819688	7.57619e+06	7.84177e+06	8.65474e+06	1.99395e+06	2.97718e+06	1.21591e+06	2.52992e+06
0.05_857.5922n	857.592	858.599	1	0.0529333	0.451033	73288	0	922687	4.66821e+06	396090	1.226e+07	1.93564e+06	2.95892e+06	1.10922e+06	1.27995e+07	2.14643e+06	976113	2.12289e+06	507796	3.06169e+06	515490	3.48009e+06	4.1793e+06	6.25462e+06	850998	1.94489e+06	795569	1.69139e+06			M+H, M+2Na-H
0.05_860.6139m/z		860.614	1	0.0529333	0.24095	66042.6	0	85466	1.92551e+06	5767.06	1.68717e+06	705696	893997	114479	2.20194e+06	397710	49299.2	370215	67933.3	4.52675e+06	68962.6	2.43793e+06	621822	1.6929e+06	63782.4	184557	0	363351
0.05_862.4038m/z		862.404	1	0.0529333	0.137333	0	0	315358	28364.4	0	0	27105.1	22599.7	6130.14	0	720963	188843	1.57726e+06	134817	13503.8	136859	0.350805	0	0	0	8.72533	288395	180949
0.05_872.5524m/z		872.552	1	0.0529333	0.0639167	39620.8	0	184840	8.24421e+06	273621	124189	1.55644e+06	2.52348e+06	334526	324741	706844	197724	367913	47941	1.13828e+06	48667.3	220007	882762	30727.2	628398	569030	357460	1.498e+06
0.05_882.5347m/z		882.535	1	0.0529333	0.0534333	10994	0	0	780579	118000	7457.97	419100	467882	81970.4	43081.4	19398.9	0	23017.2	4550.13	245455	4619.07	2891.93	149107	15842.3	137857	46206.1	83828.2	45043.8
0.05_898.5584m/z		898.558	1	0.0529333	0.0639167	11137.6	0	0	2.35394e+06	80338.4	24464.2	387705	507375	35391	24520.3	39832.5	0	11590.7	0	313005	0	15196	49480	2677.52	109709	57468.6	1.26575e+06	57108.8
0.05_909.4027m/z		909.403	1	0.0529333	0.199033	0	0	3.91864e+06	85200.7	7864.95	28261.1	158160	238735	330071	76132.5	2.96237e+06	3.05483e+06	1.11951e+06	2.34709e+06	171278	2.38266e+06	21649	649161	969.8	105724	352389	3.89256e+06	1.35847e+06
0.05_917.5793n	917.579	900.576	1	0.0529333	0.283017	56588.4	0	292866	3.49917e+06	317485	2.68374e+06	1.35497e+06	1.61569e+06	232534	1.93218e+06	358057	190169	671496	82737.6	2.182e+06	83991.2	723777	1.09645e+06	456224	549155	420083	241156	396234			M+H-H2O, M+H
0.05_924.5713m/z		924.571	1	0.0529333	0.04295	11126.2	0	0	1.05757e+06	17120.2	0	180299	224112	18803.7	0	0	0	0	0	128778	0	0	7287.03	0	15101.4	6117.92	471161	31004.7
0.05_926.5867m/z		926.587	1	0.0529333	0.0324667	8687.11	0	0	830901	9610.62	0	391783	520135	26471.3	13946.9	0	0	0	0	258713	0	4430.04	75275.8	1.94433	25327.3	70480.5	18206.8	9350
0.06_115.9440m/z		115.944	1	0.0639667	0.0324667	0	497.797	232894	0	864.573	0	0	1409.43	521.425	0	0	166033	0	73043.7	0	74150.5	0	0	0	642.589	307.574	406823	0
0.06_1195.3384m/z		1195.34	2	0.0639667	0.09535	0	0	0	19909.9	0	61742.9	0	0	0	25600.2	0	0	0	0	0	0	6.74135e+06	0	1.51727e+06	0	0	0	0
0.06_1207.3401m/z		1207.34	2	0.0639667	0.126867	0	0	0	0	0	48687.9	0	0	0	30646.2	0	0	0	0	0	0	1.15562e+07	0	1.94765e+06	0	0	0	0
0.06_1231.8453m/z		1231.85	2	0.0639667	0.0215	0	0	0	0	0	0	0	0	0	0	0	0	0	0	7836.02	0	1.03178e+06	0	0	0	0	0	0
0.06_136.0609m/z		136.061	1	0.0639667	0.251583	163.546	88915.4	0	11936.5	0	0	0	0	0	0	0	0	0	0	6498.56	0	804.941	0	1537.05	0	0	0	0
0.06_143.9729m/z		143.973	1	0.0639667	0.0324667	671.545	555.842	3778.01	0	12.517	0	301.969	1438.11	2715.75	0	0	17722.8	0	9268.81	0	9409.24	0	9.66962	0	2464.57	1069.21	31662	0
0.06_174.1478m/z		174.148	1	0.0639667	0.05295	0	17795.4	0	0	0	0	0	0	0	0	0	0	0	0	0	0	0	0	432.35	0	0	0	0
0.06_184.0419m/z		184.042	1	0.0639667	0.199033	9188.47	721.304	2.60255e+06	7530.63	1766.36	23386.9	23702.2	32921.7	11543.8	24462.5	2.73362e+06	2.3484e+06	2.43119e+06	772660	4905.52	784367	25440.7	98099.9	23432.7	9553.77	40094.5	3.02702e+06	1.13734e+06
0.06_198.9068m/z		198.907	1	0.0639667	0.0743833	38383.6	892.936	256903	0	29421.1	0	0	0	19176.1	0	0	197523	0	120841	0	122672	0	66013.8	0	41089.9	23499.9	512847	0
0.06_218.2097m/z		218.21	1	0.0639667	0.0523833	0	0	0	0	0	0	0	0	0	0	0	0	0	0	0	0	0	0	96436.2	0	0	0	0
0.06_226.9508m/z		226.951	1	0.0639667	0.3145	36012.6	52084	0	123593	24387.6	0	0	0	0	0	0	0	0	0	150546	0	0	0	0	3561.22	0	0	0
0.06_239.9274m/z		239.927	1	0.0639667	0.0639167	9954.02	1028.39	106647	0	4355.4	0	0	0	1351.51	0	0	63497.1	0	48634.4	0	49371.3	0	9245.13	0	5786.06	2651.03	166402	0
0.06_243.8453m/z		243.845	1	0.0639667	0.04295	0	0	2764.23	0	0	0	0	0	0	0	0	0	0	0	0	0	0	0	0	0	0	49279.7	0
0.06_265.8879m/z		265.888	1	0.0639667	0.0948833	54034.6	7009.84	0	0	49026	0	0	0	2353.39	0	0	0	0	0	0	0	0	0	0	31232.9	0	0	0
0.06_362.7906m/z		362.791	1	0.0639667	0.04295	2319.59	0	5447.83	0	24.4989	0	0	1893.29	2252.04	0	0	0	0	26621.4	0	27024.8	0	16100.3	0	2824.89	4563.81	18522.4	0
0.06_368.1394m/z		368.139	1	0.0639667	0.0324667	0	0	0	0	50.3469	0	0	0	0	0	0	10663.5	0	0	0	0	0	0	0	0	0	116443	0
0.06_421.6832m/z		421.683	1	0.0639667	0.0324667	0	0	3750.06	0	2136.99	0	0	0	0	0	0	0	0	0	0	0	0	0	0	1559.18	0	72350.7	0
0.06_432.7532m/z		432.753	2	0.0639667	0.167117	55818	0	4274.2	23891	228649	0	66381.9	63357	0	2575.28	13271.2	0	32686.4	3970.6	34808.3	4030.76	0	59158.7	0	347833	6737.43	7590.82	5598.15
0.06_474.7590m/z		474.759	1	0.0639667	0.0324667	5097.63	0	0	0	8816.17	0	0	0	11152.5	0	0	0	0	23717.1	0	24076.5	0	13935.9	0	5489.04	0	55988.5	0
0.06_488.6797m/z		488.68	1	0.0639667	0.0639167	4047.57	0	0	0	31366.4	0	0	0	0	0	0	0	0	0	0	0	0	0	0	21876.8	0	149542	0
0.06_518.3227m/z		518.323	1	0.0639667	0.24095	0	0	0	580275	0	145154	33018.5	26701.1	0	77364.2	0	0	5262.77	0	738991	0	430732	0	133255	0	0	0	0	LMGP01010693	PC(16:1(9Z)/2:0)	M+H-H2O	C26H50NO8P	90.3753
0.06_594.2835m/z		594.283	1	0.0639667	0.04295	0	0	98989.5	33233.9	71.6682	0	32241	58061.9	147.117	0	97660.4	68299.3	4531.92	20031.8	0	20335.4	0	13762.3	0	5597.94	0	114189	80808.9
0.06_602.4314n	602.431	647.409	1	0.0639667	0.376183	494925	0	6.66412e+06	947079	174474	1.67029e+06	1.61435e+06	1.9728e+06	812144	1.62924e+06	6.7875e+06	5.12546e+06	8.18941e+06	2.12386e+06	659329	2.15604e+06	1.14497e+06	3.58773e+06	1.14591e+06	311989	1.32068e+06	1.51635e+07	3.30421e+06	LMGP10030004	PA(P-16:0/14:1(9Z))	M+H, M+Na, M+2Na-H
0.06_623.4061m/z		623.406	1	0.0639667	0.41815	5786.63	0	2.38741e+06	257022	241395	1.10106e+06	708401	897186	525878	894107	3.38775e+06	1.90912e+06	5.29825e+06	606777	310461	615971	834758	1.84806e+06	841000	345367	561465	6.36934e+06	1.78819e+06
0.06_627.3572m/z		627.357	1	0.0639667	0.0324667	1709.2	0	370541	163701	0	0	144510	176146	64816.2	10106.1	173554	297467	26065.7	102693	39465.1	104249	0	77574.8	0	24288.9	62393.9	107487	91201.9
0.06_648.3003m/z		648.3	1	0.0639667	0.0743833	0	0	161787	16594.6	167.432	0	43474.5	67686.7	1260.61	0	136734	135564	82159.2	45712.7	0	46405.3	0	0	0	0.693935	0	115076	73106.3
0.06_666.3823m/z		666.382	1	0.0639667	0.209517	0	0	6753.79	299623	0	154603	402910	492354	11023.3	132042	724340	0	1.95855e+06	0	186377	0	32449.1	49183.4	28959.3	0	15706.7	0	236404
0.06_666.4832m/z		666.483	1	0.0639667	0.0534333	0	0	0	323776	0	0	84008.6	55037.4	10439.1	14145.4	9329.21	0	0	0	0	0	0	0	0	0	6182.72	0	15973
0.06_683.5036m/z		683.504	1	0.0639667	0.439967	0	0	0	777524	0	20238.2	2125.22	5247.1	0	20070.6	0	0	0	0	78081	0	0	0	0	0	0	0	0
0.06_693.4296m/z		693.43	1	0.0639667	0.0639167	0	0	0	54390.8	0	0	151081	211524	5128.88	194.901	188708	0	146607	0	8087.15	0	0	0	100375	0	0	0	68092.4
0.06_697.4181m/z		697.418	1	0.0639667	0.0848667	0	0	1080.08	347605	35579.7	64492.4	242658	221866	22739.4	136375	299950	0	826263	2814.13	87263.8	2856.77	46538.7	0	50869.8	68311.1	15681.1	23136	86294.4
0.06_705.3411n	705.341	706.348	1	0.0639667	0.0743833	0	0	244918	32883.6	0	3856.1	76864	77738.9	145789	14951.8	605391	279246	84294.4	54924.6	4478.91	55756.8	0	213030	13340.2	324.251	123400	451359	416280			M+H, M+Na
0.06_706.4294m/z		706.429	1	0.0639667	0.355233	29800.1	0	4.30709e+06	434862	32187.4	1.21872e+06	828759	870422	1.54917e+06	1.18883e+06	1.04414e+07	5.89282e+06	1.31517e+07	2.31902e+06	391765	2.35416e+06	739990	3.38725e+06	963227	52331.6	1.28263e+06	3.62354e+07	9.0897e+06	LMSP01080042	2-carboxy-2-amino-3-O-(13'-methyltetradecanoyl)-4-hydroxy-17-methyloctadec-5-ene-1-sulfonic acid	M+2Na-H	C35H67NO8S	91.3541
0.06_716.4711n	716.471	761.468	1	0.0639667	0.209517	180036	0	5.06197e+07	1.6753e+06	789416	4.25154e+06	2.04103e+06	2.80651e+06	1.75429e+06	4.32096e+06	6.55433e+07	6.37284e+07	4.76881e+07	2.93624e+07	2.73914e+06	2.98072e+07	6.39717e+06	8.39875e+06	2.65921e+06	1.37998e+06	2.37971e+06	2.07734e+07	2.00716e+07			M+H, M+2Na-H
0.06_722.4443m/z		722.444	1	0.0639667	0.0324667	0	0	40668.6	249110	10507	0	141756	158476	33801.5	48890.5	512008	1263.9	193588	0	51777	0	6630.42	44708	11724.4	62873.8	12892.8	282.196	111047
0.06_731.4885m/z		731.488	1	0.0639667	0.0639167	17698.5	0	9.73266e+06	146444	8987.41	14794.8	424416	367394	223917	123732	6.2195e+07	5.91119e+06	1.54998e+07	2.37061e+06	87176.6	2.40652e+06	25798.9	189832	18245.7	41484.7	234462	1.98469e+06	9.45635e+06	LMPR01070225	Phleixanthophyll/ Deoxymyxol 1'-glucoside	M+H	C46H66O7	69.5202
0.06_733.4804n	733.48	778.429	1	0.0639667	0.18855	8236.45	0	2.93648e+06	240486	189642	229376	1.01395e+06	1.06161e+06	673609	568778	4.53528e+06	2.57264e+06	5.5533e+06	931365	360566	945477	576650	1.02108e+06	332545	248314	549285	4.61324e+06	1.67654e+06			M+H, M+2Na-H
0.06_738.3907m/z		738.391	1	0.0639667	0.116333	0	0	89315.4	85164.9	0	41908.5	59503.9	73980.7	0	48373.2	1.04174e+06	43007.4	1.6378e+06	14008.5	40349.9	14220.7	24955.8	13119.7	5701.65	7398.94	0	48336.9	182985
0.06_740.4089m/z		740.409	1	0.0639667	0.209517	1434.63	0	2.471e+06	353888	97752.1	469285	357883	356360	156391	510305	8.1699e+06	1.68072e+06	1.12802e+07	638611	349140	648287	460299	1.13388e+06	311038	249993	324007	4.59751e+06	2.32081e+06
0.06_742.5705m/z		742.57	1	0.0639667	0.147817	2137.54	0	0	710100	59414.2	946041	1.27889e+06	1.84334e+06	317916	1.39947e+06	483211	16049.5	153101	0	2.36999e+06	0	858248	1.63065e+06	990095	49500.8	541214	0	435656
0.06_758.4513m/z		758.451	1	0.0639667	0.386667	126969	0	4.72321e+07	194513	553762	1.63361e+06	1.38585e+06	1.61569e+06	1.63559e+06	1.91562e+06	2.67618e+07	2.97161e+07	3.50372e+07	2.14168e+07	288030	2.17413e+07	1.6954e+06	9.12284e+06	1.90733e+06	532812	1.83647e+06	145042346	2.1875e+07
0.06_760.5300m/z		760.53	1	0.0639667	0.0534333	27943.2	0	1.96543e+06	71406.3	3919.68	112459	643157	916795	953275	292025	4.23113e+06	2.3617e+06	1.25364e+06	538959	26450.3	547125	213043	2.40679e+06	447286	9097.14	1.70562e+06	504548	1.44858e+06
0.06_761.3786n	761.379	806.358	1	0.0639667	0.209517	11324.9	0	5.36642e+06	92726.6	78316.3	359091	430906	461116	529678	381100	6.99442e+06	4.79599e+06	9.3077e+06	650812	133601	660673	868610	3.28708e+06	649804	516273	1.13772e+06	1.02351e+07	2.72679e+06			M+H, M+2Na-H
0.06_764.4044m/z		764.404	1	0.0639667	0.355233	31036.9	0	7.16941e+06	130365	156708	468656	244209	264257	489032	433621	1.02807e+07	4.83153e+06	1.82328e+07	1.7882e+06	182357	1.8153e+06	633717	1.93394e+06	587881	353811	632859	2.24938e+07	4.64093e+06
0.06_765.4154n	765.415	766.422	1	0.0639667	0.472	140883	0	1.22784e+07	569738	547239	1.72561e+06	1.00378e+06	1.2011e+06	1.47714e+06	1.75991e+06	2.30451e+07	1.17903e+07	2.7252e+07	3.9194e+06	1.41956e+06	3.97878e+06	2.72516e+06	5.68103e+06	2.18412e+06	1.1355e+06	2.15593e+06	3.14361e+07	8.9402e+06			M+H-H2O, M+H
0.06_768.5823m/z		768.582	1	0.0639667	0.04295	35618.8	0	0	1.46746e+06	133104	15830.8	1.94502e+06	2.65643e+06	272570	731272	18967.7	65.2415	0	196.895	9.40178e+06	199.878	818923	34187.4	138979	261587	287156	0	93505.5
0.06_769.4090n	769.409	770.395	1	0.0639667	0.126867	3025.64	0	2.08287e+06	254969	21902.5	242407	272209	307173	58353.9	386287	2.1089e+07	1.83775e+06	3.19137e+07	629565	214481	639103	715065	334222	196065	68412.6	121931	2.84794e+06	3.52978e+06			M+H-H2O, M+H
0.06_783.9416m/z		783.942	1	0.0639667	0.0743833	0	0	0	0	0	0	0	0	151.633	117037	0	0	0	0	0	0	798046	0	33548.9	242448	0	0	0
0.06_797.5888m/z		797.589	1	0.0639667	0.0639167	31540.9	0	43385.2	325717	57335.6	91926.7	1.00289e+06	1.41446e+06	226818	227924	224623	19192.5	16758.4	23.8239	1.55716e+06	24.1849	319649	735579	219477	174159	504903	0	285752
0.06_802.5703m/z		802.57	1	0.0639667	0.0634167	14232.1	0	1492.42	450477	184403	75920.9	220189	232095	167055	258208	89843.4	0	9254.37	0	1.39124e+06	0	334316	1.26638e+06	118740	221449	239525	4588.66	112431
0.06_803.3489m/z		803.349	1	0.0639667	0.04295	0	0	40289.9	0	0	0	0	0	0	0	410707	5343.28	321187	0	0	0	2405.23	0	235.847	0	0	61225.4	96170.9
0.06_808.3670m/z		808.367	1	0.0639667	0.137333	5219.56	0	3.22837e+06	87526.2	30393.2	194685	175152	303741	288520	218935	2.4034e+06	2.89973e+06	2.23413e+06	361674	73167.9	367154	268452	1.75159e+06	298997	256450	548036	4.24853e+06	1.27307e+06
0.06_813.5334n	813.533	796.53	1	0.0639667	0.178083	88883.9	0	1.36283e+06	8.36291e+06	361490	1.60647e+06	1.10663e+06	1.04207e+06	900152	2.0227e+06	4.73951e+06	1.14306e+06	4.23995e+06	712620	2.50112e+06	723418	1.48655e+06	5.26323e+06	445955	777529	1.08257e+06	1.12998e+06	997752			M+H-H2O, M+2Na-H
0.06_820.4459m/z		820.446	1	0.0639667	0.0324667	74.6582	0	451750	31317.2	78704.4	0	90075.9	99020.7	29933.6	2191.52	447645	244948	83808.6	65282.9	26083.6	66272.1	6408.72	54861.3	3589.78	50218.3	21555.1	523447	268083
0.06_821.6545m/z		821.654	1	0.0639667	0.126867	11303.3	0	0	560023	31214.7	74114.3	235686	381018	59104.2	228355	96348.8	0	0	0	620363	0	123832	364099	102475	86999.1	188645	0	85170.4
0.06_835.6666m/z		835.667	1	0.0639667	0.251583	119820	0	138096	1.37402e+07	178240	1.19986e+06	35304.5	281716	253128	1.90915e+06	74537.2	177884	16854.5	16826.8	1.7632e+07	17081.7	2.27685e+06	1.28816e+06	6.13349e+06	270554	428101	0	84377.1
0.06_837.3991n	837.399	820.403	1	0.0639667	0.147817	0	0	5.00149e+06	186153	143938	44543.9	150269	160390	29146.9	84290.5	9.46814e+06	3.23034e+06	1.87461e+07	1.2986e+06	84846.8	1.31828e+06	185801	656803	42057.2	281763	163257	9.42312e+06	2.36329e+06			M+H-H2O, M+H, M+Na
0.06_837.4874m/z		837.487	1	0.0639667	0.04295	7735.78	0	2.00117e+06	1.39407e+06	45103.1	5493.1	217329	238968	83670.9	68459.5	2.99052e+06	1.49239e+06	528425	687983	498914	698407	3782.08	171989	22036.1	84164.6	102737	730258	834518
0.06_838.5330m/z		838.533	1	0.0639667	0.09535	45846.6	0	691909	4.34493e+06	590963	386430	888593	939211	444720	973793	1.22182e+06	665975	627173	474391	6.08191e+06	481579	438848	1.79632e+06	190607	1.30084e+06	656679	1.05827e+06	526501
0.06_839.6435m/z		839.643	1	0.0639667	0.10585	11439.5	0	0.000359938	4.08677e+06	76217.3	103032	907906	789106	243787	317567	442245	89.0572	0	0	1.44601e+06	0	426472	880180	329895	153248	537977	0	366890
0.06_853.5220n	853.522	836.519	1	0.0639667	0.39715	129442	0	1.11735e+06	6.34739e+06	1.43954e+06	6.59167e+06	1.7654e+06	2.48692e+06	593938	6.7581e+06	2.75261e+06	1.19736e+06	4.50361e+06	3.13162e+06	9.56198e+06	3.17907e+06	2.97802e+06	3.79463e+06	2.47709e+06	3.78166e+06	1.6011e+06	2.83846e+06	1.41421e+06			M+H-H2O, M+Na
0.06_854.6616m/z		854.662	1	0.0639667	0.0534333	0	0	0	344769	3619.92	10.5606	17600.6	17208.5	2972.13	792.047	0	0	0	0	111649	0	0	33318.3	374.178	0	8757.18	0	0
0.06_854.8025m/z		854.803	1	0.0639667	0.0324667	0	0	0	0	0	0	0	0	0	40.0621	0	0	0	0	125798	0	0	0	0	8614.24	0	0	0
0.06_863.6361m/z		863.636	1	0.0639667	0.0848667	10497.7	0	0	370058	0	9767.64	229125	300445	1405.84	53392.9	47736.3	0	0	0	571778	0	35623.2	347.118	63301.5	1716.18	3084.76	0	33510.3
0.06_865.6687m/z		865.669	1	0.0639667	0.564633	10593.3	0	9447.47	6.1068e+06	141473	311145	100966	58823.6	1740.87	268802	17083.4	18.791	25930.6	0	1.47964e+06	0	309363	70.1073	1.15382e+06	11476.4	8778.32	671.044	21517.8
0.06_866.4895m/z		866.489	1	0.0639667	0.0324667	14422.2	0	33254.9	279774	134670	0	261971	246946	84630.8	40032.9	104504	2435.55	39507.7	8863.68	91260.8	8997.97	0	91434.5	15817	95066.1	40504.2	28170.2	51074.1	HMDB34356	alpha-Solamarine	M+H-H2O	C45H73NO16	86.3341
0.06_870.4077m/z		870.408	1	0.0639667	0.137333	0	0	690724	94758.3	16335.9	4311.98	46430.1	45282	4808.54	4699.4	515644	472005	1.20023e+06	294458	73134.8	298919	13429.8	39508	0	29434.7	6504.27	1.64236e+06	280852
0.06_875.4347m/z		875.435	1	0.0639667	0.0534333	0	0	377840	159981	8876.52	804.555	39076	81521.4	1229.9	0	725195	64620.8	706614	131019	31146.7	133004	0	12685.8	0	3688.34	6688.88	141330	156675	HMDB41028	Hovenidulcioside A1	M+Na	C44H68O16	73.4671
0.06_878.5051m/z		878.505	1	0.0639667	0.0534333	7628.95	0	8799.86	590133	43747.3	8296.59	395360	487477	67351.5	65024.1	170740	5018.66	73237.1	6475.87	317755	6573.99	66056.4	150285	24189.4	161451	45684.8	1110.2	89437.1	HMDB38234	Azaspiracid 2	M+Na	C48H73NO12	80.2238
0.06_885.6978m/z		885.698	1	0.0639667	0.0739	17978.3	0	0	786175	0	0	16.447	8.13719	0	0	0	0	0	0	25030.8	0	0	0	1548.97	0	0	0	0
0.06_891.6868m/z		891.687	1	0.0639667	0.628	25261.4	0	0	4.26511e+07	423399	3.23649e+06	1.50985e+07	1.78359e+06	0	61824.5	0	0	1363.4	0	3.1923e+06	0	27975.7	0	110556	288597	9819.01	3320.37	0
0.06_904.5047m/z		904.505	1	0.0639667	0.105367	0	0	18235.3	1.35101e+06	301259	159505	535116	567164	271986	379348	166868	8978.23	137584	39208.9	1.7863e+06	39803	196895	837558	506.168	725211	541225	0	213660
0.06_906.6116m/z		906.612	1	0.0639667	0.0534333	0	0	0	182291	3652.84	0	177941	280544	22266.2	1571.58	14818.9	0	0	0	157322	0	381.848	26105.1	0	44643.7	67740.1	91890.8	26597.4
0.06_907.3978m/z		907.398	1	0.0639667	0.0324667	0	0	103335	5455.72	0	0	14631.5	6178.59	0	0	33815	77755.1	165.17	57295.8	0	58163.9	0	0	0	557.299	0	101890	76493.9
0.06_911.7128m/z		911.713	1	0.0639667	0.09535	195740	0	0	1.29533e+06	0	0	1598.49	4959.12	0	0	0	0	0	0	250214	0	0	0	0	0	0	0	1394.77
0.06_917.7013m/z		917.701	1	0.0639667	0.607033	19572.6	0	0	1.44461e+07	140572	2.02269e+06	2.72132e+06	287591	0	1.49128e+06	0	0	0	0	2.48021e+06	0	0	0	1044.93	59057.8	0	0	0
0.06_931.7376m/z		931.738	1	0.0639667	0.08385	123.92	0	0	300135	0	0	0	0	0	0	0	0	0	0	96840.3	0	0	0	0	1578.88	0	0	0
0.06_933.7537m/z		933.754	1	0.0639667	0.35475	17.8224	0	0	1.54424e+06	0	0	0	0	0	0	0	0	0	0	68253.5	0	0	0	0	0	0	0	0
0.06_943.7170m/z		943.717	1	0.0639667	0.5332	18197.8	0	0	7.54295e+06	5925.62	281338	1.84628e+06	171724	7156.98	130.288	0	0	0	11839.1	892276	12018.4	0	0	0	0	0	0	0
0.06_966.4999m/z		966.5	1	0.0639667	0.0319833	0	0	0	88357.5	9696.45	0	0	0	0	0	0	0	0	0	1547.55	0	0	0	0	0	0	0	0
0.06_969.7301m/z		969.73	1	0.0639667	0.0628667	0	0	0	452815	0	0	0	0	0	0	0	0	0	0	0	0	0	0	0	0	0	0	0
0.07_102.9367m/z		102.937	1	0.0744333	0.178083	2876.71	2.86468	120960	0	1316.63	0	747.497	2549.96	3496	0	0	85674.3	0	55737.3	0	56581.8	0	24923	0	2707.01	6327.72	240782	0
0.07_104.1061m/z		104.106	1	0.0744333	0.240617	17385.9	2551.74	0	182400	28159.4	0	1484.01	0	0	0	0	0	0	0	94023.5	0	0	0	42713.9	8874.36	0	0	0
0.07_116.9503m/z		116.95	1	0.0744333	0.0534333	2043.43	796.5	34927.3	0	3254.8	0	0	0	1125.74	0	0	35413.5	0	23255.7	0	23608.1	0	10962.5	0	4643.63	3169.91	81778.2	0
0.07_1219.3397m/z		1219.34	2	0.0744333	0.09535	0	0	0	0	0	0	0	0	0	8755.88	0	0	0	0	0	0	7.81723e+06	0	728353	0	0	0	0
0.07_124.9778m/z		124.978	1	0.0744333	0.147817	648.951	3248.83	90062.3	925.814	2145.7	0	563.797	2835.56	4478.85	0	45999.3	73260.5	21100.1	32674.8	926.362	33169.9	0	8171.8	0	193.011	1044.14	109547	28589.2
0.07_139.9359m/z		139.936	1	0.0744333	0.0743833	6062.54	1993.86	90060.7	0	2061.43	0	3153.28	2880.04	8042.59	0	0	74929.2	0	36017	0	36562.7	0	72053.8	81.946	13518.7	21296.2	144066	0
0.07_239.9660m/z		239.966	1	0.0744333	0.0948833	214877	4012.98	0	0	258295	0	0	0	62917.5	0	0	0	0	0	0	0	0	295033	0	229339	103192	0	0
0.07_256.9150m/z		256.915	1	0.0744333	0.0948833	98567.4	2288.25	1997.42	0	139231	0	0	0	0	0	0	0	0	3186.45	0	3234.73	0	30682.5	0	145201	0	9372.3	0
0.07_259.9363m/z		259.936	1	0.0744333	0.0948833	41885	1099.15	0	0	58767.6	0	0	0	0	0	0	0	0	0	0	0	0	0	0	49869.5	0	0	0
0.07_328.8966m/z		328.897	1	0.0744333	0.05295	71776.2	1366.55	0	0	78241.5	0	0	0	10809.1	0	0	0	0	0	0	0	0	16231.3	0	6164.17	11171.3	0	0
0.07_339.2322m/z		339.232	1	0.0744333	0.0639167	0	0	112895	4034.16	0	0	10545.4	11427.7	6309.16	0	243592	86201.2	0	12634.7	0	12826.2	0	2577.01	0	1563.87	9144.88	157239	138414
0.07_341.2492m/z		341.249	1	0.0744333	0.0534333	0	0	301819	6109.51	0	0	14478	23824.4	8260.14	0	112775	223245	0	131653	0	133648	0	11987.3	0	4148.54	8885.17	184008	77164.8
0.07_343.7311m/z		343.731	1	0.0744333	0.0424667	4095.96	0	0	0	0	0	0	0	1611.81	0	41638	0	0	0	0	0	0	0	0	0	1704.42	3309.74	38107
0.07_351.2166m/z		351.217	1	0.0744333	0.0948833	0	0	0	3724.97	220648	0	36853.6	24337.1	0	0	0	0	0	0	0	0	0	75687.3	0	416618	5940.81	0	4984.43
0.07_357.2420m/z		357.242	2	0.0744333	0.0639167	0	0	133798	3630.46	6340.72	0	21854.5	15050.8	5302.98	0	389582	114309	15431.1	29789.4	0	30240.8	0	0	0	0	3852.24	0	137519
0.07_361.1088m/z		361.109	1	0.0744333	0.0534333	0	0	105314	0	0	0	0	0	0	0	0	27993	0	0	0	0	0	3351.74	0	2828.5	0	243433	0
0.07_364.1992m/z		364.199	1	0.0744333	0.05295	28.2618	0	32532.3	1561.57	7467.02	0	2974.79	1012.77	2992.87	0	84337.8	22214.9	9088.93	0	0	0	0	0	0	9187.72	0	73127.9	26458.1
0.07_416.6772m/z		416.677	2	0.0744333	0.0639167	766.777	0	202995	0	0	0	0	0	2437.07	0	0	237080	0	43181.7	0	43836	0	0	0	0	2297.42	117251	0
0.07_425.2143m/z		425.214	2	0.0744333	0.04295	8207.19	0	130378	1611.08	16083.4	0	2905.71	7343.11	13796.6	0	10226.4	109947	0	80538.3	0	81758.5	0	33442.5	0	21490.8	10564.5	120806	8608.88
0.07_480.2287m/z		480.229	1	0.0744333	0.09535	16250.9	0	238974	32678.3	79136.3	0	46210.4	59499.2	31992.7	0	430392	196068	22317.5	55656.7	12418.8	56500	0	171818	0	152221	49351.3	413936	273819
0.07_489.2507m/z		489.251	2	0.0744333	0.0319833	8729.76	0	0	0	69264.5	0	0	0	0	0	0	0	0	0	0	0	0	0	0	69399.8	0	0	0
0.07_566.2767m/z		566.277	1	0.0744333	0.0634167	0	0	8246.19	69809.7	0	0	47018.7	60838.3	8365.03	9050.34	40498.8	15754	25648.4	20952.4	35538.2	21269.8	0	242.715	0	0	7856.4	0	21800.8
0.07_577.4250m/z		577.425	1	0.0744333	0.386667	0	0	4.20866e+06	27018.1	3534.3	26332.6	213739	87614.7	16357.6	153980	1.20437e+06	3.93117e+06	597017	270010	182251	274101	123257	461230	134583	27003.6	230682	6.25847e+06	522516
0.07_608.3927m/z		608.393	1	0.0744333	0.09535	0	0	96168.8	156351	15936.1	0	707240	935499	53483.4	0	364528	0	558922	0	0	0	0	399640	11707.1	24124.7	99246.5	18337.1	303592
0.07_627.4343m/z		627.434	1	0.0744333	0.386667	24.9932	0	2.97447e+07	88164.3	7375.67	724207	402937	771724	1.11348e+06	1.44122e+06	8.10859e+06	2.47572e+07	3.91391e+06	1.62399e+07	231291	1.6486e+07	577367	3.49992e+06	1.15327e+06	170675	1.67408e+06	3.09886e+07	4.01978e+06
0.07_651.4318m/z		651.432	1	0.0744333	0.365717	94747.8	0	1.11337e+07	346425	181880	1.4562e+06	993758	1.27499e+06	1.02098e+06	1.86273e+06	1.08376e+07	1.03103e+07	9.06888e+06	6.38965e+06	628580	6.48646e+06	784359	3.91459e+06	1.28535e+06	395713	1.37936e+06	1.0928e+07	4.30174e+06
0.07_654.4491m/z		654.449	1	0.0744333	0.22	0	0	2.37407e+06	66594.7	572.145	52556.1	140751	167807	75138.4	114520	2.13566e+06	2.67849e+06	1.32791e+06	1.31058e+06	158802	1.33044e+06	55327.7	196418	30348.4	8576.25	224507	3.60647e+06	815995
0.07_678.3503m/z		678.35	1	0.0744333	0.0534333	0	0	216983	16565	1221.77	0	34695.6	71462.6	7241.06	0	122416	184314	10830.7	45099	0	45782.3	0	53876.4	588.337	1736.66	1224.53	95264.7	74306.1
0.07_711.4330m/z		711.433	1	0.0744333	0.137333	4211.26	0	6816.49	468572	30021.1	107013	325027	309960	14788.9	195697	846252	382.071	2.54986e+06	11.9816	180238	12.1631	54866.6	100856	13353.4	111220	46133.2	8801.67	172099
0.07_744.4415m/z		744.442	1	0.0744333	0.199033	14485.1	0	3.07543e+06	464954	322038	696535	596854	569574	343556	716105	4.42729e+06	2.5378e+06	3.88826e+06	1.16043e+06	360126	1.17801e+06	1.00588e+06	1.87064e+06	461597	526469	555411	2.57325e+06	2.10551e+06
0.07_751.4293n	751.429	734.453	1	0.0744333	0.199033	82886.6	0	4.09322e+07	869693	251708	954810	1.23833e+06	1.09893e+06	1.53864e+06	1.85972e+06	7.94024e+07	4.38711e+07	5.90576e+07	1.57482e+07	725367	1.59869e+07	614151	3.09295e+06	862279	283158	1.68446e+06	1.69317e+07	1.80521e+07			M+H-H2O, M+2Na-H
0.07_784.3469m/z		784.347	1	0.0744333	0.0314333	0	0	595029	5767.34	0	2313.38	19670.1	55826.1	29560.7	4994.25	438793	494826	504415	88179.4	3247.72	89515.4	8964.04	199226	27073.4	12780.4	51488.5	599344	29985
0.07_792.3473m/z		792.347	1	0.0744333	0.0639167	8995.97	0	330688	20885.8	0	0	133267	187606	72972.3	5696.23	1.59686e+06	322594	457276	138867	11724.1	140971	0	104426	3543.99	2798.39	92456.6	248028	455062
0.07_792.4321m/z		792.432	1	0.0744333	0.230467	111398	0	3.20628e+07	390939	96927.4	858878	770092	791678	571669	1.23839e+06	4.71911e+07	2.96698e+07	4.407e+07	1.85887e+07	919314	1.88703e+07	679819	2.91284e+06	991876	384563	1.17379e+06	2.03021e+07	1.557e+07
0.07_801.4246n	801.425	824.426	1	0.0744333	0.116333	7278.6	0	1.36839e+06	273861	57713.3	124406	147187	251404	74102.7	123433	2.35648e+06	786834	3.00259e+06	586891	259994	595783	145168	319088	31221.6	124375	192426	1.15171e+06	458948			M+H-H2O, M+Na
0.07_844.3974m/z		844.397	1	0.0744333	0.199033	1562.97	0	1.88765e+06	18813.7	14179.8	13876.1	18293.7	26079.1	8560.9	8173.48	3.01996e+06	1.48664e+06	6.74197e+06	571154	32841.1	579808	95645.2	335669	13953.8	68998.3	64039.8	5.31767e+06	878832
0.07_866.3827m/z		866.383	1	0.0744333	0.0319833	0	0	430350	16813.9	749.946	0	4416.01	10907.4	61.1638	0	355220	378621	710281	134918	16205.2	136962	0	6049.91	0	5900.17	0	1.04532e+06	31805.9
0.07_870.7531m/z		870.753	1	0.0744333	0.53265	0	0	6898.61	7.54725e+06	594537	36249.2	27888.2	5843.38	57.5488	64193.6	9609.86	0	10934.6	0	49616.7	0	15212.7	0	175221	155130	6842.88	28030.2	28288
0.07_874.4780m/z		874.478	1	0.0744333	0.02095	0	0	107252	60154.4	28226.3	2751.93	28755.9	80397	24352	1065.72	118134	41300.2	70469.2	58460.3	41883.8	59346	0	80748.3	35.0267	73837.9	81749.7	34702.4	15890.1
0.07_880.5061m/z		880.506	1	0.0744333	0.05295	8480.99	0	4519.39	742577	103964	47045.1	273433	293866	0	121674	90132.3	0	108317	4238.99	504903	4303.22	13375.3	83475.3	11911.8	117994	52984.2	45984.4	72813.3
0.07_882.7583m/z		882.758	1	0.0744333	0.230467	3653.24	0	0	276061	3.21282e+06	0	22155.2	0	0	14150.9	0	0	0	0	4.42662e+06	0	0	0	25096.9	75718.2	0	26.023	0
0.07_885.4014m/z		885.401	1	0.0744333	0.04295	0	0	99321.6	6921	0	0	7691.45	486.595	752.756	0	83634.7	65499	154271	57336.8	0	58205.6	0	0	0	2373.85	0	158235	40502
0.07_887.7146m/z		887.715	1	0.0744333	0.0314333	21962.6	0	0	251368	0	0	9249.04	0	0	0	0	0	0	0	0	0	0	0	0	0	0	0	0
0.07_889.5698m/z		889.57	1	0.0744333	0.0419167	12632.5	0	0	214811	39625	6330.13	116106	299813	127830	4528.77	96298.9	0	0	0	145413	0	44040.7	496319	20324.5	91599.9	233490	0	107766
0.07_929.7527m/z		929.753	1	0.0744333	0.0733833	11153.6	0	0	241286	0	0	1192.17	0	0	0	0	0	0	0	495870	0	0	0	0	0	0	0	0
0.07_939.5366n	939.537	922.533	1	0.0744333	0.10585	192.583	0	0	683584	47294.5	0	286965	395568	58567.8	0	0	0	35.9331	579.077	245412	587.851	0	0	0	165723	78700	0	17272.9			M+H-H2O, M+H
0.07_943.3409m/z		943.341	1	0.0744333	0.0534333	0	0	680524	0	0	0	0	0	0	0	0	384118	34798.7	248819	0	252589	0	0	0	0	802.001	502543	0
0.07_972.4936m/z		972.494	1	0.0744333	0.0215	0	0	0	208777	0	0	57453.1	80735.4	0	0	0	0	0	0	155204	0	0	0	0	0	0	0	0
0.08_100.9393m/z		100.939	1	0.0849167	0.0639167	1331.82	1439.92	462147	0	477.237	0	667.597	1929.13	4500.97	0	0	327797	0	164057	0	166543	0	6586.14	0	3654.7	3280.7	826371	0
0.08_1016.4888m/z		1016.49	1	0.0849167	0.03145	0	0	0	20739	0	0	0	0	0	0	0	0	0	0	77160.9	0	0	0	0	0	0	0	0
0.08_1148.8512m/z		1148.85	1	0.0849167	0.0639167	0	0	0	0	0	209899	0	0	0	267982	0	0	0	0	0	0	0	0	0	0	0	0	0
0.08_1161.3558m/z		1161.36	2	0.0849167	0.116333	0	0	0	0	0	6.83246e+06	0	0	0	4.98709e+06	0	0	0	0	0	0	0	0	304434	0	0	0	0
0.08_1173.3566m/z		1173.36	2	0.0849167	0.126867	0	0	0	43123.5	0	5.68718e+06	0	0	0	5.16969e+06	0	0	0	0	4262.33	0	0	0	1.56013e+06	0	0	0	0
0.08_1186.3617m/z		1186.36	1	0.0849167	0.0848667	0	0	0	0	0	546217	0	0	0	645304	0	0	0	0	0	0	58678.2	0	326782	0	0	0	0
0.08_1186.8653m/z		1186.87	1	0.0849167	0.1159	0	0	0	0	0	612175	0	0	0	472150	0	0	0	0	0	0	23953.7	0	468518	0	0	0	0
0.08_1187.3709m/z		1187.37	1	0.0849167	0.09535	0	0	0	0	0	1.08952e+06	0	0	0	902307	0	0	0	0	0	0	27270.1	0	228159	0	0	0	0
0.08_1187.8738m/z		1187.87	1	0.0849167	0.0838667	0	0	0	0	0	1.5195e+06	0	0	0	463171	0	0	0	0	0	0	22627.2	0	265732	0	0	0	0
0.08_1189.3808m/z		1189.38	1	0.0849167	0.0419167	0	0	0	0	0	91090.8	0	0	0	54714.1	0	0	0	0	0	0	0	0	0	0	0	0	0
0.08_136.0212m/z		136.021	1	0.0849167	0.0419167	0	4537.04	0	7843.1	0	0	0	0	0	0	0	0	0	0	0	0	0	0	41912.7	0	0	0	0
0.08_163.1209m/z		163.121	1	0.0849167	0.0848667	0	12320.2	0	12162.2	0	0	0	0	0	0	0	0	0	0	0	0	0	0	1850.87	0	0	0	0
0.08_170.9271m/z		170.927	1	0.0849167	0.125817	43798.7	0	0	0	45242.6	0	0	0	0	0	0	0	0	0	0	0	0	0	0	11195.4	0	0	0
0.08_200.9369m/z		200.937	1	0.0849167	0.167117	120887	2710.45	0	0	112060	0	6164.6	0	4467	0	0	0	0	0	0	0	0	21337.9	0	89637.6	0	2416.84	0
0.08_236.8830m/z		236.883	1	0.0849167	0.0628667	28713.6	1128.59	0	0	18052.5	0	0	0	0	0	0	0	0	0	0	0	0	0	0	6111.13	0	0	0
0.08_246.2415m/z		246.241	1	0.0849167	0.116333	0	0	0	79057.7	6702.25	0	5699.73	0	0	11454.9	0	0	0	0	27653.6	0	53604.7	0	354206	0	0	0	0
0.08_261.1290m/z		261.129	1	0.0849167	0.0524	0	0	0	25760.4	0	0	0	0	0	0	0	0	0	0	0	0	0	0	7694.67	0	0	0	0
0.08_284.3301m/z		284.33	1	0.0849167	0.0948833	0	0	0	19384.8	0	0	0	0	0	0	0	0	0	0	5857.9	0	15047.8	0	304504	0	0	0	0
0.08_344.8749m/z		344.875	1	0.0849167	0.0424667	311033	3964.49	0	0	229648	0	0	0	156254	0	0	0	0	0	0	0	0	325379	0	108693	148014	0	0
0.08_361.1669m/z		361.167	1	0.0849167	0.188067	1116.09	0	87059.3	9286.05	702529	0	116029	66552.5	24292.9	0	18848.2	131884	9736.75	69220	13767.8	70268.8	0	855288	473.141	902334	79851.1	150517	18195
0.08_363.1637m/z		363.164	1	0.0849167	0.0843833	10.5086	0	4694.48	2634.74	190716	0	3185.41	199.472	804.119	0	725.325	9674.75	0	121.193	0	123.029	0	125647	0	297092	0	18241.6	0
0.08_364.8431m/z		364.843	1	0.0849167	0.105367	58597.9	0	0	0	17003.9	0	0	0	0	0	0	0	0	0	0	0	0	0	0	0	0	0	0
0.08_369.3520m/z		369.352	1	0.0849167	0.167117	0	0	0	20901.4	934066	0	6664.86	0	0	0	75138.1	0	59804.4	0	8708.24	0	3708.82	1451.29	31204.7	197792	0	0	50692.3
0.08_414.2077m/z		414.208	2	0.0849167	0.04295	2393.15	0	62181.4	6.07588	8052.93	0	0	1577.22	4594.36	0	0	109630	0	23735.4	0	24095	0	17817.2	0	12547.2	8483.8	255998	0
0.08_450.2294m/z		450.229	1	0.0849167	0.0523833	14798.3	0	24337	7451.51	31970.4	0	6781	10088.1	32269.4	0	0	9172.74	0	13351.6	0	13553.9	0	122011	0	43207.4	24754.2	321215	0
0.08_472.1705m/z		472.17	1	0.0849167	0.0628667	360.19	0	378224	0	3828.62	0	0	2188.49	4410.46	0	0	256398	0	161784	0	164235	0	15806.4	0	6762.23	14693.6	381922	0
0.08_476.1761m/z		476.176	2	0.0849167	0.0209667	101.819	0	78265.3	0	1014.55	0	0	0	130.309	0	0	104773	0	17795.3	0	18064.9	0	13537.8	0	4727.31	0	229829	0
0.08_477.1927m/z		477.193	1	0.0849167	0.0534333	4359.1	0	96166.2	0	11867.5	0	0	0	3958.25	0	0	98123.1	0	50872.2	0	51643	0	7963.24	0	4390.76	1208.78	192239	0
0.08_484.7299m/z		484.73	2	0.0849167	0.2195	113369	0	12054.3	0	1.18213e+06	0	169991	103174	21258.4	0	0	0	0	1509.51	76655.3	1532.38	0	384427	0	1.33438e+06	22705.3	7670.54	0
0.08_496.2520m/z		496.252	1	0.0849167	0.0843833	12168.8	0	262861	43127.9	74851.6	0	45539.3	56240	66465.3	0	374792	217367	109230	80170.8	0	81385.5	0	211950	509.35	97927.4	106119	255539	111422	HMDB15603	Ximelagatran	M+Na	C24H35N5O5	83.2856
0.08_548.1912m/z		548.191	1	0.0849167	0.126867	0	0	0	4404.65	27035.8	0	4053.03	15724.4	0	21433.3	1.92894e+06	0	3.06223e+06	0	4949.87	0	2221.37	0	0	7940.22	0	0	329807
0.08_552.2711m/z		552.271	1	0.0849167	0.0419167	0	0	0	88716.7	1907.82	0	25127.5	41462.5	0	0	31856.1	11561.4	20867.7	0	116562	0	0	0	0	5871.25	0	19063.2	13793.8	LMGP03050013	PS(22:6(4Z,7Z,10Z,13Z,16Z,19Z)/0:0)	M+H-H2O	C28H44NO9P	87.7819
0.08_564.1738m/z		564.174	1	0.0849167	0.0524	0	0	0	0	0	0	0	0	0	0	9916.07	0	283714	0	0	0	0	0	0	137.168	0	0	0
0.08_594.4140m/z		594.414	1	0.0849167	0.0523833	0	0	0	11890.4	4697.4	0	7606.41	38970.4	460.619	0	32520.1	0	0	0	0	0	0	60834.6	1383.03	12450.5	24529.2	0	19716.5
0.08_622.3105m/z		622.311	1	0.0849167	0.199033	0	0	460865	64702	4132.24	55684.3	188718	198171	37974.5	51305.1	318581	264702	309138	202970	101409	206045	28181	200494	6705.76	13712.9	67601.5	297867	255946
0.08_681.4215m/z		681.422	1	0.0849167	0.145617	0	0	0	118758	0	273753	59001.2	76223.8	0	80022.3	24035.3	0	53962.7	0	113630	0	10256.1	0	0	0	0	0	19283.5
0.08_695.4109m/z		695.411	1	0.0849167	0.0523833	0	0	0	34852.9	0	17291.9	11542.3	19600.4	0	23634.7	77088.3	0	344760	0	0	0	445.517	0	17846.6	0	0	0	5063.64
0.08_720.4455m/z		720.446	1	0.0849167	0.0739	0	0	1.02116e+06	97860	13177.9	32731.4	151295	216354	118322	75379.1	1.83942e+06	1.16366e+06	1.46126e+06	395024	33943.8	401010	91014.6	403700	58752.4	20533.7	167770	294365	400571
0.08_725.4456m/z		725.446	1	0.0849167	0.137333	2117.88	0	522982	240095	0	351342	227993	236577	143387	440812	1.07093e+07	383447	2.45955e+07	248619	235817	252386	781311	520739	245582	34480.2	199861	1.78824e+06	2.45659e+06
0.08_727.3448m/z		727.345	1	0.0849167	0.03145	0	0	6406.56	0	0	0	0	0	0	0	7719.57	1438.29	222582	0	0	0	3.50771	0	0	0	0	0	0
0.08_731.4739n	731.474	754.426	1	0.0849167	0.355233	54374.9	0	3.48703e+06	550195	641071	965097	826591	872212	460180	1.05448e+06	1.4984e+07	2.93511e+06	1.88324e+07	843762	427683	856546	1.05206e+06	2.75192e+06	922220	896351	843041	1.06945e+07	3.57526e+06	LMGP20010041	PC 30:3;O2	M+H-H2O, M+Na
0.08_734.8078m/z		734.808	1	0.0849167	0.0628667	450.054	0	0	1891.52	0	32460.9	24122.2	20614.7	22067.8	34754.6	128373	0	0	0	0	0	0	22633.4	13589.3	0	18308.8	0	23287.4
0.08_747.4479n	747.448	770.464	1	0.0849167	0.0733833	15447.6	0	2.01511e+06	142339	212802	226560	141795	239951	273551	324043	773979	1.9055e+06	1.47366e+06	781803	249113	793649	606134	2.45442e+06	763542	453129	756879	1.43282e+06	326359			M+H, M+Na
0.08_760.3791m/z		760.379	1	0.0849167	0.0848667	20789.3	0	4.13191e+06	94804.2	25350.6	225693	399423	732173	499062	336575	5.95125e+06	4.98204e+06	910700	1.44082e+06	53258	1.46265e+06	86980	2.3775e+06	280096	108617	698531	1.00681e+06	2.41997e+06
0.08_764.4359m/z		764.436	1	0.0849167	0.0419167	12079.4	0	104161	25718.8	12783.5	662.707	36672.6	21652.1	83758.2	15004	66807.3	284107	547330	53827.5	40723	54643.1	34894.8	174738	24586	83339	113292	60763.2	51103.4
0.08_766.3165m/z		766.316	1	0.0849167	0.0524	0	0	223864	5650.29	0	410.055	5688.75	10466.3	11075.3	4090.66	50116.7	196241	171221	33587.7	5504.82	34096.6	1260.98	90310.9	0	17866.4	27238.9	191214	29299
0.08_774.4591m/z		774.459	1	0.0849167	0.03145	0.0902901	0	396921	19787.8	19232.3	17932.6	12819.9	45328.2	24443.8	2229.65	241908	677664	196992	122368	26828.7	124222	14630.2	247133	25269.5	68881.9	101448	369645	34615.7
0.08_824.6795m/z		824.68	1	0.0849167	0.0629	0	0	0	143322	0	16767.5	37690.1	4094.79	128.206	2351.68	25727.6	0	0	0	110353	0	14051	39328.6	7907.48	0	5955.33	0	12476.1
0.08_856.5227m/z		856.523	1	0.0849167	0.0314333	19476.1	0	22994.4	129186	59091.8	0	131106	150494	211239	22697.9	115242	23078.3	39901.7	11766.2	157141	11944.5	30683	466514	14781.6	156758	299530	43831.2	83851.7
0.08_856.7445m/z		856.745	1	0.0849167	0.544167	0	0	0	166922	2.3258e+06	102587	1.54542e+06	50041.7	0	37159.3	0	0	44229.3	0	3.85514e+06	0	0	0	1585.36	136969	0	226108	0
0.08_878.5876m/z		878.588	1	0.0849167	0.147817	2475.7	0	0	1.53749e+06	139204	845654	685501	844568	30702.1	823099	172983	464.095	229580	27264.9	1.24786e+07	27678	1.29644e+06	452508	463447	472118	95587.3	227300	209257
0.08_881.6196m/z		881.62	1	0.0849167	0.209517	115496	0	37668.9	1.2177e+06	223147	601007	950574	1.05738e+06	117229	603272	438412	28545.5	295521	3350.81	1.85963e+06	3401.58	541639	560331	355173	403386	258900	8.95792e+06	433332
0.08_945.4914m/z		945.491	1	0.0849167	0.0634167	0	0	0	277572	7925.43	0	80225.8	178916	74983.4	0	0	0	0	0	162953	0	0	227803	0	156741	199466	0	0
0.08_946.5791m/z		946.579	1	0.0849167	0.0743833	0	0	0	128501	0	0	70378.3	76938.2	0	0	1166.72	0	0	0	713220	0	0	0	0	8415.57	0	0	0
0.08_947.4792n	947.479	496.729	2	0.0849167	0.2195	27350.3	0	60887	107044	749514	4456.55	219534	246888	314570	15.316	49283.6	49496.2	17416.6	20881.3	654006	21197.7	18509.9	1.42292e+06	0	1.10239e+06	617808	27256.8	30777			M+H, M+2Na
0.08_950.3959n	950.396	933.393	1	0.0849167	0.116333	0	0	429535	3312.22	90.9915	0	9207.55	9424.99	16450.7	0	61823.1	436913	109806	362239	2877.18	367727	0	0	0	1558.35	4910.23	201451	471.221			M+H-H2O, M+H
0.08_962.5423m/z		962.542	1	0.0849167	0.03145	0	0	0	33212.7	0	0	10455.4	19285.1	0	0	0	0	0	0	104107	0	0	0	0	1410.68	0	0	0
0.08_98.9442m/z		98.9442	1	0.0849167	0.10585	374.113	536.322	1.53415e+06	250.664	2270.86	0	2709.29	1331.18	4567.35	0	8618.1	1.11613e+06	4881.29	542417	817.037	550636	375.734	20168.5	350.72	7233.14	5959.37	2.79666e+06	5621.86
0.10_102.0900m/z		102.09	1	0.0954	0.0629	2923.75	3053.51	0	14230.5	0	0	0	0	0	0	0	0	0	0	0	0	0	0	4247.56	0	0	0	0
0.10_1149.3555m/z		1149.36	2	0.0954	0.10585	0	0	0	34023.5	0	1.84671e+06	0	0	0	2.61396e+06	0	0	0	0	0	0	0	0	29984	0	0	0	0
0.10_123.0195m/z		123.019	1	0.0954	0.09535	7254.19	3214.19	192661	0	3728.58	788.806	4474.14	1236.98	1503.5	0	0	135850	0	93525.9	580.38	94942.9	265.834	13575.1	1990.66	13313.5	4192.9	372970	0
0.10_136.9075m/z		136.908	1	0.0954	0.116333	1333.03	996.793	160072	0	438.121	0	0	0	5555.98	0	0	197601	0	102984	0	104545	0	18836.8	0	4262.39	6715.63	255554	0
0.10_158.9016m/z		158.902	1	0.0954	0.199033	16513	1662.58	129722	0	10798.9	0	961.255	0	3212.2	0	0	105464	0	80120.2	0	81334.1	0	33876.2	0	12006.3	12401.1	299965	0
0.10_197.8839m/z		197.884	1	0.0954	0.209517	22882	434.032	424999	0	548.014	0	4536.06	0	5347.25	0	0	364951	0	277876	0	282086	0	66200.6	0	9600.27	13846.2	1.12003e+06	0
0.10_202.2161m/z		202.216	1	0.0954	0.0419167	0	0	0	0	0	0	0	0	0	0	0	0	0	0	0	0	0	0	71262.5	0	0	0	0
0.10_218.8756m/z		218.876	1	0.0954	0.116333	9730.84	668.19	34521.9	0	5919.95	0	1451.28	0	0	0	0	37496.9	0	60104.3	0	61015	0	0	0	13356.8	0	194889	0
0.10_231.2496m/z		231.25	1	0.0954	0.0314333	0	0	0	0	0	0	0	0	0	0	0	0	0	0	0	0	0	0	39749.8	0	0	0	0
0.10_232.8893m/z		232.889	1	0.0954	0.167117	731285	2004.78	26053.4	0	751465	0	26217.5	3127.66	120016	0	0	2145.39	0	5568.61	0	5652.98	0	1.43151e+06	0	833211	341646	22209.6	0
0.10_247.1657m/z		247.166	1	0.0954	0.283017	0	0	0	104120	2655.09	0	0	0	0	5753.63	0	0	0	0	49322.2	0	9849.62	0	84877.6	0	0	0	0
0.10_286.8477m/z		286.848	1	0.0954	0.0634167	87138.3	924.272	0	0	61397.1	0	0	0	0	0	0	0	0	931.309	0	945.42	0	0	0	34258.4	0	0	0
0.10_312.3621m/z		312.362	1	0.0954	0.09535	0	0	0	23986.6	0	4170.79	0	0	0	40089.1	0	0	0	0	8612.97	0	60221.2	0	117562	0	0	0	0
0.10_362.8481m/z		362.848	1	0.0954	0.188067	227066	0	0	0	217124	0	6966.83	0	5564.43	0	0	0	0	0	0	0	0	56825.5	0	170453	18273.7	0	0
0.10_369.2915m/z		369.292	1	0.0954	0.09535	558.264	0	1957.19	945.155	783.985	0	1210.71	0	1838.94	0	17072.8	0	0	0	0	0	0	16848.4	458.342	5803.26	4033.94	218575	8140.09
0.10_410.6955m/z		410.695	2	0.0954	0.365717	49043.7	0	4.97336e+06	5531.14	118508	46979.3	64353.2	37565.2	185667	22025.7	79430.5	3.81366e+06	46546.7	1.26898e+06	9849.5	1.28821e+06	60258.4	1.15801e+06	4652	290871	301582	2.21505e+07	71599.6
0.10_412.7113m/z		412.711	2	0.0954	0.177583	80302.4	0	1.11502e+06	3091.59	230330	11.6824	45457.6	36398.4	181692	1128.57	0	1.10166e+06	27876.2	819940	24265.1	832364	116.885	1.00687e+06	0	339733	246836	1.81915e+06	5129.58
0.10_419.7496m/z		419.75	2	0.0954	0.13685	35691.7	0	0	9690.42	556820	0	62256.5	53756.3	0	0	0	0	4075.34	0	15772.2	0	0	141280	0	669360	22723.4	3811.01	594.956
0.10_474.8333m/z		474.833	1	0.0954	0.2195	322525	424.132	4225.24	0	255311	0	48386.4	0	20784.9	0	0	0	0	0	0	0	0	100065	0	201151	36312.7	0	0
0.10_475.7426m/z		475.743	2	0.0954	0.2195	365957	477.337	401313	28538	2.43247e+06	15653.2	449913	129870	462332	10264.8	16504.8	316042	10558.4	151427	109288	153721	17400.6	3.24232e+06	11599.3	2.35261e+06	923592	1.66387e+06	33013.4
0.10_478.3930m/z		478.393	1	0.0954	0.198	5676.17	0	0	0	184602	0	27916.3	4519.4	6328.69	342.81	6057.61	0	1315.17	4353.05	4559.32	4419.01	128.63	9773.55	0	208672	0	0	3847.34
0.10_546.2567m/z		546.257	1	0.0954	0.126867	0	0	0	106077	0	0	5169.6	14180.3	0	0	0	0	0	0	122891	0	0	0	0	7645.62	0	0	0
0.10_547.1335m/z		547.133	2	0.0954	0.0419167	0	0	7282.16	0	0	0	0	0	0	0	0	0	0	50375.5	0	51138.7	0	0	0	0	0	0	0
0.10_550.2038m/z		550.204	1	0.0954	0.10585	0	0	4.48142	1234.19	54306.3	4245.2	388.411	7586.81	0	1555.99	874891	0	1.06899e+06	0	0	0	0	0	0	22658.7	0	31106	110069
0.10_674.4389m/z		674.439	1	0.0954	0.3145	0	0	275171	559610	814012	893907	1.18309e+06	1.4778e+06	163401	802295	1.61625e+06	124194	2.80829e+06	32395.7	403468	32886.5	808222	1.54238e+06	295725	827658	441182	29440.4	916768
0.10_732.4887m/z		732.489	1	0.0954	0.0419167	11983.8	0	2.8601e+06	8678.29	8606.81	52931.3	65509.6	240105	221945	25222.6	3.31037e+06	1.00263e+06	8.13136e+06	368194	24369	373773	9416.97	1.64586e+06	39292.7	25175.3	593254	606259	426825
0.10_751.4454m/z		751.445	1	0.0954	0.0848667	0	0	1.44363e+06	187868	9944.62	32120.8	214237	228583	64662	87155.1	5.82434e+06	1.12494e+06	3.64905e+06	443629	95560.3	450351	72817.2	382607	149772	93770.7	135124	1.24846e+06	1.68854e+06
0.10_802.3614m/z		802.361	1	0.0954	0.0524	0	0	61076	206.922	0	0	0	0	0	0	25187.1	81180.2	1.47901e+06	3800.28	0	3857.86	24710.4	0	3396.53	0	0	156542	0
0.10_823.5473n	823.547	824.557	1	0.0954	0.482467	226276	506.102	1.02907e+06	5.02796e+06	1.17072e+06	9.02819e+06	3.01436e+06	3.79012e+06	1.2248e+06	8.29107e+06	2.27349e+06	833977	3.33158e+06	523633	6.06186e+06	531567	4.02774e+06	6.33586e+06	4.53488e+06	1.82444e+06	1.75027e+06	395059	1.71192e+06			M+H, M+2Na
0.10_840.4325m/z		840.432	1	0.0954	0.0104833	0	0	90919.8	9462.3	3506.23	0	0	0	0	0	490.597	75756	201078	45399.6	0	46087.5	0	14139	0	3190.03	1667.69	144248	4112.06
0.10_887.4226m/z		887.423	1	0.0954	0.0419167	0	0	632342	5150.2	5460.08	0	7227.12	10062.4	27461.6	0	17442.5	586520	202867	300139	2010.82	304687	0	94790.9	0	2468.71	32422.1	466388	17348
0.10_892.3818m/z		892.382	1	0.0954	0.0848667	0	0	163166	13475.9	609.295	0	3057.25	3534.12	0	0	126383	126374	523879	14440.2	2024.45	14659	0	0	0	6317.96	0	637347	51079.2
0.10_896.4754m/z		896.475	1	0.0954	0.0209667	0	0	1561.97	28016.2	22556	2278.53	11223.1	21776.3	23781	693.384	12303.4	0	30751.7	25116.7	122354	25497.3	0	85586	0	56084.3	5791.43	104530	2809.57
0.10_897.5906m/z		897.591	1	0.0954	0.0943833	27458.2	0	0	97839.3	46482	523654	211433	205837	8924.06	516189	95403.3	0	152582	0	262215	0	727764	103940	78949.7	78885.9	53155.1	6.50279e+06	98259.5
0.10_90.4916m/z		90.4916	1	0.0954	0.472	21260.8	0	948027	6065.79	5102.62	33973.5	18372.6	16659.2	45258.7	32614.6	35783.5	586438	21446.3	536891	13837.1	545026	20982.3	148390	18185.8	31873.5	53171.3	2.80089e+06	30384.5
0.10_923.6033m/z		923.603	1	0.0954	0.22	26192.2	0	0	218615	38710.6	418710	119999	136890	130116	231936	68670.5	1867.26	36367.8	2589.87	349371	2629.11	144508	384010	35145	46321.9	4267.27	5.58567e+06	77953
0.10_928.5297m/z		928.53	1	0.0954	0.0629	8242.44	0	0	118316	93092.7	49566.8	158544	250135	139447	32597.5	46911.7	5799.61	0	27.1814	294392	27.5933	0	516794	0	375406	544887	0	29452.9
0.10_929.4865m/z		929.486	1	0.0954	0.0733833	0	0	0	48758.8	39301.5	2987.4	34140.3	46749.7	27539.4	9151.92	7485.33	4069.04	5608.23	2563.6	318000	2602.44	0	117394	0	144691	112117	6931.34	10138.4
0.10_936.5997m/z		936.6	1	0.0954	0.0419167	4808.89	0	0	27517.2	615.219	0	28976.3	45820	0	0	11729.6	0	0	0	83969.2	0	0	0	0	0	3385.53	0	18759.7
0.10_946.4634m/z		946.463	1	0.0954	0.0628833	0	0	37.3544	31472.8	14494.8	0	18951.5	37927	0	0	818.964	40.8465	0	0	182170	0	0	105887	0	64873.6	62342.2	0	0
0.10_974.5083m/z		974.508	1	0.0954	0.0628667	0	0	0	123959	0	0	30620.3	55451.8	0	0	0	0	0	0	405926	0	0	0	0	7114.99	0	0	0
0.10_978.5564m/z		978.556	1	0.0954	0.08385	0	0	0	90992.9	661.899	0	74274.9	64152.3	0	0	0	0	0	0	51299.7	0	0	0	0	0	0	0	0
0.11_1014.5657m/z		1014.57	1	0.105883	0.0629	0	0	0	29853.4	0	0	3961.29	7336.58	0	0	0	0	0	0	195468	0	0	0	0	0	0	0	0
0.11_1040.4970m/z		1040.5	1	0.105883	0.0314333	0	0	0	0	0	0	0	0	0	0	0	0	0	0	62738.3	0	0	0	0	0	0	0	0
0.11_109.9899m/z		109.99	1	0.105883	0.0948833	2517.57	2394.59	196466	0	2033.06	0	2071.27	1224.81	4988.67	0	0	173973	0	127059	0	128984	0	16286.7	0	2150.02	5499.34	494449	0
0.11_192.8880m/z		192.888	1	0.105883	0.0524	11628.8	0	0	0	19659.7	0	0	0	0	0	0	0	0	0	0	0	0	14262.6	0	6540.95	0	0	0
0.11_207.0188m/z		207.019	1	0.105883	0.0524	3566.88	0	0	0	29413.6	0	0	0	0	0	0	0	0	0	0	0	0	0	0	10453.5	0	0	0
0.11_249.1555m/z		249.156	1	0.105883	0.0943333	2243.58	1109.82	0	32417	0	0	0	0	0	0	0	0	0	0	3115.7	0	0	0	1992.73	0	0	0	0
0.11_298.9352m/z		298.935	1	0.105883	0.18855	0	136.46	222622	0	0	0	1327.06	0	1077.08	0	0	278297	0	174864	0	177513	0	22621.1	0	0	11883.3	74741.5	0
0.11_298.9807m/z		298.981	1	0.105883	0.0314333	0	0	0	0	0	0	0	0	36763.2	0	0	0.170806	0	173.299	0	175.925	0	138101	0	0	72252.2	0	0
0.11_417.6987m/z		417.699	1	0.105883	0.0314333	2651	0	22266	0	0	0	0	0	210.899	0	0	30610.2	0	27847.9	0	28269.9	0	0	0	3188	0	39126.1	0
0.11_431.7503m/z		431.75	2	0.105883	0.135133	50476	0	0	9468.78	262444	0	25719.4	42827.5	0	0	0	0	11300.5	0	8279.93	0	0	71068.7	0	356825	7629.79	5643.51	0
0.11_452.2765m/z		452.277	1	0.105883	0.11535	6140.91	0	0	61054.2	7319.16	0	22937	51400.5	6081.63	0	11861	0	21835.2	0	31885.6	0	0	4787.97	0	5608.31	9032.42	0	0
0.11_453.8457m/z		453.846	2	0.105883	0.166567	0	0	0	101687	0	0	0	2684.08	0	421.29	4405.07	0	6041.03	0	34748.6	0	3326.15	0	0	0	0	0	389.52
0.11_464.7642m/z		464.764	2	0.105883	0.02095	16639	0	13491	2628.32	18748.2	0	11480.5	9233.7	122014	0	1582.19	18711.1	0	4639.72	0	4710.02	0	577762	0	105682	152300	13083.2	0
0.11_467.7547m/z		467.755	2	0.105883	0.167117	60539.9	0	0	17745.4	568637	0	104156	114023	11460	0	11767.6	0	5160.84	0	7263.6	0	0	109806	0	534980	42327.9	559.406	0
0.11_478.2523m/z		478.252	1	0.105883	0.39715	150394	0	6.5557e+06	121034	344201	378873	384590	287384	572232	273365	658429	5.73059e+06	411692	2.58751e+06	276977	2.62671e+06	339413	2.35846e+06	197489	656614	727585	2.58547e+07	501291
0.11_524.1962m/z		524.196	1	0.105883	0.0944	0	0	25035.4	1289.63	40.614	0	2443.17	4035.96	0	0	21360.3	25648.4	534526	27006.2	0	27415.4	0	2280	0	0	7759.02	0	3339.78
0.11_570.2589m/z		570.259	1	0.105883	0.17705	0	0	0	117097	0	125662	11830.1	18663.1	0	88079.5	16471	0	154499	0	325678	0	93823.4	0	0	0	0	0	12681.7
0.11_616.3537m/z		616.354	1	0.105883	0.0629	0	0	0	32103.9	0	14741.3	0	0	0	23250.7	0	0	158.118	0	20566.5	0	0	0	0	0	0	0	0
0.11_627.3781m/z		627.378	1	0.105883	0.02095	0	0	119383	12231.1	0	7685.76	30487.3	27524.2	45464.8	33308.1	37149.1	77556.1	0	58167.6	24306.4	59049	7373.77	322459	0	17836.3	57993.1	41835.2	35277
0.11_796.4140m/z		796.414	1	0.105883	0.0943833	5340	0	1.07134e+06	41700.8	5338.96	80578.9	36702.4	33770.9	20410.2	94642.8	59106.7	884359	2.36041e+06	391443	87709.1	397374	107925	412494	38357.3	7797.91	73592.2	2.58934e+06	35189.9
0.11_803.3577m/z		803.358	1	0.105883	0.0314333	0	0	10013.7	0	0	0	0	0	0	0	0	5795.65	300232	0	0	0	137.427	0	1313.5	0	0	52944.9	0
0.11_840.4242m/z		840.424	1	0.105883	0.0314333	0	0	241790	2239.76	1316.13	0	1663.96	5217.72	4833.4	19651.1	7962.51	182177	295380	67959.2	25516.9	68988.9	696.213	117.661	0	5742.68	9893.53	413594	4317.61
0.11_850.6565n	850.656	851.645	1	0.105883	0.18855	24041.7	0	60859.7	3.08278e+06	87664	613734	566906	1.16567e+06	152650	895412	180713	87548.7	211662	1503.49	1.04081e+07	1526.27	1.24421e+06	310462	442773	137284	336327	324559	152565			M+H-H2O, M+H
0.11_862.4970m/z		862.497	1	0.105883	0.02095	0	0	0	21408.8	17679	15519.3	41103.8	23371.2	35505.7	38871.4	17939.6	13320	28803.7	9755.17	153174	9902.97	41117.2	150804	12479.8	20017.8	11306.7	209.469	11028.9
0.11_868.4690m/z		868.469	1	0.105883	0.0419167	2182.04	0	69212.8	51633	15442.2	33490.2	28726.5	59280.1	35284.7	41486.2	34444.5	39705.5	152574	35246.1	134807	35780.2	13012.4	221743	18396.8	51447.6	59864.8	164196	30979.7
0.11_878.3801m/z		878.38	1	0.105883	0.0314333	0	0	21591.2	0	0	0	0	0	0	0	0	40304.3	147616	17719.3	5623.56	17987.8	0	0	0	0	0	39603.9	0
0.11_895.7936m/z		895.794	1	0.105883	0.126367	0	0	0	77706.7	8532.84	0	37391.7	0	0	19271.7	0	0	0	0	1.27208e+06	0	0	0	3320	0	0	0	0
0.11_896.5107m/z		896.511	1	0.105883	0.0524	0	0	0	71621.1	82962.7	107416	93910	90011.9	44424.4	164993	34200	0	57119.1	12332.9	346914	12519.7	375452	371302	3369.83	249064	79727.6	58175.1	31024.7
0.11_899.7366m/z		899.737	1	0.105883	0.0948833	2373.15	0	0	647748	1.03924e+06	18018.1	355192	31771.8	0	0	0	0	0	0	2.31221e+06	0	0	0	12729.3	53636.4	0	1298.66	7333.73
0.11_904.6570m/z		904.657	1	0.105883	0.0419167	0	0	0	19065	2979.79	5531.22	14316.1	2854.4	0	14227.6	20058.6	0	0	0	210567	0	729.644	0	0	0	0	0	3029.03
0.11_907.6329m/z		907.633	1	0.105883	0.147817	19263.8	0	0	201827	25595.8	27356.1	51464.8	138924	18649.8	14982.5	22686	0	9912.22	0	262515	0	22910.4	40327	6612.89	16902.8	1638.77	5.2936e+06	16956.9
0.12_112.9886m/z		112.989	1	0.11635	0.0943833	0	1205.05	20910.8	0	0	0	1927.67	0	0	0	2298.17	22389.5	0	18491.7	0	18771.9	0	0	0	0	0	56189.6	0
0.12_1148.3505m/z		1148.35	1	0.11635	0.0419167	0	0	0	0	0	331525	0	0	0	40873.1	0	0	0	0	0	0	0	0	9068.67	0	0	0	0
0.12_118.9604m/z		118.96	1	0.11635	0.0419167	9124.04	181.927	0	0	11943	0	0	0	799.262	0	0	0	0	0	0	0	0	0	0	4389.2	0	0	0
0.12_1211.3657m/z		1211.37	2	0.11635	0.0733833	0	0	0	0	0	179800	0	0	0	0	0	0	0	0	0	0	343266	0	427520	0	0	0	0
0.12_125.9966m/z		125.997	1	0.11635	0.18855	0	0	39835.8	51.1586	0	0	1048.89	736.329	0	0	1371.89	44354.8	0	62986.8	0	63941.2	0	0	0	0	0	189340	1228.4
0.12_343.1389m/z		343.139	1	0.11635	0.135117	16700.1	278.796	1.00951e+06	0	14739.4	0	2561.51	2894.8	14542.3	0	0	710676	0	295935	0	300419	0	195888	0	42211.4	37624.2	3.30083e+06	0	LMPR0102070041	Ixoroside	M+H-H2O	C16H24O9	93.6295
0.12_367.1348m/z		367.135	1	0.11635	0.199033	9577.51	128.244	638476	0	18188.6	0	1863.23	0	16738	0	0	658464	0	184865	0	187666	0	149379	0	43703.7	43297.7	3.68562e+06	0
0.12_392.2222m/z		392.222	2	0.11635	0.0314333	2632.87	0	45166.2	0	1887.02	0	2050.47	1005.13	6107.96	0	0	47223.2	0	35494.5	0	36032.3	0	41727.7	0	0	0.165655	31763.9	691.414
0.12_402.6848m/z		402.685	1	0.11635	0.0419333	0	0	121281	0	1849.83	0	0	0	3172.63	0	0	108739	0	47043.7	0	47756.4	0	24020.1	0	9466.71	15238	587383	0
0.12_439.2884m/z		439.288	1	0.11635	0.0944	9152.39	0	0	62837.9	21617.4	0	94359.1	83549.2	0	0	35742.4	0	26152.7	0	5672.48	0	0	17291.6	0	49912.6	3198.51	0	6903.81
0.12_487.6650m/z		487.665	2	0.11635	0.16655	286.47	0	18682.4	0	14350.3	0	0	0	0	0	0	59189.6	0	9876.85	0	10026.5	0	14.5718	0	28987.9	431.206	1.42755e+06	0
0.12_500.2507m/z		500.251	2	0.11635	0.0733833	46742.9	0	0	9199.36	124719	0	0	3970.25	47939.5	0	0	0	3277.24	0	17086.8	0	268.958	52322	0	163467	16518.7	48.7251	0
0.12_502.2496m/z		502.25	1	0.11635	0.10585	18009.7	0	157957	4441.19	48964.2	0	25472	23435.1	40621.3	5236.91	77430.6	133855	45589.8	43864.1	8396.2	44528.7	663.543	233543	0	84967.2	63178	1.03541e+06	43186.9
0.12_505.1533m/z		505.153	2	0.11635	0.209517	6.82874	0	2.13147e+06	0	13361.3	0	7106.09	0	30612.4	0	8901.29	1.88374e+06	10067.9	1.43952e+06	851.744	1.46133e+06	0	192238	0	32169.3	60276.2	2.42661e+06	0
0.12_568.3412m/z		568.341	1	0.11635	0.115333	2893.07	0	0	109539	0	22942.4	159462	219450	3452.86	21260	97669.4	0	43847.6	0	40935.8	0	0	37691.1	0	0	3806.5	0	106740
0.12_60.9932m/z		60.9932	1	0.11635	0.0314333	595.445	0	238.438	0	255.66	0	0	0	441.94	0	0	169.404	0	1678.33	0	1703.75	0	0	0	472.457	0	0	0
0.12_663.3865n	663.386	646.383	1	0.11635	0.06295	5848.8	0	359060	32490.3	7513.18	16122.7	97036.6	112020	61797.7	20672.4	152744	337909	213535	87963.1	10912.2	89295.9	23990.4	225104	28436.9	20270.5	78147.9	376400	156282			M+H-H2O, M+2Na-H
0.12_669.4483m/z		669.448	1	0.11635	0.10585	0	0	0	206759	0	175203	40124.1	28372	0	225007	55611.8	0	76798.1	0	0	0	14571.8	0	43667.9	0	0	0	19596.6
0.12_731.3498n	731.35	732.337	1	0.11635	0.0838667	1984.79	0	518845	20073.8	979.969	12264.9	39832.5	75320.7	115936	29912.3	292392	600172	259337	207642	1160.52	210788	8643.04	1.08762e+06	35237.1	4400.52	297942	1.28957e+06	224788			M+H-H2O, M+H
0.12_752.4143m/z		752.414	1	0.11635	0.0314333	0	0	567594	23543.7	4879.1	35766.4	36094.8	25407.6	14543.6	117606	62135.1	504562	421071	120898	64523.5	122730	62300.8	113291	42927.6	5654.9	33995.9	444058	35845.2
0.12_758.3029m/z		758.303	1	0.11635	0.04195	0	0	313192	1858.83	0	32.1615	18934.7	40586.5	39622.7	8132.36	44112.3	331786	60876.1	87078	0	88397.4	0	159725	12366.2	0	71013.2	635138	108901
0.12_769.0583m/z		769.058	1	0.11635	0.0839167	0	0	0	0	0	358357	0	0	0	88810.9	0	0	0	0	0	0	0	0	0	0	0	0	0
0.12_782.4875m/z		782.488	1	0.11635	0.0524167	16209.3	0	2.27128e+06	92588.3	68418.2	2.64217e+06	778274	998670	1.10665e+06	2.37313e+06	2.12733e+06	2.32472e+06	2.01689e+07	2.16677e+06	408835	2.1996e+06	2.03576e+06	1.35797e+07	2.31558e+06	1.11613e+06	2.99869e+06	8.65717e+06	1.9347e+06
0.12_784.3905m/z		784.391	1	0.11635	0.02095	0	0	127086	0	17602	54827.4	23757.5	21714.5	42152.5	47769.7	61209.1	61943.3	49773.2	80389.9	24710.6	81607.9	44832.2	510883	57265.8	62965.9	95054.4	146893	52762.6
0.12_796.0820m/z		796.082	1	0.11635	0.116333	0	0	0	0	0	766984	0	0	0	601728	0	0	0	0	0	0	0	0	56671.9	0	0	0	0
0.12_804.3612n	804.361	787.358	1	0.11635	0.0419167	0	0	396787	38.4783	0	20114.3	10179.1	4836.04	10760.1	45786.5	36037	532067	318324	126979	10091	128903	62081.3	118710	35241.8	12019.2	31786.4	358137	27986.3			M+H-H2O, M+H
0.12_806.0679m/z		806.068	1	0.11635	0.0314333	0	0	0	0	0	0	0	0	0	0	0	0	0	0	0	0	105485	0	188366	0	0	0	0
0.12_808.0818m/z		808.082	1	0.11635	0.0838667	0	0	0	0	0	681766	0	0	0	354717	0	0	0	0	0	0	83584.9	0	11618.9	0	0	0	0
0.12_811.0151m/z		811.015	1	0.11635	0.10585	0	0	0	0	0	0	0	124236	0	0	0	0	0	0	252548	0	0	0	0	0	0	0	0
0.12_827.4599n	827.46	828.48	1	0.11635	0.209517	247660	0	597877	263364	1.03652e+06	300345	388191	322238	549400	503866	792885	831332	8.83674e+06	487173	1.11514e+06	494554	3.94547e+06	3.32727e+06	2.78364e+06	1.25122e+06	949968	1.69233e+06	269061			M+H, M+2H, M+Na, M+2Na
0.12_832.5052m/z		832.505	1	0.11635	0.0838667	93734.3	0	376160	71897.3	259969	1.40502e+06	189579	286756	396225	1.9403e+06	232074	516272	1.45446e+06	442652	2.1646e+06	449359	584016	1.7481e+06	705317	336464	725067	293474	204546
0.12_849.6245m/z		849.624	1	0.11635	0.0734333	217.922	0	0	11067.2	14679.5	37867.4	56171.3	73714.8	8513.83	36734.5	70076.8	0	13951.8	0	949190	0	98170.6	121151	37594.9	2200.83	49287.1	15370.4	46984.6
0.12_854.5084m/z		854.508	1	0.11635	0.199033	46572.9	0	618816	1.09219e+06	236115	996862	760958	750175	663350	1.29373e+06	915848	520748	1.50063e+06	174529	1.83619e+06	177173	292626	3.03467e+06	374296	454181	943278	1.1892e+06	440344
0.12_869.7020m/z		869.702	1	0.11635	0.649083	38478	0	267886	5.78258e+06	6.11172e+06	1.36286e+06	4.43396e+06	2.22737e+06	293417	1.7507e+06	1.98228e+06	380019	2.86952e+06	48694.4	6.76181e+07	49432.1	1.1735e+06	129820	1.71407e+06	7.26556e+06	1.6414e+06	582818	7.92803e+06
0.12_879.8198m/z		879.82	1	0.11635	0.104867	0	0	0	0	13468.4	0	16.2268	0	0	42029.3	0	0	0	0	1.20293e+06	0	0	0	149.114	0	0	0	0
0.12_88.9378m/z		88.9378	1	0.11635	0.0419333	59.0342	101.117	2673.07	0	699.423	0	0	0	0	0	0	0	0	8985.65	0	9121.8	0	0	0	1305.33	0	32453.5	0
0.12_880.6795m/z		880.68	1	0.11635	0.0314333	0	0	0	14007.9	0	38162	5012.69	0	0	29089.4	0	0	0	0	109998	0	0	0	3099.5	0	0	0	0
0.12_895.6533m/z		895.653	1	0.11635	0.0314333	0	0	0	11596.4	0	0	3198.72	5847.8	0	11799	0	0	0	0	297985	0	0	0	0	0	0	0	0
0.12_895.7183m/z		895.718	1	0.11635	0.649083	11077.3	0	0	7.16702e+06	9.11468e+06	1.93227e+06	8.94312e+06	989663	33785.4	4.75035e+06	0	1057.48	433532	34076.2	1.5163e+08	34592.5	98320.1	0	26417.5	1.68993e+07	0	3.79231e+06	14928.2
0.12_900.5086m/z		900.509	1	0.11635	0.0419167	12651.9	0	11873.6	41800.8	46419.3	51594.4	76039	48202.4	6495.88	85002.8	26118.2	1816.12	81500	0	65177.7	0	33320.3	170977	2437.88	142946	54666.5	19214.1	26396.2
0.12_921.7324m/z		921.732	1	0.11635	0.55465	3151.52	0	550.372	1.2107e+06	1.26561e+06	72729	562686	39165.6	137.133	2.07208e+06	0	0	0	0	1.6764e+07	0	0	0	0	2.14596e+06	0	529.986	0
0.12_927.4254m/z		927.425	1	0.11635	0.0419167	0	0	182627	3962.58	542.328	0	0	0	17169	0	534.574	151784	29163.8	100180	256.999	101698	0	77318.8	0	38538.8	45116.8	165557	3227.52
0.12_947.7389m/z		947.739	1	0.11635	0.147817	0	0	0	85478.9	0	0	0	0	0	0	0	0	0	0	2.27043e+06	0	0	0	0	21538.5	0	0	0
0.13_1160.8498m/z		1160.85	1	0.126833	0.0419167	0	0	0	0	0	175404	0	0	0	83646.3	0	0	0	0	0	0	0	0	106551	0	0	0	0
0.13_1172.3434m/z		1172.34	2	0.126833	0.0524167	0	0	0	0	0	58603	0	0	0	0	0	0	0	0	0	0	0	0	366950	0	0	0	0
0.13_1184.3461m/z		1184.35	2	0.126833	0.105367	0	0	0	0	0	429481	0	0	0	76374	0	0	0	0	0	0	1.69949e+06	0	2.08586e+06	0	0	0	0
0.13_1200.8777m/z		1200.88	1	0.126833	0.0419167	0	0	0	0	0	312228	0	0	0	45409	0	0	0	0	0	0	24633.1	0	14269.5	0	0	0	0
0.13_142.9679n	142.968	125.965	1	0.126833	0.2935	58353.1	33650.3	4.24192e+06	12939.6	58152.4	12980.1	32798.4	29965.6	63635.3	10314.6	16108.8	3.72978e+06	22374.6	3.26329e+06	29697.8	3.31273e+06	4896.73	323351	0	66925.9	102376	1.46644e+07	30193.7			M+H-H2O, M+Na
0.13_214.9579m/z		214.958	1	0.126833	0.135117	97329.5	2654.98	1999.71	0	56108.2	0	7942.46	0	0	0	0	0	0	0	0.0103324	0	0	48963.2	0	69080.6	8039.67	0	0
0.13_215.9210m/z		215.921	1	0.126833	0.09535	215290	6343.4	0	14305.7	224270	0	1543.36	0	68774.9	0	0	0	0	986.892	0	1001.84	0	357318	0	230000	101141	37.9315	0
0.13_336.1666m/z		336.167	1	0.126833	0.147817	57623.2	0	225995	28701.5	80138.9	0	61517.5	52515.2	107548	0	5952.95	275693	2014.02	178955	27629.8	181667	0	772966	0	69532.9	110945	732311	9652.6
0.13_369.3857m/z		369.386	1	0.126833	0.0839167	0	0	0	29921.2	0	0	0	0	0	0	6641.52	0	10809.6	0	42150.6	0	0	0	1501.72	1523.74	0	0	11078.3
0.13_403.6900m/z		403.69	2	0.126833	0.199033	7061.57	0	1.04161e+06	0	12691.7	0	18569.4	107.172	36277.2	0	0	888933	0	891103	1665.73	904604	0	171893	0	12200.3	63469.6	1.18079e+06	0
0.13_410.2544m/z		410.254	1	0.126833	0.240067	0	0	0	0	181999	16575	4924.56	5591.83	0	12777.8	3746.92	6559.42	6998.38	0	3272.36	0	0	0	0	272773	10297	0	12741.2
0.13_472.1679m/z		472.168	2	0.126833	0.103683	0	0	300285	0	2301.67	0	2033.5	0	552.841	0	0	195629	0	220360	925.779	223698	0	15260	0	498.925	14981.6	385132	0
0.13_480.2700m/z		480.27	1	0.126833	0.0314667	6888.75	0	26647.8	9213.82	31400.7	0	36954.1	25326.8	17402.7	0	24616.4	33948.4	18912.1	23694.3	10498.1	24053.3	0	221763	0	54460.2	44165.6	106932	14017.7
0.13_480.7579m/z		480.758	1	0.126833	0.0314667	9699.21	0	0	0	26931.3	0	0	0	0	0	0	0	0	0	0	0	0	0	0	43773.3	0	0	0
0.13_594.2981m/z		594.298	1	0.126833	0.0419333	0	0	35359	7874.89	5802.82	0	12129.8	13773.2	2411.55	0	15896.2	40623	97796.5	15415.9	5306.83	15649.5	0	35173.2	0	8941.78	16015.3	45585.6	26797.3
0.13_596.3858m/z		596.386	1	0.126833	0.06295	0	0	0	20248.7	7054.76	0	35252.6	49531.1	3833.97	0	37013.9	0	14870.6	0	8023.58	0	0	21005.7	0	0	0	0	35556.2
0.13_650.3887m/z		650.389	1	0.126833	0.0524833	2454.13	0	43385.1	25384.4	14067.2	7970.62	78538.7	85583.4	59907.1	32100.2	78735.1	76719.2	55810.8	22067	16437.3	22401.3	0	383420	19164.4	38731.2	117079	45736.8	87628.6
0.13_740.3592m/z		740.359	1	0.126833	0.06295	0	0	267073	7997.45	12317.1	45202.8	2.78047	5947.15	6905.82	30628.7	31539.1	188804	11692.7	69313.6	9475.24	70363.8	19921.5	63345.2	9602.97	4948.03	6339.24	400004	16137.1
0.13_754.4872m/z		754.487	1	0.126833	0.0209667	3642.52	0	56893.4	703.802	1662.37	13089.6	15433.9	21688.9	27956	50597.9	5889.26	24771.3	312979	25405.9	61647.4	25790.8	7534.93	215923	11306.6	7038.83	100149	12989.3	259.988
0.13_760.3284m/z		760.328	2	0.126833	0.116333	4338.11	0	2.71492e+06	17727.3	3115.06	1.06018e+06	292282	349603	290294	292364	2.28064e+06	4.20433e+06	1.06872e+06	1.67415e+06	2182.24	1.69951e+06	76883.4	1.60194e+06	291213	12021	628994	925488	413046
0.13_770.0658m/z		770.066	1	0.126833	0.137333	0	0	0	0	0	999918	0	0	0	1.62245e+06	0	0	0	0	0	0	0	0	331532	0	0	0	0
0.13_773.5581n	773.558	756.555	1	0.126833	0.847	884094	51717.7	9.63501e+06	1.88504e+07	6.05759e+06	6.91823e+07	1.34724e+07	1.37165e+07	1.62368e+07	1.20399e+08	2.84902e+07	1.15053e+07	3.22509e+07	3.19916e+06	2.7147e+07	3.24763e+06	4.92781e+07	4.46032e+07	7.97856e+07	1.06669e+07	1.5824e+07	9.34373e+06	2.23228e+07			M+H-H2O, M+H
0.13_782.0667m/z		782.067	1	0.126833	0.0628833	0	0	0	0	0	583108	0	0	0	396225	0	0	0	0	0	0	12228.4	16224.4	0	0	0	0	0
0.13_794.0657m/z		794.066	1	0.126833	0.116333	0	0	0	198553	0	836301	0	0	0	787244	0	0	0	0	0	0	622208	0	754914	0	0	0	0
0.13_817.0576m/z		817.058	1	0.126833	0.126867	0	0	0	37717.9	5019.43	0	0	0	0	0	0	0	0	0	0	0	2.09852e+06	0	106303	0	0	0	0
0.13_82.0000m/z		82	1	0.126833	0.1456	4201.92	302.827	145280	182.367	1232.25	0	1625.57	3215.07	5328.04	0	1523.33	137265	0	108728	528.588	110375	0	22737.5	0	851.894	9511.18	416414	987.007
0.13_828.5544m/z		828.554	1	0.126833	0.9506	732031	618224	5.44913e+06	1.58562e+07	9.59127e+06	1.57629e+07	5.99721e+06	6.91125e+06	8.03209e+06	1.68354e+07	1.06594e+07	6.05262e+06	2.32719e+07	1.24844e+06	7.13763e+06	1.26735e+06	1.58224e+08	3.06195e+07	8.18709e+07	2.04317e+07	9.83606e+06	1.01231e+07	1.08809e+07
0.13_832.6585m/z		832.659	1	0.126833	0.137333	8800.1	0	0	233158	309.481	587857	2954.57	949.166	14343.9	482277	91.8157	0	0	0	105745	0	134710	77715.1	355063	3689.76	30477.6	0	24483.2
0.13_838.4013m/z		838.401	1	0.126833	0.0524833	4.82568	0	531716	5762.67	939.879	9377.73	3095.91	592.921	2758.04	26251.2	12863	495776	356277	191955	17557	194864	10945.7	26027.9	143.876	15359.9	9890.51	915930	16117.9
0.13_84.9708m/z		84.9708	1	0.126833	0.0734167	0	0	9127.49	0	0	0	0	0	26.5553	0	0	8765.22	0	13745.9	0	13954.1	0	1096.89	0	205.52	0	46279.5	0
0.13_889.3809n	889.381	912.405	1	0.126833	0.0524167	0	0	488760	1595.97	1826.07	0	9457.01	6713.4	18498.9	0	10519.7	466070	306814	252466	10933.5	256292	4109.11	44919.6	12.8216	15405.2	7.49939	722575	13090.7			M+H, M+Na
0.13_896.3996m/z		896.4	1	0.126833	0.0314667	0	0	46763.8	5.69371	0	17.6499	3442.91	0	0	0	0	0	213303	7971.13	1452.45	8091.9	8540.55	0	0	2442.86	0	93357.3	0
0.13_902.5057m/z		902.506	1	0.126833	0.0419167	0	0	1292.66	20771.5	4689.96	12965.2	60693.7	27785.6	47632	51034.7	47947.6	0	23367.8	8935.14	70212.1	9070.52	57693.7	297603	21.8763	36143.1	62968.8	25024.7	36354.4
0.13_943.3165m/z		943.316	1	0.126833	0.0524167	0	0	312257	0	0	0	0	0	0	0	0	191945	6971.59	108107	0	109745	0	0	0	0	0	81794.5	0
0.14_1197.8507m/z		1197.85	1	0.137317	0.0524833	0	0	0	0	0	36900.1	0	0	0	0	0	0	0	0	0	0	170015	0	630644	0	0	0	0
0.14_319.1435m/z		319.143	1	0.137317	0.199033	6245.67	0	356218	8794.68	2679.13	0	2275.22	1667.52	18940.6	0	0	249820	0	304876	4489.87	309495	0	142621	0	10808.1	28670.1	2.28362e+06	0
0.14_368.3678m/z		368.368	1	0.137317	0.0524833	0	0	0	990.719	0	0	0	0	0	0	0	0	79908.8	0	0	0	0	0	0	0	0	0	0
0.14_369.1499m/z		369.15	1	0.137317	0.0629	2966.5	0	157296	0	6254.11	0	0	0	5295.59	0	0	181401	0	59093.3	0	59988.6	0	64816.1	0	15869.1	8184.3	709765	0	HMDB60498	NNAL-N-glucuronide	M+H-H2O	C16H24N3O8+	89.7463
0.14_372.6876m/z		372.688	1	0.137317	0.322767	0	0	17130	0	0	1.74967	2827.03	0	39856.9	0	4557.94	80202.3	7000.94	33621.3	0	34130.7	0	84591.5	0	0	21078.8	1.68219e+06	13199.2
0.14_384.7506m/z		384.751	1	0.137317	0.0733833	0	0	0	0	65737.7	0	0	0	0	0	0	0	0	0	0	0	0	14427.5	0	40315	0	1733.89	0
0.14_385.2158m/z		385.216	2	0.137317	0.1456	37765.4	0	713183	5419.49	31238.2	9008.62	10811.7	15640.3	43212.2	7724.66	21842.2	620053	579506	406523	13452.7	412683	1605.86	231319	0	33558.3	85628.8	730550	19042.9
0.14_434.6983n	434.698	435.7	1	0.137317	0.12465	29720.5	0	323362	0	113346	0	2342.77	0	20409	0	0	272941	0	205176	0	208284	0	284452	0	103036	78027.3	1.03024e+06	0			M+H-H2O, M+H
0.14_437.7199m/z		437.72	2	0.137317	0.0839167	20107.5	0	103713	3097.68	22732.8	0	0	0	40107.9	0	0	115088	0	121162	0	122998	0	193022	0	22106.3	81383	151092	0
0.14_475.1785m/z		475.179	1	0.137317	0.04195	3881.25	0	259363	0	0	0	3158.64	1942.26	7082.28	0	0	257192	0	189139	0	192005	0	78698.7	0	9068.79	25135.4	188349	0
0.14_492.8061m/z		492.806	1	0.137317	0.0734333	51817.5	0	0	0	37406.7	0	0	0	0	0	0	0	0	0	0	0	0	22329	0	23358.4	0	0	0
0.14_502.3296m/z		502.33	1	0.137317	0.0943333	57173.2	0	0	10063.5	339040	5365.77	49459	16934.5	119705	17131.4	48106.6	0	0	0	2052.25	0	0	1.1765e+06	0	541490	157230	0.132125	30001.9
0.14_506.2785m/z		506.278	1	0.137317	0.0839	16867.5	0	581836	19435	31536.2	0	43560.2	57098.2	51955.9	0	32706.9	481752	0	408835	52583.5	415029	0	230505	0	51084.7	130272	466352	16366
0.14_540.4475m/z		540.448	1	0.137317	0.0314667	0	0	0	0	0	0	0	0	0	0	0	0	51851.3	0	0	0	0	0	0	0	0	0	0
0.14_540.7242m/z		540.724	2	0.137317	0.0629	2335.48	0	0	0	179495	0	0	0	0	0	0	0	0	0	0	0	0	3262.78	0	98988.3	0	0	0
0.14_544.3411m/z		544.341	1	0.137317	0.0943833	0	0	0	66406.9	0	79417.1	92132.5	77646.6	0	12824	42502.5	0	62833.2	0	103676	0	0	0	0	0	0	0	50943.3
0.14_621.4877m/z		621.488	1	0.137317	0.304017	0	0	3058.74	369545	0	243335	103589	114096	0	175175	87546	0	296247	0	27203.7	0	2.78189e+06	0.180216	1.06944e+06	91212.5	744.42	0	80833.3	LMFA05000691	phenolic phthiocerol	M+2Na-H	C37H68O4	91.6992
0.14_697.4805m/z		697.48	1	0.137317	0.22	0	0	9825.82	808022	39314.3	2.16002e+06	212495	135498	19740.3	4.11657e+06	113607	3871.97	190403	4998.3	1.14173e+06	5074.04	708103	21584.7	1.88052e+06	4794.61	29785.6	0	70411.2
0.14_700.3635m/z		700.363	1	0.137317	0.04195	0	0	73610.9	8042.34	1880.74	7138.11	15807.2	8699.02	0	1036.9	9922.57	72631.4	87575.6	27349.5	13682.8	27763.9	5764.3	13467.3	7561.26	7836	881.47	180650	12941.6
0.14_703.5343m/z		703.534	1	0.137317	0.042	16501.1	0	6245.68	6207.68	20812.9	18291.7	27270.4	4260.98	51166.7	46338.3	92506.4	7507.53	865454	0	46334.6	0	98525.7	145695	130547	43831	25549.2	28985.1	23346.4
0.14_706.4636m/z		706.464	1	0.137317	0.156083	18615.4	0	452204	15622.8	4929.53	150091	73738.1	78901.7	583356	163280	754550	283174	1.18567e+06	243152	233713	246836	97304.2	968956	212156	15890.2	457231	602780	1.4417e+06
0.14_713.4848m/z		713.485	1	0.137317	0.0209833	0	0	0	2873.43	9654.48	36860.1	12609.6	7624.65	0	79943.5	22008.4	0	35133.2	0	42379.3	0	27908.7	54835.3	11321	24896.1	11526	0	10054.6
0.14_722.4897n	722.49	745.481	1	0.137317	0.262067	79110	0	6.47134e+06	5.05877e+06	698121	1.56023e+07	2.24493e+06	2.39817e+06	1.29462e+06	1.52978e+07	6.81906e+06	6.56454e+06	4.50785e+06	2.79674e+06	7.43218e+06	2.83911e+06	1.72254e+07	7.38079e+06	1.14905e+07	1.48715e+06	2.02176e+06	4.47227e+06	3.23652e+06			M+H, M+Na
0.14_725.4841m/z		725.484	1	0.137317	0.0524833	4180.81	0	22897.4	15922.5	0	210388	37547.9	21119.1	56339.6	223265	58432.7	28490.2	61270.3	25630.7	145531	26019.1	322804	446391	253819	21470.9	119259	124143	55530.5
0.14_728.5247m/z		728.525	1	0.137317	0.209517	10970.3	0	470511	3.68124e+06	111150	8.52602e+06	902832	533255	1.50757e+06	8.96732e+06	1.64504e+06	499348	3.31962e+06	278040	1.33681e+06	282253	2.25488e+06	4.20241e+06	5.33227e+06	541761	1.47972e+06	1.38651e+06	1.81938e+06
0.14_732.5090m/z		732.509	1	0.137317	0.0524167	4063.91	0	2.25596e+06	19909.1	5055.26	125838	87576.5	102293	175812	147962	567825	1.54569e+06	9.60281e+06	645421	71473.5	655200	61994.2	1.59246e+06	36998.6	63615	262141	852313	404096
0.14_733.5014n	733.501	716.524	1	0.137317	0.5856	97231.9	0	2.39636e+06	756702	1.47168e+06	3.13355e+06	1.73947e+06	2.12348e+06	2.33073e+06	4.13458e+06	4.63129e+06	2.4281e+06	6.93952e+06	1.25197e+06	1.81664e+06	1.27094e+06	2.43305e+06	6.61864e+06	4.51314e+06	940009	2.55746e+06	388378	2.45415e+06			M+H-H2O, M+2Na
0.14_740.5658m/z		740.566	1	0.137317	0.0419333	0	0	0	6039.39	11710.9	299176	25496.1	4599.51	40325.1	385956	0	0	0	0	275963	0	241442	340170	237112	13198.6	91511	0	5754.59	LMSP05010075	GlcCer(d18:0/16:0(2OH[R]))	M+Na	C40H79NO9	87.3025
0.14_756.4707m/z		756.471	1	0.137317	0.166567	45265.6	0	511745	36890.4	77374.4	1.39981e+06	73815	85179.7	138961	2.33692e+06	355075	533027	1.15817e+07	684391	315268	694761	539203	813629	2.13448e+06	128289	391338	2.46439e+06	205041
0.14_81.5070m/z		81.507	1	0.137317	0.355233	2062.91	0	154182	48.1084	372.04	808.003	3214.41	2731.19	5705.94	2661.67	1045.22	125582	0	150991	215.728	153279	0	39668.9	0	5540.16	9748	673670	467.225
0.14_826.4812m/z		826.481	1	0.137317	0.0419333	4188	0	151729	13532.5	47701.4	68653.4	47635	42035.7	40839.1	91402.3	45533.8	157875	124622	63893	184820	64861	64633.7	374775	13954.4	92134.9	112810	211541	31486
0.14_826.6055m/z		826.605	1	0.137317	0.0314667	1399.11	0	0	41043.1	4157.81	67338.9	70291.7	41973.6	9465.08	115424	48493.7	0	0	0	222164	0	66550.4	143764	34919	33661.2	55091.6	0	47778.8
0.14_843.3734n	843.373	422.694	2	0.137317	0.355233	58379.3	0	3.14103e+06	6495.37	157572	19018.5	131262	35165.5	198835	11829.8	110934	2.95065e+06	421288	717970	105747	728848	37589.7	1.15056e+06	0	345860	309237	2.12607e+07	84408.5			M+2H, M+Na
0.14_911.3840m/z		911.384	1	0.137317	0.0314667	0	0	288495	0	0	0	641.656	1616.51	3363.7	0	76.7306	264596	151446	195474	0	198436	0	0	0	1.54095	9.20012	263116	3131.6
0.15_106.8981m/z		106.898	1	0.147817	0.04195	0	0	1222.22	0	0	0	2193.21	788.255	178.975	0	3.48935	705.398	0	0	44.1723	0	0	13791.4	0	204.319	89.8496	2224.01	4037.94
0.15_1186.3462m/z		1186.35	1	0.147817	0.0315167	0	0	0	0	0	0	0	0	0	0	0	0	0	0	0	0	38707.2	0	180216	0	0	0	0
0.15_166.9932m/z		166.993	1	0.147817	0.0524167	9358.7	633.986	12866.8	0	27722.2	0	6463.33	2375.41	9380.79	0	0	14293.5	0	14488.3	0	14707.8	0	97110.2	0	36185.8	25252.6	30928.2	0
0.15_327.2167m/z		327.217	1	0.147817	0.19855	0	0	14199.2	5534.5	523121	0	164392	112706	3491.66	0	64239.4	0	30972.1	0	0	0	0	542763	743.724	689819	10991.5	0	84511.3
0.15_371.2051m/z		371.205	2	0.147817	0.2935	43307.3	0	334530	4908.03	27948.3	1335.42	69975.2	19154.6	133407	136.166	26078	353486	42458.6	290277	5460.31	294675	0	601428	0	41865.6	152158	3.72096e+06	34705.1
0.15_399.7038m/z		399.704	2	0.147817	0.24095	37164.9	0	2.92162e+06	917.381	37416.7	0	53314.5	18362.6	127309	0	20456.8	4.06066e+06	0	2.76535e+06	15421.1	2.80725e+06	0	776902	0	23475.9	188573	4.04986e+06	20850.1
0.15_404.7867m/z		404.787	2	0.147817	0.0733833	13664.6	0	0	0	16224.1	0	24401.7	40903.1	7681.42	0	0	0	0	0	0	0	0	59559.3	0	4090.49	18615.8	0	0
0.15_407.6940m/z		407.694	1	0.147817	0.126867	1798.47	0	521026	0	33147.6	0	4945.92	1300.13	23811.8	0	0	436213	0	334512	0	339580	0	128881	0	42446.5	22933.1	883306	0
0.15_410.8215m/z		410.821	1	0.147817	0.522717	65052.6	1594.32	32902.8	33034.3	566159	74278.5	54186	46810.1	61524.7	30461.7	65811.3	33723.1	173474	13310.6	1341.21	13512.3	141722	363118	39019.9	505664	58636	79888.9	38404.1
0.15_421.7538m/z		421.754	1	0.147817	0.27205	56190.9	0.808024	10141.4	1443.41	359904	0	19493.7	4766.84	47481.4	0	14340.2	13076	31492.2	0	2652.71	0	0	659274	0	552174	51262.1	3730.17	0
0.15_424.2026m/z		424.203	2	0.147817	0.240617	79848.7	0	1.71421e+06	11037.3	137075	0	99926.6	19168.7	124500	0	15407.1	1.37987e+06	15875.3	956930	48128.8	971429	0	890083	0	228503	255982	4.0124e+06	11980.9
0.15_426.8220m/z		426.822	1	0.147817	0.198	125876	0	19366.4	0	196794	1676.34	15710.7	1132.78	0	0	0	25737.2	0	1496.98	39412.6	1519.67	0	68853.1	0	151100	17958.9	0	0
0.15_462.1775m/z		462.177	2	0.147817	0.042	1288.47	0	161645	0	1804.61	0	0	2670.23	2547.98	0	0	159212	0	163016	0	165486	0	7003.58	0	7787.77	3602.75	228532	0
0.15_475.6676m/z		475.668	1	0.147817	0.0524833	1523.78	0	268514	0	4722.15	0	0	0	0	0	0	245151	0	113927	0	115653	0	39194.1	0	21925.7	4663.59	752623	0
0.15_526.2101m/z		526.21	1	0.147817	0.209517	19442.6	0	1.23235e+06	31009.8	89141.7	56398	132956	117860	91770.7	65523.3	1.75399e+06	900272	2.46727e+06	606261	65701.4	615446	33288.4	494829	2910.92	136939	136230	1.57934e+06	872162
0.15_550.2901m/z		550.29	1	0.147817	0.304017	0	0	1026.82	596711	22521.1	1.70014e+06	256396	281380	0	1.75808e+06	66089.2	3060.71	207742	0	1.07461e+06	0	719615	21842.8	665312	82501.6	0	30538.1	59120
0.15_644.3497m/z		644.35	1	0.147817	0.1037	0	0	0	21353.4	0	175352	0	0	0	146057	10588.6	0	81298.3	0	86304.6	0	70644	0	39767.1	0	0	0	0
0.15_654.4111m/z		654.411	1	0.147817	0.0524667	0	0	292349	18265	0	28072.2	24044.2	27687.2	16676	45498.2	59640.9	289066	18668.4	41678.6	39751.5	42310.1	4855.13	45903.2	2745.25	0	44282.4	220961	54403.5
0.15_675.5394m/z		675.539	1	0.147817	0.250583	0	0	1247.86	57172.1	105819	615189	12199	13579.3	17437.2	775467	497050	0	1.18592e+06	0	123295	0	1.18261e+06	17204.3	880205	9845.19	11972.1	0	385742
0.15_718.4290m/z		718.429	1	0.147817	0.0209833	10.9984	0	277677	10732.8	0	9401.2	35096.4	47579.9	31461.5	26186.2	64363.2	272494	472386	58862.5	30002.5	59754.3	27840.4	169633	36056.6	8279.4	64145.1	263344	71368.1
0.15_721.4503m/z		721.45	1	0.147817	0.0315167	0	0	101511	15523.8	0	162694	52563.8	29333.7	37602.2	107417	61351.3	135989	549088	71245.4	54367.6	72324.8	121580	286339	103968	0	84404	2669.28	38903.4
0.15_735.5409n	735.541	758.492	1	0.147817	0.596067	233935	0	1.14057e+07	822684	286324	6.6074e+06	2.8947e+06	4.12334e+06	3.83367e+06	7.16634e+06	8.84645e+06	8.12402e+06	2.29987e+07	1.38952e+07	1.34248e+06	1.41058e+07	6.09569e+06	2.46641e+07	6.92328e+06	772688	4.79812e+06	8.92453e+07	1.32214e+07			M+H-H2O, M+Na
0.15_741.3945n	741.394	786.351	1	0.147817	0.0932	679.66	0	1.33209e+06	14550.7	31759.4	312346	69017	70367.9	33572.9	282228	140055	1.18698e+06	1.20727e+06	702056	131035	712693	437172	432954	202160	47966.4	131363	1.25346e+06	122596			M+H, M+2Na-H
0.15_751.4182n	751.418	398.698	2	0.147817	0.365717	60339.1	0	2.34236e+06	34769.3	30531.2	299025	162985	149388	523663	441418	721329	2.37926e+06	712001	1.33641e+06	128606	1.35666e+06	97398.2	1.75341e+06	293782	46989.3	657915	9.89975e+06	465353			M+H-H2O, M+2Na
0.15_778.5422m/z		778.542	1	0.147817	0.147817	15754.7	0	13584.9	1.3747e+06	1.2075e+06	913352	580157	480288	1.17862e+06	898203	1.11744e+06	118389	789582	9164.33	488478	9303.18	1.00528e+07	6.64322e+06	3.86325e+06	2.75354e+06	1.62104e+06	7240.7	967156
0.15_782.3679m/z		782.368	1	0.147817	0.0827333	16605.5	0	3.2334e+06	21145.4	51768.6	620929	143356	130770	280724	455625	573695	2.16306e+06	641488	677361	124486	687624	521456	1.93494e+06	675673	212562	559070	4.65662e+06	603294
0.15_825.5108n	825.511	826.572	1	0.147817	0.262067	75905.9	0	2.54399e+06	3.25189e+06	943827	3.67531e+06	2.72323e+06	3.14966e+06	1.50288e+06	4.07894e+06	4.65078e+06	2.14189e+06	1.29972e+07	1.61202e+06	1.82097e+07	1.63645e+06	10554481	1.13121e+07	4.9707e+06	3.34092e+06	3.2564e+06	9.52417e+06	3.59625e+06			M+H-H2O, M+H
0.15_825.5377n	825.538	848.558	1	0.147817	0.386667	163815	0	615823	8.38217e+06	1.64865e+06	9.42099e+06	3.09178e+06	3.48567e+06	973992	7.18564e+06	1.38819e+06	412845	2.47539e+06	353644	3.36276e+06	359002	6.7147e+06	7.26333e+06	4.06366e+06	3.22355e+06	2.11026e+06	419676	1.22426e+06			M+H, M+Na, M+2Na-H, M+2Na
0.15_829.6932m/z		829.693	1	0.147817	0.0419833	3342.15	0	0	59290.7	143206	0	24601.9	18770	105.34	8172.79	37672.2	0	7335.96	0	491467	0	13997.1	0	7182.36	20667.4	3763.67	191.089	41566.6
0.15_840.5824m/z		840.582	1	0.147817	0.0419333	0	0	0	14444.1	78622.4	187512	58374.6	114404	65196.5	230141	69913.3	0	11415.8	0	165653	0	181396	400613	111779	164687	129416	0	69225.6
0.15_869.7773m/z		869.777	1	0.147817	0.0315167	0	0	0	0	0	0	0	0	0	0	0	0	0	0	115219	0	0	0	0	9933.67	0	0	0
0.15_880.5354m/z		880.535	1	0.147817	0.0524167	0	0	0	59816	63202.5	504151	109190	91639.1	42131.2	500774	67706.6	0	27475.4	2259.13	432906	2293.36	192939	245735	96627.1	116125	9529.2	56818.5	93092
0.15_924.3545n	924.354	463.185	2	0.147817	0.376183	39942.2	0	1.50867e+07	8097.56	81355	76971.8	110212	80709.8	523291	70142.8	721341	1.35259e+07	539302	1.02012e+07	70887.4	1.03558e+07	38513.2	2.12855e+06	9108.51	213161	866007	1.78426e+07	393473			M+H, M+2H
0.15_934.5844m/z		934.584	1	0.147817	0.0944	1506.99	0	0	90439	9348.38	0	116556	159280	8816.24	0	148943	0	25901.5	0	197949	0	0	22798.9	0	26428.2	60875.2	0	154168
0.16_124.9417m/z		124.942	1	0.1583	0.124633	14061.1	1411.09	377154	331.941	3653.98	0	8905.32	4040.48	19778.9	0	2638.03	271370	2537.46	218064	2249.02	221368	0	113174	0	15856.8	39329.6	858866	2581.18
0.16_192.8850m/z		192.885	1	0.1583	0.0314833	1876.25	0	0	0	4710.48	0	0	0	0	0	0	0	0	0	0	0	0	0	0	17287.5	15718.9	0	0
0.16_244.9268m/z		244.927	1	0.1583	0.0943833	54744.1	2515.75	0	0	62748.9	0	0	0	0	0	0	0	0	0	0	0	0	0	0	19787	0	0	0
0.16_264.2278m/z		264.228	1	0.1583	0.0315167	0	0	2984.23	302.821	0	0	0	0	0	0	0	0	74240.5	0	278.441	0	0	3783.78	0	0	467.706	15767.4	690.587
0.16_295.1465m/z		295.146	1	0.1583	0.230467	13898.6	0	209366	8099.62	15968.5	0	11153.3	1763.27	32093.3	0	0	262140	0	163672	9813.94	166152	0	126849	0	28766.2	39915.3	757466	0
0.16_298.9813m/z		298.981	1	0.1583	0.0419833	0	0	0	0	0	0	0	0	33913.8	0	0	0	0	0	0	0	0	148061	0	0	84548	0	0
0.16_302.1617m/z		302.162	1	0.1583	0.21895	20064.1	181.33	0	1624.23	292855	0	0	0	0	0	0	0	0	0	1487.79	0	0	0	0	247802	0	0	0
0.16_310.1630m/z		310.163	1	0.1583	0.0734167	0	0	0	454.917	98845	0	0	0	0	0	0	0	0	0	0	0	0	0	0	72653.1	0	0	0
0.16_310.3104m/z		310.31	1	0.1583	0.0734333	0	0	0	16696.4	0	0	0	0	0	0	42204.8	0	0	0	11540.3	0	0	0	0	0	0	0	5706.57	LMSP01070001	N,N-dimethylsphingosine	M+H-H2O	C20H41NO2	82.5459
0.16_319.1661m/z		319.166	1	0.1583	0.12465	32722.3	0	7461.24	18421.7	13394.5	0	4416.16	5381.02	23135.7	0	0	34759.6	0	11070.6	61569.9	11238.4	0	139754	0	27702.7	43134.8	42276.3	0
0.16_343.2338m/z		343.234	2	0.1583	0.0839	102151	0	73699.3	5022.03	106056	0	9802.32	7738.18	36053	244.431	11862.4	74384.6	464882	53265.5	6143.54	54072.6	0	154930	0	56991.4	62721.4	484394	9419
0.16_344.8180m/z		344.818	1	0.1583	0.06295	12228.5	675.605	198878	0	6449.82	0	0	0	0	0	0	96067.4	0	116151	0	117911	0	12492.6	0	6476.76	3665.13	460804	0
0.16_357.7484m/z		357.748	2	0.1583	0.042	0	0	7592.88	1107.06	0	0	0	0	90.7259	0	3853.9	0	108281	0	0	0	0	0	0	0	0	0	2510.11
0.16_385.6926m/z		385.693	2	0.1583	0.178083	16065.3	0	359854	593.494	20700.6	0	11922.7	9588.68	41619.7	0	33406.2	412002	2840.52	234070	3103.39	237616	0	205166	0	14491.5	55210.8	3.74853e+06	17244.5
0.16_386.6981m/z		386.698	2	0.1583	0.166567	26184.9	0	801172	7323.73	37841	132.826	26045.7	17557.4	61629.5	3281.15	18996.9	981055	7931.58	527518	23046.3	535511	2331.1	204241	0	43324.3	107783	957839	15807.4
0.16_387.2283m/z		387.228	1	0.1583	0.06295	887.545	0	76547.2	5415.71	6501.75	0	12689.6	9339.27	7216.54	0	11989.3	54656.9	229989	36211.8	2544.4	36760.5	0	87559.7	0	9504.41	34115	64353.3	7522.32
0.16_389.6788m/z		389.679	1	0.1583	0.042	0	0	24145	0	6283.95	0	0	0	0	0	0	0	0	7971.01	0	8091.79	0	0	0	7853.11	0	186487	0
0.16_393.6799m/z		393.68	1	0.1583	0.178083	1971.38	0	584463	0	18615.4	0	0	0	14404.5	0	0	530405	0	248480	0	252245	0	143438	0	23989.6	34044	1.65128e+06	0
0.16_397.6925m/z		397.693	1	0.1583	0.0315167	0	0	0	0	1360.91	0	0	0	0	0	0	0	0	0	0	0	0	0	0	337.117	0	133635	0
0.16_406.6895m/z		406.69	1	0.1583	0.0524667	0	0	35187.4	0	13531.7	0	0	0	0	0	0	25262.1	0	26505.1	0	26906.7	0	14869	0	9463.97	4261.5	139101	0
0.16_407.7457m/z		407.746	1	0.1583	0.11415	54778.7	0	95591.5	451.891	90408.6	0	177912	106634	103286	541.241	86322.2	98477.5	27846.9	57602.6	73514.1	58475.3	0	595769	0	73084.7	180930	17380.1	71324.9
0.16_450.2344m/z		450.234	1	0.1583	0.124633	46401.7	0	56447.7	13115.9	98800	0	38375.6	38865.2	68943.4	746.653	0	42760.1	10426	28378	7242.2	28808	0	515329	0	110860	144767	623174	3023.04	HMDB14388	Ranolazine	M+Na	C24H33N3O4	90.4302
0.16_468.2928m/z		468.293	2	0.1583	0.0524667	4443.55	0	0	52.1431	27474.1	0	12558.9	20424.2	0	0	6037.57	0	0	0	0	0	0	182.184	0	15507.5	5497.92	0	0
0.16_477.2021m/z		477.202	1	0.1583	0.0629	29481.7	0	146292	2102.72	53349.4	0	10825.5	7855.2	65558	0	3854.11	212611	48130.7	111782	0	113475	0	574315	0	117889	129304	482476	3430.25
0.16_487.7420m/z		487.742	2	0.1583	0.27205	264849	188.227	6988.95	0	1.86066e+06	0	60415.4	10012.6	63996	0	0	0	4453.24	90.3753	56943.7	91.7447	0	1.08332e+06	0	2.17211e+06	100864	269.792	0
0.16_496.2638m/z		496.264	1	0.1583	0.0524833	7659.42	0	84869.4	7675.59	53713.1	0	24945.7	14631.7	28496.8	0	8297.47	100286	224063	33995.7	3181.23	34510.8	0	173702	0	34820.1	89239.7	58061.7	4456.56
0.16_504.2647m/z		504.265	1	0.1583	0.166567	49756.5	0	577318	24875.4	105594	48670.9	74846.5	45672	188892	41144.4	32160.3	535930	53818.8	433566	124268	440135	21660.6	1.28545e+06	0	110730	475618	1.61609e+06	17421.7
0.16_518.2665m/z		518.267	1	0.1583	0.0931833	0	0	1722.96	19965.9	7191.53	60351.2	5876.29	0	0	4273.95	0	0	6306.85	0	123502	0	50492.1	0	13366.9	0	4556.05	0	0
0.16_552.2576m/z		552.258	1	0.1583	0.1037	0	0	0	24095.9	1129.75	78471.4	10552.5	0	0	108123	5252.79	0	84154.4	0	61465.5	0	58541.6	0	5601.04	0	0	23873	3948.02
0.16_575.5319m/z		575.532	1	0.1583	0.0524667	0	0	0	0	0	11780	0	932.465	27985.4	8566.49	58824.7	0	0	0	14821.5	0	0	0	0	5541.55	733.425	0	38734
0.16_580.2716m/z		580.272	1	0.1583	0.0524833	0	0	61965.5	6725.03	2877.97	0	4619.59	13525.4	1814.94	10533.3	10704.7	32522	188371	16361.7	12166	16609.6	0	11555.1	0	0	1461.39	59308.7	15041.7
0.16_600.4133m/z		600.413	1	0.1583	0.06295	0	0	53330.5	1508.9	0	1831.3	5659.54	798.028	4790.36	2205.51	23758.6	24245.1	314799	23124.2	16190.4	23474.5	0	0	55.1846	0	0	0	12420.6
0.16_608.3729m/z		608.373	1	0.1583	0.0524833	0	0	27118.1	31160.8	1896.67	0	66350.5	48888.6	12949	0	67768.6	0	528113	0	19989	0	0	98676	0	0	40350.7	5085.1	44103.3
0.16_613.4321m/z		613.432	1	0.1583	0.12465	0	0	0	12978.1	0	0	0	0	0	0	0	0	0	0	21287	0	0	0	0	0	0	0	1893.93
0.16_634.3121m/z		634.312	1	0.1583	0.104867	0	0	61326.6	22476.7	11806.2	9944.15	15428	23865.8	2171.32	0	24430.3	15486.6	143634	0	26643.1	0	0	11769.9	0	19109.6	530.768	130005	26430
0.16_711.5217m/z		711.522	1	0.1583	0.0210167	0	0	0	851.552	0	79002.1	0	0	0	125288	0	0	22669.7	0	17649	0	94602.2	0	44296.6	0	0	0	1123.5
0.16_726.5128m/z		726.513	1	0.1583	0.0315167	3101	0	0	17044.7	0	20339	1579.97	17503.5	35794.3	11389.5	57747.6	0	10842.6	0	24450.2	0	374773	152155	161107	7600.66	62290.3	8381.26	23209.4
0.16_729.4775m/z		729.477	1	0.1583	0.12465	8168.81	0	469260	29000.8	15044.2	293488	75744.1	103623	158222	355919	261066	621752	2.02682e+06	301371	168930	305938	363136	682360	217510	11808.2	198780	1.73679e+06	152004
0.16_732.4472m/z		732.447	1	0.1583	0.344617	126840	0	5.58604e+06	142787	82978.7	2.32642e+06	604573	877112	1.62029e+06	2.63736e+06	4.4894e+06	5.36451e+06	1.24949e+07	3.2159e+06	342190	3.26463e+06	3.68115e+06	4.99379e+06	2.71486e+06	69623.1	2.09789e+06	3.87559e+07	4.00854e+06
0.16_733.4160n	733.416	734.415	1	0.1583	0.114167	36704.4	0	1.50724e+06	61682.6	92967.6	421265	196279	159982	391153	641638	821019	1.49142e+06	774106	306768	425857	311416	224932	995201	323793	84286.1	479974	314707	449157			M+H-H2O, M+H
0.16_738.5062m/z		738.506	1	0.1583	0.137333	5623.24	0	0	775559	18085.2	1.33692e+06	282819	264420	47796.6	1.54801e+06	412515	0	513535	0	1.29089e+06	0	485796	171753	323427	25536.8	73339.8	0	135495
0.16_744.6037m/z		744.604	1	0.1583	0.04195	0.525172	0	3624.42	50704.4	69430.1	145701	90764.1	118177	233820	134620	169903	0	0	0	97452.7	0	245919	1.42252e+06	205680	75323.7	360981	0	368699
0.16_756.6261m/z		756.626	1	0.1583	0.199033	2001.36	0	36541.8	307212	3934.42	1.40929e+06	212064	419593	282718	2.54496e+06	557464	64799.1	34023.6	0	747228	0	211383	746352	1.51883e+06	23680.1	267727	0	299758
0.16_761.4966n	761.497	806.497	1	0.1583	0.209517	213402	0	8.31867e+06	589733	390553	4.80158e+06	1.70782e+06	1.85826e+06	2.19058e+06	4.21938e+06	7.031e+06	9.8474e+06	1.4516e+07	4.61356e+06	2.63027e+06	4.68346e+06	1.30551e+07	1.4817e+07	6.86375e+06	3.23134e+06	5.2851e+06	1.46618e+07	5.94209e+06			M+H, M+2Na-H
0.16_766.4528m/z		766.453	1	0.1583	0.0210167	4065.39	0	89685.2	4372.71	15210	84288.3	11121.9	18192.1	15670.7	61095.3	36648.9	221017	86662.5	109413	65467	111070	143718	108334	38611.7	9927.28	58308.8	191365	21473.7
0.16_802.3558m/z		802.356	1	0.1583	0.0210167	0	0	40557.6	0	0	0	0	0	0	0	0	25825.6	215064	20867.3	0	21183.4	30200.3	0	3019.22	0	0	176464	0
0.16_814.4618m/z		814.462	1	0.1583	0.06295	22525.7	0	572271	26095.2	88961.2	1.26753e+06	59706.7	37663.4	102586	1.844e+06	93926.8	586070	2.50129e+06	342996	143875	348193	196517	562685	788614	76588.3	172407	765295	88260.9
0.16_814.5402m/z		814.54	1	0.1583	0.6386	5.48843e+06	0	2.49547e+07	2.31289e+07	1.09717e+07	7.18771e+07	1.27536e+07	1.89727e+07	1.41495e+07	1.2054e+08	1.35926e+07	1.89274e+07	2.64757e+07	1.43911e+07	4.00815e+07	1.46092e+07	3.32683e+07	1.59484e+07	5.6311e+07	8.56046e+06	8.4357e+06	1.23548e+07	1.92381e+07
0.16_854.5686m/z		854.569	1	0.1583	0.365717	121680	0	1.08633e+06	2.70262e+06	1.51229e+06	4.25961e+06	2.07005e+06	2.48685e+06	2.03781e+06	4.1216e+06	2.58505e+06	950093	3.31784e+06	513796	2.77556e+06	521581	1.214e+07	9.42873e+06	6.39299e+06	3.28027e+06	2.70728e+06	1.50432e+06	1.9874e+06
0.16_869.6253m/z		869.625	1	0.1583	0.0210167	13.8378	0	0	0	48.8738	8025.09	0	2107.34	390.116	23069.2	7556.48	0	8820.64	0	80761	0	6984.1	4689.98	1015.42	660.974	12006.2	0	986.555
0.16_887.4256m/z		887.426	1	0.1583	0.135117	3082.68	0	1.17644e+06	41075.3	96108.5	96801.5	95524.4	128660	304813	59987.1	202949	1.10947e+06	477550	912680	217845	926508	245837	826145	22941.6	270332	325194	1.30171e+06	165694
0.16_888.3907m/z		888.391	1	0.1583	0.0314833	0	0	297047	0	4438.15	0	1790.62	6270.76	13384.8	0	9566.4	329332	202734	185933	139.501	188750	66.1737	26757	0	9581.82	163.258	1.23502e+06	4838.57
0.16_902.8197m/z		902.82	1	0.1583	0.0839167	0	0	0	0	44510.9	10935.7	7422.9	0	7388.34	29713.6	0	0	0	0	197536	0	0	0	0	0	0	0	0
0.17_302.4963m/z		302.496	1	0.168833	0.0722167	0	0	0	0	36616.7	0	0	0	0	0	0	0	0	0	0	0	0	0	0	18014.4	0	0	0
0.17_345.2014m/z		345.201	1	0.168833	0.177583	0	0	0	0	121776	0	0	0	11591.9	0	0	5806.16	0	342.852	980.129	348.046	0	423408	0	87219.7	5599.16	0	0
0.17_401.6746m/z		401.675	2	0.168833	0.355233	6877.7	0	808557	0	53636.3	5123.77	19824.3	2784.15	54983.4	1931.94	21935.4	676554	13406.5	337133	3969.88	342241	8184.44	292327	0	80803.9	53786.5	4.99305e+06	18156.6
0.17_415.6875m/z		415.688	2	0.168833	0.18855	33560.3	0	2.95572e+06	0	23655.6	0	12590.3	20270.4	86490.8	0	0	2.8574e+06	0	2.8953e+06	1969.72	2.93917e+06	0	464014	0	41039.4	151688	2.69349e+06	0
0.17_421.6883m/z		421.688	2	0.168833	0.0827	6.57146	0	18642.7	0	25078.9	0	0	0	1662.94	0	0	0	0	0	0	0	0	24486.8	0	20173.7	88.8601	304024	0
0.17_524.3383m/z		524.338	1	0.168833	0.1456	0	0	0	23957.3	0	25816.1	17516.8	14975.3	0	26133.4	58633.6	3337.32	23529.7	0	286976	0	45221.4	30612.2	5485.92	0	829.826	0	44345.4
0.17_568.2525m/z		568.253	1	0.168833	0.0419833	0	0	0	1703.15	0	7387.67	0	1378.4	0	10821.6	0	0	68853.6	0	11774.9	0	0	0	0	0	0	0	2115.4
0.17_594.2854m/z		594.285	1	0.168833	0.0105333	0	0	37332.7	6345.08	1250.1	372.403	3676.88	0	1345.23	0	5501.78	0	80074.4	6790.13	2070.03	6893.02	0	11482.4	0	0	0	50728.5	2019.96
0.17_606.2838m/z		606.284	1	0.168833	0.06295	0	0	0	2173.7	0	0	10863.3	11147.7	0	0	27387.5	17120.5	258168	10684.7	5765.04	10846.6	0	0	0	0	0	0	17079.1
0.17_608.4469m/z		608.447	1	0.168833	0.0734333	0	0	1048.38	5035.48	9655.09	17756.9	10464	15731.7	23845	0	113981	0	259432	0	19242.7	0	28040.2	18635.6	0	0	17200.7	0	75164.4
0.17_636.4269m/z		636.427	1	0.168833	0.114167	3283.17	0	11234.9	59964.8	17232.6	91338.1	118458	197954	5668.72	57161.7	248970	0	231852	0	260974	0	15818.6	179608	5810.47	3150.96	18543	0	222363
0.17_645.4883m/z		645.488	1	0.168833	0.199033	0	0	3742.04	136516	0	47617.2	21884.3	39441.1	0	44873	47776.3	0	61586	0	20765	0	1.82036e+06	0	671824	3912.45	0	0	36914.9
0.17_668.4891n	668.489	669.496	1	0.168833	0.135117	0	0	0	42199.1	2761.45	300023	15096	0	0	249105	27079.8	269.276	138537	0	200126	0	1.63145e+06	35618	770546	13744.3	0	0	7642.47			M+H, M+2Na-H
0.17_684.4187m/z		684.419	1	0.168833	0.0524667	0	0	0	10843.4	0	64802.8	0	0	0	42004.1	0	0	25256	0	46427.8	0	0	0	0	0	0	0	0
0.17_700.5301m/z		700.53	1	0.168833	0.240067	2678.06	0	159364	101970	58877.8	614966	155395	195801	172637	684574	541246	172516	418651	37579.5	272741	38148.9	541836	531166	651946	85729.1	232394	0.407346	314506
0.17_711.5440m/z		711.544	1	0.168833	0.1456	0	0	0	5031.7	0	331850	0	0	0	442221	6121.82	0	82158.7	0	90389.4	0	882428	0	444286	0	0	0	5687.58
0.17_714.5473m/z		714.547	1	0.168833	0.0419667	0	0	0	5041.67	853.862	34512.9	0	6264.83	0	56267.5	41289.5	0	12601.7	0	42460.2	0	32041.3	0	42162.7	2.00303	0	0	22630.8
0.17_728.4576m/z		728.458	1	0.168833	0.0419667	0	0	164175	16025.1	10155.3	94194.2	33220.1	34546	33944.1	48630.8	63986.9	165620	184955	100286	73727.5	101806	209042	243657	41678.3	27974.4	74155.2	394085	57584.2
0.17_732.3935m/z		732.394	1	0.168833	0.0524667	10698.5	0	760581	22645.2	0	91022.5	58715.7	86721.9	222614	115863	345446	652597	419881	58864.5	64767.5	59756.4	72756.7	924013	99809	6926.8	364912	975108	368282
0.17_753.5873m/z		753.587	1	0.168833	0.376183	12515.1	0	877919	9.08508e+06	88489.1	1.07784e+07	2.75568e+06	2.62805e+06	2.15923e+06	3.41353e+07	4.24577e+06	991118	2.28896e+06	451439	1.2909e+07	458279	9.80866e+06	5.61764e+06	1.6966e+07	329687	2.67185e+06	28700.5	2.28295e+06
0.17_770.4421m/z		770.442	1	0.168833	0.0314833	0.20491	0	336135	30250	53473.6	41448.3	37815	30129.4	40891.3	91474.5	79482.2	214312	233954	222458	74041.9	225828	165443	250196	59885.3	60830	68505.4	428967	29592.5
0.17_770.5143m/z		770.514	1	0.168833	0.230467	103329	0	903921	8.83771e+06	747672	2.2615e+07	4.16374e+06	1.7611e+06	1.16073e+06	2.49198e+07	1.83927e+06	806131	1.65185e+06	350525	1.92958e+07	355836	3.6931e+07	6.12238e+06	2.05719e+07	1.10132e+06	2.21394e+06	529133	1.45423e+06
0.17_782.4890m/z		782.489	1	0.168833	0.5839	428924	435769	3.3439e+07	545063	543161	1.25576e+07	3.25056e+06	6.29008e+06	5.93412e+06	1.22487e+07	2.3443e+07	2.02553e+07	9.25647e+06	7.93546e+06	950661	8.05569e+06	2.84973e+07	2.83716e+07	3.64672e+07	4.17149e+06	9.64965e+06	1.41976e+08	20129602
0.17_785.4996n	785.5	786.507	1	0.168833	0.649083	1.29652e+06	0	5.96322e+07	4.16151e+06	6.38771e+06	2.89944e+07	7.28428e+06	8.21316e+06	7.5647e+06	3.34413e+07	5.00308e+07	5.89789e+07	3.0982e+07	2.58569e+07	1.87462e+07	2.62487e+07	6.45895e+07	2.87325e+07	3.69981e+07	8.34949e+06	1.08916e+07	3.98401e+07	1.82221e+07	LMGP02010709	PE 40:9	M+H, M+2Na-H
0.17_789.5353n	789.535	790.543	1	0.168833	1.29403	1.26753e+06	243415	2.08219e+07	7.88534e+06	1.07315e+07	4.16552e+07	1.02227e+07	1.48807e+07	1.40944e+07	5.01834e+07	2.46442e+07	2.10371e+07	2.85053e+07	9.13782e+06	2.36871e+07	9.27627e+06	4.60315e+07	5.80292e+07	4.6169e+07	1.79841e+07	1.69366e+07	2.24444e+07	2.03977e+07			M+H, M+Na
0.17_792.3873m/z		792.387	1	0.168833	0.0314833	148.056	0	619176	9840.2	986.463	74427.3	27486.3	16141.8	62688.9	113500	89871.7	439465	45852.9	35011.7	37308.7	35542.2	60819.6	249458	58890.8	15458.1	91612.3	210989	64411.1
0.17_796.5314m/z		796.531	1	0.168833	0.0931833	104508	0	295305	263738	141372	4.79093e+06	448330	192528	372045	3.11964e+06	213950	300992	413266	91001.4	705093	92380.2	3.18928e+06	2.6567e+06	2.11793e+06	158583	611280	154189	230054	LMSP03030036	PI-Cer(t18:0/16:0(2OH))	M+H-H2O	C40H80NO13P	89.6074
0.17_798.5463m/z		798.546	1	0.168833	0.482467	415817	0	4.67512e+06	1.21953e+07	3.37737e+06	5.36832e+07	8.18476e+06	1.03942e+07	5.81927e+06	4.68169e+07	1.03969e+07	4.33219e+06	1.31577e+07	1.53001e+06	2.3025e+07	1.55319e+06	3.25874e+07	2.88014e+07	3.03006e+07	5.09881e+06	7.43086e+06	2.45601e+06	7.8361e+06
0.17_799.4449m/z		799.445	1	0.168833	0.0827	0	0	320385	14991.5	79.9604	162518	34342.3	26252.9	16104.8	194988	27333.9	164626	250702	184061	109001	186850	196267	225985	103774	23437.5	49071.7	297273	50552.1
0.17_802.6154m/z		802.615	1	0.168833	0.0314833	2679.85	0	0	17135.9	15748.4	63245.6	14986.6	40657.3	8511.52	86832.7	70151.4	0	16722.8	0	620727	0	36134.7	61468.4	18814.5	21296	52978.4	0	54680.4
0.17_803.4762n	803.476	804.471	1	0.168833	0.166717	173563	0	564812	38802.9	406140	709632	295554	138939	411180	569483	296024	402850	2.17519e+06	356405	531096	361805	4.40958e+06	2.1991e+06	3.7802e+06	638305	642021	1.66991e+06	200249			M+H, M+2H, M+Na
0.17_817.5580m/z		817.558	1	0.168833	0.3145	160376	0	1.03445e+06	4.30044e+06	490059	9.44604e+06	1.09275e+06	1.05451e+06	874530	1.59698e+07	1.08294e+06	985144	1.21663e+06	257610	1.00206e+07	261513	9.78148e+06	3.40409e+06	9.66553e+06	997103	1.07933e+06	146582	909743
0.17_822.7576m/z		822.758	1	0.168833	0.323633	0	0	0	2554.27	0	0	48542.8	0	0	4934.71	0	0	0	0	1.64552e+06	0	0	0	0	255508	0	0	0
0.17_830.6414m/z		830.641	1	0.168833	0.124633	11984	0	14654.3	14117.8	1483.7	30792.8	8657.56	23795.1	87611.7	24061.6	120.081	23644.5	370.658	1731.07	165000	1757.29	1.32595e+06	46551.7	480297	9622.61	78491.9	10028.6	26350
0.17_848.4705m/z		848.471	1	0.168833	0.0314833	0	0	116298	6388.05	69062	94060.6	27388.5	32534.8	0	49987.8	26675.6	54488.5	135368	95883.9	38125	97336.7	43474.1	299315	10503.6	30460	77954.7	102406	31492
0.17_848.7725m/z		848.772	1	0.168833	0.586083	6832.67	0	0	70234.8	8339.7	83309.5	314943	13613.4	483.162	526273	0	8149.87	0	5427.48	2.17469e+07	5509.71	0	0	4064.41	5.63499e+06	0	0	0
0.17_874.7882m/z		874.788	1	0.168833	0.156083	0	0	0	86793.9	179323	48657.8	462674	71575.5	346701	304718	3073.97	0	13034.2	0	2.1954e+07	0	16310	0	0	2.3505e+06	1366.68	0	54317.6
0.17_896.5476m/z		896.548	1	0.168833	0.156083	39641.9	0	65953.2	243294	260618	2.11014e+06	675218	702996	39282.8	1.78168e+06	219166	65026.6	809461	28238.4	1.59054e+06	28666.3	3.94344e+06	492286	1.09899e+06	541528	284973	5.57898e+06	319066
0.17_900.7994m/z		900.799	1	0.168833	0.501217	0	0	0	62221.3	43154.1	143050	704222	1251.41	140868	1.84099e+06	0	0	0	8890.1	6.51658e+06	9024.8	0	66132.5	0	1.77813e+06	0	23189	0
0.17_909.7122m/z		909.712	1	0.168833	0.06175	58249.8	0	0	10038.4	0	0	0	0	0	0	0	0	0	0	61733.2	0	9338.77	0	0	8171.19	0	0	0
0.17_911.7336m/z		911.734	1	0.168833	0.1456	182909	0	0	155072	0	0	0	0	0	0	0	0	0	0	148522	0	0	0	0	0	0	0	0
0.17_927.3705m/z		927.371	1	0.168833	0.0721667	0	0	258130	0	0	0	0	0	47.9204	0	0	155230	0	172923	0	175543	0	0	0	0	0	591471	0
0.17_928.5575m/z		928.558	1	0.168833	0.0314833	3209.69	0	0	40665.6	6670.19	149447	25694.2	60415.3	63915.1	105602	24620.1	31756.4	78671.7	0	197021	0	99442.3	115978	6173.85	155449	127034	0	13018.5
0.18_154.0113m/z		154.011	1	0.1793	0.0512167	140.399	0.0266889	0	0	372.785	0	425.457	3401.04	4386.57	0	0	6047.76	0	0	0	0	0	13004.6	0	0	17287.2	0	0
0.18_238.9422m/z		238.942	1	0.1793	0.103683	146692	526.121	8508.96	0	98448.8	0	461.724	0	0	0	0	127.143	0	10442.1	0	10600.3	0	14312.1	0	60542.4	4002.53	31533.7	0
0.18_367.2843m/z		367.284	1	0.1793	0.240067	4180.67	0	11872.3	33877.7	15145.2	12268.8	23985	13571.4	32324.5	0	14081.4	10230.1	6648.83	7015.73	167693	7122.03	22913.9	71949.6	0	22342.9	35779.5	0	17459.7
0.18_368.4244m/z		368.424	1	0.1793	0.365717	0	0	0	621918	10147.7	143831	99534.8	87685.5	0	128489	11150.7	0	105460	0	591209	0	229927	0	151713	0	0	0	15909.8
0.18_449.3671m/z		449.367	1	0.1793	0.0721667	0	0	0	692.661	77533.3	74.4056	0	0	0	50.7093	0	0	1509.9	0	3432.79	0	0	0	0	0	0	0	0
0.18_455.1977m/z		455.198	2	0.1793	0.114167	2533.61	0	382712	3404.11	24758.3	0	22691.6	15458.5	52885.9	0	11712	226383	2215.44	220974	13290.9	224322	0	156309	0	54363.9	60426.7	420095	14042.1
0.18_455.6895m/z		455.689	1	0.1793	0.02095	190.017	0	54246.2	0	6524.66	0	1418.71	1458.81	1385.84	0	0	20580.5	0	35816.9	0	36359.6	0	3370.02	0	0	0	55348.5	0
0.18_523.4745m/z		523.474	1	0.1793	0.0722167	0	0	0	3153.83	0	0	0	0	0	0	12841.5	0	0	0	150698	0	0	0	0	0	0	0	0
0.18_548.2758m/z		548.276	1	0.1793	0.283017	0	0	0	977279	1553.52	3.13473e+06	441148	537847	0	3.22141e+06	144484	0	496781	0	1.52089e+06	0	2.32375e+06	0	1.54665e+06	7753.52	0	0	118735
0.18_552.3059m/z		552.306	1	0.1793	0.2511	0	0	0	339924	22520.6	732657	114881	108281	8280.88	648006	99861	3001.57	214591	2384.7	721670	2420.84	653462	0	301508	16761.7	5064.54	16423.8	74712.6
0.18_673.5195m/z		673.52	1	0.1793	0.3145	0	0	6810.96	235365	9316.67	1.07257e+06	165023	191771	19534.2	1.56652e+06	145364	4927.06	139762	265.212	483055	269.23	301532	66412.6	655830	17541.5	35625.4	0	125829
0.18_695.4643m/z		695.464	1	0.1793	0.145617	0	0	0	33577.7	0	682256	5303.22	16189.3	0	514072	27671	0	157169	0	165465	0	477590	35241.6	412203	0	0	0	14820.6
0.18_721.5971m/z		721.597	1	0.1793	0.187667	0	0	102127	86495.9	0	432336	193564	193577	315883	641409	1.30303e+06	172037	300453	40386.9	1.30256e+06	40998.8	386817	642088	555934	0	507517	0	720789
0.18_725.4190m/z		725.419	1	0.1793	0.1456	542.815	0	565216	57983.1	4187.99	496207	59606.3	59954.1	59939.6	514549	147626	302873	4.48297e+06	191504	232836	194406	349920	395993	493744	8190.56	161652	1.66617e+06	149057
0.18_725.5557m/z		725.556	1	0.1793	0.680517	4778.84	105729	1.09348e+06	6.93174e+06	2918.9	9.92184e+06	1.74751e+06	1.87646e+06	4.02113e+06	1.79458e+07	4.00532e+06	588921	1.26528e+07	239663	3.31019e+06	243294	5.96725e+06	6.19769e+06	1.12633e+07	58790.3	3.54369e+06	1.22802e+06	3.54336e+06
0.18_736.6462m/z		736.646	1	0.1793	0.02095	0	0	0	0	0	9369.22	0	3772.38	0	0	61452.5	0	10065	0	171.34	0	365.25	42726	0	0	5644.19	0	0
0.18_752.4303m/z		752.43	1	0.1793	0.0826667	1422.09	0	236856	16704.9	0	203653	63502.3	47626	24515.9	179588	97933.8	152454	88711	173512	142398	176141	161218	128695	224699	17971.2	41459.7	426836	84093.7
0.18_772.4761m/z		772.476	1	0.1793	0.0314833	7218.13	0	264594	23980.4	44721.9	66548.5	81737.2	41673.1	46876.3	44049.9	97510.8	139167	177917	223797	61129.3	227187	35429.6	291706	12558.6	43644.7	113354	127590	46767.5
0.18_773.6417m/z		773.642	1	0.1793	0.11415	5260.33	0	102228	95994.5	16685.1	129038	147099	92468.3	75587.8	265669	326884	142054	110084	24383.5	955073	24752.9	449882	367374	136648	34332.2	168728	0	293200
0.18_785.6647m/z		785.665	1	0.1793	0.565133	700970	0	1.07279e+06	2.12569e+06	297532	4.71421e+06	2.59275e+06	4.46022e+06	514868	7.51425e+06	1.10353e+07	1.42742e+06	2.02938e+06	120022	1.43772e+07	121841	3.19639e+06	2.87337e+06	7.31543e+06	980714	1.94249e+06	207554	5.54975e+06
0.18_786.3907m/z		786.391	1	0.1793	0.0931333	44159.2	0	552685	22095.8	14515.3	326543	148015	150691	128604	186252	321428	294854	77474.5	222617	188594	225990	487361	682924	690406	70770.7	250682	705315	254017
0.18_799.6729m/z		799.673	1	0.1793	0.41815	47439.4	0	318337	2.17974e+06	183767	1.12818e+06	1.19332e+06	1.09892e+06	29781.3	1.80448e+06	3.13046e+06	416609	367280	2225.96	4.28234e+06	2259.68	2.01077e+06	768647	3.04214e+06	430432	567345	17473.2	1.9779e+06
0.18_800.6297m/z		800.63	1	0.1793	0.0314833	0	0	0	10023.1	7397.2	16488.8	58443.8	27397.2	14145.7	16557.4	109010	4398.69	28627.8	0	391874	0	31579	106887	19233.8	11699.9	46690.9	0	56827.5
0.18_802.4787m/z		802.479	1	0.1793	0.187683	17355.5	0	380663	80337.3	563419	1.47414e+06	141004	107269	252182	1.18971e+06	181743	262847	580036	84876.8	479034	86162.8	3.05176e+06	1.75457e+06	1.63777e+06	538468	341296	637116	176102
0.18_816.7000m/z		816.7	1	0.1793	0.4715	31745.1	0	949506	3.22901e+06	303148	1.30772e+06	973192	1.20034e+06	30652.7	1.68048e+06	915558	847228	988757	49601.9	5.37392e+06	50353.4	723245	440867	4.82608e+06	356657	830010	126738	1.94691e+06
0.18_827.6190n	827.619	872.554	1	0.1793	0.439517	93292	0	1.57642e+06	570760	892825	8.00747e+06	1.96979e+06	2.93911e+06	1.1514e+06	7.37189e+06	2.77345e+06	1.55923e+06	5.23406e+06	841515	2.03676e+06	854265	9.22097e+06	4.86867e+06	6.7988e+06	1.05703e+06	2.30163e+06	1.57357e+06	2.73659e+06			M+H, M+2Na-H
0.18_828.6842n	828.684	811.681	1	0.1793	0.366167	166045	0	821440	948939	392136	2.00709e+06	1.16829e+06	1.67702e+06	533611	4.77574e+06	1.15494e+07	2.56785e+06	699890	63509	2.50625e+07	64471.3	5.10946e+06	1.10838e+06	6.10973e+06	1.00039e+06	1.80316e+06	493783	2.89163e+06			M+H-H2O, M+H
0.18_856.4713m/z		856.471	1	0.1793	0.0512167	0	0	246274	10257.4	42671.3	173744	8251.1	18047.2	67724.4	122424	14573.5	137464	28120.5	102059	83947.7	103606	59715.5	154922	78941.6	25733.5	60876.3	348983	10403.5
0.18_878.5448m/z		878.545	1	0.1793	0.135117	6741.75	0	51690	143681	123756	1.47852e+06	478252	368615	65802.2	1.52476e+06	251723	58585.5	491628	20156.5	3.86745e+06	20461.9	1.40443e+06	840779	762767	485610	222300	214273	244425
0.18_893.4991m/z		893.499	1	0.1793	0.0512167	0	0	14521.6	8072.7	50029.4	189802	17696.5	19359.3	0	135539	0	0	41499.9	0	146019	0	101281	32089.7	39870.5	18429.3	17453.4	11923.8	3158.48
0.18_900.5111m/z		900.511	1	0.1793	0.103667	10026	0	174267	45639.2	46285.7	400024	81291.7	60723.2	28141	286617	78828.2	109745	244119	21722.3	245865	22051.4	279918	349794	165566	125219	188281	36381.9	74954.5
0.19_102.0339m/z		102.034	1	0.189783	0.0932	35930	328.444	0	0	22863.3	0	0	0	1345.51	0	0	0	0	1500.37	0	1523.1	0	6799.24	0	10502.2	749.789	827.708	0
0.19_226.0831m/z		226.083	1	0.189783	0.282033	0	0	0	88695.7	0	3905.88	0	0	0	30853.3	4285.8	0	7140.36	0	26659	0	0	0	0	0	0	0	0	HMDB39656	5-(2-Furanyl)-1,2,3,4,5,6-hexahydro-7H-cyclopenta[b]pyridin-7-one	M+Na	C12H13NO2	87.0847
0.19_231.8701m/z		231.87	1	0.189783	0.28085	6247.05	2133.25	55413.8	0	0	0	0.899086	0	4484.86	0	0	89431.9	0	94940.2	773.731	96378.6	0	29464.6	0	8617.95	7095.32	579530	0
0.19_240.8419m/z		240.842	1	0.189783	0.1036	103112	0	0	0	20334.7	0	0	0	0	0	0	0	0	0	0	0	0	0	0	3743.23	0	0	0
0.19_279.0481m/z		279.048	1	0.189783	0.365717	42061.8	7199.97	1.7825e+06	9422.38	12716.7	14487	30383.6	14614.8	77243.4	13981.2	42566.8	1.4656e+06	29143	1.54892e+06	16205.7	1.57239e+06	15347	369927	10954.7	58995.3	144260	8.22555e+06	65917.5
0.19_339.2889m/z		339.289	1	0.189783	0.177033	4340.86	0	29120.8	251925	0	169203	224432	244595	58789.7	137369	353981	44077.9	85407.5	5539.4	991879	5623.33	161775	146295	17577.4	15928.4	157152	2465.21	305320
0.19_370.8012m/z		370.801	1	0.189783	0.0826667	42885.8	0	0	0	13264.8	0	5315.65	0	0	0	0	0	0	0	4084.84	0	0	0	0	10563.4	0	0	0
0.19_372.7657m/z		372.766	2	0.189783	0.04075	4170.45	0	0	0	0	0	0	0	28928	0	0	0	0	76.3784	26393.6	77.5356	0	67070	0	0	27811	41.1567	0
0.19_398.3407m/z		398.341	2	0.189783	0.343717	83150.3	5253.13	114438	640916	49457.6	25704.6	32381	46469.2	14600.5	76325.7	126547	166783	139185	14861.7	583291	15086.9	75727.2	463526	592317	31952.6	111882	8721.01	432981
0.19_501.2851n	501.285	502.292	1	0.189783	0.386667	86341.9	0	291732	1.6657e+06	116861	2.9837e+06	1.60752e+06	1.96676e+06	434590	2.78244e+06	1.22736e+06	316914	1.52953e+06	250383	3.46725e+06	254176	2.40708e+06	1.99979e+06	1.99642e+06	317908	558330	299202	852656	LMGP02050009	LPE 20:4	M+H, M+Na
0.19_528.3084m/z		528.308	1	0.189783	0.376183	15927.3	0	319137	1.00681e+06	120479	3.02585e+06	2.16696e+06	2.71462e+06	583251	3.14678e+06	1.80076e+06	331337	1.95532e+06	228560	2.00999e+06	232023	1.78672e+06	1.94632e+06	1.90373e+06	263323	595063	11863.4	1.01951e+06
0.19_549.4882m/z		549.488	1	0.189783	0.103667	0	0	0	7933.04	0	3419.13	0	0	0	15718.2	17842	0	33064.1	0	846010	0	4502.15	0	0	0	0	0	0
0.19_551.5037m/z		551.504	1	0.189783	0.472	0	0	307485	48822.8	211098	23445.7	1.90464e+06	136115	0	317503	362622	763233	7591.7	0	6.49309e+06	0	67561.2	0	84835.2	510136	9533.07	0	125390
0.19_576.5125n	576.512	577.52	1	0.189783	0.586083	356125	926.936	7.17038e+06	1.81474e+06	6.62052e+06	5.95206e+06	1.94183e+07	6.94997e+06	2.63319e+06	1.2157e+07	1.08818e+07	8.04419e+06	4.02027e+06	713429	3.14816e+07	724238	8.22613e+06	1.46692e+07	9.54319e+06	5.10324e+06	7.2126e+06	2.98162e+06	6.22769e+06	LMFA05000691	phenolic phthiocerol	M+H, M+Na	C37H68O4	89.4855
0.19_577.5917m/z		577.592	1	0.189783	0.114133	601.7	0	229.98	0	3669.1	14.2013	0	0	2236.39	0	0	15461.8	0	0	447250	0	54.9801	6843.73	3246.8	0	1945.06	15205.4	7672.85
0.19_600.5120n	600.512	623.505	1	0.189783	0.710767	86650.8	92715	3.30162e+06	956705	4.16135e+06	6.1224e+06	3.78546e+06	3.8889e+06	5.25458e+06	7.03411e+06	8.12355e+06	3.68052e+06	1.05464e+07	1.15153e+06	8.69218e+06	1.16898e+06	1.19564e+07	1.36667e+07	8.88935e+06	6.68178e+06	4.43512e+06	3.42365e+06	5.87287e+06			M+H, M+Na
0.19_666.4307m/z		666.431	1	0.189783	0.208617	0	0	15260	117700	4914.37	718168	108400	201420	0	488332	134848	0	555608	0	291242	0	164151	44145.4	199195	4269.86	11528.5	0	114763
0.19_681.4065n	681.406	704.419	1	0.189783	0.166633	24423.7	0	359765	108336	19456.8	965316	196519	282971	241041	982560	780468	314218	1.02993e+06	128505	503529	130452	555097	944107	385502	52197.9	345024	696781	598709			M+H-H2O, M+Na
0.19_697.4481m/z		697.448	1	0.189783	0.0302667	0	0	4046.01	10704	0	51305	0	0	0	53331.8	12161.7	6200.93	24369.1	0	64782.5	0	30963.9	0	82108.8	0	0	0	0
0.19_709.5291n	709.529	710.495	1	0.189783	0.114083	0	0	0	15758.5	4423.08	121947	8269.13	18218.2	31100.7	151245	67599.6	0	239582	0	108146	0	115189	1464.47	208066	0	7562.99	0	65252.8			M+H-H2O, M+H
0.19_711.5214n	711.521	734.498	1	0.189783	0.209517	73746.6	0	1.52758e+06	685906	58977.9	2.1035e+06	829660	849798	2.10921e+06	5.26638e+06	4.68954e+06	1.90851e+06	1.23726e+07	3.27214e+06	1.34399e+06	3.32172e+06	864483	3.35249e+06	2.39678e+06	107401	2.45158e+06	588206	2921120			M+H-H2O, M+Na
0.19_712.5017m/z		712.502	1	0.189783	0.0721667	0	0	0	10950.9	0	138956	810.482	0	0	116269	1031.81	0	39421.8	0	55514.2	0	69479.6	0	135144	0	0	0	1552.31
0.19_717.5922m/z		717.592	1	0.189783	0.649083	246486	0	3.29953e+06	1.66939e+06	184867	7.11637e+06	6.11551e+06	6.0319e+06	8.44123e+06	2.00734e+07	2.51155e+07	4.94072e+06	1.06884e+07	1.45606e+06	7.55846e+06	1.47812e+06	9.52814e+06	1.36917e+07	1.68552e+07	476932	8.27101e+06	1.00618e+06	1.39041e+07
0.19_749.4572m/z		749.457	1	0.189783	0.0419667	0	0	219004	9302.89	22642.4	176663	41490.2	32178.1	104255	219664	133991	243983	508705	247971	150487	251728	195220	309554	141513	55960.3	124065	488615	99706.1
0.19_753.3693m/z		753.369	1	0.189783	0.1036	12413.2	0	211167	70731.2	2200.24	221760	63918	57883.4	6829.84	172613	113976	173864	46298.1	36052.9	65657	36599.1	202821	100710	246529	15127.7	25817.5	414847	77483.5
0.19_786.4280m/z		786.428	1	0.189783	0.1037	89217.9	0	856654	18207.4	91521.9	174352	115103	151058	274502	77466	197162	663584	83081.4	162384	116283	164844	1.21614e+06	1.36623e+06	436983	202029	359270	245947	158349
0.19_787.6109n	787.611	810.603	1	0.189783	1.30452	6.21791e+06	3.9205e+06	1.13895e+08	4.56364e+07	1.34742e+07	2.88749e+08	2.06914e+08	2.94973e+08	9.64721e+07	3.57122e+08	3.88057e+08	1.3982e+08	1.62648e+08	4.88023e+07	3.88166e+08	4.95417e+07	1.89081e+08	378326234	2.88871e+08	3.37297e+07	1.32612e+08	3.7562e+07	2.1612e+08			M+H, M+Na
0.19_788.9678m/z		788.968	2	0.189783	0.0617	17379.4	0	257482	9406.19	7227.62	54454.7	73186.1	14649.9	23610.7	36389.2	33629.9	97255.3	0	41674.1	435725	42305.5	67892.1	132550	75391.3	40217.5	70069.1	125209	41955.4
0.19_789.0401m/z		789.04	1	0.189783	0.08265	0	0	0	0	0	0	0	0	0	0	0	0	0	0	307668	0	0	0	0	0	0	0	0
0.19_804.6256m/z		804.626	1	0.189783	0.187683	38638.8	0	116577	23542.2	23734	467596	51462.1	40656.3	123169	210302	53423.7	138584	39336.1	15641.1	1.09066e+06	15878.1	3.0945e+06	368053	2.46854e+06	90428.6	137262	9846.23	71582.4
0.19_810.3424m/z		810.342	1	0.189783	0.04075	0	0	129859	0	0	19841.3	1035.57	11708.6	10696.1	26374.2	25227.8	103885	4191.09	55903.3	8414.39	56750.4	25989.3	62605.1	47872	555.707	22808.8	173374	23099.9
0.19_810.9954m/z		810.995	1	0.189783	0.0722167	0	0	0	0	0	0	0	49145.4	0	0	0	0	0	0	0	0	0	0	0	0	0	0	0
0.19_813.6857m/z		813.686	1	0.189783	0.710767	1.43936e+06	0	1.7169e+07	3.29062e+07	4.53246e+06	1.16467e+07	9.52685e+06	1.67843e+07	1.82344e+06	2.98706e+07	3.08557e+07	2.20407e+07	1.5761e+07	1.53692e+06	8.14779e+07	1.56021e+06	1.51092e+07	2.19541e+07	8.59097e+07	8.69812e+06	1.74491e+07	4.15874e+06	4.72059e+07
0.19_818.5195m/z		818.519	1	0.189783	0.0827	38732	0	145276	40170.9	89683.8	311315	99010.3	89422.4	143411	187624	120384	161212	132229	26276.3	337909	26674.4	440726	598663	193951	123163	218618	61699	108610
0.19_820.5306m/z		820.531	1	0.189783	0.451033	276305	0	1.81872e+06	1.28771e+07	3.79644e+06	1.07819e+07	4.36232e+06	4.33067e+06	2.50959e+06	8.92697e+06	3.69623e+06	1.54348e+06	6.95239e+06	593300	6.03556e+06	602289	2.82189e+07	1.63203e+07	1.15192e+07	8.03489e+06	4.48594e+06	1.08368e+06	3.28411e+06
0.19_824.4612m/z		824.461	1	0.189783	0.0721833	11531.2	0	189523	19251.1	12023	151497	73318.5	39840.6	13946.2	111321	54916.4	42719.3	58215.6	63354.2	142404	64314.1	196174	139732	150412	14753.9	49729.4	176557	47352.7
0.19_839.6088n	839.609	840.649	1	0.189783	0.448817	22736.3	0	549446	1.16325e+06	151588	821637	1.90204e+06	378935	169382	1.1858e+06	931903	450078	676950	141302	3.33775e+06	143443	1.19078e+06	922636	1.45843e+06	358383	531829	330676	636438			M+H-H2O, M+H
0.19_844.6828m/z		844.683	1	0.189783	0.439967	50983.9	0	2.39301e+06	1.77911e+06	1.19902e+06	1.66072e+06	450488	254450	184636	1.15305e+06	422551	27652.4	1.1406e+06	35224	6.44228e+06	35757.7	1.14048e+06	67855.7	7.56709e+06	614778	1.50263e+06	27983	1.29547e+06
0.19_846.5452m/z		846.545	1	0.189783	0.472	123430	0	1.46767e+06	4.21094e+06	1.20362e+06	5.57146e+06	3.23838e+06	4.5715e+06	1.84559e+06	5.45031e+06	2.88016e+06	899337	6.05048e+06	492718	1.50954e+06	500184	1.06297e+07	8.82307e+06	5.25403e+06	3.19801e+06	2.46878e+06	646720	2.87324e+06
0.19_853.6537m/z		853.654	1	0.189783	0.0407333	0	0	0	17581	41.2551	49102.7	6291.89	6945.4	0	47742.9	4851.01	3477.01	498.407	2.57161	3152.62	2.61057	27195.1	0	24602.2	3109.66	1186.74	0	17228.2
0.19_861.5337n	861.534	844.53	1	0.189783	0.407633	463879	0	4.99808e+06	3.66981e+06	2.30687e+06	6.95896e+06	3.04699e+06	2.66825e+06	3.1427e+06	5.92255e+06	2.03253e+06	1.27436e+06	5.23178e+06	1.05666e+06	3.66576e+06	1.07267e+06	1.35966e+07	1.40772e+07	6.52305e+06	4.76761e+06	3.43503e+06	623640	1.98283e+06			M+H-H2O, M+H
0.19_870.5478m/z		870.548	1	0.189783	0.187633	15800	0	467037	138936	248675	1.48866e+06	383074	567294	349860	1.34233e+06	654361	364126	1.85012e+06	217758	618685	221057	1.7979e+06	1.41389e+06	880370	450114	420935	319598	644744
0.19_881.5680m/z		881.568	1	0.189783	0.0419667	9174.17	0	0	54505	83605.4	518376	80020.5	138893	54139.5	341743	161813	27014.7	138743	0	476849	0	245139	186489	73151.6	89970.7	93110.2	963954	116395
0.19_89.4926m/z		89.4926	1	0.189783	0.0827	142.874	0	0	0	357.792	0	0	0	0	0	0	0	0	21193.6	0	21514.7	0	281.477	0	466.471	0	27679.4	0
0.19_980.5653m/z		980.565	1	0.189783	0.103683	0	0	0	141926	0	0	52986	22877.7	0	0	0	0	0	190.994	1.08739e+06	193.888	0	0	0	0	0	0	7202.41
0.22_131.9080m/z		131.908	1	0.22005	0.2179	3359.99	1313.13	7142.98	0	538.438	0	0	0	1465.22	0	0	15571.8	0	29926.8	0	30380.3	0	10251.3	0	3359.88	6615.06	294509	0
0.22_133.9073m/z		133.907	1	0.22005	0.270367	3860.96	465.227	16155	0	982.593	0.658079	684.61	0	8022.72	0	0	62852	0	85017.1	714.529	86305.3	0	24971.1	0	4264.53	9094.52	599216	0
0.22_135.9040m/z		135.904	1	0.22005	0.228367	3869.89	1039.02	68924.6	205.661	914.674	1033.64	1972.13	858.577	7349.6	1724.02	2721.54	80318.3	0	112385	371.041	114088	0	56584.6	0	4833.54	16257.6	723443	1182.38
0.22_174.9281m/z		174.928	1	0.22005	0.0721833	2334.7	198.519	941.334	0	0	0	0	0	0	0	0	12724.6	0	28581.1	0	29014.1	0	0	0	377.036	705.125	119688	0
0.22_176.8651m/z		176.865	1	0.22005	0.1036	691.426	0	0	0	0	0	0	0	0	0	0	2949.72	0	9383.16	0	9525.33	0	0	0	0	0	46102.5	0
0.22_194.8280m/z		194.828	1	0.22005	0.124717	2093.27	0	1307.55	0	0	0	0	0	0	0	0	0	0	26321.5	0	26720.3	0	0	0	724.251	0	189213	0
0.22_196.8254m/z		196.825	1	0.22005	0.0931333	366.787	0	622.039	0	0	0	0	0	0	0	0	0	0	16391.5	0	16639.8	0	3365.72	0	0	0	105787	0
0.22_206.8519m/z		206.852	1	0.22005	0.0931333	1389.78	0	0	0	0	0	0	0	0	0	0	7450.09	0	20029.1	0	20332.5	0	0	0	0	108.613	126642	0
0.22_221.8426m/z		221.843	1	0.22005	0.207417	1452.98	0	1029.8	0	0	0	0	0	0	0	0	188.199	0	21973.9	0	22306.8	0	774.56	0	875.902	42.468	273382	0
0.22_389.3046m/z		389.305	1	0.22005	0.1772	0	0	0	47876.7	0	242473	44414.7	44322.7	0	236775	115402	307.722	115047	0	290713	0	196727	0	53755.5	0	0	0	84337.9
0.22_391.7394m/z		391.739	2	0.22005	0.0617	21687	0	44455.3	1644.77	0	130.035	45603.2	13796.6	11252.3	0	18717	28971.6	5766.88	14818.6	24038.3	15043.1	0	92362.3	0	0	35299.9	41126.5	19541.1
0.22_402.6823m/z		402.682	1	0.22005	0.124717	1791.3	0	20077.4	0	3856.68	0	0	0	5063.66	0	0	6787.62	0.0353406	15657	9.03389	15894.2	0	33483.3	0	7005.69	5182.31	553647	0
0.22_526.2938m/z		526.294	1	0.22005	0.461517	200845	0	1.00823e+06	1.72477e+06	817614	6.06518e+06	3.78127e+06	4.88466e+06	1.63906e+06	6.3915e+06	3.82419e+06	1.0191e+06	5.17003e+06	689129	2.59782e+06	699570	4.59613e+06	5.84282e+06	4.44064e+06	1.18033e+06	1.6427e+06	443844	2.63103e+06
0.22_530.2787m/z		530.279	1	0.22005	0.230467	2649.13	0	33508.4	213525	7704.2	145866	147206	130468	36090.2	144470	134026	47670.8	113882	48190.9	530346	48921.1	112066	253609	35103.2	41257.2	75306.2	39261.6	84040.7
0.22_566.3465m/z		566.347	1	0.22005	0.187517	0	0	60108	118493	0	348500	101323	184045	114532	367788	336591	64981.5	462425	43075.8	441861	43728.5	165717	198077	92733.5	0	140890	0	271712
0.22_644.3924m/z		644.392	1	0.22005	0.187533	0	0	0	134974	0	381798	15581.8	21523	0	252615	26489.6	0	647872	0	210472	0	177198	0	131471	0	0	0	28487.7
0.22_649.5199m/z		649.52	1	0.22005	0.731733	31738.1	0	1.20995e+06	466091	1.25292e+06	2.0648e+06	1.18163e+06	1.51617e+06	1.13061e+06	2.36083e+06	2.08777e+06	1.33923e+06	2.60362e+06	450278	927902	457100	2.99847e+06	4.96101e+06	3.00607e+06	2.02287e+06	1.59177e+06	1.18639e+06	1.66279e+06
0.22_691.4733m/z		691.473	1	0.22005	0.0407333	0	0	0	8220.16	0	44405.9	10317	13825.1	2854.62	44339.3	29042.1	0	34441.2	0	68988.9	0	10630.7	18017.7	16491.2	0	8567.63	0	29589.1
0.22_696.4198m/z		696.42	1	0.22005	0.0628667	0	0	5964.59	18267.2	0	94969.7	0	0	0	135106	17026.1	0	131229	1371.77	38662.2	1392.55	111716	0	120944	0	0	0	4231.66
0.22_697.5242m/z		697.524	1	0.22005	0.0628667	0	0	3504.72	10884.6	0	62372.8	0	0	0	62411.2	13187.5	0	70513.9	1840.28	33344.2	1868.16	109918	0	267361	0	0	0	1938.28
0.22_740.5246m/z		740.525	1	0.22005	0.482467	79848.7	0	2.41039e+06	3.17786e+06	5.82717e+06	1.02364e+07	3.09576e+06	3.83289e+06	4.20763e+06	1.17206e+07	6.86682e+06	2.06379e+06	1.04819e+07	950051	5.91127e+06	964445	1.39949e+07	1.31198e+07	1.26177e+07	4.46172e+06	3.97504e+06	1.30072e+06	4.82582e+06
0.22_744.5602m/z		744.56	1	0.22005	0.752683	219460	12134.2	4.17736e+06	2.67078e+06	1.3646e+06	7.8961e+06	5.70416e+06	7.81561e+06	5.12473e+06	1.2963e+07	1.41653e+07	4.54533e+06	8.39334e+06	2.11441e+06	8.72228e+06	2.14645e+06	1.11678e+07	1.34018e+07	1.56483e+07	2.15566e+06	6.54608e+06	2.23796e+06	9.2722e+06
0.22_763.5960n	763.596	808.587	1	0.22005	1.2009	7.11182e+06	2.08526e+06	1.24526e+08	5.15994e+07	4.67657e+07	311818912	1.62363e+08	236091680	1.40227e+08	3.58454e+08	4.1309e+08	1.41139e+08	3.48451e+08	4.13589e+07	9.11932e+07	4.19856e+07	4.00697e+08	5.74907e+08	3.94568e+08	1.14662e+08	1.76041e+08	9.4896e+07	2.90109e+08			M+H-H2O, M+H, M+Na, M+2Na-H
0.22_764.5252m/z		764.525	1	0.22005	1.73185	1.34319e+06	503954	1.99312e+07	3.36401e+06	2.3129e+07	2.73284e+07	1.16418e+07	1.66542e+07	3.0637e+07	2.91543e+07	4.51565e+07	1.90814e+07	5.92019e+07	6.90393e+06	5.77533e+06	7.00854e+06	5.63113e+07	8.94033e+07	4.39371e+07	2.71466e+07	2.46501e+07	29042181	3.10099e+07
0.22_772.3924m/z		772.392	1	0.22005	0.0628667	0	0	39590.4	3515.93	1992.94	70656.4	41604.1	22600.3	3488.95	75477.6	38322.8	33589.2	51747.7	10071.9	84391.5	10224.5	77329	27224.4	222404	1932.74	10155	178252	39678.7
0.22_782.4024m/z		782.402	1	0.22005	0.08265	39257.8	0	5.38763e+06	22556	15104.5	380842	250725	145014	100103	345313	579858	3.50217e+06	292971	119533	117250	121344	820047	1.18225e+06	644396	169031	512385	2.04034e+06	832795
0.22_842.5530m/z		842.553	2	0.22005	0.0721833	58721.2	0	166115	34140	43280.9	347054	213737	130514	110084	252998	175885	124973	239669	36367.1	426482	36918.2	421341	746771	347172	157193	200763	13885.1	148750
0.22_866.4770n	866.477	889.52	1	0.22005	0.103667	15637.6	0	192809	78105.2	78887.7	480738	104862	137339	148920	314270	265112	201364	303411	99586.9	425754	101096	502408	536810	108603	289802	344622	50028.1	207408			M+H, M+Na
0.22_896.7643m/z		896.764	1	0.22005	0.1456	0	0	0	630613	775137	123363	709178	0	0	74309.3	0	0	0	0	459646	0	6539.13	0	0	24477	0	0	0
0.22_902.6784m/z		902.678	1	0.22005	0.23885	0	0	570.441	13795.6	17469.2	64025.7	52040.2	15370.4	154.838	103134	1376.74	72.9807	6224.73	0	99810.9	0	29205.5	21863.6	24775.4	16231.6	0	7.15421e+06	0
0.22_913.5606m/z		913.561	1	0.22005	0.156083	58994	0	128537	212247	114416	435012	391066	653996	153618	328202	479211	158991	318022	32962.1	1.0983e+06	33461.5	459245	1.21111e+06	24455.9	520164	474950	11.72	468727
0.22_916.5098m/z		916.51	1	0.22005	0.1351	5716.72	0	113130	82904.3	90254.6	508770	117748	250628	35835.7	273228	224625	114046	365062	105552	300802	107151	245362	226572	94463.9	183822	291824	4718.62	158716
0.22_931.5251m/z		931.525	1	0.22005	0.272533	3409.63	0	282196	768190	129922	680298	654720	970430	72086.6	1.20353e+06	252548	181122	566257	117763	1.05588e+06	119547	304217	818379	595800	284172	271084	779.073	308358
0.23_247.9121m/z		247.912	1	0.230517	0.0931333	58051.9	1905.85	0	0	30757.8	0	0	0	4505.64	0	0	0	0	9038.31	0	9175.25	0	0	0	4979.74	7077.39	0	0
0.23_385.2765m/z		385.276	2	0.230517	0.480233	592187	1604.09	1.61812e+06	767409	314948	2.15324e+06	1.51111e+06	1.20021e+06	2.19974e+06	3.13106e+06	3.10218e+06	1.5958e+06	3.38886e+06	888712	1.03162e+06	902177	2.02857e+06	3.02615e+06	2.11871e+06	413156	1.67687e+06	846237	1.72664e+06
0.23_404.2919n	404.292	387.289	1	0.230517	0.3018	78694.6	0	181569	146172	40373.5	946742	371136	298071	197953	1.07618e+06	663176	174862	708334	98340.6	572642	99830.6	476876	843468	564862	53657.8	252165	40297.2	336311			M+H-H2O, M+Na
0.23_416.7419m/z		416.742	2	0.230517	0.0314333	13979.5	0	67719.6	2056.06	0	0	63889.4	8885.65	11641.4	2280.3	18370	72793.8	0	16903.2	35977.7	17159.3	0	131908	0	19769.6	65727.2	12703.4	7415.55
0.23_420.2435m/z		420.243	2	0.230517	0.124617	33341.5	0	8541	9361.81	119736	15127.6	77798.4	51979	0	11758.6	0	0	26526.8	2066.34	77801.3	2097.65	0	21038.6	0	131746	7205.64	2435.3	5667.52
0.23_496.3402m/z		496.34	1	0.230517	0.407633	34132.3	0	75483.9	721403	100113	1.40358e+06	1.20021e+06	1.26721e+06	439613	1.5596e+06	1.37104e+06	171186	1.22249e+06	58208.1	1.38086e+06	59090.1	1.95276e+06	922220	1.34225e+06	165563	481795	51340.4	944474	HMDB31402	23-Acetoxysoladulcidine	M+Na	C29H47NO4	86.9725
0.23_530.3233m/z		530.323	1	0.230517	0.365717	1624.23	0	108940	560208	12596.6	1.14356e+06	918495	1.2385e+06	99225.6	1.2235e+06	485651	120340	383908	99149.7	1.16029e+06	100652	1.21954e+06	336889	897337	27263.7	148070	16851.2	460511
0.23_580.4390m/z		580.439	1	0.230517	0.0721833	0	0	4258.79	0	6499.69	2081.35	0	120.217	2289.9	2679.51	36271	0	238562	0	15546.2	0	132741	0	10690	0	3790.6	0	45658.4
0.23_594.3300m/z		594.33	1	0.230517	0.156233	0	0	62451.3	37920.3	14355.4	172320	54046.8	74419.3	27858	161442	147027	19257.6	171522	4481.62	122396	4549.52	143720	203546	47891.5	43464.9	60028.4	10881.3	99886.9
0.23_594.3770m/z		594.377	1	0.230517	0.261567	5069.68	0	105447	363919	364429	803859	704196	880454	117598	696289	590838	47776.6	1.00626e+06	2197.37	380797	2230.66	598980	782216	217678	462762	243631	0	542114
0.23_603.5350m/z		603.535	1	0.230517	0.596567	92245.6	0	2.22808e+06	1.7778e+06	1.69905e+06	1.32372e+06	3.14149e+06	2.08951e+06	1.38375e+06	4.51414e+06	3.4814e+06	2.47517e+06	1.3066e+06	809632	6.56078e+06	821900	4.44351e+06	3.97038e+06	4.38381e+06	1.54248e+06	2.8006e+06	2.60711e+06	2.67589e+06
0.23_608.4663m/z		608.466	1	0.230517	0.249317	0	0	20016.1	15883.5	9606.43	162722	2150.9	8149.39	56673	257776	277179	0	1.39444e+06	46.2514	39896.8	46.9522	635187	3383.53	730108	0	28487.7	0	222423
0.23_647.4575m/z		647.458	1	0.230517	0.219117	551858	0	395204	284658	32107.5	542977	357697	329778	375268	426125	490170	403404	191982	263013	158173	266998	287690	2.21095e+06	238803	90907.2	497940	193088	374994
0.23_654.5997m/z		654.6	1	0.230517	0.0721833	0	0	42260.5	0	0	10375.8	23902	26147.2	2571.21	1358.18	0	77686	2520.3	12099.2	0	12282.6	36649.4	70358.7	24617.8	4180.81	41059.1	0	11271.3
0.23_657.5700m/z		657.57	1	0.230517	0.0827	0	0	0	0	0	0	0	0	0	0	9780.02	0	0	0	95249.8	0	0	0	0	0	0	0	0
0.23_676.4570m/z		676.457	1	0.230517	0.08265	0	0	23686.4	39075.2	0	155826	34162.1	49054.4	3020	143615	59963.7	7741.61	207377	0	175572	0	83340	23686.5	15070.5	4666.45	17474	0	30386.5
0.23_688.4549m/z		688.455	1	0.230517	0.11425	0	0	58704.4	39528.6	0	225283	0	45959.8	8781.46	213230	79167.9	0	214831	5742.15	47779.3	5829.15	151965	34561.2	67632.7	2439.76	50202.1	7582.68	43606.3
0.23_695.4749n	695.475	678.472	1	0.230517	0.355233	19822.3	0	581155	325584	146737	1.61618e+06	938962	1.09477e+06	618690	1.47532e+06	1.39667e+06	578857	1.46446e+06	205363	1.45078e+06	208474	1.44764e+06	2.26312e+06	1.07764e+06	107214	820349	367735	1.12819e+06			M+H-H2O, M+Na
0.23_709.4394m/z		709.439	1	0.230517	0.08265	0	0	0	24284.8	0	88294.8	0	14012.8	12963	53344.6	43883.5	0	104840	0	139684	0	88232.2	0	34705.2	5248.76	4881.31	0	48455.6
0.23_731.6083m/z		731.608	1	0.230517	0.49295	922276	0	1.13355e+07	1.09169e+07	181285	2.48007e+07	3.24695e+07	2.12399e+07	1.77604e+07	1.50526e+08	9.97758e+07	1.02791e+07	3.84149e+07	3.9203e+06	3.09449e+07	3.9797e+06	2.7071e+07	2.14666e+07	7.706e+07	1.10012e+06	1.84441e+07	1.02336e+06	3.72202e+07
0.23_737.5990n	737.599	782.573	1	0.230517	1.51297	2.30381e+07	1.43864e+07	3.97949e+08	1.38278e+08	2.11612e+08	1479933442	5.53659e+08	8.12947e+08	6.00069e+08	1590002945	1593011922	5.23091e+08	1191861217	1.55203e+08	2.37235e+08	1.57554e+08	1141002466	2426335006	1716042001	3.49679e+08	6.51257e+08	2.46677e+08	1024792914			M+H-H2O, M+Na, M+2Na-H
0.23_778.4644m/z		778.464	1	0.230517	0.228367	7643.05	0	682485	59625.5	209547	577255	177458	148003	407856	506873	578457	647705	212489	368977	269723	374568	701796	1.24334e+06	854907	308420	480811	2.20829e+06	416537
0.23_794.4023m/z		794.402	1	0.230517	0.0827	24945	0	914632	24774.8	0	104945	64308.6	39618.2	54665.4	161120	143090	892701	105034	139759	111415	141877	93657.9	235026	63167.8	6884.29	101761	602388	78116.3
0.23_806.6445m/z		806.645	1	0.230517	0.596567	52451.3	0	1.47786e+06	412219	1.29276e+06	1.02413e+06	1.25988e+06	1.74137e+06	2.49743e+06	1.39293e+06	1.06472e+07	2.54367e+06	7.82408e+06	123169	2.35054e+06	125035	9.96472e+06	1.59555e+07	1.02126e+07	3.91224e+06	5.15296e+06	2.32936e+06	9.04308e+06
0.23_810.6743m/z		810.674	1	0.230517	0.428983	12650.5	0	949309	451516	2084.24	3.21435e+06	1.72718e+06	2.59466e+06	380453	3.76864e+06	3.73729e+06	589225	2.19856e+06	227507	824033	230954	1.10966e+06	3.71129e+06	3.36187e+06	43241	759042	0	2.13657e+06
0.23_814.4472m/z		814.447	1	0.230517	0.0314333	8089.37	0	83224.6	8552.3	0	38543.7	32948.1	18134.5	5240.9	81015.8	47463.1	66332.1	22945.1	16501.4	80664.5	16751.4	95044.1	84287.9	719804	25592.8	38236.8	359126	60070
0.23_834.6028m/z		834.603	1	0.230517	1.24165	1.84928e+06	439372	2.25959e+07	1.24869e+07	2.59637e+06	6.30964e+07	4.27051e+07	6.39812e+07	1.71644e+07	7.46095e+07	4.60419e+07	2.34118e+07	5.5163e+07	1.1045e+07	6.39634e+06	1.12124e+07	2.3162e+07	7.1739e+07	5.16105e+07	1.02379e+07	2.61363e+07	6.8868e+06	3.23294e+07
0.23_876.6672m/z		876.667	1	0.230517	0.228367	0	0	244.694	0	33565.9	126001	41484	83349.1	0	72565.5	0	0	2465.3	0	130161	0	14476.7	27052.1	27709.4	44795.9	7.56169	1.20494e+07	394.881
0.23_877.5364n	877.536	860.533	1	0.230517	0.28085	162284	0	1.04929e+06	358750	368518	2.66437e+06	967970	769437	1.25747e+06	2.49508e+06	674131	939760	2.19764e+06	785247	1.22683e+06	797145	2.15839e+06	5.17312e+06	1.93481e+06	1.0322e+06	1.19006e+06	237293	644963			M+H-H2O, M+H
0.23_903.5820n	903.582	904.589	1	0.230517	0.199033	15584.2	0	157377	657928	117442	839187	903486	1.22915e+06	407019	961579	536642	165499	448730	62216.5	1.51745e+06	63159.2	457911	1.18738e+06	112314	438997	771346	260757	483834			M+H, M+Na
0.23_907.5335m/z		907.533	1	0.230517	0.451033	23854.6	0	981627	1.50559e+06	1.13201e+06	1.87228e+06	1.13256e+06	1.7255e+06	543305	1.91295e+06	1.19657e+06	562980	1.10577e+06	483249	1.93405e+06	490571	1.3121e+06	2.01169e+06	1.31364e+06	1.4557e+06	1.02249e+06	1.49446e+06	626435
0.23_917.5319m/z		917.532	1	0.230517	0.11415	0	0	130699	115688	24062	858627	220588	285977	109726	500961	148874	68786.1	483155	25195.9	789999	25577.7	264528	122426	58358.3	164793	196722	239.285	71441.7
0.24_128.9847m/z		128.985	1	0.241	0.0735	10704.7	9019.71	15397.5	285.742	4451.9	0	11558.8	3799.3	8683.82	0	0	12451.8	0	5722.73	9500.93	5809.43	0	43561.1	0	5631.08	17203.9	48533.1	0
0.24_225.8223m/z		225.822	1	0.241	0.145683	363.019	0	58.1207	0	0	0	0	0	0	0	0	0	0	8459.87	0	8588.05	0	0	0	17.0946	0	74144.5	0
0.24_231.9068m/z		231.907	1	0.241	0.0721833	269409	11039.3	76341.1	0	43457.7	0	13848.9	0	26626.4	0	0	78551.9	0	54657.7	7010.9	55485.9	0	174958	0	63935.7	80523.8	3316.77	0
0.24_252.8348m/z		252.835	1	0.241	0.0735	2133.69	0	0	0	810.277	0	0	0	0	0	0	0	0	0	0	0	0	0	0	6.34131	1052.28	80627.1	0
0.24_269.2255m/z		269.226	1	0.241	0.282533	0	305.749	0	0	0	64059.4	5770.28	124594	23816.4	141125	117768	0	21481.2	19188.8	40045.1	19479.5	29204.1	0	5028.05	0	24927.5	0	80922.7
0.24_341.3042m/z		341.304	2	0.241	0.114083	30543.7	0	234110	57051	47024.5	226979	164376	155230	149107	462135	494148	253253	334179	142067	580954	144219	149208	630629	27100.4	86128	270199	0	266187
0.24_357.3012m/z		357.301	2	0.241	0.41815	13005.3	167.764	296133	400748	0	350272	756366	304065	838368	1.55093e+06	1.49063e+06	235936	958123	115906	304707	117662	497803	0	1.00786e+06	0	411739	9761.9	644338
0.24_364.2609m/z		364.261	2	0.241	0.08265	2493.3	0	6686.43	3616.32	27448.5	21936.8	19401.3	9466.82	21449.8	60861.2	61524.1	4780.72	105553	3400.84	51838.8	3452.37	62423.8	0	0	15790.4	16117.4	0	52371.7
0.24_423.7230m/z		423.723	2	0.241	0.0523833	20227.9	0	63185.7	1008.75	4011.77	1646.07	62990.8	18066.9	7263.13	0	14711.1	76555.5	3288.53	26981.9	52536.9	27390.7	0	81355	0	13951.1	56329.8	167017	13670.7
0.24_465.2663m/z		465.266	2	0.241	0.08265	25984.5	0	131833	18231.7	13274.6	39263.5	165260	66221.7	36147.7	31532.9	22354.8	93622.6	29656	61718.2	174472	62653.3	6539.18	300657	0	108591	120837	12616.7	17354.8
0.24_592.2856m/z		592.286	1	0.241	0.0419167	0	0	0	1684.18	0	48500.2	0	1343.81	0	44504	18760.6	2574.98	31353.1	0	14937.8	0	26432.8	0	3682.46	0	0	0	7892.59
0.24_596.3553m/z		596.355	1	0.241	0.198	21565.7	0	17538.5	256299	61648.2	347934	230564	295039	13744.2	228701	146516	3448.75	536844	0	328664	0	172858	78844.9	3554.46	56580.7	2378.55	36031.7	147902
0.24_602.3427m/z		602.343	1	0.241	0.177167	0	0	38778.5	57891.6	6092.29	141745	0	11904.2	0	98083	27946.5	24526	93804.7	8753.8	131162	8886.43	154299	0	6228.9	0	4027.04	87148	15712.8
0.24_624.5122n	624.512	625.519	1	0.241	0.607033	1.16783e+06	0	3.70226e+06	1.35506e+06	2.76258e+06	6.06317e+06	4.56644e+06	6.66743e+06	5.41043e+06	6.97597e+06	1.13785e+07	4.09524e+06	1.28213e+07	1.52888e+06	2.38533e+06	1.55204e+06	1.27859e+07	1.69346e+07	1.21844e+07	4.62037e+06	5.74554e+06	2.65421e+06	7.83668e+06			M+H-H2O, M+H, M+Na
0.24_628.4695m/z		628.47	1	0.241	0.0721833	0	0	83297.1	6766.78	0	26386.5	8352.94	18591.2	18118	65037.7	194479	84314.3	18430.9	116146	28498	117906	21684.1	131282	24645.2	11119.4	134416	141539	147587
0.24_651.5360m/z		651.536	1	0.241	1.25212	1.08558e+06	176946	2.71542e+07	4.58473e+06	3.52888e+06	2.91049e+07	2.22062e+07	2.80125e+07	2.11979e+07	5.22936e+07	4.32116e+07	3.235e+07	3.19756e+07	1.36639e+07	2.43056e+07	1.38709e+07	1.23028e+07	7.79298e+07	3.63366e+07	1.42721e+07	2.95191e+07	1.51128e+07	2.67496e+07
0.24_653.5504m/z		653.55	1	0.241	0.586083	20030.1	0	6.95245e+06	1.79599e+06	1.00502e+06	9.52884e+06	7.44551e+06	1.05326e+07	6.78778e+06	1.84901e+07	1.51772e+07	7.07181e+06	9.02635e+06	3.89435e+06	9.2716e+06	3.95336e+06	7.63714e+06	1.54387e+07	1.37229e+07	4.52522e+06	9.51444e+06	4.018e+06	9.36457e+06
0.24_662.4319m/z		662.432	1	0.241	0.08265	31063.3	0	33168.1	42007.3	3753.24	288076	72143.5	100336	9105.41	282534	124837	31786.5	352963	23138.1	186403	23488.6	121340	21670.1	0	0	16444.4	0	105744
0.24_686.4393m/z		686.439	1	0.241	0.3018	0	0	13176.4	163943	4286.51	321157	49724.4	95507.5	9411.85	321099	137337	0	314826	10110.5	229437	10263.7	252478	0	174710	0	0	0	93203
0.24_703.5031m/z		703.503	1	0.241	0.229983	91197.7	0	410222	134387	192884	269130	281438	290748	1.01409e+06	1.0863e+06	3.48731e+06	596257	9.29625e+06	595696	201042	604722	998580	2.26995e+06	803314	496294	1.74053e+06	1.17586e+06	2.78296e+06
0.24_732.6275m/z		732.628	1	0.241	0.7422	671560	292.073	7.86435e+06	4.97699e+06	32222.6	1.08956e+07	1.19445e+07	7.65722e+06	9.79023e+06	8.23514e+07	4.56208e+07	6.59131e+06	1.55562e+07	2.51218e+06	1.48485e+07	2.55025e+06	1.06855e+07	1.14989e+07	5.59814e+07	556075	9.45345e+06	584289	1.79789e+07
0.24_765.4464n	765.446	810.416	1	0.241	0.145683	60395.6	0	808969	41736.1	23323.4	668952	330653	283559	327047	527169	579302	761615	220245	357408	199729	362824	456286	1.79512e+06	377298	93863.1	469348	996301	578341			M+H-H2O, M+2Na-H
0.24_767.5469n	767.547	768.557	1	0.241	1.49202	1.57305e+06	144298	3.00658e+07	1.31741e+07	3.68804e+06	6.98105e+07	3.34717e+07	5.0767e+07	3.72121e+07	9.26418e+07	7.74316e+07	3.25748e+07	5.23565e+07	1.96397e+07	4.72206e+07	1.99373e+07	5.84101e+07	9.83589e+07	8.04716e+07	9.25415e+06	3.82519e+07	1.46899e+07	4.60936e+07		PC 35:4	M+H-H2O, M+H
0.24_774.4570m/z		774.457	1	0.241	0.0314333	8826.35	0	66126.1	8331.93	0	31116.3	63684.7	14478.9	18450.1	58939.7	46924	69743.5	64015.2	16328.1	98271.9	16575.5	79530.3	101429	59566.8	19162.6	46854.8	206536	77345.1
0.24_806.9774m/z		806.977	1	0.241	0.0721833	0	0	0	0	0	0	0	0	0	0	0	0	192700	0	0	0	63773.8	0	0	0	0	0	0
0.24_825.6962m/z		825.696	1	0.241	0.103667	0	0	191.048	86020.3	9234.86	259311	534316	23289.5	0	46091.6	30761.6	0	6989.65	0	445635	0	37060.7	1067.98	41319.5	793.959	5359.58	0	15777.5
0.24_852.6474m/z		852.647	1	0.241	0.0839833	121.686	0	8684.65	62101.6	12843.8	109480	86562.6	29709.9	7922.1	141582	41811.9	0	48954.2	6003.28	73589.3	6094.24	95040.8	27300.2	414624	13794.7	5647.06	0	47981.1
0.24_886.5344n	886.534	909.548	1	0.241	0.451033	253112	0	4.9972e+06	2.80608e+06	1.14179e+06	1.02295e+07	5.95038e+06	1.10358e+07	7.01864e+06	1.63391e+07	1.05141e+07	4.76153e+06	9.37866e+06	3.72143e+06	8.45216e+06	3.77782e+06	7.55377e+06	1.77854e+07	9.90268e+06	3.45198e+06	8.06921e+06	1.53487e+06	7.42281e+06			M+H-H2O, M+Na
0.24_904.5287m/z		904.529	1	0.241	0.0931833	9479.59	0	166551	99327.8	92645.4	618352	156864	271423	118845	603013	181946	207499	472925	42751.2	525185	43399	479364	323487	99713.1	230528	311867	85707	189116
0.24_934.4991m/z		934.499	1	0.241	0.0419167	0	0	165721	18200.8	20841	152898	59370.3	60998.8	16917.1	135935	71601.3	80823.6	183233	87878.5	95184	89210	110523	244075	39587.9	76891.3	78090.8	0	44596.6
0.24_969.7308m/z		969.731	1	0.241	0.15615	0	0	0	58718.9	0	0	0	0	0	0	0	0	0	0	0	0	0	0	0	0	0	0	0
0.25_102.0905m/z		102.091	1	0.251483	0.0735	6093.55	3821.03	0	9850.36	2805.44	0	0	0	0	0	0	0	0	0	0	0	0	0	0	0	0	0	0
0.25_115.9336m/z		115.934	1	0.251483	0.0523833	7093.15	188.961	8825.45	0	156.753	0	7117.15	2854.71	853.914	0	0	9044.05	493.639	3196.06	3319.77	3244.49	0	15838.1	0	247.799	8843.09	37855.5	2462.21
0.25_132.0395m/z		132.04	1	0.251483	0.252	1565.71	481.066	0	137294	17615	19290.6	26396	11713.4	0	9289.47	0	0	0	0	146809	0	1966.52	0	0	1714.56	0	0	0
0.25_184.1105m/z		184.11	1	0.251483	0.503433	11461.7	309.501	11674.9	26855.1	16616.6	137361	83752.9	105780	52806	234119	170619	21619	138287	7961.97	41843.2	8082.61	102387	127228	91673.4	23859.2	29878.6	12803	72389.5	HMDB29708	5,6,7,8-Tetrahydro-2,4-dimethylquinoline	M+Na	C11H15N	88.3835
0.25_313.2734m/z		313.273	1	0.251483	0.270367	0	0	79197.4	82450.9	8190.96	112092	29899.1	25258.3	12704	165847	166638	55412	135224	1350.95	412460	1371.42	273165	23676.8	250635	8133.27	57955	0	100962
0.25_423.7466m/z		423.747	1	0.251483	0.0419167	12733.6	0	74796.6	0	2220.15	0	51429.3	24062.9	17919.8	0	19071.9	66842.7	3279.85	41421.6	40590.7	42049.2	0	132391	0	5730.47	57043.3	11733.7	30995.6
0.25_440.3675m/z		440.368	1	0.251483	0.0419167	0	0	0	0	0	0	0	0	0	29.5425	0	0	0	0	67329.7	0	0	0	0	0	0	0	0
0.25_456.7581m/z		456.758	2	0.251483	0.0209667	0	0	18551.5	0	1302.85	11678.4	65142.6	27511.8	5381.59	0	0	6742.74	11992	9228.01	50974.3	9367.82	0	0	0	11490.1	13796.6	0	7968.49
0.25_463.3290m/z		463.329	1	0.251483	0.460483	46605.3	0	329117	281489	131000	792857	404385	509412	456813	985063	738303	333882	1.06273e+06	245206	335200	248922	314642	1.31938e+06	500225	185738	495655	142220	388243
0.25_480.3093m/z		480.309	1	0.251483	0.3145	83095	0	180186	716719	114298	806766	851930	791446	298361	671348	752728	196812	199226	74600.8	2.06333e+06	75731.2	1.04885e+06	977547	612055	336940	381354	31097.9	627000
0.25_505.2114m/z		505.211	1	0.251483	0.0209667	826.19	0	16862.1	0	1040.11	0	71141.6	10.2326	8543.52	0	1112.92	28059.8	0	15247.8	37650	15478.9	0	48061.3	0	5060.22	11579.1	2579.71	2279.96
0.25_524.3724m/z		524.372	1	0.251483	0.166717	0	0	0	44470.7	0	170847	24400.6	28376	0	158407	93401.6	0	127991	0	216561	0	86822.2	3138.25	22603.7	0	0	0	71119.1
0.25_583.3254m/z		583.325	1	0.251483	0.114083	0	0	34980.3	20403.4	0	117871	0	87523.8	26732.5	264331	213799	13415.7	184674	56616.3	225822	57474.1	67622.5	64805.3	0	0	25578.3	0	108181
0.25_592.3588m/z		592.359	1	0.251483	0.145733	0	0	5072.76	46375	0	318245	34586.6	75837.1	27695.2	341895	256825	15788.6	372474	0	228651	0	166504	0	61782.9	0	8835.86	0	150763
0.25_608.3574m/z		608.357	1	0.251483	0.0721833	0	0	14274	17577.9	0	44836.3	23199.6	20978.7	2986.75	50800.3	53508	0	100140	11612.7	58551	11788.7	58205.5	0	15573.6	0	14624.5	0	34865.2
0.25_608.3912m/z		608.391	1	0.251483	0.259867	1986.3	0	106054	126139	6678.21	933706	87707.2	294536	126951	981187	449743	34610.2	1.14055e+06	48310	393780	49042	583180	122864	508534	51.1291	130417	1313.56	383915	LMGP20020028	PON-PE	M+H	C30H58NO9P	95.2177
0.25_622.3660m/z		622.366	1	0.251483	0.0523833	3487.9	0	72750.1	32113.5	6076.63	119406	77575.1	67400.1	16446.5	171122	111196	60115.6	228992	38430.6	95361.6	39012.9	148598	129539	59234.4	7797.18	85918.6	17460.6	110450
0.25_625.3874m/z		625.387	1	0.251483	0.19815	0	0	647347	64487.4	13652.9	340275	80393.6	104401	57974.9	299312	202245	532322	496588	168211	158273	170760	219071	333459	127980	15444.9	110919	1.12094e+06	181280
0.25_627.6011m/z		627.601	1	0.251483	0.282533	9006.22	0	224339	8740.64	5385.35	420007	111900	751711	551179	1.02119e+06	1.50759e+06	265106	395738	124437	262755	126323	143017	617626	58849	1401.18	432965	22498.6	846851
0.25_645.4840m/z		645.484	1	0.251483	0.115467	0	0	4636.59	18490.3	0	14454.4	0	0	0	20643.7	328.998	0	50254.7	0	0	0	136951	0	134288	0	0	0	0
0.25_669.5073m/z		669.507	1	0.251483	0.0735	0	0	0	17472.3	0	7695.95	0	0	0	94.1939	0	0	68671.9	0	10363.7	0	132097	0	348139	0	0	0	2668.88
0.25_702.5615n	702.562	703.577	1	0.251483	1.36738	910047	405701	1.19292e+07	9.89294e+06	118444	3.21553e+07	2.82647e+07	2.16104e+07	7.31671e+07	9.51788e+07	1.60739e+08	1.42126e+07	2.28457e+08	4.75105e+06	6.05874e+06	4.82304e+06	4.82886e+07	1.24976e+08	6.35796e+07	451926	7.24218e+07	2.21144e+07	112058558			M+H-H2O, M+H
0.25_734.4228m/z		734.423	1	0.251483	0.03145	11404.6	0	163245	22363.9	15008.8	237501	217586	76797	68689	340562	335459	187684	222415	55286	86456.8	56123.6	149831	329557	209040	19351.8	137797	407218	124865
0.25_751.5752n	751.575	734.572	1	0.251483	1.17995	3.74845e+06	417902	4.98969e+07	1.91712e+07	1.18679e+06	1.71475e+08	100636779	8.63419e+07	1.78182e+08	3.99209e+08	4.25525e+08	8.30607e+07	2.12993e+08	2.21706e+07	6.12851e+07	2.25065e+07	7.18256e+07	1.97846e+08	2.5424e+08	3.96102e+06	1.14377e+08	1.28337e+07	166539124			M+H-H2O, M+Na
0.25_760.6581m/z		760.658	1	0.251483	0.209517	20479.2	0	912820	652787	11216.7	7.01743e+06	2.6614e+06	3.23469e+06	4.28323e+06	6.31803e+06	4.48695e+06	1.70577e+06	1.10404e+06	244719	2.04648e+06	248427	1.32839e+06	1.67046e+07	3.42684e+06	20389.8	5.66086e+06	7379.35	3.36694e+06
0.25_772.5888m/z		772.589	1	0.251483	0.616617	100274	0	1.83837e+06	659156	874732	4.9273e+06	2.10921e+06	3.41418e+06	1.70278e+06	5.10094e+06	4.35823e+06	1.46607e+06	3.66853e+06	904162	3.06972e+06	917861	2.04866e+06	6.98446e+06	4.76921e+06	377264	2.31604e+06	589083	3.22738e+06
0.25_806.4062m/z		806.406	1	0.251483	0.0931333	33457.6	0	4.62955e+06	14051.4	39498.8	191596	152035	109596	143061	192933	378764	3.62888e+06	134774	151563	139725	153860	570155	971270	395855	104475	385908	7.32504e+06	416929
0.25_809.5785n	809.579	792.559	1	0.251483	0.72125	3.62371e+06	391440	3.12739e+07	1.31964e+07	3.30083e+06	7.75186e+07	4.36814e+07	5.89337e+07	4.88958e+07	1.29044e+08	9.77244e+07	3.85172e+07	7.53976e+07	2.54514e+07	3.44464e+07	2.5837e+07	3.59177e+07	1.11261e+08	8.72452e+07	8.46967e+06	5.24683e+07	6.66347e+06	5.19883e+07			M+H-H2O, M+2H
0.25_811.4880n	811.488	856.502	1	0.251483	0.21915	269404	0	2.3787e+06	186171	1.16631e+06	1.88056e+06	952897	699968	1.64568e+06	2.56357e+06	1.63924e+06	2.037e+06	2.8279e+06	1.3058e+06	1.20582e+06	1.32558e+06	1.09724e+06	7.85884e+06	1.40294e+06	1.36296e+06	2.24625e+06	2.39836e+06	1.11312e+06			M+H-H2O, M+Na, M+2Na-H
0.25_851.7906m/z		851.791	1	0.251483	0.1352	0	0	0	0	513877	980.212	10980.7	0	0	0	0	0	0	0	160645	0	0	0	0	0	0	0	0
0.25_885.4412m/z		885.441	1	0.251483	0.0735167	5470.41	0	209550	5314.88	20344.7	41866.6	14763	10674.6	72335.7	53112.5	9132.66	157941	21195.7	164219	12577.3	166708	28433.4	1.11955e+06	16756.1	27354.4	199993	420157	18645.3
0.25_898.5034m/z		898.503	1	0.251483	0.1036	0	0	257332	89564.3	105272	559449	229873	152408	36598.3	433313	109473	65648.5	361220	42688.7	442064	43335.5	498690	163763	348191	118737	127944	160700	114394
0.25_904.5589m/z		904.559	1	0.251483	0.0314333	0	0	56765.8	9174.72	10643.5	262991	101490	123569	0	254640	149311	35754	221652	94266	69630.5	95694.3	119333	198568	71399.9	35477.2	83276.7	14686.7	47510.6
0.25_910.4469m/z		910.447	1	0.251483	0.0735167	869.038	0	269333	16900.4	49716.8	88862.3	133888	57635.8	88429.8	83898.2	101856	178622	38370.8	129633	74358	131597	101891	848236	119076	72675.4	188913	354269	77792.3
0.25_933.5447m/z		933.545	1	0.251483	0.428983	16308	0	1.25061e+06	1.40275e+06	562427	2.48155e+06	2.09529e+06	3.06282e+06	824368	3.99854e+06	1.76009e+06	1.03254e+06	2.82546e+06	790795	2.75219e+06	802777	1.37788e+06	2.41796e+06	1.86394e+06	1.11983e+06	1.58496e+06	267671	1.41025e+06
0.26_101.9538m/z		101.954	1	0.261967	0.03145	0	187.784	8.78941	0	278.359	0	42132	4511.5	12.9513	0	2758.88	0	0	1063.58	29722.2	1079.69	0	4989.02	0	639.394	72.3174	4288.45	1943.99
0.26_184.0721m/z		184.072	1	0.261967	0.617517	350964	14685.7	2.15696e+06	1.47473e+06	782275	7.371e+06	4.47044e+06	5.51264e+06	4.48811e+06	1.05386e+07	1.19174e+07	2.68686e+06	8.89741e+06	780609	2.69189e+06	792436	7.25587e+06	1.26875e+07	9.66877e+06	1.68599e+06	4.83672e+06	1.26915e+06	8.03608e+06
0.26_262.8628m/z		262.863	1	0.261967	0.2179	8714.87	13357.5	3368.88	0	3559.65	0	0	0	0	0	0	1470.77	0	21990.4	0	22323.6	0	4268	0	5108.23	4453.57	245798	0
0.26_443.2709m/z		443.271	1	0.261967	0.05255	0	0	2667.94	25256.2	0	111370	18979.2	7489.86	0	88369.8	0	0	36911	1513.56	24126.9	1536.5	14006.8	0	0	4143.79	0	0	0
0.26_463.2033m/z		463.203	1	0.261967	0.0630333	0	0	48684.1	2748.2	7360.47	1993.7	38206.1	18329.7	16694.8	3014.27	28155.4	63473.3	10636	28240	20601.8	28667.9	0	165918	0	18473.9	31545.8	284766	23835.3
0.26_484.7482m/z		484.748	2	0.261967	0.0420667	2683.41	0	0	0	23849.2	0	37680.9	36444.8	0	0	0	0	0	2626.86	64618.9	2666.66	0	16209.2	0	27379.5	5831.37	0	0
0.26_500.2148m/z		500.215	1	0.261967	0.0944667	0	0	216059	6274.92	16293.7	15299.6	114734	72251.6	94635	11539.6	32619.7	147342	16991.3	130636	100819	132616	13068.2	460962	6828.33	93799.2	140524	51998.5	3767.16
0.26_508.2899m/z		508.29	1	0.261967	0.0420667	0	0	11713.2	16395.9	2945.48	66335.8	15002	25063.7	5952.93	62272.3	16026.2	17316	39213.1	14841.3	44509.4	15066.2	90053.3	66298.4	27059.9	1993.78	18426.3	0	12957.2
0.26_568.3170m/z		568.317	1	0.261967	0.0735	0	0	0	17180.2	0	83505.7	0	42810.4	0	113606	0	0	70162.7	4462.2	3683.95	4529.81	82211.2	10993.9	41711	0	0	0	12918.9
0.26_570.3756m/z		570.376	1	0.261967	0.0314333	0	0	0	235.399	0	32592.1	0	0	0	21240.5	5700.77	0	14101.6	0	0	0	6201.73	0	167.528	0	0	0	0
0.26_572.3698m/z		572.37	1	0.261967	0.0630167	0	0	0	7352.77	0	94298.1	0	0	0	65909.5	0	0	34271.9	0	0	0	38201.9	0	0.783285	0	0	0	0
0.26_606.3774m/z		606.377	1	0.261967	0.365717	0	0	63194.1	323190	10287.8	730541	717610	798117	50195.2	665719	506713	17334.4	1.04686e+06	25788.4	311919	26179.1	696980	21413.8	545260	30627.3	24216.7	4558.27	471030
0.26_627.3868m/z		627.387	1	0.261967	0.156167	0	0	613977	65379.8	3163.27	470684	115260	187982	343271	640641	745647	588066	337245	318569	204110	323396	389586	1.15978e+06	299055	45294.1	477305	270220	416210	HMDB40498	3-Epipapyriferic acid	M+Na	C35H56O8	78.5383
0.26_630.5501m/z		630.55	1	0.261967	0.13525	0	0	376686	62018.7	0	126279	108606	144722	352901	430931	694998	538637	207530	248483	1.34389e+06	252248	359118	646073	50009.1	113114	566852	11261.8	555896
0.26_636.3898m/z		636.39	1	0.261967	0.177033	6232.46	0	89640.6	124840	64658.4	367632	199893	228686	12834.9	281309	386825	33757.3	580947	10354.9	285377	10511.8	202553	264920	51885.1	45881.6	82402.2	0	268298
0.26_637.4307m/z		637.431	1	0.261967	0.0721833	0	0	3374.05	36395.3	0	223843	12764	24937.6	0	146790	47885.7	11031.1	249863	0	110893	0	102408	0	13352.7	0	1294.25	0	40076.4
0.26_651.4109n	651.411	634.408	1	0.261967	0.333233	11217.2	0	524370	415914	581143	1.16481e+06	611515	731772	227110	1.05439e+06	716244	371696	1.25932e+06	136950	559334	139025	848853	1.07479e+06	632181	672413	326181	306918	656658		PS 26:0	M+H-H2O, M+H
0.26_652.4668m/z		652.467	1	0.261967	0.0209667	0	0	10937.5	3032.61	346.143	24978.3	2767.18	5024	0	43678.3	15758.3	18070	6410.58	15211.6	12661.1	15442.1	33622.7	114593	16170.7	3284.2	9911.29	36730.8	28530.3
0.26_660.4259m/z		660.426	1	0.261967	0.229633	0	0	10305	125838	112383	337296	33160	65906.1	19951.9	244828	105936	35967.3	410067	5846.03	162814	5934.61	373093	85996.7	75343.1	155612	48153.4	7.41087	119432
0.26_692.4165m/z		692.416	1	0.261967	0.2703	4846.13	0	56693.8	97458.1	54528.8	1.00589e+06	25758.7	116015	107352	705321	281517	42129.1	683438	27774.7	168387	28195.5	495464	250538	632292	3287.9	51930	0	173895
0.26_726.5115m/z		726.512	1	0.261967	0.104983	0	0	112711	27564.2	4220.21	219931	42387.3	54241.2	192616	196423	189964	55731.7	136893	41490.8	12846.2	42119.4	243378	340013	301330	11605.8	94450.6	0	106338
0.26_731.6778m/z		731.678	1	0.261967	0.376183	7780.31	0	36430.5	116860	56.558	247995	699838	476308	123989	2.39612e+06	2.5675e+06	32639.4	832174	0	261273	0	339905	196556	1.98934e+06	7422.72	220013	2940.87	1.12169e+06
0.26_732.4062m/z		732.406	1	0.261967	0.17715	17872.4	0	327060	44033.1	15392.5	666321	135148	193471	454176	733412	1.0609e+06	388011	468908	185386	29930	188194	840410	1.49757e+06	884084	10334.9	505628	2.29744e+06	696011
0.26_750.4220m/z		750.422	1	0.261967	0.219067	34748.6	0	356777	61474.2	54255.9	518504	142268	131290	269380	537501	492699	332778	367675	194425	90268.9	197371	355713	847268	782259	76969.5	280261	1.66087e+06	305588
0.26_760.3958m/z		760.396	1	0.261967	0.0735	19269.8	0	317828	30689.9	46300.9	589211	269325	257981	159225	851314	882793	447950	257992	221601	170226	224958	360209	1.80221e+06	461717	95683.5	461016	412579	536003
0.26_763.3481n	763.348	764.355	1	0.261967	0.1562	1119.39	0	334608	17389.4	59173.3	307624	36577.3	71966.6	288758	325371	418548	355124	168480	150226	25011.6	152502	462828	749672	672094	139560	284240	2.32447e+06	284387			M+H, M+Na
0.26_765.5339n	765.534	766.543	1	0.261967	1.66897	1.45446e+06	106227	2.02829e+07	8.04379e+06	1.56274e+07	3.33833e+07	1.51842e+07	2.19021e+07	3.19958e+07	3.93661e+07	5.68688e+07	2.44759e+07	5.78995e+07	7.75253e+06	1.53856e+07	7.86999e+06	6.90527e+07	9.16415e+07	4.85576e+07	2.61727e+07	3.0978e+07	2.83928e+07	3.76245e+07			M+H-H2O, M+H
0.26_793.5666n	793.567	794.572	1	0.261967	0.6386	1.93604e+06	0	2.29204e+07	1.61113e+07	5.23532e+06	5.85758e+07	3.85197e+07	5.17213e+07	3.11169e+07	9.4265e+07	7.23241e+07	2.69043e+07	5.06292e+07	1.50404e+07	4.51583e+07	1.52683e+07	6.01815e+07	8.20145e+07	8.00208e+07	1.17464e+07	3.69432e+07	1.00935e+07	4.38916e+07			M+H-H2O, M+H
0.26_811.4353m/z		811.435	1	0.261967	0.0839833	11228	0	298142	19370.2	39608.2	244836	100448	154749	162859	235428	263268	289355	156036	126375	67394.6	128290	126731	1.0056e+06	268691	55395.1	204413	897380	274414
0.26_816.6458m/z		816.646	1	0.261967	0.208633	73064.1	0	474169	449599	376108	260049	274722	297886	89045.7	815099	616813	688554	392940	47981.5	3.84959e+06	48708.5	369322	1.15074e+06	370639	366624	494064	35980.6	634871
0.26_846.7563m/z		846.756	1	0.261967	0.4593	0	0	1672.97	268052	20993.2	1.45792e+06	3.36029e+06	191491	0	371.045	0	1259.84	10342.7	0	465686	0	71.5759	0	40849	18287.1	4451.47	0	4580.99
0.26_857.5207n	857.521	902.539	1	0.261967	0.59565	135199	0	2.69486e+06	862939	1.22169e+06	4.17337e+06	1.75854e+06	1.84172e+06	1.29155e+06	3.89436e+06	2.01705e+06	1.98103e+06	4.49894e+06	1.37637e+06	2.86869e+06	1.39723e+06	3.31273e+06	6.52083e+06	2.83401e+06	2.11718e+06	3.05623e+06	1.97652e+06	1.73585e+06	LMGP03010619	PS 42:9	M+H, M+Na, M+2Na-H
0.26_886.4729m/z		886.473	1	0.261967	0.0931333	9792.92	0	408690	32855.8	59084.3	246644	198206	109843	138736	197036	236929	332727	258116	357349	217675	362764	257512	834684	139922	185439	363699	397474	165811
0.26_913.5101m/z		913.51	1	0.261967	0.0524	5901.52	0	152386	40088	27298.2	164129	148054	91626.1	22223.8	211575	153605	156701	201714	122165	236340	124016	213989	220719	83071.5	87467	170322	24.3602	87917.3
0.26_913.5662m/z		913.566	1	0.261967	0.10495	7283.18	0	263642	157235	64376.9	1.16343e+06	306660	242774	123623	1.31738e+06	433581	298800	696885	247289	460979	251036	718693	461678	305791	153494	269573	0	212810
0.26_943.4025m/z		943.402	1	0.261967	0.0931333	0	0	133194	1999.65	3845.96	1560.93	19642.9	0	47027.1	890.175	17833.2	152809	3444.24	200539	24717.2	203577	2746.67	610244	0	2376.35	144232	69441.5	22710.1
0.27_195.9303m/z		195.93	1	0.272433	0.0525333	918.616	826.421	0	0	0	0	0	5622.42	0	0	0	0	0	0	12849.2	0	0	0	0	0	0	0	0
0.27_207.0158m/z		207.016	1	0.272433	0.07355	0	0	0	0	0	0	0	0	0	0	0	0	0	0	17982.6	0	0	0	0	0	0	0	0
0.27_338.3397m/z		338.34	1	0.272433	0.0735	10097.1	0	0	678.816	39794.7	0	0	0	0	0	0	0	0	0	0	0	345.468	0	0	5335.85	0	0	0
0.27_343.2859m/z		343.286	2	0.272433	0.596567	75064.8	0	162559	258573	14985.3	347837	388153	256073	2.33634e+06	807932	1.61037e+06	220085	4.45109e+06	108575	48095.2	110220	700568	2.82404e+06	485244	24757	1.56806e+06	630888	1.39801e+06
0.27_417.2377m/z		417.238	1	0.272433	0.0420667	24.0564	0	29760.1	4026.68	0	6345.09	26145.9	14897.8	30744.3	2346.38	17122.3	18256.8	17625.1	29359.8	15261.2	29804.6	0	204928	0	2222.45	38698	5714.7	12400.8
0.27_433.2944m/z		433.294	1	0.272433	0.124717	2372.28	0	1377.96	71072.8	10127.1	303585	90700.9	62532.6	0	286054	34474.9	62.5935	252596	0	104641	0	111691	5920.76	10018.7	16427.3	108.051	0	19626.2
0.27_486.2496m/z		486.25	1	0.272433	0.05255	0	0	10514.8	2712.74	1914.98	3724.38	38839.8	0	0	0	0	0	0	2629.4	52963	2669.24	0	25701.9	0	6748.62	1999.99	0	5189.7
0.27_554.2896m/z		554.29	1	0.272433	0.304017	81653.4	0	245377	356529	829670	736561	729950	695698	524112	554432	277236	215736	689586	162070	501913	164526	623417	1.69839e+06	126108	673477	409305	9938.57	256384
0.27_580.3617m/z		580.362	1	0.272433	0.1562	14435.9	0	122892	121242	95210	759686	23324.1	97479.1	138506	681956	233397	113759	738314	57418.4	37988.6	58288.4	824120	162619	607510	90577.8	126243	27519.2	223819
0.27_610.3730m/z		610.373	1	0.272433	0.322767	0	0	140908	342275	165332	940707	230497	394294	38985.9	738045	297213	43712.7	691831	48743.2	375349	49481.7	254349	399493	302943	40039.4	169342	11308.2	210249
0.27_676.4609m/z		676.461	1	0.272433	0.0315833	0	0	16268.8	20267.2	0	166805	19569.7	34608.5	0	130311	53378.4	0	109917	10675.6	0	10837.4	86994.4	0	19458.9	2540.36	3891.15	0	26150.3
0.27_690.4086m/z		690.409	1	0.272433	0.1456	156.57	0	273304	69104.9	6562.42	386646	149691	170586	71867.8	405261	314108	189741	692315	120739	243172	122568	198098	484358	83124.7	23555	141474	207714	247384
0.27_703.9555m/z		703.955	1	0.272433	0.0420667	0	0	0	0	0	0	0	0	0	0	0	0	157425	0	0	0	0	0	0	0	0	0	0
0.27_706.5417m/z		706.542	1	0.272433	0.596567	345138	0	2.9877e+06	3.36464e+06	2786.87	3.25653e+07	1.22988e+07	1.10582e+07	6.27662e+07	4.23746e+07	6.96624e+07	5.87134e+06	8.28021e+07	1.87714e+06	2.09977e+06	1.90559e+06	2.42891e+07	6.16036e+07	2.72528e+07	19667.9	2.61598e+07	1.16111e+07	7.39644e+07
0.27_706.5644n	706.564	729.591	1	0.272433	1.11708	51042	0	3.26936e+06	1.89469e+06	1.18e+06	1.00754e+07	5.67534e+06	7.30122e+06	8.45925e+06	1.55855e+07	2.5319e+07	3.68397e+06	2.60071e+07	781718	4.03238e+06	793562	1.72627e+07	2.44933e+07	2.00756e+07	2.36343e+06	9.75015e+06	4.5394e+06	1.89147e+07			M+H-H2O, M+Na
0.27_714.5351m/z		714.535	1	0.272433	0.115467	0	0	22368.2	27645.5	25865.6	89761.5	594.943	9632.19	7632.84	126622	49435.7	9851.66	124560	1131.79	0	1148.94	159353	26969	148509	28281.6	10173	0	37942.5
0.27_732.5622m/z		732.562	1	0.272433	0.92965	2.43936e+06	165611	1.40336e+07	1.19699e+07	221893	7.37306e+07	5.05913e+07	57093900	6.13964e+07	7.12269e+07	1.78836e+08	2.58268e+07	1.61006e+08	7.59915e+06	1.71043e+06	7.71429e+06	1.12636e+08	175288082	4.29933e+07	540921	6.74022e+07	3.94249e+07	1.21559e+08	LMSP05010042	GlcCer(t18:1(8Z)/16:0(2OH[S]))	M+H	C40H77NO10	88.1073
0.27_758.5723m/z		758.572	1	0.272433	1.28357	7.08902e+06	2.18341e+06	6.08118e+07	4.05566e+07	1.19459e+06	1.90854e+08	1.3266e+08	1.71726e+08	1.1536e+08	2.10983e+08	2.24064e+08	5.61398e+07	1.99958e+08	3.06402e+07	1.19739e+07	3.11045e+07	155698668	6.40608e+08	1.53189e+08	2.10857e+06	1.06143e+08	1.01658e+08	2.7732e+08
0.27_758.6427m/z		758.643	1	0.272433	0.5756	94803.6	0	990942	1.15173e+06	68523.7	5.26529e+06	3.10439e+06	5.1813e+06	2.97021e+06	5.95226e+06	8.43142e+06	684039	5.19702e+06	266846	2.75644e+06	270889	4.55907e+06	2.00232e+07	5.99491e+06	155714	3.22517e+06	1.25844e+06	9.21477e+06
0.27_760.9225m/z		760.923	2	0.272433	0.198117	4165.75	0	126563	13493.6	33942.7	2.38498e+06	19747.2	135555	191524	2.13352e+06	379968	189058	494572	70372.3	90149.2	71438.6	139116	1.26291e+06	149677	48203.5	175992	1685.28	203111
0.27_761.5136m/z		761.514	2	0.272433	0.208633	58783.5	0	7.81321e+06	26574.1	64398.4	4.4101e+06	818417	1.1093e+06	1.83606e+06	4.22758e+06	4.74178e+06	1.14149e+07	1.71949e+07	1.25009e+07	680829	1.26903e+07	1.07362e+06	7.4288e+06	2.48691e+06	113325	2.05398e+06	9.03818e+06	2.96434e+06
0.27_762.6635m/z		762.664	1	0.272433	0.0420667	4844.27	0	29924.6	0	470.096	469618	22695.9	63514.4	53356.5	467037	312085	0	179385	0	0	0	58697.5	251438	106689	2383.92	0	0	71565.2
0.27_782.9121m/z		782.912	1	0.272433	0.103617	0	0	4781.61	2018.96	0	95166.4	366.992	0	0	5974.96	362.055	0	423538	0	2076.56	0	423698	0	24930	26293.5	0	0	27916.2
0.27_820.7381m/z		820.738	1	0.272433	0.0839833	0	0	0	25241.7	2211.82	45619.2	459492	0	0	0	0	0	27.0597	0	14168	0	0	0	3348.98	2728.01	0	0	0
0.27_823.5754n	823.575	806.572	1	0.272433	1.34643	6.66081e+06	1.38698e+06	8.77628e+07	3.46679e+07	9.42524e+07	9.72953e+07	8.12502e+07	8.84625e+07	1.10689e+08	1.15271e+08	3.17294e+08	1.08827e+08	3.64748e+08	1.18121e+07	1.03104e+07	1.19911e+07	5.02863e+08	5.59735e+08	3.70359e+08	2.18761e+08	150975423	1.44389e+08	280621541			M+H-H2O, M+H
0.27_828.5068m/z		828.507	1	0.272433	0.02095	8364.07	0	86781.5	5277.07	18225.9	82066	63302.9	0	16132.2	96851.5	106939	74892.6	29837.4	49718.9	35064.1	50472.2	0	392817	0	51994.6	82862.8	7340.02	79106.1
0.27_834.4339m/z		834.434	1	0.272433	0.0840333	14490.7	0	250407	26312	53264	301673	53065.4	110837	233817	249294	213840	265541	142534	155039	6761.98	157388	141228	818920	173978	81931.9	196003	1.35643e+06	181725
0.27_836.6183m/z		836.618	1	0.272433	1.27308	750166	437730	1.61373e+07	1.02799e+07	744502	4.69089e+07	2.66654e+07	4.71621e+07	1.41978e+07	5.8232e+07	4.78542e+07	1.96465e+07	2.72786e+07	9.32703e+06	1.82916e+07	9.46835e+06	1.4226e+07	4.88059e+07	3.45691e+07	1.03589e+06	1.91908e+07	3.04203e+06	2.37665e+07
0.27_839.5214m/z		839.521	1	0.272433	0.0420667	0	0	224454	28819.1	80291.5	148802	31531.6	19410.3	104043	133591	95795.6	159515	129607	93888.7	22822.9	95311.3	103516	823789	89648.2	74906.9	124806	139934	107399
0.27_921.5668m/z		921.567	1	0.272433	0.0315833	0	0	0	15501.8	0	63321	8150.53	31260.1	3642.88	47825	0	0	7963.06	410.367	26106.3	416.585	11617.5	1570.88	22445.3	3804.66	4597.81	0	0
0.28_137.9219m/z		137.922	1	0.282917	0.427833	123150	3384.95	0	15822.8	88104.1	0	4647.27	0	3729.14	0	0	686.915	0	5219.38	2837.35	5298.46	1799.91	30042.6	0	60840.8	0	8210.31	0
0.28_194.8589m/z		194.859	1	0.282917	0.322767	173417	0	89035	0	181202	0	0	0	69396.5	0	0	34553.4	0	29971.8	0	30425.9	0	267867	0	162067	50360.8	0	0
0.28_197.8852m/z		197.885	1	0.282917	0.0630333	2889.61	8.68899	6613.92	0	0	0	3639.95	380.599	508.09	0	762.007	4002.79	0	1518.79	42.1488	1541.8	0	26656.6	0	1120.94	3948.36	135440	2331.68
0.28_221.8777m/z		221.878	1	0.282917	0.1352	167678	73.4918	88340.6	0	114932	0	0	0	36917.8	0	0	94034.1	0	62643.8	1733.47	63592.9	0	361370	0	56847.1	85612.3	31409.6	0
0.28_221.9087m/z		221.909	1	0.282917	0.125933	26460.7	1357.34	17011.5	0	29742	0	0	0	774.986	0	0	10739.2	0	9770.21	1101.69	9918.24	0	52114.6	0	23942	11631.2	0	0
0.28_223.8754m/z		223.875	1	0.282917	0.177167	66323.9	977.264	11299.9	0	64179.6	0	0	0	0	0	0	3027.82	0	0	0	0	0	0	0	52404.1	0	21822.6	0
0.28_227.8548m/z		227.855	1	0.282917	0.115417	35049.6	0	0	0	34499.4	0	0	0	0	0	0	0	0	0	0	0	0	0	0	29880.5	0	0	0
0.28_252.8764m/z		252.876	1	0.282917	0.1469	107643	2556.51	31553.3	0	120271	0	0	0	0	0	0	0	0	5916	0	6005.63	0	50667.1	0	75356.9	15987.6	0	0
0.28_266.8912m/z		266.891	1	0.282917	0.0839833	20094.2	14477.3	0	0	35431.1	0	4630.19	0	0	0	0	0	0	1772.91	14171.7	1799.78	0	0	0	26409.3	0	0	0
0.28_336.2001m/z		336.2	1	0.282917	0.0630333	9304.17	0	50847.2	13557.1	17348	10228.9	38942.7	21508.9	30879.9	7900.77	32850.4	35304.3	16857.2	26766.1	29563.4	27171.7	7008.42	338503	0	20882.8	50138	15645.1	27137.8
0.28_370.3547m/z		370.355	1	0.282917	0.0630167	0	0	0	0	48484.1	0	0	0	0	0	0	0	0	0	0	0	18527.9	0	1.05726	4028.54	0	0	0
0.28_426.7556m/z		426.756	2	0.282917	0.0420667	14595.4	0	31539.9	5228.44	18761.6	27991.1	54715.6	14838.7	0	31973	0	25882.1	24577.5	34474.4	35789.9	34996.7	19900.8	132146	0	36957	11179.3	29261.2	13873.8
0.28_427.2936m/z		427.294	2	0.282917	0.177167	24904.8	0	38119.4	62397.2	33049.8	885419	106816	115236	18731.7	510996	42127.6	53965.7	305345	20180.6	144895	20486.4	172057	81756.4	20595.7	26691.3	15114.4	118.557	48817.9
0.28_438.2763n	438.276	439.284	1	0.282917	0.05255	0	0	54869.7	13888.1	84569.6	115049	40926.5	54759.8	15669.4	98221.8	12551.7	16115.1	94308	24389.6	69158.9	24759.2	38722.5	251102	0	136653	49338.2	26883.7	8300.32			M+H, M+2Na-H
0.28_470.7285m/z		470.728	2	0.282917	0.17715	13550.3	0	258008	17488.7	548608	88480.6	100394	70392.2	79519.9	85984.3	10625.1	93321.9	68971.3	178013	164905	180710	66108.5	685265	0	487272	157742	70720.1	15128.4
0.28_502.2250m/z		502.225	1	0.282917	0.0630667	3.89769	0	91915.9	6715.31	70102.7	78262.2	40403.3	40302.8	52705.3	50329.3	97260.2	107343	82752	72703.3	50193.2	73804.9	31461.7	355305	25358.8	100963	51523.6	212321	47851.3
0.28_582.5705n	582.571	605.55	1	0.282917	0.386667	24395.4	0	546682	1.71696e+06	811665	352647	494950	1.10147e+06	6019.4	2.0151e+06	296014	113490	343127	42946.9	3.59925e+06	43597.6	497425	33997.9	957682	250711	513400	189862	454758			M+H-H2O, M+Na
0.28_622.3732m/z		622.373	1	0.282917	0.0420667	3519.6	0	63806.3	20395.6	2159.23	228797	22908.5	62623.7	40496.7	167596	108840	53028.9	175006	42421.6	0	43064.3	135294	231400	80535.5	6537.26	41668.3	32776.7	44657.1
0.28_627.3464m/z		627.346	1	0.282917	0.0630167	0	0	117051	14558.5	3034.54	136611	21100.2	33659.8	82423.9	188690	211152	114915	82881.8	81918.6	9452.06	83159.8	134346	381151	99914.6	14881.2	127592	125599	113925
0.28_627.5360m/z		627.536	1	0.282917	1.33595	696604	0	5.52628e+07	5.69737e+06	3.48043e+06	6.52555e+07	3.42484e+07	8.25673e+07	7.02612e+07	1.21688e+08	1.45995e+08	5.99151e+07	6.92103e+07	3.69047e+07	3.48965e+07	3.74638e+07	5.38357e+07	1.68425e+08	9.61059e+07	1.73759e+07	7.90522e+07	2.94363e+07	8.39602e+07	LMGL02010111	DG(18:0/20:4(5Z,8Z,11Z,14Z)/0:0)[iso2]	M+H-H2O	C41H72O5	95.247
0.28_638.4099m/z		638.41	1	0.282917	0.0735	0	0	18695.5	40319.1	18312.2	437646	6258.79	20638.3	0	261899	17694.8	0	143913	1356.22	0	1376.77	159409	9949.74	55774.9	0	3472.92	0	0
0.28_662.4504m/z		662.45	1	0.282917	0.05255	42884.5	0	34846.3	57508.3	10559.8	314756	0	45498.2	7234.08	264250	68669.5	0	160935	39651	0	40251.8	143142	149810	51907.3	0	12687.2	0	40756.6
0.28_706.3895m/z		706.389	1	0.282917	0.156233	7053.63	0	973282	60714.9	20333.2	343668	185702	141233	425921	361989	615193	1.34529e+06	573490	206443	193735	209571	250482	1.32967e+06	178047	15169	465634	3.20133e+06	613653
0.28_742.4608m/z		742.461	1	0.282917	0.05255	6599.13	0	105945	18237.2	54285.8	166334	67000.2	68110.9	42179.4	147873	96549.9	75933	120895	86154.2	22007.1	87459.6	185539	553020	233913	46586.4	76864	44050.1	108368
0.28_808.3629m/z		808.363	1	0.282917	0.0630333	6814.69	0	228006	12529.5	8895.08	130183	89551.1	107907	134965	152242	308158	223497	78039.5	72108.4	3039.62	73201	216236	787146	211948	65225.8	203991	1.02887e+06	206237
0.28_808.6590m/z		808.659	1	0.282917	0.49295	34755.7	0	1.12458e+06	980109	232400	2.27444e+06	1.57885e+06	2.40211e+06	1.73106e+06	2.66327e+06	7.08125e+06	1.16258e+06	5.94796e+06	35659.7	1.59636e+06	36200	6.94028e+06	9.05113e+06	6.8915e+06	1.80026e+06	2.73555e+06	458946	5.43283e+06
0.28_813.7594m/z		813.759	1	0.282917	0.187633	3944.58	0	42486.7	35682.9	3273.56	29502.5	12919.2	14230.1	16784.1	0	107216	119745	44638.3	32695	74621.1	33190.4	19420	206490	1.1069e+06	2653.23	89946.9	0	21718.6
0.28_84.9378m/z		84.9378	1	0.282917	0.0420667	6875.66	1143.73	9859.48	476.406	4556.22	0	9062.4	2489.54	5431.75	0	1391.86	10265.2	0	6934.48	2669.87	7039.55	0	54913.2	0	6046	10425.9	0	2051.11
0.28_845.4772n	845.477	828.474	1	0.282917	0.0839833	32648.5	0	375617	60936.6	173835	283300	138144	73000	454176	333646	327458	340001	72247	180657	71286.5	183394	157555	1.79394e+06	317646	201960	262032	469466	227028			M+H-H2O, M+H
0.28_864.4825m/z		864.482	1	0.282917	0.05255	1359.34	0	37072.6	19925	108747	116245	28285.2	25847	34035.2	110184	2319.38	0	87917.6	33268.4	14578.9	33772.4	72978.5	161996	60237.9	55044	33644.2	9116.08	29084
0.28_881.5415n	881.542	904.501	1	0.282917	0.0630167	7502.71	0	234305	54613.4	61019.6	417050	68164	142957	101769	397878	85384.6	183793	352013	183951	71621.1	186738	276671	1.07759e+06	181308	116218	200222	72199.6	49018.7			M+H, M+Na
0.28_882.5057m/z		882.506	1	0.282917	0.460483	330378	0	3.46258e+06	891029	3.60243e+06	4.40656e+06	1.18212e+06	1.78244e+06	3.17789e+06	3.36505e+06	1.35254e+06	3.4469e+06	2.85417e+06	1.93761e+06	2.97336e+06	1.96697e+06	2.44299e+06	1.18195e+07	1.74501e+06	3.9235e+06	3.90782e+06	2.28439e+06	1.16842e+06
0.28_892.4959m/z		892.496	1	0.282917	0.05255	0	0	157315	43811.1	150275	363742	31036.7	27000.9	192149	264430	0	125333	314703	87886.8	27327.6	89218.4	194098	976082	144577	213503	63649.5	1362.02	35052.5
0.28_915.5816n	915.582	898.578	1	0.282917	0.198117	3508.75	0	406652	155450	259826	1.46844e+06	132763	449575	210734	2.03689e+06	386993	313652	976310	319675	160843	324519	747431	933550	1.15656e+06	436071	392343	517832	217072			M+H-H2O, M+H
0.28_980.5582m/z		980.558	1	0.282917	0.05255	0	0	0	144024	0	23578.5	2137.86	0	0	110404	0	0	0	0	13562.5	0	521458	934.861	0	3928.43	0	0	0
0.29_240.9679m/z		240.968	1	0.29355	0.0630167	0	0	0	0	0	0	0	0	0	0	0	0	0	0	35346.8	0	0	0	0	0	0	0	0
0.29_279.8949m/z		279.895	1	0.29355	0.187633	77454.6	4825.51	0	0	65269.4	0	0	0	0	0	0	0	0	0	0	0	0	0	0	19393.7	0	0	0
0.29_354.2819m/z		354.282	2	0.29355	0.3044	177678	0	175130	104385	38894.7	206445	95039	58777.8	69134.5	252154	29857.6	79468.8	167610	165925	307098	168439	167102	525843	113621	278773	113650	222387	50091.2
0.29_363.2759m/z		363.276	2	0.29355	0.12595	0	0	0	13709.9	0	7836.05	3748.06	0	3901.56	63458.9	31608.8	0	285421	0	1927.74	0	18496.7	0	6028.32	0	0	0	37574.1
0.29_379.2684m/z		379.268	1	0.29355	0.05255	0	0	0	6835.86	0	18737.7	0	0	44079.7	37747.6	23484.7	0	80533.5	0	0	0	3843.06	6326.54	0	0	6146.69	0	2191.71
0.29_404.7683m/z		404.768	2	0.29355	0.05255	0	0	23274.6	0	2117.93	12726.5	50644.3	33438.6	19661.4	0	18866.5	7273.28	30566.1	50116.7	18319.4	50876	0	127608	0	0	10025.4	0	30688.3
0.29_408.7453m/z		408.745	2	0.29355	0.05255	2095.73	0	17343.8	12444.7	27687.1	17194.8	34424.2	34246.5	25678.6	17917.6	33888.7	34941.5	41096	29091.3	17066.6	29532.1	0	164019	0	23305.8	11513.4	0	46802.2
0.29_410.7162m/z		410.716	1	0.29355	0.0420667	6402.4	0	14761.3	914.103	3463.78	3598.36	6617	13770.4	26500.7	0	42769.1	25642.8	19161.8	10242.7	9038.74	10397.9	1768.97	202560	0	11229.7	27927.4	188013	18463
0.29_442.2954m/z		442.295	1	0.29355	0.0629167	0	0	631.986	26435.5	9661.55	114287	0	7029.52	0	78879.7	0	0	14761.3	172.785	0	175.403	26540.5	0	7135.53	53.4719	0	0	0
0.29_452.2747m/z		452.275	1	0.29355	0.0945	3364.21	0	4192.23	28600.1	11579	90575.3	4082.1	6239.13	1729.66	24716.9	0	6354.16	10384.4	7988.47	16645.6	8109.51	7426.79	24611.9	7256.92	19729.2	1938.75	0	0
0.29_552.4091m/z		552.409	1	0.29355	0.0525333	0	0	0	0	14378.3	121.672	0	0	0	4197.64	6296.77	0	57187.1	0	0	0	76149.1	0	35942.8	0	0	0	5381.11
0.29_606.4030m/z		606.403	1	0.29355	0.02095	0	0	0	386.986	0	32967.6	0	2195.1	4229.54	43703.8	0	0	46134.9	0	0	0	46352.3	0	11786	0	0	0	0
0.29_652.3939m/z		652.394	1	0.29355	0.0629167	9134.4	0	226335	61679.1	83468.1	492248	30205.5	98122.1	267433	441601	239733	212244	307193	116120	25658.4	117880	287256	523545	299092	91078.9	206487	440237	129741
0.29_734.6376n	734.638	735.645	1	0.29355	0.17715	7086.48	0	57610.2	484.055	25110.1	676767	6259.4	38773.2	228707	1.80052e+06	2.16813e+06	191485	819233	100942	56519.7	102472	123788	84942.1	1.32809e+06	13209.3	108735	0	482668			M+H, M+2Na-H
0.29_782.4069m/z		782.407	2	0.29355	0.0419167	7645.5	0	223329	10108.3	14904.5	134787	19280.5	90572.8	235830	197583	466827	200003	189116	43700.1	6418.63	44362.2	1.0505e+06	774734	314980	81563.4	179943	479058	110511
0.29_783.3954m/z		783.395	1	0.29355	0.05255	14107.1	0	650245	38516.7	109420	597708	74876.5	216828	569134	484591	922307	676739	284166	227788	30934.7	231239	910882	3.19716e+06	518781	191536	494540	1.21791e+06	694683
0.29_788.4885m/z		788.489	1	0.29355	0.0211167	9036.74	0	166236	20234.3	71930.4	68860.7	84823.7	54833	195112	128073	232712	216143	136324	74008	94813	75129.3	75194.6	1.45764e+06	111732	56176.7	151545	568377	201079
0.29_788.6924m/z		788.692	1	0.29355	0.220567	82869.5	0	94880.4	185915	13358.1	256200	21456.7	26950.6	110376	301998	1.9666e+06	93383.7	71774.7	17361.3	594054	17624.4	775082	155197	1.17827e+06	15427.4	88529.8	26775	737160
0.29_798.4927m/z		798.493	1	0.29355	0.0211167	0	0	39638.5	20145.9	7069.74	9759.8	22161.1	8982.95	51873.9	54731.2	95782	70853.3	10217.3	32902.5	9088.06	33401	43336.4	292851	3317.28	29535.7	55534.7	30311.8	58509
0.29_818.5883m/z		818.588	1	0.29355	0.187633	28054.3	0	789593	314471	86470.2	1.42512e+06	464978	395434	806598	1.46111e+06	1.03571e+06	793256	1.58578e+06	335167	422317	340245	1.6958e+06	1.72925e+06	3.31712e+06	387210	609623	120858	729649
0.29_826.4869m/z		826.487	1	0.29355	0.0316	0	0	75258.6	31554.6	42929.1	125224	15666	15169.8	76563.8	93663.5	55370.1	59525.3	98205.3	17708	10762.5	17976.3	114178	363894	76906.3	51593.3	26144.2	64472.3	54696.9
0.29_875.7926n	875.793	898.781	1	0.29355	0.522167	0	0	0	905579	4.87682e+06	2.017e+06	3.24691e+06	334837	0	2.4098e+06	0	0	65463.8	0	7.36694e+06	0	0	72037.3	0	1.45854e+06	0	3.45968e+06	702.961			M+H, M+Na
0.29_890.4763m/z		890.476	1	0.29355	0.0211167	0	0	65696	12006.4	63807.7	67974.5	624.043	17882	50934.9	67011.7	32178.4	39326.9	72081.9	16021.6	0	16264.3	85247.2	612302	25348.4	48191.9	46640.2	961.659	33073.7
0.30_102.0335m/z		102.033	1	0.304033	0.17715	22046.3	345.434	8400.34	4092.22	44178.2	0	11935.9	0	13041.2	0	0	6486.16	0	12083.2	16877.7	12266.3	0	29342.1	0	21039.2	8430.8	9612.63	0
0.30_148.8981m/z		148.898	1	0.304033	0.07355	15922.2	26.8161	4686.89	0	32554.9	3495.48	108.556	967.707	4465.32	1506.3	4637.4	5246.32	0	4250.6	0	4315	3610.6	22943.1	2743.95	35977.1	3634.83	1505.38	1468.67
0.30_176.9521m/z		176.952	1	0.304033	0.438267	189221	1167.19	67079.6	50956.2	176527	12161	11843.2	0	13596.5	0	10734.2	8079.32	25200	26475.5	20900.8	26876.7	0	87504.1	0	125756	30561.8	15398.8	5009.28
0.30_184.8297m/z		184.83	1	0.304033	0.0524333	2710.43	0	0	0	11956.1	0	0	0	0	0	0	0	0	0	0	0	0	0	0	20079.4	0	606.004	0
0.30_196.8560m/z		196.856	1	0.304033	0.219083	95982.8	0	35560.3	0	123276	0	0	0	0	0	0	0	0	10315.1	0	10471.4	0	142908	0	97517.2	17010.9	0	0
0.30_213.8465m/z		213.847	1	0.304033	0.187633	35859.6	417.305	7744.91	0	26882.7	3197.01	9611.93	6008.84	5453.77	3450.47	5925.64	5798.2	0	3853.78	3916.83	3912.17	2043.72	22250.3	0	22680.9	5902.26	33555.4	9782.32
0.30_225.8577m/z		225.858	1	0.304033	0.0734	12220.5	163.941	9549.57	0	32578.6	0	0	0	2677.49	0	0	4020.38	0	5937.4	935.348	6027.36	0	17990.6	0	40171.1	4112.09	6647.37	0
0.30_245.8260m/z		245.826	1	0.304033	0.10495	35432.7	0	4374.31	0	40095	0	0	0	0	0	0	0	0	0	0	0	0	6095.16	0	30820.6	0	5970.3	0
0.30_264.2678m/z		264.268	1	0.304033	0.543683	0	0	3629.88	79371.4	0	26238.1	56303.4	29388.6	442356	204333	495989	40265.5	756378	0	62275.2	0	106887	178785	165850	0	279883	55640.7	298228
0.30_289.9238m/z		289.924	1	0.304033	0.22955	95662.5	1226.72	0	0	93628.2	0	0	0	0	0	0	0	0	2518.16	0	2556.31	0	0	0	29101.5	0	0	0
0.30_300.8778m/z		300.878	1	0.304033	0.0945167	0	0	0	0	0	0	0	0	0	0	0	0	0	0	27305.3	0	0	0	0	0	0	0	0
0.30_340.2913m/z		340.291	1	0.304033	0.13525	0	0	0	11045.8	0	0	0	0	0	11150.6	0	0	0	0	0	0	46652.6	0	91153.1	0	0	0	0
0.30_353.2320m/z		353.232	1	0.304033	0.104933	6072.03	0	18484.4	24281.5	6715.04	47906.4	37786.2	35644.1	12231.1	28863.5	96324.3	8676.14	181569	9410.29	27314	9552.87	30830.9	92800.2	0	44281.3	17097.3	113819	89668
0.30_383.7905m/z		383.791	2	0.304033	0.114283	679.829	904.567	0	11855.2	0	0	3795.9	0	28819.3	3746.62	16080.2	0.773991	219267	0	0	0	1274.68	18055.7	0	0	0	0	8248.66
0.30_476.7569m/z		476.757	2	0.304033	0.0839833	22920.5	455.14	174156	11459.3	95388.6	21173.3	214384	101908	135336	5887.5	101089	180628	85788.2	140782	156033	142915	8685.93	460634	0	160905	158970	114490	85579.4
0.30_638.3660m/z		638.366	1	0.304033	0.0630667	0	0	32341.9	9302.55	20208.2	116597	4916.3	10802.3	4346.04	76852.9	0	0	42000.5	3666.67	0	3722.22	56973.9	20905.8	29052.6	5462.75	0	0	0
0.30_655.5636m/z		655.564	1	0.304033	0.596567	0	0	1.57361e+06	297296	41835.5	615959	1.32914e+06	1.31605e+06	1.32599e+06	2.52635e+06	3.48222e+06	2.35169e+06	485038	913208	2.85054e+06	927045	3.73104e+06	1.647e+06	3.22075e+06	1.08364e+06	2.66244e+06	1.58178e+06	2.82683e+06
0.30_692.4441m/z		692.444	1	0.304033	0.0420667	821.753	0	7955.73	7558.87	3548.65	143390	0	0	25103.5	110622	64914.7	6226.07	89355.5	3291.35	0	3341.22	71490.2	59366	43026.8	0	13010.5	0	35088.9
0.30_695.5079n	695.508	678.505	1	0.304033	0.177167	6992.7	0	387356	79997.1	79451.3	685226	62725.2	94115.2	372494	609492	686082	384220	926846	139064	88860.9	141171	985869	1.37257e+06	639570	91067.5	283078	111486	425884			M+H-H2O, M+2Na-H
0.30_706.6121m/z		706.612	1	0.304033	0.354183	14375.8	0	151004	46313.7	0	463437	195437	130236	1.35333e+06	1.39627e+06	2.11951e+06	132965	2.6636e+06	95256.5	48224.8	96699.8	121792	455653	709460	0	385828	6603.92	2.23131e+06
0.30_716.4479m/z		716.448	1	0.304033	0.448733	25097.1	0	712625	82617.1	58896.3	848875	290939	436189	484903	1.12391e+06	1.08435e+06	725450	940791	432434	304364	438986	693616	1.01688e+06	1.20547e+06	61340.2	593374	149005	698448
0.30_758.9469m/z		758.947	1	0.304033	0.0314333	0	0	0	0	0	258151	0	0	0	130420	0	0	0	0	0	0	0	0	0	0	0	0	0
0.30_768.6306m/z		768.631	1	0.304033	0.0630667	3059.69	0	0	0	6618.81	30717.6	0	0	14997.1	0	0	51392.3	0	0	7762.23	0	27098.5	111209	202784	8573.85	24602.3	0	0
0.30_782.6428m/z		782.643	1	0.304033	0.741167	86720.9	3775.41	6.96318e+06	500796	2.38023e+06	1.07018e+07	2.69342e+06	5.51429e+06	4.7669e+06	1.01738e+07	1.79493e+07	6.02314e+06	1.34358e+07	322149	373013	327030	2.46909e+07	2.69205e+07	2.11887e+07	3.71442e+06	7.86282e+06	3.34829e+06	1.38289e+07
0.30_806.3512m/z		806.351	1	0.304033	0.135233	7797.82	0	480949	8008.56	28582.9	235293	55576	74074.4	387922	284495	764023	461368	251133	84271.5	2869.92	85548.3	815513	1.69432e+06	653887	179219	475458	2.37737e+06	597502
0.30_810.5186m/z		810.519	1	0.304033	0.480267	366533	0	2.18211e+07	308351	799506	7.76811e+06	2.16756e+06	4.52693e+06	1.61576e+06	8.66071e+06	5.81489e+06	1.53968e+07	1.53673e+07	1.36145e+07	1.86695e+06	1.38208e+07	4.74146e+06	8.53803e+06	7.78259e+06	1.35773e+06	2.94764e+06	1.58167e+07	4.96929e+06
0.30_887.5657m/z		887.566	1	0.304033	0.607033	185693	0	4.40659e+06	1.89228e+06	1.06904e+06	5.59946e+06	3.07628e+06	6.37242e+06	5.5337e+06	9.1874e+06	8.71293e+06	4.28727e+06	6.43167e+06	2.75459e+06	2.95635e+06	2.79632e+06	4.52194e+06	1.17997e+07	5.97774e+06	2.09192e+06	6.26175e+06	2.08928e+06	5.44791e+06
0.30_896.7648m/z		896.765	1	0.304033	0.2095	0	0	0	1.01175e+06	140239	189882	290203	4199.58	0	84370.4	0	0	10798.1	0	21370.9	0	0	0	0	79144	0	144472	0
0.30_919.5086m/z		919.509	1	0.304033	0.0945	0	0	58145.5	54659.1	5832.86	231470	64069.3	28531.8	104259	238863	67384.6	88444.4	83835.4	87342.4	56091.6	88665.8	83672.4	248966	166593	8892.78	29615.2	0	0
0.30_926.5647m/z		926.565	1	0.304033	0.02095	1844.85	0	42560	4315.18	1023.44	39624.3	4860.08	39312.8	115977	82708.2	93510.5	46556.2	20238.4	16999.5	0	17257.1	54908	184907	44326.1	13507.9	56740.4	0	29330.1
0.30_946.4886m/z		946.489	1	0.304033	0.0839833	0	0	123901	8262.57	16681.4	118071	5431.81	101594	23588.2	104745	129218	76289.5	84697.3	107604	31117.2	109234	32501.4	317632	0	17124.9	89001.9	0	16986.2
0.30_98.9685m/z		98.9685	1	0.304033	0.07355	0	660.014	0	0	0	0	0	0	810.441	0	0	0	0	0	0	0	1312.16	0	2336.08	0	0	74130.8	0
0.31_108.0625m/z		108.063	1	0.3145	0.114283	1081.2	271.118	789.739	256.766	468.486	0	222.85	0	459.782	0	0	661.519	0	1861.79	0	1890	0	2174.1	0	1540.79	999.685	40393.6	0
0.31_165.9528m/z		165.953	1	0.3145	0.0314333	3981.39	1352.74	6822.83	397.617	6168.73	1643.31	2746.17	84.4538	11392.6	2181.87	3189.38	10244	0	4819.59	991.352	4892.61	964.757	25190.4	0	5029.53	7085.39	50485.5	4365.55
0.31_167.0004m/z		167	1	0.3145	0.0314333	1561.25	396.603	17401.8	636.877	423.464	272.094	8428.07	0	12177.1	2278.88	14799.6	11683.5	1124.14	3246.82	0	3296.02	1362.92	58022	0	1331.03	7841.43	26382.2	2642.22
0.31_344.1439m/z		344.144	1	0.3145	0.07355	0	0	6508.44	0	79.2353	0	1108.65	41.6683	1213.58	0	0	0	0	14.4653	0	14.6845	0	19110.5	0	4308.16	1395.95	192902	337.733
0.31_368.1402m/z		368.14	1	0.3145	0.135233	0	0	72.6111	0	3145.72	0	24.8773	0	2269	0	0	2178.92	0	0	0	0	0	27496	0	7335.84	1662.58	218304	0
0.31_369.1507m/z		369.151	1	0.3145	0.0839833	0	0	10935.2	0	2713.62	0	2322.33	0	11222.4	0	218.349	11768.2	2606.96	6399.64	0	6496.6	0	27451.7	0	1410.42	4412.65	345562	464.073
0.31_380.2530m/z		380.253	1	0.3145	0.0314333	0	0	0	5447.4	0	6031.96	3496.86	0	25786.3	5120.4	29208.3	0	115368	0	1312.6	0	0	0	0	0	4384.49	0	7758.31
0.31_456.2430m/z		456.243	1	0.3145	0.0630667	0	0	30148.8	5906.81	4924.89	72539.3	15960.5	30009.1	21821	46801.6	85979.2	29948.6	43614.2	35374.6	14761.2	35910.6	14593.4	54662.7	0	24426.1	25054.5	0	37061.5
0.31_476.2145m/z		476.214	2	0.3145	0.05255	252.665	0	22311.5	2219.85	15567.1	6168.39	18848.2	3944.14	35578.7	0	11083.4	34870.1	19358.6	17398.3	10924.4	17662	2965.97	153930	270.834	24274	22755.7	71196.1	10862.5
0.31_662.4326m/z		662.433	1	0.3145	0.0629167	29386.2	0	17957.1	62082.6	6574.14	370772	7976.23	68945.2	29315.6	275385	28394.1	0	122737	35922.9	0	36467.1	187306	119726	154371	0	25023.7	0	0
0.31_676.4435m/z		676.444	1	0.3145	0.0419167	0	0	11654	18926.3	2533.13	241545	0	41705.7	12178.9	167246	39438.7	9569.22	144766	6682.02	0	6783.26	148150	27333.4	80739.8	0	27346	0	26746.9
0.31_734.4166m/z		734.417	1	0.3145	0.135233	27491.3	0	523488	47622.7	135132	988610	119625	201058	1.04979e+06	1.58486e+06	1.69017e+06	712398	655592	259087	60990.6	263013	546643	1.16032e+06	1.63012e+06	130250	535725	818590	667945
0.31_734.4539m/z		734.454	2	0.3145	0.1562	24735.1	0	459751	40819.5	92312.7	1.33935e+06	97981.1	175897	1.18063e+06	5.75412e+06	3.64565e+06	822630	751423	231249	18128.9	234753	535286	1.28523e+06	2.43504e+06	81438.8	534055	2.90696e+06	912047
0.31_782.3715m/z		782.371	1	0.3145	0.0314333	898.841	0	203491	4576.51	12879.1	125416	20962.7	29664.4	185544	99745.8	295979	156828	117691	31633.2	0	32112.5	338619	480219	163137	68071.3	145805	768051	116174
0.31_806.9631m/z		806.963	1	0.3145	0.04195	0	0	0	0	0	0	0	0	0	0	0	0	0	0	0	0	238015	0	0	0	0	0	0
0.31_820.5929m/z		820.593	1	0.3145	0.166917	22441	0	622186	154645	289741	1.58018e+06	294268	512058	636370	1.48125e+06	1.56684e+06	683997	1.84302e+06	233076	85451.6	236608	1.85385e+06	1.28324e+06	2.56787e+06	579984	643077	454986	1.19475e+06
0.31_848.5120m/z		848.512	1	0.3145	0.0629167	5760.73	0	160202	80592.3	176678	551316	103342	218462	283124	474427	226804	184314	536794	186688	69849.7	189517	308523	653224	272480	253594	194096	43296.9	176037
0.31_850.6166m/z		850.617	1	0.3145	0.0524333	0	0	33156.1	12569.6	10648.4	334729	10362.3	47204	21389	271286	71009.5	17145.7	173989	9185.29	18060.2	9324.47	103849	38333.6	140796	19021.4	15748.9	383922	19036.1
0.31_863.5557m/z		863.556	1	0.3145	0.07355	34.5626	0	66072.2	55871.4	78743.5	646628	49292.4	121155	135859	568923	96475.2	66091.8	445896	67907.9	17554.7	68936.9	323388	275214	268830	88053.4	82136.2	0	67853.9
0.31_880.5490m/z		880.549	1	0.3145	0.1246	4485.28	0	474786	66397.8	487107	707178	82776.3	133403	266993	674596	180028	243584	543296	191332	128204	194231	442698	880844	694219	697779	361864	1.01456e+06	89950
0.31_949.5052m/z		949.505	1	0.3145	0.05255	0	0	167717	16710	14848.2	192651	102711	135738	128222	181159	168146	104355	208675	147616	27660.4	149852	0	419425	22560	5084.59	125982	0	54802.9
0.32_101.9957m/z		101.996	1	0.324983	0.0735	655.599	257.139	1983.43	0	448.592	0	192.971	0	1424.84	0	0	109.682	0	1731.92	0	1758.16	0	6835.91	0	822.777	1552.11	68824.6	0
0.32_254.8716m/z		254.872	1	0.324983	0.145717	42915.6	854.721	6621.24	0	77476.5	0	0	0	0	0	0	0	0	797.769	0	809.856	0	32614.6	0	53981.9	0	0	0
0.32_391.7806m/z		391.781	2	0.324983	0.522167	264235	5791.71	503737	408599	66965.9	2.57774e+06	1.06307e+06	1.23219e+06	1.27137e+06	1.83297e+06	1.89078e+06	758901	1.77936e+06	577914	683301	586670	778217	3.71581e+06	1.0956e+06	80628.5	1.12709e+06	224704	1.13589e+06
0.32_402.7742m/z		402.774	2	0.324983	0.4715	183541	3541.32	463476	193937	1.52849e+06	484760	526474	549805	950240	356498	882263	480735	1.56366e+06	210059	132317	213242	1.15564e+06	3.52476e+06	487782	1.69264e+06	1.01626e+06	629457	819195
0.32_422.7145m/z		422.715	2	0.324983	0.0840167	9535.8	0	69426.9	1200.8	8491.93	7277.63	29914.7	20435.7	34753.4	6102.54	54905.6	56152.1	10634.6	32437.5	21422.7	32929	6023.89	125268	0	35781.5	30949	207040	34735.4
0.32_437.6798m/z		437.68	2	0.324983	0.17715	78.3949	0	34003.8	1216.76	9608.22	0	3441.25	1.85955	287.591	0	0	40199.3	0	4844.81	16743.6	4918.22	0	38717.1	0	38757.7	18028.3	1.05591e+06	0
0.32_467.2706m/z		467.271	2	0.324983	0.1562	6672.98	442.518	29919.8	51492.5	99766.4	350934	81272.2	69058.8	18794.6	399748	101567	21180.2	423399	55524	153856	56365.3	28832.8	121581	12439.5	98482.6	30086.4	0	9766.52
0.32_474.2298m/z		474.23	2	0.324983	0.0735	4141.65	160.336	2008.14	2055.1	38627.9	15020.6	74960.5	38993.4	0	0	40306.2	7239.05	31917.8	19953.8	53268.2	20256.2	0	32472.1	0	54382.8	0	0	10002.4
0.32_507.2315m/z		507.232	1	0.324983	0.0630333	0	0	30966.9	4968.31	11486.3	24372.2	17384.9	15122.8	16040.2	5605.5	11340.8	42423	14765.3	27240.9	23116.3	27653.7	10348.4	66336.2	6803.96	22330.6	15284.3	63061.5	1803.48
0.32_676.4137m/z		676.414	1	0.324983	0.0524333	0	0	14494.8	12354.1	11481.8	265632	0	14297.3	17635.4	196766	7949.12	21053.4	169291	23395.2	0	23749.7	186960	97590.6	171879	0	40804.3	1809.46	46874.5
0.32_690.5097m/z		690.51	1	0.324983	0.0314833	0	0	14704.2	6484.12	0	65880.3	0	9662.98	32379.1	41997.4	68281.3	18362.5	37342.6	5724.64	0	5811.38	29038.3	11282.9	48097.4	1395.27	22314.3	0	19460.4
0.32_691.5065n	691.507	736.453	1	0.324983	0.10365	0	0	73592.3	19354.7	23928.6	286610	12250.3	25585.3	213499	254432	334039	80743.5	304613	43108.3	6268.95	43761.5	228797	39478.3	489003	13241.4	74470	74997	109517			M+H, M+2Na-H
0.32_703.5003m/z		703.5	1	0.324983	0.1772	26579.5	0	443165	76473.1	122569	437900	25580.1	109951	575842	1.28767e+06	2.58018e+06	510111	1.70713e+06	150485	53303.4	152765	1.14914e+06	1.18569e+06	1.60721e+06	163589	656838	1.53918e+06	1.53547e+06
0.32_703.6457m/z		703.646	1	0.324983	0.407183	6269.77	0	16912.7	31838.8	0	41817	137293	25105.6	1.07561e+06	1.5204e+06	3.45087e+06	73315.4	4.01047e+06	26891.8	1967.23	27299.2	255728	369133	707635	0	989326	0	2.41772e+06
0.32_708.3948m/z		708.395	1	0.324983	0.0209667	191.533	0	9317.67	3544.22	0	45454.6	0	1607.45	26783.5	40846.4	27166.3	7223.1	30700.9	2357.64	0	2393.36	32034.7	14685.9	10567	0	13126.7	46184.3	11574.2
0.32_760.4037m/z		760.404	1	0.324983	0.0629167	10031.8	0	384476	19137.8	91857.5	847909	76570	129592	667338	674717	759901	538362	291693	208030	32239.1	211182	344511	751028	490412	130631	371813	155002	376347
0.32_772.5231m/z		772.523	1	0.324983	0.135133	25449.8	0	628621	143373	235074	1.27454e+06	217299	641556	759013	1.72768e+06	1.40131e+06	699682	1.76016e+06	307158	155357	311812	1.04293e+06	730815	2.03754e+06	230927	555067	462650	848491
0.32_813.4123m/z		813.412	1	0.324983	0.10365	1058.45	0	137877	15777.7	50676.9	89879.6	6141.31	20805.6	104359	111442	58685.3	143463	57624.4	54762.1	42722.1	55591.8	70183.4	175608	248202	70246.9	69355.9	924790	80892.6
0.32_84.9417m/z		84.9417	1	0.324983	0.0419667	4255.01	939.126	8171.91	1793.38	2456.01	3640.3	24.196	4148.77	5535.36	3661.14	161.654	6049.1	3705.44	4827.96	1285.25	4901.11	1202.95	6094.79	0	6562.07	7296.94	120156	949.588
0.32_876.5074m/z		876.507	1	0.324983	0.0314833	5217.5	0	64653.9	8642.77	56680.5	109808	7932.56	10666.3	25928.6	104997	16863.3	34929.9	61106.8	35542.3	0	36080.8	68491.1	83572.7	50126.2	172213	54709.3	35802.8	0
0.32_886.5097m/z		886.51	1	0.324983	0.0419667	2358.01	0	216583	42097.7	175584	259768	6558.92	87192.2	289397	204990	106804	249153	314874	128069	17874.2	130010	332208	252191	225138	223406	198671	15263.6	119899
0.32_899.6122n	899.612	882.609	1	0.324983	0.29215	10765.7	0	367589	138130	123024	843899	235312	259747	248998	916708	408856	318151	620929	280659	484633	284911	629490	944718	655649	170562	333698	986920	219040			M+H-H2O, M+2Na-H
0.32_904.5906m/z		904.591	1	0.324983	0.0630167	2053.17	0	103320	57341.1	32434.8	696384	73739.8	213875	81815	642115	217941	42422.6	360694	87427.8	54467	88752.4	271681	170876	182913	33423.1	108207	61467.3	35861.3
0.32_911.7162m/z		911.716	1	0.324983	0.124767	3981.43	0	0	104801	0	0	0	0	0	0	0	0	0	0	0	0	0	0	2.18277	0	0	0	0
0.32_913.5679n	913.568	914.53	1	0.324983	0.0827	0	0	151174	48423	89345.5	533663	28351	79000.1	135711	738740	97182.2	110507	291193	88331.4	61656.8	89669.8	386881	58405	445192	159410	96163.8	283065	32234			M+H-H2O, M+H
0.32_936.5418m/z		936.542	1	0.324983	0.10365	0	0	42845	0	7565.35	65610.5	0	0	8022.39	190538	0	10545.3	53083.1	27233.5	0	27646.2	212295	56972.2	223106	19881.4	19338.7	0	47441.8
0.34_298.8219m/z		298.822	1	0.335467	0.115467	11426.8	252.072	0	0	63663.9	0	0	0	0	0	0	0	0	0	0	0	0	0	0	34328.6	0	0	0
0.34_404.7867m/z		404.787	2	0.335467	0.0827	3019.56	62.6936	15080.2	23159.3	2740.15	71081.8	9350	20368.6	20443.9	57565.8	3446.2	3825.7	34028.7	16458.9	7394.49	16708.3	22795.7	0	7330.18	4669.47	7365.44	0	1447.21
0.34_407.7603m/z		407.76	2	0.335467	0.501217	328576	1596.73	1.33903e+06	637625	937480	2.02703e+06	1.79777e+06	1.91354e+06	1.83912e+06	2.13559e+06	1.83036e+06	1.31714e+06	2.26692e+06	1.16786e+06	1.17838e+06	1.18556e+06	750508	6.40536e+06	1.20746e+06	948995	2.02277e+06	530022	1.24468e+06
0.34_415.2783m/z		415.278	2	0.335467	0.115467	36061.6	738.406	76064.5	63757.2	192736	267023	26933.7	53840.1	133862	170864	268340	94825.6	434835	65240.2	46462.5	66228.7	327580	441449	7304.61	204725	120761	0	165652
0.34_416.7892m/z		416.789	2	0.335467	0.219133	101843	807.275	240349	61642.8	96427	333332	268674	221422	383838	219629	311434	207186	274688	199768	143809	202794	30543.1	914479	0	122896	455189	492.828	172631
0.34_419.2716m/z		419.272	1	0.335467	0.0419667	1491.12	0	5831.08	13301.6	24000.3	33765.8	5843.05	3527.14	11553.3	32415.6	6413.77	9125.68	55557.4	2483.17	7152.53	2520.79	38718.8	8727.96	3771.54	17228.1	0	0	0
0.34_505.2007m/z		505.201	1	0.335467	0.0419667	4422.37	0	97895.7	9922.38	40691.1	72885.8	7317.83	14017.8	77985	33854.3	79951.1	73454.9	65150.7	36323.6	15046.2	36874	9075.15	34797	0	80395.6	49893	62358.7	44958.3
0.34_524.2609m/z		524.261	1	0.335467	0.0314833	0	0	8195.86	4437.77	0	48758.4	0	3423.36	3357.71	28083.6	21774.3	456.936	16392.1	5654.72	0	5740.4	62185.2	0	54896.2	0	4691.3	0	4612.86
0.34_568.3508m/z		568.351	1	0.335467	0.0419667	0	0	0	0	0	71947.4	0	0	0	46508.9	0	0	12197.1	0	0	0	63243.3	0	59257	0	0	0	0
0.34_622.3760m/z		622.376	1	0.335467	0.05245	0	0	56082	31232.8	14735.4	263006	1825.16	45481.7	81718	248606	102896	59683.9	167732	58494.9	0	59381.2	200742	56211.8	215935	24367.2	67152	92888.9	52818.5
0.34_627.4649m/z		627.465	1	0.335467	0.0314833	0	0	169006	2342.26	0	170147	5431.03	35494	194861	516604	263424	141962	24321.3	104672	1.09207	106258	213563	155505	241728	15257.5	170393	253199	182212
0.34_730.5399m/z		730.54	1	0.335467	0.565133	219376	0	1.39921e+07	1.0689e+06	2.08764e+06	3.38134e+06	2.73196e+06	2.32119e+06	2.86413e+06	6.6629e+06	4.75477e+07	1.0898e+07	3.44614e+07	5.19076e+06	1.18638e+06	5.26941e+06	1.10421e+07	1.01305e+07	1.14317e+07	3.746e+06	3.87131e+06	7.28854e+06	1.55353e+07
0.34_760.9523m/z		760.952	1	0.335467	0.303067	0	0	0	0	0	4.79875e+06	0	437183	0	1.62617e+07	1.04231e+07	0	83940.2	2786.3	0	2828.51	0	0	2.67623e+06	0	0	0	73397.4
0.34_761.4203n	761.42	806.39	1	0.335467	0.168017	61378.1	0	1.17683e+06	130008	380015	1.14264e+06	296759	573434	952373	1.2981e+06	2.53087e+06	1.60291e+06	1.155e+06	428031	235491	434516	2.04235e+06	1696387	3.51336e+06	552029	1.17639e+06	5.06959e+06	1.95158e+06			M+H, M+2Na-H
0.34_783.9419m/z		783.942	1	0.335467	0.177167	0	0	0	0	0	0	0	0	1294.31	0	0	0	225980	0	0	0	1.18027e+06	0	24648.2	0	0	0	5491.4
0.34_784.4073m/z		784.407	1	0.335467	0.0419667	2768.19	0	144004	7127.63	38894.3	133228	29691.6	41479	116136	136012	156070	121682	78797.6	55172.1	5746.58	56008.1	204304	148817	212107	59152	90775.5	32769.4	95813.4
0.34_793.6405n	793.64	816.648	1	0.335467	0.10365	4059.18	0	410825	217814	159715	417292	37759.8	167114	154135	427095	663636	621888	389190	108830	295007	110479	353964	216299	775090	171765	270634	27142	355652			M+H, M+Na
0.34_798.4829m/z		798.483	1	0.335467	0.0314833	0	0	19624.5	6863.84	3729.31	51612.5	5187.61	30646	81131	27028.2	57262.3	38985.9	68.3637	22530.3	676.605	22871.7	44873.7	43669.4	23770.5	6349.33	39799.6	27553.9	30030.8
0.34_802.4982m/z		802.498	1	0.335467	0.0314833	0	0	71860.1	3645.29	158578	63881.7	11079.1	9105.27	148181	84662.2	73579.3	72798.1	85761.8	40733.8	16365.8	41351	194436	132016	134717	122472	76380.2	39225.1	44212.2
0.34_808.3827m/z		808.383	1	0.335467	0.021	80.0929	0	56068.6	1300.81	8699.39	50795.2	7385.7	3769.7	69829.5	77071.2	76169.7	56796.5	32458.8	32968.3	0	33467.8	80787.8	64208.9	74134.5	25527	69079.1	403123	78046.4
0.34_812.6615m/z		812.661	1	0.335467	0.021	5297.5	0	30790.2	4344.43	11774.2	90072.3	20267.9	93315.1	158287	11137.4	518260	44829.6	4061.6	46718.9	72938.2	47426.8	38614.4	3048	36641.2	36214.7	125781	0	124.576
0.34_831.4980m/z		831.498	1	0.335467	0.0314833	14936.5	0	114671	5874.23	38310.3	102473	21955.1	15571.8	213513	159162	144581	125234	27959	111186	53481.1	112871	23740.3	226883	168834	70745.3	160263	170780	94163.5
0.34_851.5592m/z		851.559	1	0.335467	0.241367	54436.2	0	881150	369633	523016	2.25571e+06	469126	1.08509e+06	689543	1.72261e+06	1.06753e+06	716876	2.15718e+06	498762	345513	506319	1.67889e+06	1.71492e+06	1.89984e+06	999538	838232	1.03699e+06	722970
0.34_861.5669m/z		861.567	1	0.335467	0.0722167	14657.4	0	93923.5	21341.4	10505.5	152734	9938.85	36883	114958	145538	61348.6	100710	137410	101231	0	102765	122900	223933	202998	61761	62228.4	22791.5	22103.7
0.34_871.5376m/z		871.538	1	0.335467	0.114133	4506.94	0	113504	46650.7	157487	362408	30996.4	98489.1	147740	292339	191889	110115	422734	78863.5	37895.1	80058.4	271562	202520	449582	134609	117480	78562.4	167257
0.34_894.5450m/z		894.545	1	0.335467	0.12595	10006.7	0	54074.9	77041.5	53804.6	579030	343043	190616	106873	496121	0	70356.6	359170	150178	174017	152454	403819	310368	381559	195119	48331.5	0	16045.9
0.34_908.5278n	908.528	455.271	2	0.335467	0.5756	112545	304.142	1.14297e+06	585512	784234	2.96879e+06	1.60717e+06	2.69817e+06	1.2762e+06	3.46348e+06	2.71208e+06	831400	2.72147e+06	697865	1.44037e+06	708438	1.7914e+06	4.04097e+06	1.98826e+06	1.19456e+06	1.68317e+06	367178	1.86256e+06			M+H-H2O, M+2H
0.34_910.4685m/z		910.469	1	0.335467	0.0722167	0	0	170988	6100.58	52209.8	164183	26834.1	46469.1	203221	194525	137308	192509	90407.9	120912	33331.2	122744	181434	243554	229188	155214	135654	208365	70361.3
0.34_918.7896m/z		918.79	1	0.335467	0.1246	0	0	0	119795	0	0	0	0	0	0	0	0	0	0	2692.32	0	0	0	0	0	0	0	0
0.34_942.4779n	942.478	943.489	1	0.335467	0.575117	211951	969.717	2.21573e+06	1.09067e+06	915544	5.88782e+06	3.02915e+06	5.97026e+06	2.56357e+06	7.72679e+06	6.57152e+06	1.90961e+06	5.84402e+06	1.86756e+06	3.11448e+06	1.89586e+06	4.01532e+06	8.69562e+06	4.17522e+06	1.60912e+06	3.02806e+06	1.20146e+06	3.98132e+06			M+H, M+2H
0.35_124.9389m/z		124.939	1	0.345983	0.1562	8971.47	1765.98	47626.8	1217.51	2753.71	13256.6	20472.1	14698.7	36446.3	12456.8	21312.8	51031.6	6907.41	28732.2	11093.1	29167.5	9807.89	127855	2404.51	17846.8	37370.1	569348	20524.8
0.35_256.9141m/z		256.914	1	0.345983	0.228367	140587	6976.22	6346.95	69508.6	90705.6	103641	140750	59135.2	2205.18	75815.9	17157.8	5680.37	77411	13135.5	141610	13334.6	24086.2	6410.02	3272.25	69323.9	0	3644.13	0
0.35_301.0284m/z		301.028	1	0.345983	0.0722167	351.702	83.3684	0	0	0	0	0	0	0	0	0	0	0	0	0	0	0	0	0	0	1038.07	65060.2	0
0.35_354.2298m/z		354.23	1	0.345983	0.0617333	1149.68	0	8554.74	6314.52	2541.85	45172.3	8199.96	2636	8923	36181.4	9289.52	5500.51	32546.3	10795.6	2271.44	10959.1	23573.1	9000.96	12148.8	13753.5	6199.74	48377.9	8333
0.35_392.2604m/z		392.26	2	0.345983	0.0840333	11540.7	0	73910.5	15367.4	12488.1	100565	37000.1	30062.5	150605	114912	160209	78687.3	112832	74157.9	42965.1	75281.5	54288.9	392526	18015.4	9840.84	98881.7	0	55645.9
0.35_395.2271m/z		395.227	1	0.345983	0.124767	0	0	60316	20631.1	17814.1	120963	20155.4	40612.6	85245.7	102800	119300	63595.7	149178	37215.6	25164.4	37779.5	62855.3	187529	11377.6	60080.8	41339.3	34212.1	56416.5
0.35_406.7513m/z		406.751	2	0.345983	0.124617	10142.7	0.181998	44887.1	30849.1	102533	22761	41203.3	14119.2	46681.1	14132	0	29325.3	103573	27260.8	65765.6	27673.9	86833.8	21550.6	0	64398.6	19237.6	42901.4	7209.33
0.35_410.7229m/z		410.723	1	0.345983	0.0419667	10397.3	0	39513.8	4561	5035.4	32620.9	5850.61	18784.3	40851.6	41039.2	40863.4	59110.9	21908.4	38930.3	8325.64	39520.1	19677.7	28581.8	0	18388.3	33050.4	57516.9	47335.7
0.35_417.2425m/z		417.242	1	0.345983	0.021	1561.18	0	28670.1	1549.27	4159.28	16191.4	0	0	35454.7	15322.8	13550.3	20124.3	11982.9	29421.9	10588	29867.7	3886.39	31342.2	0	14394.9	25317.4	545.103	6007.24
0.35_451.2407m/z		451.241	2	0.345983	0.114133	12680	527.163	72950.5	19989	34598.1	48709.2	47377.2	17135.8	179825	36500.7	7738.21	62576.5	130354	69878	69112.1	70936.7	53108.2	117179	3018.92	46016.2	68294.6	45683.4	18468
0.35_497.2468m/z		497.247	2	0.345983	0.240067	2971.22	316.793	84512.7	88454.7	106011	314165	180640	318886	52345.2	398367	325219	70833.3	441582	63172	263383	64129.1	258396	189808	147045	168052	48314.3	46961.4	212019
0.35_623.5322m/z		623.532	1	0.345983	0.0314833	0	0	28431.6	3181.42	18619.9	62817.9	6.72539	1.63932	99538.3	42668.5	84045.7	23282	79783.5	25730.8	0	26120.7	6580.67	138155	2646.98	9783.73	41482.6	0	56882
0.35_624.3807m/z		624.381	1	0.345983	0.0209667	0	0	26410.2	8669.25	17620	71112	1034.74	3313.61	32434.1	95979.9	50845.8	29804.5	50962.9	19905.7	0	20207.3	67404.5	11488.8	90016.8	18190.5	20575.3	59234.4	16189.4
0.35_636.3797m/z		636.38	1	0.345983	0.0617333	0	0	49370.3	7803.06	30802.1	48921.1	0	0	20717.1	100981	17002.7	45606.6	19692.9	17077.6	6663.5	17336.3	69240	79421.8	189479	42797.4	47443.6	14730.2	12917.8
0.35_706.3504m/z		706.35	1	0.345983	0.05245	0	0	36933.3	4459.86	5007.04	95476.6	5188.47	6237.12	163589	101632	159232	54387	81454.3	18984.8	54.0319	19272.4	97736.4	65853.6	89707	11.8071	74276	118886	94788
0.35_782.4101m/z		782.41	2	0.345983	0.0314833	579.655	0	221048	3307.03	22181.4	112481	12355	46493	120179	160636	88430.7	124392	90040.4	47858.8	8601.32	48583.9	720360	209992	630648	85108.7	140127	1.38597e+06	91119.2
0.35_788.4877m/z		788.488	1	0.345983	0.0931667	51752	0	639568	66949.4	209435	432509	263047	228791	638639	540709	938714	757630	485124	365548	356419	371087	684423	521638	682006	476795	591286	1.67195e+06	444427
0.35_795.4563m/z		795.456	1	0.345983	0.0617	2930.94	0	128019	10133.9	17683.7	154257	10677.7	31981.7	103319	126843	150597	156009	75170.5	79515.8	16325.9	80720.6	123723	126450	265558	34172.2	122459	359120	136315	LMST05050047	Linckoside A	M+Na	C40H68O14	43.7814
0.35_796.6244m/z		796.624	1	0.345983	0.0314833	2745.79	0	126304	20263	14081.2	159787	58600.9	95110.6	124977	114637	119722	119941	97229.5	78962.2	50470.8	80158.6	104747	137719	78101	28570.8	114275	0	111057
0.35_811.4491m/z		811.449	1	0.345983	0.0419667	2992.48	0	157476	11529.8	23948.5	117539	34506.5	88542.2	151734	183871	205650	121955	76349.8	84332.7	17693.4	85610.4	84843.6	122037	135625	52359.3	102952	678531	99732.3
0.35_820.7514m/z		820.751	1	0.345983	0.10365	0	0	0	13057.4	0	24705.8	94737.6	0	0	0	0	0	0	0	0	0	0	0	0	2960.65	0	0	0
0.35_826.7009m/z		826.701	1	0.345983	0.324167	0	0	0	59109.6	3202.57	67114.2	466749	9298.07	0	10517.1	5658.67	0	0	0	8166.48	0	1960.04	0	13593.8	3137.33	0	5267.39	0.00196534
0.35_855.5230n	855.523	856.53	1	0.345983	0.1772	27930.9	0	1.29045e+06	107328	759763	1.21333e+06	164240	480667	1.03374e+06	1.54468e+06	646596	1.15883e+06	1.17935e+06	561759	244624	570270	827197	2.70714e+06	1.06409e+06	1.10435e+06	1.03263e+06	205437	486092			M+H, M+2Na-H
0.35_904.5994m/z		904.599	1	0.345983	0.10365	802.673	0	119863	21587.8	29710.3	303652	19589.4	56773.3	135657	364694	162133	85601.8	145676	110426	27412.7	112099	104029	171090	342859	71566.2	128087	79494.6	81330
0.36_206.8508m/z		206.851	1	0.356467	0.10365	197.146	0	716.284	0	0	0	0	0	0	0	0	0	0	0	0	0	0	0	0	673.702	0	65142.1	0
0.36_256.9534m/z		256.953	1	0.356467	0.0931667	27136.4	2352.6	0	2485.72	36447.8	32806.7	8820.03	10475.7	0	17232.5	268.487	9.3804	21848.3	1373.31	14972.5	1394.12	8730.95	0	0	28594.6	0	5941.85	0
0.36_269.2228m/z		269.223	1	0.356467	0.08265	0	941.658	5700.64	0	0	0	0	0	10532.8	48332.8	46501.7	0	0	8014.92	0	8136.36	0	0	89416.6	0	3995.41	0	0
0.36_305.2385m/z		305.239	1	0.356467	0.0827	0	0	0	1567.49	0	46783.4	0	0	0	48366.8	0	0	2335.25	0	0	0	0	0	0	0	0	0	0
0.36_327.2159m/z		327.216	1	0.356467	0.187633	0	0	75865.9	71653.9	203601	161299	14409.3	34821.3	12000.1	77575.6	123717	14787.4	493430	3122.67	0	3169.99	479309	259462	169988	156790	29923.9	53781.3	91735.5
0.36_361.1669m/z		361.167	1	0.356467	0.272967	0	0	32115.7	120148	209640	372792	225421	259756	34485	225502	252935	21358.1	684726	23783.8	34976.9	24144.2	549919	230145	258729	179455	23541.6	170940	229488
0.36_377.7641m/z		377.764	2	0.356467	0.0617333	1884.96	0	0	8135.6	0	10688.2	4203.61	0	9854.31	14533.6	0	0	71811.2	2309.7	0	2344.7	76006.5	0	3761.9	0	0	0	0
0.36_378.7729m/z		378.773	2	0.356467	0.114133	8336.4	0	17422.2	25643	0	150996	21465.4	0	153047	222208	108550	19950.9	220539	11154.8	15383.3	11323.8	86284	0	66028.1	2843.81	37716.6	6066.91	43721.7
0.36_394.1886m/z		394.189	2	0.356467	0.0419667	0	0	25184.2	2629.53	12640.6	4852.55	7988.79	2508.34	10598	12884.4	11561.5	22641.8	21903	8498.36	7152.15	8627.13	12863.8	8915.83	0	13936.8	18902.3	207716	22267.6
0.36_403.7778m/z		403.778	2	0.356467	0.249383	76984.9	1165.56	182433	40518.9	176013	183637	203643	148229	323976	173380	336506	237973	449222	152421	51752.9	154731	215644	789801	70987.9	160103	301158	27697.3	230035
0.36_415.6912m/z		415.691	2	0.356467	0.0617333	1890.13	0	53423.8	0	7372.25	17139	7360.43	7786.92	35849.9	27660.6	23508.3	39250.9	15323.6	24258.6	8222.38	24626.2	4710.53	38081.3	0	9225	31577.5	230865	15163.8
0.36_422.7431m/z		422.743	2	0.356467	0.0407333	4168.01	0	44223.4	3471.74	40.6157	39346.7	3305.11	7484.88	6342.59	43969	22530	8750.28	1508.05	19435.3	7803.75	19729.8	682.12	51503.3	0	1445.54	33841.8	0	2028.03
0.36_424.7381m/z		424.738	2	0.356467	0.0314833	5968.99	0	60873.6	11518.9	34135.2	57990.9	10328.9	12299	48237.8	91827.6	34574.5	75090	51893.6	39692.1	29975.4	40293.5	12567	33080.1	7514.7	63211.6	51333.3	26752.5	33181.5
0.36_456.7223m/z		456.722	2	0.356467	0.104983	2151.51	7.89043	105572	7081.72	139591	65604.4	79530.1	36529.6	18716.1	12463.7	5204.87	81634.8	32677.8	83040	133311	84298.2	9792.96	176205	0	420163	42970.2	18304.7	6684.9
0.36_578.4949m/z		578.495	1	0.356467	0.0209667	0	0	39449.2	0	2031.74	0	25.6805	0	3778.18	1336.56	1705.75	15514.7	0	1166.6	3636.57	1184.28	900.899	2702.35	9735	22801	1140.83	4502.35	5557.28
0.36_647.5419m/z		647.542	1	0.356467	0.0314833	3866.05	0	22999.2	1664.45	16404.4	0	0	0	19389.7	1144.68	30703.2	20986.6	38227	1839.72	0	1867.59	10058.9	40197.1	533.648	5718.28	24809.6	0	4133.87
0.36_703.4109m/z		703.411	1	0.356467	0.10365	2466.26	0	199691	42205.7	38414.7	389038	63979	108168	341733	699117	894574	233384	498137	98899	2.6781	100397	502467	278654	1.0812e+06	46797.9	354219	435695	521188
0.36_727.4469n	727.447	772.458	1	0.356467	0.114133	4855.39	0	221985	40969.4	89652.6	370200	62443	154190	245745	465631	440181	238398	245193	125888	66414.5	127795	326058	288014	619088	79456.3	223000	513004	258971			M+H, M+2Na-H
0.36_746.5763m/z		746.576	1	0.356467	0.0721667	14946.2	0	441580	122088	47338.2	1.79869e+06	173447	489857	285467	2.05925e+06	1.40223e+06	597691	921886	251978	103296	255795	495923	468379	4.19791e+06	40153.7	415192	132006	543057
0.36_762.0077m/z		762.008	1	0.356467	0.17845	0	0	0	0	0	98040.4	0	0	0	623893	193431	0	0	0	0	0	0	0	11772.7	0	0	0	0
0.36_782.3318m/z		782.332	2	0.356467	0.0314833	0.234578	0	129458	1040.78	5571.38	69055.4	10283.7	12476.6	77552.9	41591	161295	95020.1	55577.5	20638.2	0	20950.9	285470	90749.1	400102	23550.1	63906.2	291802	99004.6
0.36_808.3511m/z		808.351	1	0.356467	0.0827	3082.52	0	128858	590.419	7102.04	70191.2	3897.7	22162.5	99942.1	133972	158180	141450	61935.9	36568.8	0	37122.8	220851	138364	292657	46181	133027	621664	173994
0.36_820.4787m/z		820.479	1	0.356467	0.0827	1480.88	0	97190.9	7424.96	54833.9	147846	10171.1	58109	111684	115880	108743	120287	110127	47178.5	4881.99	47893.3	50149.2	105971	124659	78804.5	68518.9	152265	52961
0.36_877.8075m/z		877.808	1	0.356467	0.55465	0	0	0	19959.1	2.53044e+06	49174.2	152978	22021.3	0	0	0	0	0	0	1.35853e+06	0	0	0	9042.72	150183	0	1.8064e+06	0
0.36_980.5784m/z		980.578	1	0.356467	0.0827	0	0	0	51348.1	0	2641.68	0	0	0	21214.4	0	0	0	0	0	0	301892	0	86008.4	0	0	0	0
0.37_124.9420m/z		124.942	1	0.36695	0.0616833	389.238	133.912	7000.68	894.699	273.439	5598.11	1194.98	1906.31	4994.25	6059.89	9386.23	8081.53	2243.05	3358.16	1555.57	3409.04	5962.75	1239.09	4719.46	3304.29	4912.03	44784.1	2191.18
0.37_134.0365m/z		134.037	1	0.36695	0.0722167	281.264	131.879	0	3403.68	0	0	0	0	0	0	0	0	0	0	0	0	0	0	0	0	0	0	0
0.37_148.9993m/z		148.999	1	0.36695	0.0617333	162.807	675.044	152.856	0	94.5053	0	0	0	536.034	0	0	0	0	1792.88	0	1820.04	0	1573.71	0	906.231	0	35667.1	0
0.37_165.9888m/z		165.989	1	0.36695	0.408133	1.31559e+06	252237	925409	2.23643e+06	1.3886e+06	2.68155e+06	1.25089e+06	2.04541e+06	778139	2.54488e+06	1.72819e+06	856790	2.50711e+06	653145	1.79616e+06	663041	2.11097e+06	2.07248e+06	1.59252e+06	1.15097e+06	761870	1.25978e+06	1.33014e+06
0.37_223.9880m/z		223.988	1	0.36695	0.156083	13921.2	7108.83	10025.2	127622	43023.4	56507.1	5036.23	0	0	49253.4	0	10275.6	39552.8	3372.21	26786.7	3423.31	34477.1	4903	22030.2	22074.9	2780.71	15322.4	0
0.37_352.2194m/z		352.219	1	0.36695	0.0512167	0	0	0	0	0	0	0	0	0	0	0	0	9508.26	0	0	0	37646.8	0	0	0	0	0	0
0.37_371.7073m/z		371.707	1	0.36695	0.0617333	0	0	0	0	0	1874.25	2797.76	0	5733.12	0	470.548	0	14395.2	0	0	0	1212.41	4775.38	0	0	4373.56	99866.4	3420.42
0.37_417.7462m/z		417.746	1	0.36695	0.0407333	2333.29	0	25787.5	5498.54	17370.8	17741.9	5380.67	16951.9	5636.16	10635.8	5319.85	12820.7	32378	12526.8	6470.92	12716.6	0	11638.8	0	16342.1	14641.6	3992.45	0
0.37_418.2667m/z		418.267	2	0.36695	0.0419667	7148.49	0	40845.7	11218.6	46072.7	30273.4	15282	9737.38	11743.5	12087.2	0	2271.27	49570	19376.8	7644.03	19670.4	15650.8	21367.7	5938.72	30202.5	15622.6	0	0
0.37_436.2212m/z		436.221	2	0.36695	0.313683	34435.9	0	428741	128534	222628	179016	488049	281025	128081	284133	168244	325331	290306	169388	902506	171954	242607	642855	191112	302637	248800	525969	170751
0.37_484.2438m/z		484.244	1	0.36695	0.198517	2334.28	0	71046.8	133774	442351	373931	189968	182015	11403.3	419337	47639.9	7750.81	400673	37214	248554	37777.8	110728	247990	80011.1	362815	48156	129337	26731.2
0.37_502.2472m/z		502.247	1	0.36695	0.0512167	865.166	0	24859.1	3715.2	24798.6	47399.2	14858	16565.5	17275	59024	25383.1	24926.8	40552.5	23663.4	13528.9	24022	45817.8	49212.4	35672	33266.5	32299.6	104489	25706.6
0.37_526.2456m/z		526.246	1	0.36695	0.0827	3597.62	0	52003.3	2084.54	13468.2	46664.7	7933.45	13419.1	32997.2	14753.2	20359	38321.3	24038.6	13609	11832.4	13815.2	31305.8	48612.2	27079	13582.6	22630.1	144347	23624
0.37_679.4729m/z		679.473	1	0.36695	0.0617	0	0	31687.4	0	0	20571.4	0	0	13908.9	39951.3	0	34876	22011.6	6501.13	0	6599.63	72043.9	17108.1	177563	0	2720.74	0	4999.89	LMSP03020096	PE-Cer(d18:0(17Me)/14:0)13Me))	M+2Na-H	C34H71N2O6P	70.625
0.37_728.4911m/z		728.491	1	0.36695	0.0512167	10107.9	0	168571	7641.4	36232	259417	31593.4	45264.1	257366	347421	450258	187621	351184	83065.5	16838.7	84324.1	320192	196866	947746	52793.4	214479	474586	313686
0.37_732.3655m/z		732.366	1	0.36695	0.0827	1454.2	0	85820.9	3386.09	2054.53	186475	17492.9	25364.7	166026	144857	300482	110632	101920	43578	5676.61	44238.3	262668	151899	337131	0	147029	304626	197562
0.37_734.4927m/z		734.493	2	0.36695	0.17845	21615.1	0	357529	10534	26189.4	735336	95781.2	231323	772388	3.08472e+06	4.19624e+06	672458	787744	163175	7082.68	165648	325370	380360	4.24763e+06	28635.8	438729	298130	1.50497e+06
0.37_760.5023m/z		760.502	1	0.36695	0.564133	354852	101385	8.72549e+06	494752	1.2418e+06	1.96855e+07	2.93969e+06	7.72793e+06	1.01276e+07	2.2388e+07	3.38292e+07	14904265	7.76673e+06	4.89543e+06	1.45989e+06	4.9696e+06	8.58105e+06	2.75821e+07	3.19916e+07	1.57837e+06	1.08644e+07	1.66242e+07	1.9897e+07
0.37_770.5130m/z		770.513	1	0.36695	0.19945	37892.3	0	914576	150528	547130	1.10267e+06	393141	551820	809313	1.1948e+06	1.43956e+06	962288	1.87197e+06	387242	368550	393109	1.97375e+06	1.40699e+06	2.13652e+06	467921	825005	823792	1.04144e+06
0.37_834.6147n	834.615	817.611	1	0.36695	0.0931667	5639.44	0	154820	136682	43954.6	274836	54436.2	36963.9	72456.8	344825	246467	180169	250644	55594.2	58295.3	56436.5	248299	65921.7	706533	91018.5	124166	135312	98148.4			M+H-H2O, M+2Na-H
0.37_836.4141m/z		836.414	1	0.36695	0.2179	4576.64	0	725141	12342.8	155649	270549	83620.8	54128.9	117371	298080	322073	661858	77078	274795	115990	278958	121116	937481	294582	336084	365512	8.84252e+06	125008
0.37_842.4098m/z		842.41	1	0.36695	0.0617333	0	0	3111.92	0	0	0	0	0	223.152	0	0	1702.13	0	2267.95	0	2302.31	0	10574.9	5266.66	65.3544	0	135542	0
0.37_91.0141m/z		91.0141	1	0.36695	0.0722167	2294.78	17.446	0.275882	9018.73	4409.63	5401.09	166.517	488.187	1388.27	0	0	1831.88	2483.31	464.29	0	471.325	7.67676	0	0	2747.36	0	2042.98	0
0.40_138.0265m/z		138.026	1	0.3972	0.270333	78890.3	6609.62	49454.2	106216	102078	182532	128945	97893.8	67730.6	171721	75293.6	52879.3	202094	49116.1	189329	49860.3	128802	100109	69213.6	88822.1	41103.5	38269.3	83656.8
0.40_139.9866m/z		139.987	1	0.3972	0.459217	4.5776e+06	191293	2.58377e+06	7.45302e+06	4.0025e+06	8.33007e+06	6.75631e+06	7.25583e+06	2.09176e+06	8.03479e+06	7.46522e+06	2.32186e+06	8.69779e+06	1.59398e+06	7.76397e+06	1.61813e+06	6.42555e+06	6.64318e+06	5.53177e+06	3.42723e+06	2.43671e+06	2.34426e+06	5.34437e+06
0.40_140.0201m/z		140.02	1	0.3972	0.575117	218445	6762.83	48481.4	383421	208530	262538	266129	253086	61928.1	247110	150332	48477.9	221658	28991	300515	29430.3	172040	318272	100625	266081	71850.3	47324.3	91589.5
0.40_141.9821m/z		141.982	1	0.3972	0.490733	2.22601e+06	96977.6	1.0177e+06	3.05656e+06	2.49092e+06	3.58099e+06	3.12552e+06	3.15112e+06	1.00981e+06	3.37375e+06	3.21413e+06	889258	3.73248e+06	693964	3.31554e+06	704479	2.70466e+06	4.03231e+06	2.28758e+06	1.93219e+06	1.35274e+06	1.02624e+06	2.31646e+06
0.40_266.9305m/z		266.93	1	0.3972	0.15605	26154.6	16550.3	0	22713.4	34961.6	4119.43	107.501	0	0	5347.44	0	0	0	2237.38	20392.6	2271.28	1702.73	7307.71	0	8283.72	0	3695.67	0
0.40_435.3062m/z		435.306	2	0.3972	0.0512167	93.6378	0	0	28972.2	4502.65	0	34.7914	2320.74	0	0	0	0	6106.31	0	6370.18	0	2752.02	0	0	6307.85	134.03	0	2550.53
0.40_445.2096m/z		445.21	2	0.3972	0.33465	2829.17	0	51802.6	64495.2	59512.7	7975.05	233492	49531.8	0	6545.74	0	50027.5	13457.5	37348.5	374873	37914.4	22564.2	125864	0	119629	40377.5	123453	0
0.40_464.2193m/z		464.219	2	0.3972	0.0827	4446.88	0	67111.7	5922.62	39348.6	33434.3	24333.7	26565.1	100724	62853.9	99588.4	106182	82300.6	57673.5	15739.5	58547.3	41339.2	74467.4	6190.48	57313.6	85601.1	113834	60838
0.40_465.7619m/z		465.762	2	0.3972	0.114133	3835.33	86.4353	74929.6	0	60653.1	51803.1	39859.5	57077.5	33526.2	23089	0	17530.3	11166.5	52587.7	98923.7	53384.5	7878.16	115397	0	150226	29256.1	4402.26	0
0.40_473.2662m/z		473.266	2	0.3972	0.0721667	2103.55	0	13194.3	11856.8	1775.62	49452.2	7675.99	12001.3	8312.07	48667.2	58315.3	660.316	66504.5	3976.61	4183.33	4036.86	65574	0	17546.8	0	3863.42	0	20164.4
0.40_477.2660m/z		477.266	1	0.3972	0.0827	11054.8	0	152761	11245.5	67399.5	171460	46518.7	26156.1	185857	111144	283037	171722	154656	102884	62595.1	104443	159491	70642	93566.4	107546	122958	265940	150552
0.40_485.2615m/z		485.262	2	0.3972	0.0931667	0	0	0	5274.26	17724	76954.8	16690.6	14073.7	0	82605.8	0	0	59607.1	5157.11	25279.1	5235.25	6473.64	1775.48	0	9595.82	0	0	9219.57
0.40_627.3478m/z		627.348	1	0.3972	0.0616833	0	0	97456	0	0	61131.9	11095.9	6718.04	51320.1	100387	171489	99710.5	70694.1	34004.3	8399.49	34519.5	77257.8	48374.1	326450	456.101	82589.5	210211	71857.3
0.40_636.4049m/z		636.405	1	0.3972	0.0314333	0	0	24180.9	0	9098.82	30240.2	0	0	10109.1	52078.4	0	30987.1	32911.5	8263.87	0	8389.08	12245.6	37385.8	220069	8816.83	26945.9	32749	22593.6
0.40_648.3906m/z		648.391	1	0.3972	0.0314333	5955.87	0	34603.8	6385.08	16542.6	49372.7	5806.14	17727.7	10187.3	32086.4	62826.9	31231.5	60985	12111.1	0	12294.6	42628.9	35243.4	168311	6897.77	29586.1	37761.3	21435.1
0.40_702.4522m/z		702.452	1	0.3972	0.147017	6847.64	0	305945	70877.3	99527.7	414032	71266.4	267482	239169	578722	972918	330101	562190	118425	17244.3	120219	431774	435741	1.22902e+06	75646.9	430898	400603	626559
0.40_73.5314m/z		73.5314	2	0.3972	0.303217	77622.8	365.831	14824.2	153080	72894.2	26611.5	67237.2	17676.8	2410.67	3166	1452.6	0	0	14480	165389	14699.4	2657.64	9101.38	0	51338.6	5216.74	17474.4	0
0.40_742.5803m/z		742.58	1	0.3972	0.125467	32.8183	0	250326	78018.8	42606.1	653537	158355	444138	158502	732701	437118	204390	661971	134470	72447.5	136507	169354	245393	1.19642e+06	18399.9	203632	66302.6	331889
0.40_776.4665m/z		776.467	1	0.3972	0.103617	6263.7	0	187975	11535.5	62292.3	144248	28072.2	53877.1	178112	165664	350982	217603	151786	100495	32044.4	102018	271687	187477	380949	68239.4	184031	251540	182061
0.40_802.6625m/z		802.663	1	0.3972	0.0931333	1047.22	0	12806.7	79691.9	17376.4	16166.5	0	3893.76	416.267	8532.64	46879.4	6897.26	8701.75	357.747	49791.1	363.168	55365.5	0	339779	10150.5	5640.81	5068.8	39750.1
0.40_817.6780m/z		817.678	1	0.3972	0.0407333	0	0	17427.3	15527.8	2955.17	15014	2728.48	0	0	8512.92	15850.1	16340.3	19777.9	694.774	8536.45	705.301	0	0	244159	2118.64	723.929	0	22612.4
0.40_826.5631m/z		826.563	1	0.3972	0.08265	4633.19	0	145629	73881.2	137827	383662	51659.1	153360	163681	440726	435606	214165	609208	69894.2	89047.7	70953.2	583217	180701	517436	151555	140548	272309	293140
0.40_851.7121m/z		851.712	1	0.3972	0.459283	0	0	0	1.23656e+06	179229	3.12447e+06	5.75168e+06	260359	0	48003.1	0	271.606	2387.77	2635.07	989287	2674.99	35963.8	0	91338.7	44934.4	1380.2	233716	0
0.40_858.7608m/z		858.761	1	0.3972	0.08265	0	0	0	0	0	0	0	0	0	0	0	0	0	0	53507.8	0	0	0	28597.1	603.207	0	0	552.387
0.40_893.7437m/z		893.744	1	0.3972	0.0407333	0	0	0	0	0	104649	0	5595.77	0	0	0	0	0	0	6996.31	0	0	0	0	0	0	0	0
0.40_902.8197m/z		902.82	1	0.3972	0.376567	0	0	14871.8	75.0096	574435	149701	11770.1	61413.2	3833.23	161096	0	0	1084.9	0	653412	0	0	94397.7	0	146285	0	3.18174e+06	0
0.40_907.0392m/z		907.039	1	0.3972	0.0512167	0	0	0	0	0	0	0	0	0	0	69316.5	0	0	0	0	0	0	0	0	0	0	0	0
0.41_239.9655m/z		239.966	1	0.407683	0.188983	72692.4	10908.3	4263.62	314278	80436.9	183753	61935.4	123245	3073.15	130122	69990	0	240076	4999.72	152430	5075.47	139026	0	118672	20253.5	2105.07	17224.4	79182.4
0.41_257.9388m/z		257.939	1	0.407683	0.271633	71777.9	20050.5	0	224251	49162.8	99765	16619.2	23505.4	0	58672.8	0	0	79946.4	0	93941.2	0	56116.6	0	40091.2	10630.6	0	4269.82	0
0.41_259.9349m/z		259.935	1	0.407683	0.0931333	0	762.036	0	57776.5	2698.03	7000.74	0	0	0	0	0	0	0	0	8362.41	0	7883.51	0	4875.04	0	0	0	0
0.41_625.5565m/z		625.556	1	0.407683	0.0931333	326.004	0	69527.5	0	7220.76	92023.7	624.728	32325.4	72338.4	53876.1	216982	86300.3	36518.1	27328.4	0	27742.5	40841.9	81409.1	70335.8	20050.6	81126.3	82873	154469
0.41_628.4608m/z		628.461	1	0.407683	0.0958	0	0	213553	4388.27	1237.97	131379	11697.8	125662	66563.8	215949	487818	243861	84738.9	80897.7	27445.1	82123.4	225378	144442	504462	27847.4	194494	152358	264685
0.41_763.4279n	763.428	764.435	1	0.407683	0.157533	40725.7	0	482674	54364.6	144659	525899	178526	222477	413224	450957	737900	628584	381170	260550	91218.1	264498	509589	606166	923281	206483	462913	1.09617e+06	429421			M+H, M+Na
0.41_808.4253m/z		808.425	1	0.407683	0.166917	54045.7	0	1.1372e+06	77744.3	182176	1.03971e+06	208740	436109	960518	1.18768e+06	1.85421e+06	1.33923e+06	914754	342874	69668.1	348069	2.0227e+06	1.82168e+06	2.82312e+06	373602	1.01112e+06	1.40114e+07	1.67494e+06
0.41_81.5201m/z		81.5201	2	0.407683	0.2821	290174	8462.68	203443	404997	347379	312016	211972	271750	155003	293576	109948	208833	305736	136990	351480	139065	237949	261316	114764	260565	181029	398487	128142
0.41_836.6891m/z		836.689	1	0.407683	0.07375	6508.27	0	113523	72106.1	13336.3	29230.5	0	0	75232	0	164224	83198.9	69726.5	12994.1	28478.1	13191	97792.3	125790	101257	11592.7	68191.6	37952.7	53542.6
0.41_94.0449m/z		94.0449	1	0.407683	0.114483	3762.84	3993.2	0	10995.9	5187.54	0	0	0	0	0	0	0	0	115.933	1478.43	117.69	0	0	0	0	0	0	0
0.42_111.0193m/z		111.019	2	0.41815	0.459217	625882	1935.78	240504	805074	500995	561103	590736	539980	194362	491639	214949	209040	478201	158379	870698	160779	397707	554161	235567	386324	216343	235932	183264
0.42_112.9651m/z		112.965	1	0.41815	0.0314333	0	320.728	0	0	0	0	0	0	0	0	0	0	0	0	0	0	0	0	12680.2	0	0	0	0
0.42_184.9844m/z		184.984	1	0.41815	0.240183	31319.8	8412.02	0	163986	30807.2	31547.1	20388.1	31770.5	2571.3	16381.5	0	0	18841.7	0	92825	0	5881.4	0	0	9211.57	0	0	0
0.42_201.9746m/z		201.975	1	0.41815	0.53265	169487	434.462	0	55413.3	159197	0	1823.61	0	0	0	0	2679.59	0	2401.96	36894.7	2438.35	0	0	0	62580.5	0	5637.02	0
0.42_232.8893m/z		232.889	1	0.41815	0.324183	210521	7249.73	22328.3	972192	193606	718001	348920	670996	36940.1	700022	470714	13887.1	690261	78347.6	757430	79534.7	594618	61559.7	430173	118008	19542.5	144360	375370
0.42_273.9161m/z		273.916	1	0.41815	0.220417	60231	8123.21	0	317778	41824.1	157872	60810.8	149752	4468.95	143289	49473.3	0	172742	2271.78	144563	2306.2	149799	0	72862.2	11324.5	0	5984.48	60150.6
0.42_362.8474m/z		362.847	1	0.41815	0.324167	11701	603.169	0	220111	0	44976.4	91512.8	53823.7	0	46843.8	12473.1	0	59815.8	0	197249	0	30147.5	0	0	0	0	0	0
0.42_412.7332m/z		412.733	2	0.41815	0.17845	138248	8674.61	306071	148984	230515	262783	156366	258956	177320	418130	399915	299698	635631	129724	175113	131689	434427	462534	455896	228631	286780	416917	370702
0.42_423.7251m/z		423.725	2	0.41815	0.0524333	11146.8	0	93191.3	35142.7	22469.2	99666.9	27545.2	53763.1	41111.7	91311.1	122120	151830	70996.4	29777.2	66655.2	30228.3	52921.9	101674	98674.8	19755.7	76310.9	96771.9	78796.6
0.42_476.2449m/z		476.245	2	0.41815	0.0721667	10313	549.314	99167	29456.9	129165	194686	56242.4	64586.1	61555.2	174163	126438	93597.8	223412	61480.1	34937	62411.6	141624	82613.7	42003.3	121007	67247.7	161234	95320
0.42_504.3452m/z		504.345	1	0.41815	0.46975	280143	0	878612	458573	599849	2.15566e+06	1.28538e+06	1.24937e+06	1.17077e+06	1.43959e+06	1.40754e+06	999304	2.15344e+06	688965	314954	699403	1.35057e+06	4.50471e+06	814122	672608	1.03514e+06	822699	1.06636e+06
0.42_517.2335m/z		517.234	1	0.41815	0.15645	0	0	0	4212.29	9145.49	48361.1	74330.9	113949	0	110223	13147.4	355.123	85460.7	0	89915.2	0	0	0	9741.36	3758.93	0	0	4343.5
0.42_625.4340m/z		625.434	1	0.41815	0.10365	0	0	125580	39783.5	7206.73	108824	17743.3	58044.7	80799.3	124875	169941	128501	72487.6	36755.5	3095.84	37312.4	75972.6	103820	298269	21796.9	104854	219164	114701
0.42_783.4403m/z		783.44	1	0.41815	0.02095	6069.35	0	106942	12533.4	5469.37	118255	15202.8	42727.3	51343.4	90447.2	253658	52004	94041.8	19709.8	6827.05	20008.4	169354	37619.2	312834	36115.7	60758.9	110204	104555
0.42_788.4365m/z		788.436	1	0.41815	0.0931667	20161.6	0	395553	31624.8	110861	278314	98610	87916.1	302668	344708	561775	408021	213555	220189	100562	223525	288176	321105	373667	234157	298076	681463	253360
0.42_792.3749m/z		792.375	1	0.41815	0.0616833	2650.32	0	108101	3677.11	1172.45	94997	25035.2	21516.2	84118.3	108046	196763	129117	60684.6	47727.8	7054.94	48451	52369.3	78382.9	240754	13943.3	104965	69779.8	82922.4
0.42_805.4787n	805.479	425.743	2	0.41815	0.3976	219557	2.15615	1.51714e+06	353550	840860	1.14913e+06	634746	649259	661012	1.12495e+06	804514	1.32084e+06	1.11465e+06	691091	457574	701562	575666	2.25431e+06	1.04517e+06	1.39391e+06	1.09464e+06	2.14253e+06	639876			M+Na, M+2Na-H, M+2Na
0.42_901.5444n	901.544	884.541	1	0.41815	0.08265	20451.2	0	622873	56918.5	402761	343346	90435.6	155005	442045	435852	344741	672358	596897	270432	92947.7	274529	654573	617753	975546	347634	532073	768413	207114			M+H-H2O, M+Na
0.42_91.0081m/z		91.0081	1	0.41815	0.575117	301299	1495.69	24093	359993	334042	194199	260351	217016	17279.3	98303.3	920.601	10013.6	123778	24250	360562	24617.4	126763	82060.5	35191.3	324161	24844	56940.4	5927.51
0.43_117.9579m/z		117.958	1	0.428633	0.262467	481035	18240.4	416271	612708	672791	686761	409067	554495	280712	616869	451745	335168	631307	278450	584308	282669	493667	1.09326e+06	348135	577418	297298	335341	307998
0.43_167.9852m/z		167.985	1	0.428633	0.575117	765405	9657.35	236275	835883	910093	963685	918767	892686	301309	824155	578733	206120	859790	159602	945701	162020	703392	1.64998e+06	519525	1.10637e+06	432310	268572	432699
0.43_198.9387m/z		198.939	1	0.428633	0.522717	1.06572e+06	122714	133678	836001	1.03136e+06	639787	683090	566973	295277	577538	397097	124486	702964	127845	913213	129782	476568	1.45654e+06	386945	1.05708e+06	474955	220241	315650
0.43_214.9163m/z		214.916	1	0.428633	0.355617	1.99704e+06	637808	1.2208e+06	3.70496e+06	2.11097e+06	3.30506e+06	3.10235e+06	3.15994e+06	1.26227e+06	3.2665e+06	2.8093e+06	1.25681e+06	3.58785e+06	1.07255e+06	4.04985e+06	1.0888e+06	2.81552e+06	2.86738e+06	2.1122e+06	1.94135e+06	1.16342e+06	2.05406e+06	2.25399e+06
0.43_224.8615m/z		224.861	1	0.428633	0.0853167	23842.6	769.264	3207.93	43265.5	12332.8	1723.51	692.682	1090.14	1354.95	0	0.654322	2022.43	0	2986.9	1949.82	3032.16	3995.92	8531.06	1990.71	7300.73	2080.59	10044.2	2391.97
0.43_243.8835m/z		243.883	1	0.428633	0.303217	125439	5160.4	0	380109	81563.3	203896	137217	172099	0	148862	0	0	98997.9	1345.61	212683	1366	114293	0	6455.8	46732.5	0	0	0
0.43_255.9433m/z		255.943	1	0.428633	0.114483	98158.7	6843.74	26802.4	239497	175789	248271	68400.5	128882	6358.1	234672	154287	16854.8	283385	24999.9	143875	25378.7	188131	41571.5	89328.8	85766.1	24089	82900.2	120545
0.43_279.0400m/z		279.04	1	0.428633	0.07425	12296.5	2179.88	31672.8	5479.67	2747.96	14848.6	2529.92	7449.87	13621.6	13995.4	15112	33235.7	37.9358	14486.5	6725.31	14706	15630.5	29306.2	17700.1	18317.8	35174.1	33258.9	19351.6
0.43_293.8840m/z		293.884	1	0.428633	0.0528	0	1964.87	0	46513.9	344.982	0	0	0	0	0	0	0	0	0	0	0	0	0	0	0	0	0	0
0.43_300.8765m/z		300.876	1	0.428633	0.0629167	0	225.729	0	26446.9	0	0	0	0	0	7675.1	0	0	0	0	4834.47	0	0	0	0	0	0	0	0
0.43_346.8734m/z		346.873	1	0.428633	0.0853167	1734.89	3328.78	0	48652.7	0	0	0	0	0	0	0	0	0	0	0	0	0	0	0	0	0	0	0
0.43_426.3195m/z		426.319	2	0.428633	0.31355	192589	803.15	566063	1.18558e+06	426704	184836	96173.3	163961	28401.5	221973	163031	681525	300939	88589.5	661160	89931.7	108754	229775	450474	367458	272083	568442	380941
0.43_465.7610m/z		465.761	2	0.428633	0.0314833	1804.88	0	29359.5	16277.5	25057.6	29891.6	8622.36	17271	0	43909.1	9752.19	3477.09	31880.8	1570.26	50761.3	1594.05	0	27659.3	0	16133.3	15323.1	10904.9	0
0.43_472.2202m/z		472.22	1	0.428633	0.0314333	0	0	19239.7	23361.6	22031.5	35522.3	12866.4	16724.9	21537.9	34907.5	61119.4	21890.4	53538.5	14200.9	21569.7	14416	40084.7	10311.7	75236.9	12284.1	15096.4	33358	37086.4
0.43_487.7422m/z		487.742	2	0.428633	0.26115	32977	539.057	12790.4	209286	657503	109260	188771	32640.4	20323.6	15130.2	18210.9	6832.52	709066	9971.73	176954	10122.8	844079	57041.9	68918.1	654876	0	747914	90211.5
0.43_735.4562m/z		735.456	1	0.428633	0.0314333	3325.56	0	98012.6	4701.04	10364.7	124418	6277.41	63919.6	79783.8	235535	339028	121887	139978	22705.5	11893.8	23049.6	91292.4	45081.9	335639	3801.72	102050	76955.5	132645
0.43_794.6238m/z		794.624	1	0.428633	0.03145	5039.66	0	54761.8	0	8329.19	38667.6	0	0	28755.9	0	0	21956.3	0	0	0	0	0	21025.9	0	1246.67	66539.7	33830.5	13432.3
0.43_913.5183m/z		913.518	1	0.428633	0.0314333	0	0	99942	16795	40861.4	21712	8167.93	23283	77895.7	124588	65057.8	104569	129880	33670.9	36572.5	34181.1	69821	49025.3	103837	28199.4	88251.2	194622	0
0.43_918.5559m/z		918.556	1	0.428633	0.0314333	0	0	20845.3	18351.6	8403.96	79151.2	11218.9	24070.9	23307.1	111013	16647.6	20585.5	60080.8	14452.8	8816.95	14671.8	19959.3	0	59022.5	7797.15	14500.3	27109.6	11900.4
0.43_98.9603m/z		98.9603	1	0.428633	0.44875	2.45645e+06	157239	1.2887e+06	4.00387e+06	1.74542e+06	4.19545e+06	3.65618e+06	3.74768e+06	1.01982e+06	3.96274e+06	3.30302e+06	1.17398e+06	3.8815e+06	809526	4.14475e+06	821791	3.23527e+06	3.61169e+06	2.58521e+06	1.8116e+06	1.16492e+06	1.20749e+06	2.45175e+06
0.43_99.9802m/z		99.9802	1	0.428633	0.229667	81902.7	30527.1	54319.7	57412.1	81238.1	52116	17023.4	40429.3	33684.8	47009.4	35077.1	50768.2	46507.1	31658.2	31766.3	32137.9	40716.8	62682	27355	60424.1	46243.3	94478	21248.4
0.44_100.9558m/z		100.956	1	0.439117	0.44875	1.26626e+06	103530	647578	1.85728e+06	1.15642e+06	1.95658e+06	1.62729e+06	1.74398e+06	540695	1.81027e+06	1.54941e+06	524084	1.85786e+06	461393	1.90403e+06	468384	1.48557e+06	1.86082e+06	1.1797e+06	930943	603568	697251	1.13393e+06
0.44_236.8828m/z		236.883	1	0.439117	0.166917	7135.46	3508.93	0	52681.9	739.66	3745.65	0	0	0	0	0	0	0	0	26736.6	0	0	0	0	0	0	0	0
0.44_263.8927m/z		263.893	1	0.439117	0.136533	50911.7	12670.3	0	106700	25213.6	12836.1	0	0	0	13260.1	0	0	6806.71	0	17102.3	0	8077.82	0	0	9440.94	0	0	0
0.44_275.9112m/z		275.911	1	0.439117	0.241367	30882.2	3790.53	0	127417	6882.37	22985.1	0	15786	0	15741.9	9186.27	0	12786.1	0	52900.7	0	10423.3	0	0	2772.63	0	0	8808.29
0.44_422.7046m/z		422.705	2	0.439117	0.0632667	13898.8	0	82391.8	43046.9	32345.9	103951	51015.2	76385.1	64483.1	91499	160191	134765	117299	31712.3	63975.4	32192.8	105491	121349	154185	31370.5	103417	136054	124903
0.44_435.3491m/z		435.349	2	0.439117	0.219967	0	524.703	0	11120.2	1504.58	1063.07	0	0	0	0	0	0	0	0	398018	0	914.858	0	0	84686.4	0	0	0
0.44_455.2417m/z		455.242	2	0.439117	0.0419667	0	0	36788.7	15883	12147.4	56988.9	13468.5	26529	18424.1	52692.2	63152	31097.7	55733.8	19626.4	23517.7	19923.8	36430.9	34849.9	107890	12503.2	27004.5	40969.2	42857.1
0.44_478.3294m/z		478.329	1	0.439117	0.586083	3.5511e+06	0	6.99921e+06	2.99147e+06	1.64739e+07	1.37953e+07	8.88993e+06	9.43504e+06	1.31677e+07	9.80591e+06	1.23157e+07	7.56201e+06	1.92315e+07	3.24628e+06	1.84094e+06	3.29546e+06	1.20451e+07	5.24118e+07	8.06467e+06	2.02253e+07	1.19855e+07	8.90579e+06	1.008e+07
0.44_482.2344m/z		482.234	2	0.439117	0.262483	13128.9	0	188216	207952	423929	457534	415227	473123	68840.8	581301	279239	79053.6	460351	126453	558092	128369	409493	298720	298037	469491	124936	144576	192403
0.44_489.7533m/z		489.753	2	0.439117	0.188033	3769.52	0	4197.12	46242.8	58494.3	171025	83193.9	87844.2	0	10921.8	0	0	68995.7	12852.8	40020	13047.5	23617.7	3268.43	0	38147.9	0	4762.98	7039.23
0.44_491.2208m/z		491.221	2	0.439117	0.406833	18567.8	0	72534.6	427185	366845	1.27734e+06	799441	1.51355e+06	10429.1	1.73243e+06	920211	35559.8	1.13845e+06	49160.5	896751	49905.4	1.03381e+06	238213	946667	419372	55957	146785	504264
0.44_506.3605m/z		506.361	1	0.439117	0.595533	401139	0	1.08941e+06	616724	181855	2.76163e+06	1.88961e+06	2.4073e+06	1.06357e+06	1.9078e+06	1.78396e+06	1.15257e+06	1.53279e+06	887030	1.34776e+06	900470	771402	4.5031e+06	846456	309743	1.154e+06	441457	926730
0.44_651.3709m/z		651.371	1	0.439117	0.0419667	4747.81	0	113358	15413.8	72727.2	111400	31570.9	70752.4	41091.6	114909	139562	110334	99337.8	32815.6	29372.1	33312.8	43556.1	82984.9	215611	44146.5	92196.9	111707	121521
0.44_652.4305m/z		652.43	1	0.439117	0.07375	4779.05	0	241128	17645.1	44075.2	197686	38870.7	101661	112485	242524	450210	293830	160839	93760.4	43874.6	95181	142991	288638	522281	42825.9	237764	216417	290357
0.44_744.6016m/z		744.602	1	0.439117	0.07485	3986.63	0	257249	66111.6	160916	266724	58757	232582	139804	306189	894612	292554	319650	63509.4	106465	64471.7	300543	297793	715929	48035	242506	170795	527906
0.44_753.5674m/z		753.567	1	0.439117	0.0419167	309.494	0	172524	62928.8	17309.5	352691	82544.4	190286	233576	703653	767788	250675	407524	90448.3	92.3975	91818.7	234080	107749	725595	13513.5	222537	111968	375093
0.44_760.6577m/z		760.658	1	0.439117	0.37655	38086.4	0	2.69004e+06	117954	15763.9	9.0049e+06	1.00832e+06	3.51632e+06	4.39032e+06	9.15016e+06	1.43185e+07	6.05774e+06	6.28287e+06	1.6931e+06	339775	1.71875e+06	3.0177e+06	6.60895e+06	1.15825e+07	23122.3	3.58156e+06	91704.8	7.65737e+06
0.44_783.4003m/z		783.4	1	0.439117	0.0629167	13053.8	0	373332	29792.2	67489.8	303594	51225	226114	121039	305351	697274	369431	310408	79351.4	18251.4	80553.7	497339	252835	1.65345e+06	90472.7	297483	430296	575312
0.44_83.0106m/z		83.0106	1	0.439117	0.03145	145.8	311.37	0	575.953	779.234	1327.17	212.084	1817.61	0	0	0	0	982.527	0	2003.94	0	1422.54	0	0	706.616	0	0	0
0.44_865.4891n	865.489	888.497	1	0.439117	0.136533	12216.1	0	710788	43652.6	364323	701284	193376	415705	435443	914167	802728	663604	970687	254790	146202	258651	712305	817971	1.33088e+06	325978	635043	688813	653278			M+H-H2O, M+Na
0.44_90.5062m/z		90.5062	1	0.439117	0.44875	1.40246e+06	3798.86	727565	2.96472e+06	1.08374e+06	2.05546e+06	1.79058e+06	1.91432e+06	560293	1.81248e+06	728383	612828	1.65799e+06	477695	2.51016e+06	484933	1.5129e+06	1.62254e+06	820316	1.03391e+06	638371	718467	678074
0.45_113.9825m/z		113.983	1	0.4496	0.324183	62197.3	9828.26	64056.1	72487.2	95496.2	86914.3	59307.2	89544.7	44610.1	94326.9	86413.1	43646.1	118760	40496.7	80835.5	41110.3	90033.6	133654	72628.9	80932.1	43297	75663.6	66521.7
0.45_192.8874m/z		192.887	1	0.4496	0.303217	0	0	0	43790.2	6512.51	27321.2	42655.7	39368.2	0	30076.1	0	0	26643	0	94831.5	0	44084	0	6618.81	0	0	0	3320.49
0.45_214.9582m/z		214.958	1	0.4496	0.250667	21598.7	7911.67	504.486	117526	17984.6	51813.3	29977.8	53436.7	0	48452.3	7868.91	3105.76	22127.3	1672.23	68893.3	1697.57	32787.9	2206	5315.2	9617.45	1582.18	2996.07	3954.43
0.45_218.9092m/z		218.909	1	0.4496	0.1575	53289.2	19051.6	0	177992	46355.7	64924	32600	88564.6	0	78560	5713.62	0	70214.4	0	105903	0	96746.2	0	20507.3	7284.61	0	9376.3	1462.65
0.45_240.8413m/z		240.841	1	0.4496	0.1575	59035.1	831.689	0	86638.5	20295.9	321.932	5882.68	0	0	0	0	0	0	0	54505.1	0	0	0	0	3803.31	0	0	0
0.45_245.8792m/z		245.879	1	0.4496	0.250667	43365	9733.54	1252.01	137311	25989.4	39960.3	26514.7	22804.6	982.884	73.1806	0	833.824	0	4506.89	65178.1	4575.18	0	439.33	0	23000.1	131.891	28662.6	0
0.45_250.8615m/z		250.862	1	0.4496	0.0853333	0	0	0	69270	0	0	0	0	0	0	0	0	0	0	0	0	0	0	0	0	0	0	0
0.45_252.8577m/z		252.858	1	0.4496	0.0528	7722.93	394.575	0	41445.4	0	0	0	0	0	0	0	0	0	0	0	0	0	0	0	0	0	0	0
0.45_345.8490m/z		345.849	1	0.4496	0.0637833	5223.56	2415.69	0	47816.1	0	0	0	0	0	0	0	0	0	0	0	0	0	0	0	0	0	0	0
0.45_348.8652m/z		348.865	1	0.4496	0.0314833	1029.94	1706.02	0	17977.5	0	0	0	0	0	0	0	0	0	0	0	0	0	0	0	0	0	0	0
0.45_371.2643m/z		371.264	2	0.4496	0.575117	333071	0	353865	384446	19144.6	567517	743239	391918	4.83219e+06	1.07803e+06	2.2931e+06	458562	7.24594e+06	271667	147177	275783	1.34847e+06	8.08575e+06	533022	43327.3	3.71785e+06	1.76388e+06	1.87582e+06
0.45_394.2438m/z		394.244	2	0.4496	0.564633	156678	0	1.25969e+06	215702	1.52178e+06	566142	1.54505e+06	726811	1.04585e+06	887867	1.31489e+06	1.29339e+06	1.18253e+06	340390	1.69229e+06	345548	947455	4.17319e+06	710164	1.71731e+06	1.48903e+06	850117	793477
0.45_401.7728m/z		401.773	2	0.4496	0.0209667	3994.07	0	8399.93	9249.65	3144.15	43186.3	8158.65	19736.8	5104.52	28822.3	32084.6	23425.3	36701.7	11730.4	3657.12	11908.1	19276.9	7652.85	27369.4	1235.12	16088.5	13684.4	40473.5
0.45_413.7365m/z		413.736	2	0.4496	0.366167	162118	0	639189	111138	577010	188534	301985	245774	449248	179812	426661	753197	608510	338251	212570	343376	330708	1.83025e+06	202639	661830	567496	1.08754e+06	333287
0.45_478.2062m/z		478.206	1	0.4496	0.08265	10965.1	0	82624.1	31159.8	75091.5	140948	42784.3	65972.7	50252.9	148724	146705	70236	131384	23119.6	48487.5	23469.9	133005	94262.6	136452	50145.8	77182.1	122973	93733.8
0.45_503.1918m/z		503.192	1	0.4496	0.0931667	24.6337	0	39723.3	29831.9	42549.9	153734	48855.9	51052.6	12299	164614	97634.5	27702.5	164232	25302.2	51648.8	25685.6	80688.9	33926.1	55993.2	28998.3	9841.07	64384.8	47467.7
0.45_69.9930m/z		69.993	1	0.4496	0.564633	191137	1017.51	11300.4	249160	268748	152924	186242	164936	15644.8	110067	0	4075.83	115468	17629.2	238580	17896.3	94755.7	121833	44032.9	234271	33814.4	30614.8	12706.2
0.45_746.4390m/z		746.439	1	0.4496	0.0419667	3291.54	0	112182	14092	50338.8	118681	34453.5	97249.8	55524	166262	267463	116639	164670	27011	39179.1	27420.2	160480	143574	301386	29729.6	98500.9	102069	170291
0.45_750.6106m/z		750.611	1	0.4496	0.0428167	3093.92	0	49425.9	1804.51	4125.52	30646.5	18911.2	25996.9	45480.9	36903.7	210906	60826.4	4328.22	13786.9	23468.7	13995.7	56357.5	67876.9	108238	7440.86	37544.4	31226.8	120735
0.45_757.4992n	757.499	401.739	2	0.4496	0.575117	346775	0	2.1735e+06	378060	5.14658e+06	1.79503e+06	1.23468e+06	1.49776e+06	3.44199e+06	1.4632e+06	2.56489e+06	2.0755e+06	4.51637e+06	863023	635332	876099	3.19209e+06	9.68675e+06	1.68613e+06	5.21336e+06	2.93527e+06	3.38601e+06	2.00391e+06			M+Na, M+2Na
0.45_758.3283m/z		758.328	2	0.4496	0.0314833	0	0	24317.5	0	0	31649.7	3993.74	36923.5	21427.5	37450.8	70746.3	29670.7	4445.44	8129.76	0	8252.94	15712.8	73025.9	89888.6	0	21587	11461.3	61976
0.45_787.3776m/z		787.378	1	0.4496	0.0533	1353.13	0	76844.7	1678.18	15312.1	32099	11769.4	43636.9	30397.5	61972.5	153020	97584.6	18660.6	17385.1	11841.1	17648.6	64215.7	78528.9	128239	19282.4	77559.9	39262.8	111086
0.45_81.5452m/z		81.5452	2	0.4496	0.0958167	6757.54	23.7982	3493.86	11388.5	3998.64	7912.88	4889.37	4424.04	3216.07	8056.73	0	3963.29	6252.63	1027.67	5879.63	1043.24	2263.1	8428.06	0	3963.72	2855.45	10133.6	1110.94
0.45_90.5325m/z		90.5325	1	0.4496	0.345133	26335.6	0	17135.8	129388	18632.6	63013.5	47984.3	60100.4	12994.4	60343.5	14539	16805.3	43458.5	10223.5	79229.1	10378.4	40712.1	28747	14275.7	18900.8	12138.8	13826.5	15078.4
0.45_907.7749m/z		907.775	1	0.4496	0.282067	2581.27	0	0	2656.1	412693	0	557.599	148.365	0	0	0	0	0	0	67283.3	0	0	0	0	6124.08	0	3.18704e+06	0
0.45_950.5155m/z		950.515	1	0.4496	0.262483	3295.81	0	389005	23900.2	103697	1.04113e+06	230117	619537	355962	1.45685e+06	465455	481627	951393	465060	80998.9	472106	110296	319629	429821	89009	357060	175902	148638
0.46_115.9436m/z		115.944	1	0.460117	0.0629167	3437.56	2415.79	2392.38	2840.46	2114.78	6988.71	1549.09	6763.6	821.636	6044.71	7257.15	1227.55	2747.85	2311.07	2338.87	2346.09	14267.5	6449.1	8821.76	2143.23	423.578	5647.26	7797.15
0.46_130.9319m/z		130.932	1	0.460117	0.5536	288221	26838.2	123979	87499.6	228886	93167.8	90342.4	83869.9	128738	78529	40362	104003	95296.7	85377	104783	86670.6	57288.2	451779	31928.5	248421	151107	153670	41532.5
0.46_197.9156m/z		197.916	1	0.460117	0.459217	1.32387e+06	17517.5	447979	895030	891321	829315	834902	775774	360228	706720	562555	391160	753254	299422	911060	303959	613050	1.14129e+06	416448	711298	384362	740488	437473
0.46_207.0166m/z		207.017	1	0.460117	0.0958167	0	12.4355	0	75976.3	0	4.01105	0	0	0	0	0	0	0	0	5725.98	0	0	0	0	0	0	0	0
0.46_229.8928m/z		229.893	1	0.460117	0.293917	41959.1	1522.18	0	109922	17826.7	18749	43638.6	35320.1	0	8483.14	0	0	0	0	93582.7	0	0	0	0	16339.9	0	0	0
0.46_385.7539m/z		385.754	2	0.460117	0.688767	496429	148688	744365	553156	310087	1.9285e+06	2.31643e+06	1.30603e+06	2.55982e+06	2.0452e+06	2865291	1.23853e+06	4.95863e+06	506717	362689	514394	2.83366e+06	8.70278e+06	1.07135e+06	187286	2.50355e+06	2.93863e+06	1.8974e+06
0.46_395.7545m/z		395.755	2	0.460117	0.146467	7432.97	0	97588.8	71302.7	4887.42	209015	109141	136077	115188	275507	34172.3	107230	204663	97757.6	75488.5	99238.8	62928.1	0	175906	10618.8	66083.6	0	29654.8
0.46_414.2858m/z		414.286	2	0.460117	0.292733	132048	0	371010	229159	498989	299823	282015	278565	380653	232382	762009	557332	693265	224386	680482	227786	826348	866963	319530	549475	402552	564384	506513
0.46_420.2542m/z		420.254	2	0.460117	0.188933	11511.9	0	23102.2	116941	98177.6	134122	81820.7	104378	16278.4	40083	19188.3	5205.58	293617	8534.28	51309.5	8663.59	200054	29019	50579.7	38664.6	22321.1	72417	6426.54
0.46_426.2863m/z		426.286	2	0.460117	0.0632667	12521.7	0	63538	14268	30097.5	109917	25717.8	75415.7	7805.44	88780.7	72572.8	99927.3	85328.1	18679.2	9546.53	18962.2	52201.1	51442.9	112679	26511.4	42623.6	76845.1	71111.6
0.46_448.3572m/z		448.357	2	0.460117	0.376567	0	189.703	0	2292.88	0	0	6151.11	0	0	0	0	0	104.264	0	1.77942e+06	0	0	0	22.3029	314430	0	0	0
0.46_451.2292m/z		451.229	2	0.460117	0.0524333	197.552	23.3444	12751.8	36389	5277.48	34718.5	22738.3	36109.2	19442.8	50784.8	20153.3	14038.8	121375	4736.9	28603.3	4808.67	67034.6	30484.9	23499.8	8255.01	17244.1	35169.8	23067.7
0.46_451.2565m/z		451.257	2	0.460117	0.0637833	524.937	182.181	39601.3	60857.7	12163.7	46174.8	38858	56654.8	32228.9	33817.9	35766.2	23906	105396	14689.6	56017.4	14912.2	147268	16231.9	62097.1	13451.2	47349.3	81188.6	80196.4
0.46_478.2346m/z		478.235	1	0.460117	0.0629167	25351	0	127296	91184.1	139186	231308	58156.4	134163	86946.6	193586	281631	156157	223859	42965.3	85923	43616.3	292369	170660	264829	89034.9	135768	235162	191449
0.46_490.2696m/z		490.27	2	0.460117	0.0958	0	0	3892.45	30586.9	21835.7	79428.5	33846.1	60933.4	0	16086	0	0	37610.6	1292.98	25357.9	1312.57	12248.5	0	2792.82	15734.9	3187.77	3854.43	0
0.46_492.8079m/z		492.808	1	0.460117	0.147017	0	883.966	0	90201.3	1402.25	1432.36	575.171	23958.7	0	29264.8	0	0	0	0	43698.5	0	0.0967601	0	0	0	0	0	0
0.46_497.7312m/z		497.731	2	0.460117	0.0533	0	0	0	42344.9	14541.2	14850.8	5478.25	20776.6	0	50368.6	0	0	33138.1	3414.16	23984.2	3465.89	102387	0	42402.9	0	0	17380.2	0
0.46_505.2349m/z		505.235	2	0.460117	0.575117	195246	0	1.61747e+06	700197	647081	2.72189e+06	1.64323e+06	3.0729e+06	1.94826e+06	3.8202e+06	3.52927e+06	1.44238e+06	2.77583e+06	1.02923e+06	1.89264e+06	1.04483e+06	2.19239e+06	6.64967e+06	2.37327e+06	1.58512e+06	3.16573e+06	1.29523e+06	2.30826e+06
0.46_748.4375m/z		748.438	1	0.460117	0.0643667	33737.2	0	328077	9183.2	103805	228552	81441.8	237828	144632	276097	501867	354394	195727	93876.9	49504.8	95299.3	197911	429042	576488	92548.7	284763	262861	414993
0.46_756.4254m/z		756.425	1	0.460117	0.0428167	4316.25	0	106813	17303.3	49695.9	70925.8	47246.8	88588.1	59333.9	145609	167803	87360.2	132879	17180.4	2895.21	17440.7	138447	112576	273370	39703.4	92937.6	123835	200871
0.46_784.4241m/z		784.424	1	0.460117	0.220367	42116.8	0	666890	66239.6	169827	454554	331094	706177	383121	748670	1.12465e+06	807735	716951	245311	199044	249028	856959	1.14419e+06	1.55059e+06	290610	687952	806114	1.20318e+06
0.46_792.4697m/z		792.47	1	0.460117	0.0958167	52082.2	0	379657	15237.2	69183.4	178216	100337	274957	199214	508465	531832	581274	104819	215752	107927	219021	304881	376217	834508	96288.7	370310	274821	553481
0.46_899.7230m/z		899.723	1	0.460117	0.15695	0	0	0	87828.9	142855	72224.2	139317	11193.6	0	160555	0	0	5134.3	0	245839	0	0	0	0	21450.6	0	117670	0
0.46_928.5439m/z		928.544	1	0.460117	0.02135	0	0	95555.7	31019.6	13554.2	52813.5	8480.72	63801.4	9380.81	69774.9	90536.9	50083.8	107137	25590.8	77862	25978.5	113947	0	136050	25123.3	22213.2	64228	71771.2
0.47_124.9357m/z		124.936	1	0.47095	0.0528	5285.96	1140.28	19001.6	6016.44	2046.4	17020.7	2481.03	9498.09	7124.14	22042.7	21068	19182.3	1427.8	5742.94	5786.73	5829.96	20524.3	17661.2	29336	6713.99	18380.5	16814.2	15128.3
0.47_124.9622m/z		124.962	1	0.47095	0.3345	847226	97647.1	531274	1.41667e+06	849628	1.32095e+06	670999	1.01766e+06	476711	1.12586e+06	713318	528204	1.12251e+06	362311	1.03924e+06	367801	945937	1.01913e+06	727335	617208	439571	2.56584e+06	517221
0.47_214.8717m/z		214.872	1	0.47095	0.0433667	8433.02	1053.6	8395.57	6117.67	2190.08	14323.3	4964.97	17278	3347.99	21129.1	13857.3	10644.5	5280.99	3896.86	7560.04	3955.9	18503.6	7570.92	26918.5	5568.28	6503.65	10258	19210.6
0.47_215.8878m/z		215.888	1	0.47095	0.24015	136122	8090.71	14606.2	299552	77344	179757	89499.5	143259	9020.41	170860	54214	11086.7	119754	18401.8	147210	18680.6	149877	19593	86673.2	62285.3	7811.5	68024.5	40295.9
0.47_321.2093m/z		321.209	1	0.47095	0.220367	70227.9	2127.12	311457	168079	31695.9	1.36304e+06	343509	649325	381439	959994	774984	544116	847358	236358	232570	239939	423662	862026	507200	50752.1	346433	335916	464705	LMST02020108	1beta,3beta,5alpha,6beta-tetrahydroxyandrostan-17-one	M+H-H2O	C19H30O5	85.7242
0.47_328.8974m/z		328.897	1	0.47095	0.0958	20624	7372.52	0	73352.5	3455.08	0	0	0	0	0	0	0	0	0	10080.4	0	0	0	0	0	0	0	0
0.47_336.2206m/z		336.221	1	0.47095	0.5117	194092	0	299610	182740	281639	650291	452644	350513	922071	555547	645128	381069	952638	230202	209413	233690	380347	2.06202e+06	286925	256014	609215	368760	454627
0.47_386.7614m/z		386.761	2	0.47095	0.564633	612666	0	1.47746e+06	486759	53175.4	2.18e+06	1.69692e+06	1.25298e+06	5.35508e+06	2.96356e+06	3.58717e+06	1.962e+06	3.55676e+06	897892	774349	911496	929354	6.07002e+06	1.55771e+06	122715	3.05105e+06	577762	1.6138e+06
0.47_391.7551m/z		391.755	1	0.47095	0.114983	24030.5	401.187	104274	126283	5122.62	303116	99199.8	162090	113868	305276	213276	160536	266058	73113.9	115450	74221.7	255890	216193	374625	10682.6	138513	95866	113886
0.47_401.6942m/z		401.694	1	0.47095	0.0538833	1281.07	0	41585.2	5724.79	3962.91	25703.9	23297.8	38465.9	20732.7	37374.4	77961.2	58386.5	51287.5	17138.2	9919.51	17397.9	50782.3	45994.1	87996.5	8074.71	33262.8	34393.4	87484.5
0.47_403.7536m/z		403.754	2	0.47095	0.48025	236423	182.666	1.78367e+06	430819	346470	1.87594e+06	1.6204e+06	1.9978e+06	1.8859e+06	1.92817e+06	1.80007e+06	1.57226e+06	1.93907e+06	1.51471e+06	1.00804e+06	1.53766e+06	1.08277e+06	4.76454e+06	1.12068e+06	569210	1.94935e+06	701993	1.15807e+06
0.47_403.7869m/z		403.787	2	0.47095	0.0328833	11038.3	454.701	21534.6	15132.2	20134.3	14123.4	12788.1	9075.27	31116.1	30398.8	36517.5	28610.7	19717.4	20704	3030.06	21017.7	48183	23674.8	43492	12466.1	18119	43515	18494
0.47_412.7767m/z		412.777	1	0.47095	0.575117	562697	465.02	1.45689e+06	397532	1.0079e+06	1.49651e+06	1.40221e+06	1.28028e+06	1.65092e+06	1.15106e+06	1.76698e+06	1.68236e+06	1.15999e+06	946765	1.43808e+06	961110	1.11105e+06	5.90561e+06	797824	1.29928e+06	1.85823e+06	891426	1.0861e+06
0.47_424.7768m/z		424.777	2	0.47095	0.5641	1.03706e+06	4141.66	2.68285e+06	794939	1.2121e+06	3.75079e+06	2.66501e+06	3.59785e+06	2.43772e+06	2.82927e+06	2.1312e+06	2.19999e+06	3.29542e+06	1.68413e+06	517537	1.70965e+06	1.1463e+06	1.03738e+07	1.34461e+06	1.66184e+06	2.70955e+06	1.42467e+06	1.76639e+06
0.47_455.2143m/z		455.214	2	0.47095	0.05385	523.274	0	42188.7	27962	8107.75	66445	43268.7	77601.3	25199.9	78191.1	75199.9	41918.8	86063.9	34261.4	63396	34780.5	78069.2	24040.6	98195.7	11362.9	28827.4	50934.8	65711.7
0.47_467.7231m/z		467.723	2	0.47095	0.0632667	0	0	5786.11	32157.8	20624.5	15082.2	16405.4	16691.2	8447.92	6824.85	2705	3424.37	18726.2	9030.5	24974.3	9167.32	8977.17	36100.3	2886.33	15358.5	2755.92	14467.7	0
0.47_475.2591m/z		475.259	2	0.47095	0.345133	169629	714.535	1.11351e+06	532805	957853	2.39617e+06	1.04794e+06	2.18359e+06	977547	3.02182e+06	2.58217e+06	1.12055e+06	3.22847e+06	701192	813064	711816	1.74026e+06	2.29723e+06	1.88337e+06	805251	1.02248e+06	1.29301e+06	1.74823e+06
0.47_478.2522m/z		478.252	2	0.47095	0.0218167	6574.49	0	20069	27072.8	15860.6	32405	16499.5	39518.1	16340.9	34780.3	28146.2	33613.6	34240.8	8803.43	39256.4	8936.81	46344.5	34299.7	41969.9	14832.3	23245.6	41075.2	39025
0.47_479.2676m/z		479.268	1	0.47095	0.0323333	9717.36	0	55401	40244.8	40800.6	55809.2	38724.1	74742.3	29289	67262.8	50941.4	50461.1	42400.5	19649.2	48725	19946.9	93331.2	95567.8	96539.1	46078.5	55295.9	91601.3	65502.7
0.47_484.2350m/z		484.235	2	0.47095	0.0534833	3407.63	660.699	0	44720.2	55179.7	34973.2	47662.5	31718	0	73907.6	0	6311.73	99402.1	1345.8	59369.4	1366.19	55659.5	22533.7	17198.6	55160.7	8563.2	56463.6	4497.83
0.47_507.2421m/z		507.242	1	0.47095	0.126017	0	0	70396.4	62220.6	9800.06	81195.1	65163.1	159240	27136.5	108812	89964.2	58186.8	86830	38969.5	135079	39559.9	99887.7	52426.5	109603	42056.9	40528.5	84102.4	65148.8
0.47_61.0116m/z		61.0116	1	0.47095	0.0748333	1258.81	0	1085.22	0	253.574	2980.45	1830.1	939.411	448.808	626.289	0	1754.94	2597.07	39.1596	0	39.753	0	1355.96	3013.26	117.443	1244.2	47.8006	0
0.47_651.3791m/z		651.379	1	0.47095	0.178417	29877.5	0	356828	48239.3	109955	241156	139029	323293	174605	371859	451877	370539	286725	147167	184731	149397	161482	351791	413967	159377	328937	311621	343971
0.47_718.5346m/z		718.535	1	0.47095	0.146467	12834.4	0	502402	78451.4	26395.7	439441	149978	273407	474044	806107	945576	598908	932442	215947	166768	219218	984825	498949	2.12192e+06	53481.1	586575	347112	581561
0.47_818.5221m/z		818.522	1	0.47095	0.147017	52107.3	0	485608	107516	127731	536913	188056	297368	565106	590778	586313	493410	996982	255663	86886.5	259537	744890	565278	892684	259027	453532	605311	461839
0.47_832.6597m/z		832.66	1	0.47095	0.0318333	385.364	0	35723.6	6084.92	318.963	18187.5	3349.61	0	20471.7	40940.2	80363.9	15537.6	0	8107.98	1045.12	8230.83	7192.62	64048.3	21241.5	0	35123.6	67774.4	92286.3
0.47_845.4713n	845.471	890.524	1	0.47095	0.219183	94550.2	0	1.60078e+06	317668	1.34406e+06	735843	463964	1.00481e+06	957643	1.08805e+06	1.42851e+06	1.5989e+06	2.14612e+06	523954	497654	531893	2.09758e+06	2.14373e+06	2.23168e+06	1.60816e+06	1.44766e+06	3.25636e+06	1.22853e+06			M+H-H2O, M+2Na-H
0.47_895.7959m/z		895.796	1	0.47095	0.106283	0	0	0	5653.31	0	8220.11	0	480.46	0	49429.4	0	0	0	0	269987	0	0	0	0	0	0	0	0
0.47_906.5434m/z		906.543	1	0.47095	0.0534833	0	0	89055.3	6699.72	73549.7	160287	0	381642	19743.5	296712	387461	44640.3	155239	99036	54262.3	100537	82616.4	127489	411649	153232	91522.8	297175	231938
0.47_923.7483m/z		923.748	1	0.47095	0.33465	17329.6	0	157369	181592	63103.9	34605.5	137642	174218	87439.5	150198	141.011	7224.26	101809	27595.9	585671	28014	93805.3	0	47516.2	68684.7	15630.3	1.56042e+06	139205
0.47_941.5114m/z		941.511	1	0.47095	0.0434	0	0	43230.5	0	15162.4	8708.69	9617.83	47876.8	6997.98	0	21339	36364.4	28372.6	34432.7	50172.2	34954.4	42193.3	33240.6	14088.7	11973.9	57884.5	60419.5	0
0.48_125.9459m/z		125.946	1	0.481933	0.0325333	7169.98	693.917	9286.15	1196.16	365.364	6297.62	5128.01	10281.2	4701.28	7351.79	10711.8	10329.7	7661.27	7725.56	2553.25	7842.62	2585.92	8779.77	15144	2057.75	9634.7	13496.3	9779.27
0.48_136.0609m/z		136.061	1	0.481933	0.1575	1533.66	51266.6	0	0	816.109	0	0	0	0	0	0	0	0	0	0	0	0	0	0	0	0	0	0
0.48_156.8889m/z		156.889	1	0.481933	0.0433667	88507.8	0	6560.02	171209	40678	88953.2	60150.6	99127.5	7374.36	78562.3	19605.4	0	76600.9	14465.7	113619	14684.8	84219.4	5860.87	37546.5	31672.4	0	43851.3	27716.1
0.48_238.9421m/z		238.942	1	0.481933	0.355617	175835	9299.13	3768.34	189267	168883	129202	143027	118226	1331.39	90439.1	27820.9	2773.43	114472	6219.38	191612	6313.61	66242.3	0	40769.1	47609.5	3961.16	6988.26	22561.6
0.48_268.1034m/z		268.103	1	0.481933	0.07445	0	150159	0	0	0	0	0	0	0	0	0	0	0	0	0	0	0	0	0	0	0	0	0
0.48_281.8668m/z		281.867	1	0.481933	0.0643167	33700.9	3188	0	64734.1	12681.4	1441.97	714.8	937.542	0	0	0	0	0	0	21659.5	0	0	0	0	1513.09	0	0	0
0.48_298.9832m/z		298.983	1	0.481933	0.2821	0	0	27595	0	0	198100	24205	274024	43470.6	362643	428385	70714.5	142575	21029.8	31132.7	21348.4	135207	0	259940	0	46854.4	0	249909
0.48_362.2608m/z		362.261	2	0.481933	0.0643667	898.923	0	4781.31	20812.9	547.515	37411.7	18157.4	32696.3	38753.6	47142.3	66122.5	16073.8	217286	6357.43	11478.1	6453.75	61877.7	53995.9	29774.2	0	37979.9	59799.2	53547.4
0.48_367.1945m/z		367.194	1	0.481933	0.324017	93491.1	0	653461	164859	1.33068e+06	624924	425267	558892	716388	460496	811529	679167	2.24418e+06	225532	104945	228949	1.5153e+06	1.87973e+06	497454	1.54735e+06	592819	1.85549e+06	791863
0.48_398.3429m/z		398.343	2	0.481933	0.0325333	12995.1	4559.26	33181.9	32044.5	1242.65	14689.1	6411.72	16885.7	2632.69	14157	2790.07	50088.2	17844.6	5596.22	2978.36	5681.01	8107.61	16797.1	25761.1	0	11432.4	26075.1	27254.7
0.48_399.7691m/z		399.769	2	0.481933	0.710283	1.72691e+06	249126	4.47522e+06	1.13032e+06	475365	1.45253e+07	5.07409e+06	6.49846e+06	1.2226e+07	8.80428e+06	8.72275e+06	7.99402e+06	9.05134e+06	4.59613e+06	1.58063e+06	4.66576e+06	2.8017e+06	3.90581e+07	4.65931e+06	366036	9.3478e+06	2.84335e+06	5.29796e+06
0.48_410.7618m/z		410.762	2	0.481933	0.586083	2.33571e+06	18.9044	6.61822e+06	1.47866e+06	2.48243e+07	4.74703e+06	4.52929e+06	4.76644e+06	7.08162e+06	2.97731e+06	4.93659e+06	5.1966e+06	1.15732e+07	1.85432e+06	276496	1.88242e+06	8.99784e+06	3.85598e+07	4.49776e+06	2.32536e+07	8.47103e+06	8.615e+06	4.88371e+06
0.48_415.2468m/z		415.247	1	0.481933	0.0748333	20681.5	0	75914.7	46428	90934.4	76967.8	53956.2	108041	43927.6	74827.1	101458	85323.9	129209	42621.1	82977.1	43266.9	123752	107760	182468	97561.9	72512.8	166416	79263.8
0.48_444.7235m/z		444.723	2	0.481933	0.115533	1240.68	0	6546.75	28297.5	27890.2	6994.51	26107.4	20724.2	0	0	0	0	32891.2	3326.28	133909	3376.68	12398.6	12258.4	0	62540.9	0	18778.4	0
0.48_446.3414m/z		446.341	2	0.481933	0.17845	0	588.982	0	555745	574.673	0	0	0	0	0	0	0	0	0	1988.33	0	0	0	0	0	0	0	0
0.48_447.3480m/z		447.348	2	0.481933	0.303067	2370.46	477.902	1945.92	128188	0	7973.87	698910	0	0	0	0	0	0	0	23188	0	0	0	0	0	0	0	0
0.48_471.2268m/z		471.227	2	0.481933	0.0428167	6196.54	0	40434	21628.5	87777.2	32287.9	27630.1	49264.3	21440.6	58797.5	0	18350.6	18547.9	23773.8	43642.5	24134	62209.6	24326.2	24966	54587.7	23949.4	85106.1	33202.8
0.48_474.2423m/z		474.242	2	0.481933	0.167983	22241.4	0	95196.4	218326	96977.5	424188	198316	378794	47750.1	518319	241052	95099.4	374592	47793.9	257391	48518	402249	150676	375998	76203.9	86323.1	105434	253765
0.48_476.7422m/z		476.742	2	0.481933	0.0109833	2770.86	0	18820.7	40822.5	38282.3	34608.6	37039	61480	9547.77	43433	25269.2	21306.3	52236.5	13820.3	26827.5	14029.7	59101	23996.6	29734	26057.7	18423.4	58603	30948.1
0.48_497.7522m/z		497.752	2	0.481933	0.0534833	0	0	0	34177.8	6271.85	19750.3	14950.4	68409.3	3849.42	18800	17276.6	0	23842.4	2726.81	31194.1	2768.12	49719.5	0	14769.1	0	0	20305	19356
0.48_565.5676m/z		565.568	1	0.481933	0.0325333	690.177	0	0	0	0	0	0	10124.8	0	139624	0	0	0	0	0	0	0	0	0	0	0	0	0
0.48_653.4725m/z		653.473	1	0.481933	0.0430167	455.386	0	52119.3	0	275.26	13696	20307.8	41282.6	25726.7	60138.7	62771.8	73650.3	4493.68	29708	6238.73	30158.1	37673.3	32175.1	109216	11958.4	61840.7	55534	69919.6
0.48_703.4935m/z		703.494	1	0.481933	0.17805	29325.5	0	363910	56362.9	32961.9	136217	111295	197283	244310	341621	1.24008e+06	355646	645843	97194.5	86339.8	98667.2	434098	648352	686086	61037.5	530989	404074	1.02082e+06
0.48_756.5174m/z		756.517	1	0.481933	0.02205	9682.96	0	37743.1	15219.9	4967.37	75460.1	24854.2	50113.5	23828.4	53628.6	31080	114824	4353.1	29285.7	7371.46	29729.4	17976.2	96836.7	50262.3	9622.76	52789.8	44563.9	32797.1
0.48_758.3722m/z		758.372	1	0.481933	0.0643167	14065.2	0	166812	9330.73	5965.05	125433	65741.6	178643	108103	176602	301784	178217	108573	64803.2	5737.97	65785.1	193962	274388	320367	14688	159968	219437	411508
0.48_760.8413m/z		760.841	1	0.481933	0.0853167	0	0	7551.17	0	0	61474.4	17417.3	53623.6	16162.3	602585	620416	31097.2	52036.7	5407.58	0	5489.51	9327.97	48531.3	76535.7	0	16641.2	0	27493.7
0.48_761.4572m/z		761.457	1	0.481933	0.0110667	12918.5	0	134614	31504.8	36102.3	291533	131499	157348	124649	228447	275983	227638	145497	113160	108764	114875	163100	197679	360902	66934.4	153755	157767	253653
0.48_766.5847m/z		766.585	1	0.481933	0.0748333	34077.8	0	276933	185271	6263.81	189889	134420	270353	74784.9	175878	604317	441823	156170	79938.4	30690.8	81149.5	442450	142500	462935	2121.47	216119	297020	625996
0.48_770.4535m/z		770.453	1	0.481933	0.0434	8192.69	0	102170	5685.86	65991.6	112254	78643.4	122795	65251	130892	135343	127982	169732	53629.2	49060.4	54441.8	173861	185152	203569	77656	92852.3	132154	117819
0.48_799.5449n	799.545	422.762	2	0.481933	0.345133	530796	0	2.64378e+06	758725	5.79346e+06	2.07858e+06	1.40458e+06	1.85102e+06	2.57138e+06	1.46228e+06	3.27852e+06	2.70108e+06	8.12001e+06	575131	252585	583845	6.4629e+06	8.64252e+06	2.59768e+06	6.69184e+06	2.56552e+06	7.67162e+06	3.55992e+06			M+H, M+2Na
0.48_800.6321m/z		800.632	1	0.481933	0.0534833	1186.58	0	25048	13204.4	7524.46	10640.6	16171.1	27249.7	3275.79	55458	52597.2	28272.5	9900.48	5674.41	103004	5760.39	72090.5	1788.05	127820	11518.5	4365.54	53214.2	61187
0.48_806.4563m/z		806.456	1	0.481933	0.0328833	55374	0	364649	64139.5	75700.1	343961	175703	330753	273993	293226	876449	729040	454589	141208	122050	143347	754368	747466	1.29083e+06	226837	461245	672518	703651
0.48_810.6764m/z		810.676	1	0.481933	0.0425	13299.9	0	154537	7356.76	12171.2	286673	42635	473588	0	409568	203696	151031	216588	0	595672	0	74182	0	476394	35771.1	3948.56	112875	286418
0.48_873.5578n	873.558	856.514	1	0.481933	0.38705	186671	1563.08	1.55056e+06	205949	762225	1.61296e+06	812448	1.77053e+06	847849	2.04477e+06	1.60204e+06	1.76918e+06	2.13296e+06	908123	207521	921883	1.02354e+06	2.27528e+06	2.27271e+06	625882	1.39107e+06	1.44727e+06	1.21036e+06			M+H-H2O, M+2H
0.48_877.6428m/z		877.643	1	0.481933	0.05385	44.1971	0	30.3443	1019.51	3525.66	7285.1	107320	10626.6	0	3393.1	0	0	0	0	9078.84	0	0	0	390.597	3339.32	0	3529.91	0
0.48_924.5048n	924.505	925.518	1	0.481933	0.72125	986531	89611.8	1.91032e+07	4.30742e+06	2.96376e+06	2.34371e+07	1.28779e+07	2.6938e+07	2.52525e+07	3.53608e+07	3.78167e+07	1.90755e+07	2.64827e+07	1.28484e+07	1.24743e+07	1.3043e+07	1.92971e+07	6.04922e+07	2.42006e+07	9.23229e+06	3.16887e+07	9.85217e+06	2.40164e+07			M+H, M+2H
0.49_143.9679m/z		143.968	1	0.493	0.0325333	658.362	0	2792.98	0	0	0	0	4687.41	929.113	3077.99	3378.47	2106.68	0	251.144	0	254.95	0	8633.4	0	159.062	0	2716.65	2.55998
0.49_343.1938m/z		343.194	1	0.493	0.355617	140529	0	1.4387e+06	346408	2.5239e+06	1.35336e+06	708336	1.26986e+06	1.09351e+06	820144	1.28181e+06	1.15608e+06	2.98623e+06	419364	52737.5	425718	2.33973e+06	4.33199e+06	1.14335e+06	2.22745e+06	1.01281e+06	2.07021e+06	1.21243e+06
0.49_395.2185m/z		395.219	1	0.493	0.0643167	222.816	0	30027.1	29447.4	5430.89	52125.4	25131.9	49329.8	10634.4	56458.5	40777.3	25572.1	64715.5	19902.4	32283.1	20204	40893.8	34994.3	58975.8	18855.1	22701.6	29934.9	27814.7	LMPK12120449	3-Geranyl-4,2',4'-trihydroxydihydrochalcone	M+H	C25H30O4	81.3122
0.49_399.8308m/z		399.831	1	0.493	0.324167	46678.7	4896.44	34174.4	42402	38216.7	242902	63473.8	82982.1	81699.7	146000	91001.2	61497	106864	54301	22542.9	55123.8	25255.7	184712	29799.7	9239.53	28670.2	18540	24404.2
0.49_403.7222m/z		403.722	2	0.493	0.0419167	2320.27	0	49520.3	7494.19	9063.82	12375.6	14108.1	24751.8	28910.5	27274	60862.1	53958.8	25067.1	40046	21720.1	40652.7	67003.5	71258.9	58014.3	19108	42179.7	43968.6	44350.6
0.49_404.7914m/z		404.791	1	0.493	0.0634667	5522.72	1182.59	2537.76	8874.11	0	30006	21837.6	40736.7	4394.9	19537.3	2568.36	8087.65	33287.5	17012.4	20345.2	17270.2	16370.4	22689.9	5903.69	730.878	4542.14	6189.39	0
0.49_406.7583m/z		406.758	2	0.493	0.0852833	16356.9	0	34991.1	48853.4	36473.4	53019.5	95309.9	100506	28329.6	7524.74	0	31853.5	107562	29289.9	106957	29733.7	149536	82939.2	12691.9	46726	27209.3	141050	12637.6
0.49_462.2519m/z		462.252	2	0.493	0.469783	87482.1	555.559	603010	298659	341508	823254	806982	1.01514e+06	532113	910881	635106	509611	852251	440735	744411	447412	724567	1.63003e+06	507463	600484	574453	512856	570530
0.49_465.7647m/z		465.765	2	0.493	0.0314333	7770.21	1126.04	17925.3	41923.7	13895.5	61137.3	39603.1	35991.7	0	60802.1	13768.9	0	42756.7	21629.8	112423	21957.5	42691.9	23510	18181.9	36612.9	18078.2	44525.4	32967.1
0.49_466.2195m/z		466.22	2	0.493	0.07485	2466.61	0	26836.4	77427.1	43513.4	49121.7	41306.3	19811.7	5515.36	28077.5	0	3596.52	47435.7	13562.8	157371	13768.3	24379.7	32356.4	0	71333	2593.05	56377.8	3420.38
0.49_476.2253m/z		476.225	2	0.493	0.02155	5515.19	0	41647.4	20454.4	37664	47772.1	21544.8	41800.3	7739.79	48009	46299.2	28420.3	77411.4	17055.8	17355.2	17314.2	74627.8	39840.6	67642.3	33288.4	22966.1	53796.5	45461.7
0.49_479.2318m/z		479.232	1	0.493	0.02155	6703.2	0	30262.9	21303.9	22326	54446.3	26289.7	38607.8	18728.6	38060.2	24224	31866	38762.2	24370.9	23640.7	24740.2	60010	37295.6	44139.4	32233.9	26447.7	51109.6	41082.7
0.49_490.2272m/z		490.227	2	0.493	0.0430167	2161.94	4.61731	9758.11	17755	12863.7	38372.3	24930.4	77411.3	0	27736.5	0	0	27294.3	5550.01	43232.1	5634.1	0	0	0	16938	2614.71	0	0
0.49_491.2553m/z		491.255	1	0.493	0.0931333	2788.67	0	5306.1	45902.6	12055.2	61371	38990	86359.3	8440.43	88642.4	41089.9	11132	57255.5	8727.02	75065.5	8859.24	96051	25529.7	75376.9	25668.5	3189.51	19835.5	24162.8
0.49_704.6468m/z		704.647	1	0.493	0.0639667	204.297	0	8636.54	2605.12	0	2656.88	0	5166.32	0	0	0	4762.51	75529.7	10688.3	0	10850.2	11346.6	14014.4	25380.1	0	17276.6	14660.4	40572
0.49_734.4189m/z		734.419	1	0.493	0.02155	8762.17	0	84838.8	9597.21	11867.1	81284.7	36263.7	87687.8	75324	201176	299352	139641	120714	48904.8	33867.9	49645.8	89620	82289.1	262032	22117.3	111849	76139.1	214129
0.49_795.5087n	795.509	398.762	2	0.493	0.575117	1.25142e+06	909.62	2.61843e+06	1.11188e+06	440108	4.35688e+06	2.71752e+06	3.83697e+06	4.36019e+06	3.25558e+06	3.22628e+06	2.30447e+06	5.60247e+06	1.65399e+06	327802	1.67905e+06	4.01139e+06	2.0446e+07	2.87409e+06	465309	3.65743e+06	4.89926e+06	4.21099e+06			M+H, M+2H
0.49_808.3911m/z		808.391	1	0.493	0.07445	10158.7	0	212130	4526.61	23564.7	89047.6	60734.7	165751	104623	142322	296266	270644	127373	52640.2	33933.6	53437.7	246144	259835	398692	72074.9	200634	212178	336397
0.49_814.4758m/z		814.476	1	0.493	0.02155	13624.9	0	65249.8	14442.9	20423.2	35110.7	29636.5	40132.2	35259.5	73317.9	14409.1	87492.5	64532.3	44777.6	52107.7	45456	47307.3	50359.1	108705	19534.1	46340.4	78144.7	53704.5
0.49_882.7613m/z		882.761	1	0.493	0.31355	0	0	0	1512.06	1.88685e+06	0	0	0	0	0	0	0	27523.9	0	725417	0	0	0	0	14530.5	0	1.87053e+06	0
0.50_409.7539m/z		409.754	2	0.503483	0.0958	2650.21	1.74238	64619.6	48814.4	118064	81209.4	36919.6	73869.9	56381	21138.3	41912.7	62811.2	238760	18606	40581.9	18887.9	327008	118872	85125.1	134656	75622.3	254492	78478.2
0.50_417.7428m/z		417.743	1	0.503483	0.05385	13189.3	0	43556.1	28906.1	32644.6	51745.7	42559.5	84429.5	27221.5	54457.8	26004.4	40788.4	88476.5	29462	21770.6	29908.4	49860.7	39726.1	40178.9	30411.7	28945.5	81820.3	39382.5
0.50_449.3608m/z		449.361	1	0.503483	0.1047	0	0	0	0	42753.1	0	0	0	0	0	0	0	0	0	99554.8	0	0	0	0	0	0	0	0
0.50_450.2385m/z		450.238	2	0.503483	0.220367	18901.7	0	45734.1	112702	29277.6	223087	116814	258336	72589.6	180268	127153	45935.7	416432	30206.5	166531	30664.2	232268	135203	169814	50385.4	74921.2	251800	158977
0.50_451.2574m/z		451.257	2	0.503483	0.125167	666.997	0	33402.1	45110.8	8439.12	63735.5	59722.1	59752.6	44277.7	78259.8	85163	33305.1	87321.4	20003	78239.3	20306.1	210004	26819.3	120409	15711.3	52134	123508	97179.9
0.50_469.7397m/z		469.74	1	0.503483	0.08265	923.356	0	8801.73	3238.82	2326.35	0	2439.98	1169.75	0	0	0	3774.45	0	3592.61	61796.3	3647.04	0	11876.3	0	3902.73	0	6701.67	0
0.50_471.2238m/z		471.224	2	0.503483	0.08265	95.2422	0	49762.8	26195.2	25818.8	35167	29235.9	85355.1	19522.5	58452.4	32756.8	36667.9	54632.3	23716.8	58870.5	24076.1	87260.5	18176.4	59631.2	51944.5	40523	86172.6	38547.4
0.50_477.7626m/z		477.763	1	0.503483	0.0314333	0	683.797	2888.75	25947.5	10228.6	40767.5	29004.4	16887.5	0	25103.8	0	0	0	0	50268.6	0	47446.9	0	0	2901.65	12162.4	8723.82	0
0.50_485.2484m/z		485.248	2	0.503483	0.0529833	2923.95	0	9451.73	40598.1	18895.4	70677.1	53892.9	117137	6405.98	53458.6	2107.49	8728.74	40196	3781.67	114517	3838.97	99346.6	0	55840.1	37641.1	15714.2	17049.5	14621.8
0.50_492.7166m/z		492.717	2	0.503483	0.0937167	0	0	0	41963.9	15960.9	0	19794.5	32215	0	77050.2	0	0	2316.67	2222.27	58448.3	2255.94	71766.8	0	16105.9	8430.58	0	31016.9	0
0.50_523.2191m/z		523.219	1	0.503483	0.0534833	0	0	3056.11	3399.81	0	15603.4	20161.2	61923.8	0	30718.9	0	456.927	0	1790.44	39619.4	1817.57	0	0	3339.56	0	0	0	0
0.50_760.4663m/z		760.466	2	0.503483	0.0748333	23946.1	0	477251	21759.2	58958.1	1.33739e+06	178549	744733	444256	1.64868e+06	1.86018e+06	1.0542e+06	526909	267892	67021.6	271951	399485	846074	2.33269e+06	60495.6	707998	295679	1.44083e+06
0.50_780.4218m/z		780.422	1	0.503483	0.0425	2333.9	0	74506.9	1476.41	16196.7	58455	30039.5	71128.4	44638.5	52772.6	89736	91567.3	63038	21220.2	6848.27	21541.7	107682	107441	130468	34529.4	79399.6	126054	128593
0.50_810.4515m/z		810.452	1	0.503483	0.0104833	4901.7	0	99653	8661.5	7495.4	46288.1	12054.8	32557.4	14083	63367.6	179510	84582.3	63802.7	46880.7	14167.5	47591	43993.2	83877.5	116125	13787.9	58439.2	50916	92183.1
0.50_830.5164m/z		830.516	1	0.503483	0.02155	26279.2	0	171591	28643.4	15783.8	137200	36187.1	107020	73113.3	159382	49327.6	198172	16404.3	157654	86190.9	160043	340.926	186828	6356.63	21533.9	106198	82411.8	93093.2
0.50_845.6837m/z		845.684	1	0.503483	0.135633	0	0	285188	44129.4	43799.3	46553.8	31360.5	31184.2	6935.74	33145.1	11931.5	4209.12	81125.9	19.4371	271539	19.7316	43050.7	0	620884	16251.5	53577	10218.1	83238.3
0.50_865.5072n	865.507	910.483	1	0.503483	0.1365	9686.21	0	571244	92380.6	173573	451560	318324	727977	402704	758694	775884	657974	808739	297496	269613	302004	516789	579214	833235	302761	531284	715083	555478			M+H-H2O, M+2Na-H, M+2Na
0.50_867.4485n	867.449	456.724	2	0.503483	0.272767	19825.5	0	390879	252980	196137	366982	272721	401663	55765.7	274269	58506.8	306828	341680	128942	918717	130896	199117	415832	129841	587026	179515	731863	85327.4			M+2H, M+2Na
0.50_906.4930m/z		906.493	2	0.503483	0.0748	0	0	80373.4	0	16717.8	89336.2	0	140269	17919.5	184847	153203	25838.8	71617.9	26662.5	31102.6	27066.5	34003.6	76821.4	214691	44951	59250	107103	59158
0.51_112.5188m/z		112.519	1	0.513967	0.0721667	751.826	0	0	10045.1	0	0	0	0	0	0	0	0	0	0	3073.64	0	0	0	0	0	0	0	0
0.51_364.2454m/z		364.245	1	0.513967	0.0314333	0	0	5476.63	3670.2	4966.73	7419.19	6137.97	9013.25	9019.34	16628.9	23114.5	0	46071.5	715.566	3734.81	726.408	19182.5	4544.43	19974.2	1168.19	5826.97	6073.6	20695.5
0.51_372.7468m/z		372.747	2	0.513967	0.146617	4656.3	0	8466.8	28718.8	0	179068	48992.8	44842.4	331882	117222	284607	15516.4	914788	10007.2	11757.6	10158.9	261412	238924	69661.2	0	132123	479620	380046
0.51_378.7693m/z		378.769	2	0.513967	0.08265	3013.58	0	6749.45	6643.86	0	34788.8	18468.7	34618.1	31781.6	61105.1	42008.4	20335.7	86676.6	3060.52	8222.02	3106.89	27910.5	21702.6	42079.2	0	28891.5	7628.28	41723.1
0.51_392.2532m/z		392.253	2	0.513967	0.1571	7656.45	396.209	70401.2	67216.8	1965.75	164076	79554.1	163688	63505	149214	136137	113636	122203	60997.6	111881	61921.8	115353	200084	151826	11063.2	95390.8	120668	107857
0.51_415.7544m/z		415.754	2	0.513967	0.638117	1.7317e+06	509.646	6.7639e+06	2.17554e+06	1.73091e+06	5.56447e+06	5.39547e+06	6.40919e+06	8.8879e+06	7.76923e+06	5.98532e+06	6.93831e+06	7.28184e+06	6.61059e+06	2.71669e+06	6.71075e+06	2.38768e+06	1.90828e+07	3.75236e+06	2.84442e+06	8.36045e+06	2.39259e+06	4.79521e+06
0.51_417.2623m/z		417.262	2	0.513967	0.459267	200807	267.212	1.07853e+06	388526	166417	854718	987050	1.13819e+06	898071	1.04051e+06	823904	1.07816e+06	1.10211e+06	828684	734335	841240	629032	2.15081e+06	650438	369660	1.05282e+06	739170	650406
0.51_423.7189m/z		423.719	1	0.513967	0.0616833	6238.1	0	78276.4	15184.1	6007.45	23312.5	28116.1	45527.7	25487.3	35802.2	46336.1	71645.1	29468.3	24770.4	57626.8	25145.7	35998	44498.2	62712.5	14812	56254.9	59401	70008.3
0.51_439.7592m/z		439.759	2	0.513967	0.08265	6962.69	0	77578.7	5888.2	26201.1	0	20482.8	14817.2	0	0	0	7358.28	21322.2	17633.3	99565.9	17900.5	0	19507.1	4082.68	113071	31672.7	171292	0
0.51_456.7639m/z		456.764	2	0.513967	0.0958	7863.28	0	75495.2	66451.4	38913.6	194525	76890.5	168257	8838.47	112090	12874.6	50320.2	133298	27102	67136	27512.6	37953.5	55095.7	90771.7	46316.6	57096.2	93060.2	39720.5
0.51_475.7401m/z		475.74	1	0.513967	0.0721667	3702.93	0	48204.6	58981.4	40631.8	104130	55219.8	155451	17982.6	108934	106583	16914.6	162372	16576.4	43987.5	16827.6	159910	113785	136885	76086.9	51608.3	163610	96339.2
0.51_477.2328m/z		477.233	1	0.513967	0.0425	33011.4	0	159628	80663.1	71042	198262	103971	231221	78308.2	206347	177604	162955	181318	82729.5	138219	83982.9	246449	137525	271720	89945.9	112569	255811	215862
0.51_490.2553m/z		490.255	2	0.513967	0.114683	2931.27	412.546	1831.66	31063.8	11615	51562	33744.3	84373.6	2822.26	18922.6	0	0	14625.4	4037.71	38726.9	4098.89	2552.42	36025.6	0	26156.1	3681.44	18350.8	0
0.51_500.2453m/z		500.245	2	0.513967	0.115183	0	0	81178.8	71305.5	10276.1	54015.7	52516	127228	22386	140554	59543.7	28742.7	127212	37723.7	134093	38295.3	114422	85817.2	121146	55196.3	45711.4	86022.7	42844.4
0.51_627.6000m/z		627.6	1	0.513967	0.0314333	31.1587	0	5902.31	1352.46	0	32523.8	148.087	30492.1	0	141021	222281	0	21418	0	994.661	0	22398.9	0	155398	744.54	0	0	0
0.51_760.4415m/z		760.441	1	0.513967	0.0314333	58563.2	0	420177	84531.5	85016.4	312752	131355	642799	341855	844996	1.29167e+06	685696	424955	213760	213008	216999	413916	367933	1.13566e+06	167491	537931	398591	875543
0.51_782.4481m/z		782.448	2	0.513967	0.0314333	19403.7	0	304488	22366.2	17164.6	189399	50246.2	334081	130777	298827	665600	338565	251855	83105.8	35273	84365	586097	454210	923321	84130	204917	302170	549851
0.51_810.4412m/z		810.441	1	0.513967	0.0616833	13131.5	0	178155	17058.1	18540.7	79917.5	67789.6	148669	104782	172888	341939	183951	115011	83619.8	48280.7	84886.7	117094	186009	305142	43306.5	140921	101486	175119
0.51_839.5039m/z		839.504	1	0.513967	0.0430167	6615.21	0	137073	19098.8	46820	52446.8	57959.8	92016	89466.8	111328	98440.9	190242	156861	86990.2	53288.7	88308.2	141818	209307	158398	64946.7	178493	225672	104443
0.51_925.5751m/z		925.575	1	0.513967	0.02095	6.5855	0	26100	0	3447.4	0	1625.79	0	28114.8	0	45629.9	61044.3	0	31207.1	1163.33	31679.9	27613.3	89106.1	100927	15929.2	30732.1	38461.1	60819.1
0.52_190.0806n	190.081	173.077	1	0.524433	0.220367	18471.6	719359	533.376	2455.67	21945.5	740.826	567.434	2677.46	1475.26	2413.29	3272.66	2054.66	0.605408	3211.59	444.049	3260.25	3100.81	0	0	839.246	2360.18	0	0			M+H-H2O, M+2Na-H
0.52_351.2160m/z		351.216	1	0.524433	0.0721667	533.967	0	3762.08	0	12476.1	0	3076.18	0	3466.96	0	0	11874.5	31585.4	566.826	1181.44	575.414	14562.1	19050	0	28870.3	3445.28	63200.9	2013.3
0.52_426.2445m/z		426.245	2	0.524433	0.0931333	15545.7	584.432	86623.1	66941.7	26060.1	88978.7	63726.5	147867	20504.9	125806	54439.8	81534	147840	32946.3	103217	33445.5	82513.5	137844	105984	95358.4	69286.2	159505	68533
0.52_434.3413m/z		434.341	1	0.524433	0.08265	4500.64	0	5768.91	15895.7	0	0	34822.4	7102.81	160.256	879.451	0	0	686.875	880.118	0	893.453	0	0	0	0	0	0	0
0.52_436.7775m/z		436.778	2	0.524433	0.564083	373705	3637.22	615821	293893	471387	1.01385e+06	787314	953442	448856	576785	223080	483822	1.10064e+06	446918	167809	453690	251581	2.30894e+06	262587	837061	660591	351745	253990
0.52_437.7488m/z		437.749	2	0.524433	0.53265	118855	0	2.58026e+06	382189	1.64812e+06	235038	492088	325356	299280	224613	99484.5	2.48083e+06	332500	599235	2.92284e+06	608314	303136	3.36644e+06	126101	5.17313e+06	1.78346e+06	3.1527e+06	151911
0.52_446.7358m/z		446.736	2	0.524433	0.250633	13250.5	0	244418	123398	120072	90288.6	158991	127923	48644.5	77222	25603.9	69748.2	150881	68761	611757	69802.9	55688.7	191913	35842.8	372241	114607	420520	11177.5
0.52_451.7397m/z		451.74	2	0.524433	0.08265	214.446	877.055	8501.86	30776.4	4940.29	17215.5	24486.8	38037.6	14356	78883.6	26856.1	512.424	38539.6	10154.9	56014.1	10308.8	87558.6	17605.4	39719.8	3927.1	1416.53	43066.3	19635.7
0.52_471.2494m/z		471.249	2	0.524433	0.250617	19806.8	0	184942	101005	237457	188371	154488	265431	100980	314060	91906.5	114180	183392	145029	260792	147226	329482	104096	163696	192343	146453	346987	147177
0.52_478.2068m/z		478.207	1	0.524433	0.02095	6604.01	0	34715.9	13538.8	7047.42	37208	23472.3	64993.8	21206.2	46087.1	49742.2	36749.5	49372.1	13236.5	29962.4	13437	45312	30436.3	46882.7	21818.9	29566.1	53095.7	47011.3
0.52_503.1924m/z		503.192	1	0.524433	0.0616833	0	0	19720.8	24094.6	9337.47	47858	43445.9	86071.8	6563.71	55502.2	10544.2	26796.8	36935.8	9887.16	55739.8	10037	52139.3	39031.9	65128.3	24139.8	13826.4	60661.4	27822.8	LMFA07010774	Acevaltrate	M+Na	C24H32O10	94.7512
0.52_627.3494m/z		627.349	1	0.524433	0.13505	0	0	165618	4233.57	9207.68	79959.9	51441.7	156659	113882	222524	335617	186173	111251	80242.5	34046.5	81458.3	118352	173831	283942	39422.7	185514	93734.9	232539
0.52_700.4526m/z		700.453	1	0.524433	0.146117	54364.5	0	225401	54054.3	121921	71181.7	147311	245349	149580	232736	226990	242958	339157	84924.1	19670.6	86210.9	266310	187009	308268	231773	204234	366658	242109
0.52_789.4722m/z		789.472	1	0.524433	0.0616833	26188	0	203532	63778.5	34542.6	108705	136799	226963	151790	244951	321876	260430	143312	83304.5	205129	84566.7	145070	205658	256844	115315	215507	220890	217365
0.52_806.4202m/z		806.42	1	0.524433	0.02095	10821.1	0	66174.2	7340.63	6769.41	34461	25188.4	74192	69835	74610.2	242322	142339	59565.8	24515.9	19253.3	24887.3	122414	116311	194502	39453.2	106085	212373	131398
0.52_820.5938m/z		820.594	1	0.524433	0.0721667	1903.75	0	126178	21187.8	32049.3	91900.2	76090.1	214175	69376.9	170965	228474	124500	160786	42848.6	47921.9	43497.8	96797.6	112980	210240	90447.8	105393	178686	198840
0.52_845.4832n	845.483	846.491	1	0.524433	0.0721833	14991.6	0	318432	67302.9	106261	102175	166400	287278	298546	320264	279974	388764	373175	144331	138697	146517	407956	490419	322703	261375	296010	433430	276025			M+H, M+2Na-H
0.52_929.7561m/z		929.756	1	0.524433	0.0616833	0	0	0	1025.76	0	0	50441.3	111362	0	0	0	0	0	0	13780.2	0	0	0	0	0	0	0	0
0.53_166.9547m/z		166.955	1	0.534917	0.103617	24336.6	8117.43	8774.8	8342.29	10257.2	10606.3	8073.95	14230.1	4272.27	9066.82	4081.92	11507.2	4238.61	7738.09	10912	7855.33	10303.1	7751.17	11866.7	13647.3	9671.39	20627.1	9129.95
0.53_250.0924m/z		250.092	1	0.534917	0.114083	0	46103.7	0	0	678.406	0	0	0	0	0	0	0	0	0	0	0	0	0	0	0	0	0	0
0.53_329.2468m/z		329.247	1	0.534917	0.08265	0	0	21365.4	0	1668.32	0	3519.27	0	0	0	0	28677	0	1014.52	66954.4	1029.89	0	38672	0	37609	13802.5	48476	0
0.53_369.2092m/z		369.209	1	0.534917	0.167983	7462.45	0	178078	83055.6	153123	263600	144847	277227	123718	206075	234856	179856	656708	58990.9	7459.1	59884.7	453021	318920	163975	236647	136771	545226	222331
0.53_371.2206m/z		371.221	1	0.534917	0.114083	17545.3	0	53393.9	22156.6	19735.3	73708	54607.3	96334.9	53018.2	77702	93139.8	64581.8	77496.8	35955.2	17835.3	36500	48555.2	81724.1	59533.5	26786.8	68964.9	74534.7	57333.6
0.53_464.2032m/z		464.203	1	0.534917	0.0314333	2017.91	0	38766.8	31307.1	6848.57	48589.6	26563.7	59358.8	11058.5	49695.9	38576.3	31364.8	35935.5	20599.5	89360.7	20911.6	36629.8	42585.3	48710	39552.3	36780.4	73153.6	34880.4
0.53_485.2283m/z		485.228	2	0.534917	0.02095	1658.24	0	7235.82	22314.6	12907.3	13510.7	19548.8	34495.3	5841.94	17457.2	0	4007.66	19422.7	3435.37	33885.9	3487.42	33095.5	0	13584.8	18033.8	10486.8	3457.25	2839.35
0.53_652.4373m/z		652.437	1	0.534917	0.0314333	8971.63	0	87874.3	11076.5	6527.16	60142.3	33838.2	91574.7	48602.2	100792	119795	93377.7	50608.3	47430.4	33983.9	48149	50470.3	84143.3	122842	37426.2	78711.4	65690.6	103806
0.53_703.4670m/z		703.467	1	0.534917	0.0616833	9620.81	0	58803.1	19595.8	3253.33	43417.9	26557.3	55827.2	83608.8	102833	291120	69115.6	129565	21298.1	17253.9	21620.8	106495	158083	143044	19182.2	132925	106803	252172
0.53_720.6092m/z		720.609	1	0.534917	0.0721667	0	0	38858.6	1306.22	0	16948.4	18606	37469.3	47381.5	53177	247239	126743	59864.8	27767.4	56270.8	28188.1	54672.4	54493.2	198411	0	81100.1	1821.2	199261
0.53_746.4254m/z		746.425	1	0.534917	0.08265	13046.5	0	305839	21967.3	72075.4	154411	120288	260750	191990	263782	391192	295317	226910	110569	86629.2	112244	178462	367538	373809	99356.3	247612	241057	266154
0.53_751.5210m/z		751.521	1	0.534917	0.0209667	937.086	0	48783.9	0	7429.91	28464.9	8512.6	3758.53	68151	44270.8	99043.1	76500.8	44532.3	13458.6	17834.9	13662.5	77256.6	99796	100037	33583.7	35078.8	73840.3	76028.1
0.53_758.3516m/z		758.352	1	0.534917	0.0209667	0.138426	0	61038.7	2810.39	0	68353.4	12286.6	52032.8	63701.6	64110.1	123876	90129.4	32871.3	29866.3	2506.93	30318.8	58330.5	134418	122423	2024.47	84621.1	57719.1	123251
0.53_774.4572m/z		774.457	1	0.534917	0.1036	6212.43	0	140768	15908.5	31977.3	88308.7	68194.5	125268	102941	153425	149418	158738	106842	47250.5	93140.3	47966.4	94899.4	177459	186685	68370.5	117146	149966	152297
0.53_776.4926m/z		776.493	1	0.534917	0.0617	5022.54	0	90976.1	3582.59	20418.3	33203.6	30067	30335.6	103558	64231.5	114156	80322.4	82601.5	39841.1	19158.9	40444.8	67273.8	116592	58003.1	29079.7	63792.4	82820.9	72637.8	LMGP02040016	1-(6-[3]-ladderane-hexanyl)-2-(8-[3]-ladderane-octanyl)-sn-glycerophosphoethanolamine	M+2Na-H	C43H74NO6P	83.8633
0.53_780.4582m/z		780.458	1	0.534917	0.0314333	5456.41	0	51679.3	9086.81	5753.12	23172.8	23139.8	55822.3	51527.9	65036.4	74172.4	79658.2	32126.4	27357.6	15860.6	27772.1	52137	70870.9	92767.9	28148.6	49322.5	112120	103415
0.55_177.1048m/z		177.105	1	0.5454	0.0721667	1526.34	50238.5	0	0	291.349	0	0	0	0	0	0	0	0	0	0	0	0	0	0	1321.98	0	0	0
0.55_307.0969m/z		307.097	1	0.5454	0.114083	16574.1	75392.8	0	21564.3	37983.6	0	2553.42	8950.07	3079.24	0	0	4054.8	0	24125.3	16074.5	24490.8	0	0	0	15063.4	0	25340.3	0	HMDB31870	gamma-Glutamyl-S-(1-propenyl)cysteine sulfoxide	M+H	C11H18N2O6S	87.3888
0.55_372.7629m/z		372.763	2	0.5454	0.0617	4899.85	0	18122.6	4489.6	1417.82	11087.5	5056.59	5210.31	23113.5	18836.8	40003.5	4386.8	48654.4	1564.75	9994.18	1588.46	19754	22338.9	11720.7	2265.19	15437.8	66256.8	44343.1
0.55_424.2416m/z		424.242	1	0.5454	0.0512167	8434.23	0	67519.2	14822.4	13235	32813.5	29104	62012.8	35580	57602.8	79880.2	61381.8	37779.1	18724.8	52491.6	19008.5	62406.7	85712.7	71137.4	37282.7	46328.4	74009.2	42938.1
0.55_466.2770m/z		466.277	2	0.5454	0.0617	0	0	11694.3	19040.8	1970.08	4684.95	10291	11518.2	3659.81	9024.15	0	0	0	5538.19	66683.6	5622.1	11249.5	0	0	17163.9	6658.67	15893.1	0
0.55_477.2746m/z		477.275	1	0.5454	0.0931333	29066.1	0	141599	59733.5	27176.7	125952	72804.2	167889	92889	154783	238822	184686	120713	56889.7	111849	57751.7	217300	279505	246970	82759.3	151178	298233	217464
0.55_482.2374m/z		482.237	2	0.5454	0.0617	0	0	2325.29	4447.8	959.679	19028.6	15604.4	31362.4	0	46084.8	24239.6	3494.98	22853	4542.78	20250.4	4611.61	21693.9	8931.08	35755.2	4760.7	2262.65	9228.83	11109.5
0.55_484.2455m/z		484.246	2	0.5454	0.0617	2904.08	0	4259.01	26778.7	12392.9	21808	43804.5	72853.9	7605.79	60873.2	13153.1	0	49640.2	13698.6	55258.7	13906.1	46092.6	0	22976.9	45198.8	0	45327.8	7023.89
0.55_703.4198m/z		703.42	1	0.5454	0.0931333	1621.22	0	93075.8	11209.4	23961.5	64069.5	72126.1	64362.3	125219	167018	347846	118064	186984	25755	16759.3	26145.2	124648	240941	201709	18262.8	180737	146227	293548
0.55_732.4475m/z		732.448	1	0.5454	0.0931333	53500.7	0	298463	30883	30188	186951	123208	261887	283816	456442	1.29629e+06	365152	421252	118269	62791.5	120061	583801	501617	620788	43194.8	316025	350289	963800
0.55_742.5627m/z		742.563	1	0.5454	0.135633	2453.45	0	286858	87187.5	57040.1	334685	256687	554238	266534	541555	476185	240472	820209	182903	141294	185675	219425	323743	582786	63292.3	251395	155945	469401
0.55_753.5735m/z		753.574	1	0.5454	0.115183	18944.8	0	525800	137406	27994.3	433966	317281	788483	567113	1.14984e+06	1.29804e+06	664442	686908	310201	55212.7	314901	553759	514378	1.30828e+06	102717	575996	370387	1.017e+06	HMDB01060	Ubiquinol 8	M+Na	C49H78O4	88.0476
0.55_764.4209m/z		764.421	1	0.5454	0.1036	23367.6	0	347026	25376.2	60906.1	129204	111721	265993	254742	237386	425374	351404	244845	119436	85926.9	121246	292685	452416	393028	139123	331868	395698	433229
0.55_764.6538m/z		764.654	1	0.5454	0.0721833	830.131	0	7887.27	3219.9	1818.02	20011.6	32725.2	22986.7	11564.3	39944.7	56969.7	15727.8	9271.47	7808.33	82933.5	7926.64	17802.5	0	19073.9	32858.7	12082.1	13159.9	31114.2
0.55_798.6296m/z		798.63	1	0.5454	0.0512167	2796.35	0	32598	13102	6991.83	25158.6	27936.1	33335	43086.3	37888.7	128400	69288	50680.8	18083.2	73583.3	18357.2	41796.3	53948.5	86276.3	12681.5	51260.2	71602.3	73998.2
0.55_804.6328m/z		804.633	1	0.5454	0.0512167	3634.24	0	20404.3	6959.79	1813.59	0	5443.54	17025.7	24504.6	0	90369.8	37935	26751.4	6460.65	59901.8	6558.54	0	0	88441	775.34	34602.8	54702.9	69073.8
0.55_808.4390m/z		808.439	1	0.5454	0.0616833	18374.7	0	219047	23364.5	29053.9	71586.8	54451.3	168514	129852	189256	350230	274756	155832	60850	51062.1	61772	300553	251620	454329	68053	252664	263221	412476
0.55_824.6056m/z		824.606	1	0.5454	0.156133	14490.5	0	353486	163072	27336.5	296039	366000	456718	295210	486673	665993	351036	502358	192954	116059	195877	276867	206060	428875	51227.5	508983	210110	527700
0.55_84.9324m/z		84.9324	1	0.5454	0.0407333	1447.28	711.749	3540.83	1947.36	845.502	1142.26	1012.56	1972.19	1437.18	2986.22	4393.91	4503.13	2562.01	588.822	2952.43	597.744	2660.43	2416.68	1790.82	1286.64	1947.62	5991.97	2555.36
0.55_884.5298m/z		884.53	1	0.5454	0.230067	75810.8	0	1.27601e+06	145088	383327	696087	708792	1.03024e+06	952481	1.17854e+06	1.25936e+06	1.47503e+06	1.22257e+06	685866	662441	696258	1.43859e+06	2.24343e+06	1.43126e+06	641010	1.36276e+06	2.23808e+06	1.34828e+06
0.55_918.5454m/z		918.545	1	0.5454	0.14565	4865.02	0	146255	38396.9	55012.7	231996	169922	239162	137612	223474	123697	164019	213038	69376.1	133478	70427.3	99660.8	157153	166030	90979.3	215507	115080	57004.3
0.55_932.4838m/z		932.484	1	0.5454	0.0419167	0	0	119497	8284.64	15946.6	22410.4	22217.9	81920.6	62346	47874.1	17271.7	47022.2	37966.4	33941	50102.3	34455.2	14050.5	31341.8	49234	54927.1	82069.7	103493	33968
0.58_300.1990m/z		300.199	2	0.57565	0.114083	83890.4	1319.78	40444	55148.2	80407	36532.2	43314	38594.1	30328.8	39037.8	39647.5	36661.8	29951	26756.5	67846.3	27161.9	44138.6	0	32144	61625.3	26493.4	37968.3	22259.1
0.58_384.7719m/z		384.772	1	0.57565	0.0617	30194	0	6925.46	0	21289	9905.11	0	0	9073.68	0	0	16068.2	20064.5	8469.54	7.94739	8597.86	10714.9	8769.65	0	8088.92	19876.4	57997.8	3439.42
0.58_441.7901m/z		441.79	2	0.57565	0.08265	34024.7	0	4790.17	2355.6	31464.5	0	2588.52	0	3911.65	0	0	4023.68	0	5392.24	4391.29	5473.94	57.1641	0	0	17919	3344.7	7543.27	0
0.58_484.3506n	484.351	485.359	1	0.57565	0.135033	312989	83065	213745	156981	297510	152687	137480	125754	195749	101711	112132	195814	236865	151597	186522	153894	77627.4	0	55646.3	291283	166412	198545	79933.5	HMDB34516	3b,18b-3-Methoxy-11-oxo-12-oleanen-30-oic acid	M+H, M+2H	C31H48O4	84.1038
0.58_585.3741m/z		585.374	1	0.57565	0.114083	144812	0	191727	124286	113780	51303.5	76071.1	140203	122251	146559	42433.3	83290.3	154740	101623	78072.3	103162	68967.9	0	69089.3	139720	90665.7	115791	100814
0.58_599.3915m/z		599.392	1	0.57565	0.124567	258906	0	214232	175487	288689	202299	193471	203200	173298	196720	176990	224761	259615	153764	224602	156094	139375	7163.31	124815	294788	185055	190935	144485
0.58_627.5988m/z		627.599	1	0.57565	0.0419167	0	0	0	0.0459329	0	0	1647.41	23159.5	2184.06	68596.9	165435	6651.37	30084.2	3911.83	0	3971.1	0	0	0	0	20867.2	10646.1	63011.8
0.58_660.4250m/z		660.425	1	0.57565	0.0931333	29095.2	0	70692.1	15332.3	57027.6	8213.28	29470.4	42534.2	22006	33548.1	14234.6	20142.1	110951	11663.3	3232.03	11840	70081.5	0	31921.5	96191.3	60898.5	96084	39165
0.58_699.4054m/z		699.405	1	0.57565	0.08265	34094.3	0	77249.5	5824.3	46781.1	34061.6	36853.5	32225.1	59039.4	43064.9	55689	111760	67063.3	32650.7	22365.7	33145.4	36917.5	31629.1	62308.1	78169.1	74933.9	79170.3	51691
0.58_730.4277m/z		730.428	1	0.57565	0.188933	22979.7	0	382058	27842.9	126900	187511	164119	301310	208802	506883	891354	426175	398373	110718	151202	112396	403376	384182	846210	142497	345708	321904	630963
0.58_731.5213m/z		731.521	1	0.57565	0.0721667	18079.5	0	204232	19289	24238.6	23826.1	32516	36436.6	53835	77044.8	287827	136059	101110	56006.2	39536.8	56854.8	87483.3	146187	215487	48376	88038.7	101373	184831
0.58_733.4423n	733.442	778.465	1	0.57565	0.167067	20326.9	0	418374	34473.5	110216	220071	160790	311221	399160	407540	809262	460918	442817	132211	110509	134214	395777	537019	625255	166256	483616	470209	533217			M+H, M+2Na-H
0.58_885.4363m/z		885.436	1	0.57565	0.0617	0	0	19170.5	1826.67	12722.7	261.116	16007.9	22444.3	50700.1	23321	85470	48019.1	56672.3	27910.7	11250.4	28333.6	22617.6	55926.6	25958.9	11387.2	41098.9	21091.4	41738.8
0.58_893.7494m/z		893.749	1	0.57565	0.0721667	0	0	0	5361.43	0	57641.8	35374.3	50870.5	0	0	0	0	0	0	10071.9	0	0	0	0	0	0	0	0
0.58_904.5895m/z		904.589	1	0.57565	0.0826667	9071	0	121119	27487.7	37948.7	105103	97645.5	200765	153518	283900	228932	120031	167115	106275	99413.1	107886	133105	43709.4	201915	73891.3	182007	106670	167365
0.58_95.0851m/z		95.0851	1	0.57565	0.167067	9360.03	13562.7	864.531	0	4954.48	0	0	0	2531.12	0	0	1625.68	0	4154.2	2318.13	4217.14	0	0	0	8526.71	4459.97	8265.24	0
0.59_1013.7849n	1013.78	529.882	2	0.586133	0.14565	1.21495e+06	0	2.71297e+06	643079	200722	5627.59	1.90984e+06	2.25019e+06	773482	3.17031e+06	18.6122	33372.7	2.59539e+06	617569	220476	626926	355341	0	337018	1.11935e+06	111152	137775	1.19642e+06			M+Na, M+2Na
0.59_140.1425m/z		140.142	1	0.586133	0.0721667	11398	0	9388.9	0	24634.9	0	0	0	0	0	0	3020.16	0	0	0	0	0	0	0	0	0	153224	0
0.59_157.1687m/z		157.169	1	0.586133	0.1141	122125	0	129713	19047.3	268201	65436.7	23965.6	57242.9	19117.2	0	5528.69	104421	12.3579	8670.15	0	8801.52	18.8133	0	0	6623.27	42487.7	1.49104e+06	0
0.59_241.2026m/z		241.203	2	0.586133	0.103617	40473.6	2602.68	37230	22703.6	47319.1	18891	42018.3	28894	25150.6	9639.27	42739.3	29678.5	39315.3	27885.6	53323.6	28308.1	22875.1	0	20013.3	60803.5	24861.2	50050.9	27577
0.59_358.2729m/z		358.273	1	0.586133	0.0931333	182857	42707.6	248410	139184	279674	189204	171710	270727	109195	270976	218924	156950	306332	142254	150524	144409	253662	0	231144	226827	106942	183085	294523
0.59_383.9576m/z		383.958	1	0.586133	0.135167	365431	0	440990	178132	5518.47	0	201739	291702	71540.2	476513	0	0	202892	51708.7	5192.39	52492.2	24275.8	0	21629.9	153393	0	0	123070
0.59_384.0142m/z		384.014	1	0.586133	0.0524	12712.8	0	2771.85	3723.43	0	0	5588.19	9130.74	0	13907.7	0	0	548.344	0	0	0	0	0	0	2016.54	0	0	0
0.59_384.6258m/z		384.626	1	0.586133	0.0524	64080.9	0	75829	18064.3	0	0	10297.2	39620.5	0	81582.5	0	0	0	0	0	0	0	0	0	0	0	0	0
0.59_405.8068m/z		405.807	2	0.586133	0.1666	1.95774e+06	411.456	2.81261e+06	792027	348537	306459	1.94957e+06	2.49536e+06	1.47262e+06	2.8116e+06	224233	328046	2.37995e+06	823728	617191	836209	1.15196e+06	0	586241	1.39313e+06	489641	811727	1.5157e+06
0.59_405.8667m/z		405.867	2	0.586133	0.0931333	45747	795.512	28271.6	23763	5958.12	2177.48	42362.1	58415.2	12691	50558.2	0	5492.94	38377	10100.1	6149.61	10253.1	9792.41	0	0	22691.1	3193.65	2647.52	9048
0.59_415.6494m/z		415.649	1	0.586133	0.0628833	172382	0	176973	56613.1	0	4190.21	105861	132199	53441.7	189458	206.105	14425.9	95808.1	36571.2	20143.4	37125.3	22678	1568.74	17050.8	92191.4	6749.6	5438.54	52455.7
0.59_415.9834m/z		415.983	1	0.586133	0.0524	109542	0	121668	29174	0	0	53279.5	93663.3	0	92150.1	0	0	29706.6	15338.2	0	15570.6	0	0	0	61494.1	0	0	20873.1
0.59_421.6529m/z		421.653	1	0.586133	0.0628833	228119	0	310973	80604.8	0	0	102134	141760	26566.9	295349	0	0	117690	19382.2	0	19675.8	0	0	0	83640.2	3226.93	0	52987.5
0.59_421.9869m/z		421.987	1	0.586133	0.07335	241074	0	282962	73445.3	0	0	70840.4	124686	15275	229546	0	0	48653.1	11015.1	0	11182	0	0	0	51852.3	0	0	24404.9
0.59_422.3208m/z		422.321	1	0.586133	0.0628833	80413.2	0	75625.2	25058.4	0	0	25375.5	53994	0	71865.6	0	0	0	0	0	0	0	0	0	14650	0	0	0
0.59_428.9821m/z		428.982	1	0.586133	0.0419167	48799.9	0	33212.7	4630.57	0	0	0	12202.1	0	32858.3	0	0	0	0	0	0	0	0	0	15400.7	0	0	0
0.59_429.3144m/z		429.314	1	0.586133	0.03145	57607.5	0	79969.1	32780.6	1677.84	0	26289	33305.3	4793.54	73991.4	0	0	22094.9	11761.4	2369.63	11939.7	0	0	0	26102.6	0	0	4767.48
0.59_453.2700m/z		453.27	1	0.586133	0.103617	28182.3	0	110926	35616.4	20126.7	37994.5	54923.3	85977.8	40434	93081.5	31007.5	48863.9	58107.4	44196.9	46924.2	44866.5	58402.9	0	54130.7	36507.9	58060.1	89345	76272.1
0.59_453.6787m/z		453.679	1	0.586133	0.0419167	102077	0	62517.5	14372	0	0	21330	36826.9	0	62522.4	0	0	12042	0	0	0	0	0	0	0	0	0	7013.29
0.59_459.3469m/z		459.347	1	0.586133	0.13505	155706	0	237965	89638.4	0	0	46301.2	72227.8	3583.59	171547	0	0	47572	13145.5	0	13344.7	0	0	0	53636.1	0	0	18912.7
0.59_459.6820m/z		459.682	1	0.586133	0.08265	107409	0	129853	44264.9	0	0	30756.2	52980.2	9424.11	129616	0	0	22285.9	8072.85	0	8195.17	0	0	0	38535.9	0	0	24242.7
0.59_461.8568m/z		461.857	1	0.586133	0.08265	119387	0	183498	15239.7	22351.4	0	73837	84935.7	65281.3	97786.1	0	4256.57	112287	48944.1	10700.7	49685.7	17404.5	0	10870.6	76063.6	9190.7	1653.31	42859
0.59_462.3492m/z		462.349	2	0.586133	0.217817	2.47532e+06	1.21041e+06	4.00822e+06	1.08073e+06	510923	230784	2.50435e+06	3.09569e+06	1.82928e+06	3.82225e+06	114098	294739	3.11631e+06	1.11554e+06	623959	1.13245e+06	1.13056e+06	21646.4	763794	1.75819e+06	565645	884948	1.95235e+06	LMGP06020066	PI(O-20:0/21:0)	M+2H	C50H99O12P	98.1922
0.59_462.4136m/z		462.414	2	0.586133	0.0419167	37901.9	0	16848.4	8530.91	1214.43	0	44994.7	54269.2	14262.3	67311.7	0	0	41315.3	5702.29	2145.89	5788.69	11926.7	0	0	23165.9	296.392	2034.9	14909.9
0.59_466.6734m/z		466.673	1	0.586133	0.03145	37138.1	0	73921.8	0	0	0	0	16574.7	0	33639.8	0	0	0	741.888	0	753.129	0	0	0	15788.2	0	0	0
0.59_467.0081m/z		467.008	1	0.586133	0.03145	27638.3	0	34253.5	0	0	0	0	7709.23	0	17596.9	0	0	0	0	0	0	0	0	0	4288.82	0	0	0
0.59_473.4045m/z		473.405	1	0.586133	0.03145	7875.9	0	3773.57	1811.47	0	0	19234.6	14535.6	5753.02	9958.22	0	528.479	16828.1	3308.59	1744.69	3358.72	4967.64	0	2592.37	7286.2	0	0	5263.53
0.59_491.0391m/z		491.039	1	0.586133	0.03145	68403.1	0	77796.1	17933.4	0	0	0	0	0	21712	0	0	0	0	0	0	0	0	0	11177.9	0	0	0
0.59_491.3731m/z		491.373	1	0.586133	0.07335	86253.3	0	67556.7	23745.2	6859.13	0	35204.5	45706.8	6057.89	85075.9	0	0	8628.38	4748.5	0	4820.45	0	0	0	33150.6	0	0	0
0.59_498.7007m/z		498.701	1	0.586133	0.03145	32593.5	0	0	9267.47	0	0	0	7295.46	0	0	0	0	0	0	0	0	0	0	0	0	0	0	0
0.59_518.8255m/z		518.825	2	0.586133	0.0721667	47928.8	0	137103	45024.1	27787.4	7332.16	39325.6	87831	66154.3	80681.7	0	37018.6	45808.5	52530.8	11283.5	53326.7	34155.4	0	36662	54420.7	25668	46822.1	89352.6
0.59_518.8916m/z		518.892	2	0.586133	0.156133	2.1389e+06	0	3.95299e+06	988060	203378	12783.5	2.03875e+06	2.61189e+06	1.23746e+06	3.67072e+06	0	78691.3	2.55257e+06	845894	317419	858711	539260	0	484795	1.44118e+06	215962	250516	1.54406e+06
0.59_518.9606m/z		518.961	2	0.586133	0.03145	24696	0	24216.6	6948.44	0	0	26141.3	40914.5	809.066	58663.6	0	0	23493.7	1762.44	0	1789.14	2326.11	0	243.75	16480.3	11.3684	0	5924.25
0.59_526.4014m/z		526.401	1	0.586133	0.03145	21389.3	0	32992.8	0	3437.4	0	17843.1	28294.3	10607.4	24563	0	0	24572.8	7360.33	1716.2	7471.85	8638.51	0	3252.61	11912.1	1538.35	0	12634.1
0.59_529.0716m/z		529.072	1	0.586133	0.03145	32921.7	0	17825	0	0	0	0	0	0	0	0	0	0	0	0	0	0	0	0	0	0	0	0
0.59_575.4346m/z		575.435	2	0.586133	0.14565	1.00986e+06	0	2.0095e+06	496051	34794.1	5634.37	762863	1.06742e+06	345293	1.76624e+06	17743.2	20963.2	920539	270569	81126.4	274669	100935	0	142751	548096	44270.1	35141.9	600106
0.59_580.3597m/z		580.36	1	0.586133	0.0721833	21633.1	0	32260.9	474.974	26442.6	20688.6	24769.5	27200.2	45257.4	45985.5	69741.7	51892.3	88845	13276.2	5857.64	13477.3	66961.9	68279.2	86405.5	52705.7	39243.3	77316.1	53542.3
0.59_583.3265m/z		583.326	1	0.586133	0.114083	24462.9	0	110492	12540.9	22545.8	64639.4	47316.6	81116.4	79158.1	127079	159791	80502.3	96237.1	47603.7	27831.9	48324.9	70622.6	26446.3	130618	34065.5	79407.4	66126.8	120301
0.59_586.3550m/z		586.355	2	0.586133	0.07335	22643.9	0	75304.9	7428.02	15586.1	0	19787.1	43587	23138.2	37474.6	0	0	30760	15603	9346.94	15839.4	14838	0	30849	29281	12315.4	7911.83	41038.4
0.59_611.4532m/z		611.453	1	0.586133	0.0419167	27438.3	0	35711.3	12132.5	34712.2	8645.01	23209.8	51148.7	9099.25	46145.4	7121.36	10301.6	55352	11958.1	12196.1	12139.3	26943.4	0	8667.93	9937.59	9265.98	0	45251.3
0.59_622.9724m/z		622.972	2	0.586133	0.0628833	323193	0	414834	146701	44257	44114	275928	349227	148224	399700	48245.9	135004	276430	78507	34449.3	79696.5	107507	178662	86446.8	223765	67775	195306	171913
0.59_624.3972m/z		624.397	1	0.586133	0.0524	1512.31	0	44771.6	13859.2	9644.77	27817.1	27200.6	30702.9	32108	48598.7	60398.5	41443.5	44852.8	12189.5	6676.93	12374.2	40656.2	63690.9	48466.2	19429.1	42200.5	21375.8	53730.1
0.59_627.4612m/z		627.461	1	0.586133	0.1036	5910.58	0	155090	8849.24	6109.12	94768.9	43638.7	131982	116022	227613	517071	200999	85898.2	57559.6	30174.1	58431.7	134797	287535	331266	27643.9	170211	85065.2	276418
0.59_631.9768m/z		631.977	2	0.586133	0.0721667	347177	0	821690	103682	2469.22	0	199950	352240	77701.6	740064	0	0	305541	45783.3	10081.5	46477	20362.9	0	5593.26	171615	5038.08	0	208389
0.59_653.9606m/z		653.961	2	0.586133	0.0419167	78302.9	0	150632	34871.9	3305.93	4827.49	55554.3	101396	19344.6	185918	31357.6	17442	57534.7	10993.6	10816.4	11160.2	4754.51	27883.3	15010.1	52607.3	8575.48	4725.14	30305.5
0.59_688.5178m/z		688.518	1	0.586133	0.03145	37337.6	0	122388	0	0	0	18417.4	47616.5	4926.97	93241.5	0	0	40538.5	409.322	0	415.524	0	0	0	25538.7	1657.26	0	24737.9
0.59_689.0201m/z		689.02	1	0.586133	0.03145	24799.9	0	105413	0	0	0	0	25345.5	0	75892.1	0	0	31077.5	0	0	0	0	0	0	0	0	0	12262.2
0.59_697.4294n	697.429	698.437	1	0.586133	0.1141	57103.3	0	177244	41101.7	83404.5	65199.3	107352	132514	159387	206363	169914	135699	186195	87599.7	42575.1	88927	144504	67837.9	188302	135048	135629	172509	163786			M+H, M+Na
0.59_697.5254m/z		697.525	1	0.586133	0.1154	697274	0	1.60431e+06	319164	396085	250862	1.15112e+06	1.54562e+06	856538	1.91862e+06	313176	256761	1.9955e+06	364415	290224	369936	942797	47271.9	618156	745416	324499	589472	1.28328e+06
0.59_725.5201m/z		725.52	1	0.586133	0.0628667	0	0	84245.1	10894.6	0	62843.9	44381.3	55826.7	61579.4	86917.6	125198	80231.6	19099.2	14007.6	8841.87	14219.8	69657.8	141270	99966	5107.77	112714	128799	89895.9
0.59_734.3676m/z		734.368	1	0.586133	0.0524	9793.2	0	88457.7	9413.34	10261.9	40358.3	40827.7	53726.1	78857.4	113046	244385	118614	66642.9	30815.4	34046.7	31282.3	51225.2	102198	139936	13805.6	96952	44281.1	144305
0.59_746.4821m/z		746.482	1	0.586133	0.146983	45390.2	0	512098	77081.7	162907	375623	263759	561941	345705	540606	784303	570653	584952	220729	234913	224074	505900	541596	795794	204689	484372	503732	679235
0.59_769.4434n	769.443	792.406	1	0.586133	0.0721833	12411.2	0	221945	17759.2	30080.6	102206	103301	165951	143856	200760	225991	214152	133160	96732.9	85177.8	98198.6	98040.2	250151	246497	53094	230958	129161	241407			M+H-H2O, M+Na
0.59_806.4241m/z		806.424	1	0.586133	0.1036	15092.1	0	392895	22652.4	69096.3	149050	167777	247165	258369	209619	698671	572493	280427	93439.4	57370.5	94855.2	451726	1.0936e+06	575216	176366	453133	631614	810963
0.59_809.4784n	809.478	810.485	1	0.586133	0.103617	45093.3	0	441583	42660.8	82870.3	263179	255754	446879	260030	451455	551191	445898	322803	159712	197451	162132	270806	602076	450218	190995	301239	436341	464109			M+H, M+2H
0.59_826.4975m/z		826.498	1	0.586133	0.0617	18846.7	0	108805	15425.5	55663.8	64613.4	81357.6	113342	79357.1	86172.4	106652	148174	204230	35412.3	55316.4	35948.9	217802	147095	184563	94293.6	115687	177990	111850
0.59_826.6119m/z		826.612	1	0.586133	0.0209667	3006.05	0	54237.9	19323.8	1326.74	29460.1	42881	69012.9	27657.2	67728.6	101237	66704.9	36575.5	24277.4	59185.4	24645.3	39478.2	11979	31677.9	21912.4	35970.9	16735	129243
0.59_836.4364m/z		836.436	1	0.586133	0.0721833	7971.34	0	322865	18135.8	30892.2	85533.1	99065.7	121200	128042	194767	214420	319111	132227	133404	88607.9	135425	106999	270748	254214	89544.8	326846	305634	185281
0.59_848.4798m/z		848.48	1	0.586133	0.0617	9881.31	0	113248	21201.4	42921.8	51743.8	64092.9	86705.9	69481.4	118151	55291	117672	89503.4	61208.8	67812.6	62136.2	63110.8	67105.6	81755.1	59587.7	90407.8	95871.3	67036.7
0.59_854.4983m/z		854.498	1	0.586133	0.08265	7439.86	0	177642	22462.5	67895.3	144224	94182	299724	204845	243735	310883	240811	370573	97949.5	121143	99433.6	292404	267669	355061	128993	224729	296369	241652
0.59_859.5974m/z		859.597	1	0.586133	0.0931333	2856.28	0	283283	60093.5	66279.1	168412	157218	310678	142882	279916	212620	274287	189037	132955	101366	134969	131717	182936	234638	101272	199638	274448	217026
0.59_900.7007n	900.701	473.34	2	0.586133	0.177083	1.36442e+06	0	2.80436e+06	827468	466913	137531	2.33579e+06	2.60968e+06	1.41826e+06	3.4269e+06	28048.1	143838	3.20408e+06	813802	528495	826132	951626	0	558422	1.2709e+06	304974	794511	1.55241e+06			M+Na, M+2Na
0.59_915.5174m/z		915.517	1	0.586133	0.176967	8357.56	0	256318	21420.8	115096	141546	190721	253782	223587	170215	138922	325787	483766	107982	152035	109619	304177	179482	248811	216437	363891	466835	270844
0.59_923.5045m/z		923.504	1	0.586133	0.198633	9200.02	0	378029	77895.5	69654.2	338998	383881	727808	251758	553790	274946	267239	360899	248881	292941	252652	521412	67715	364567	175263	350521	634198	429184
0.59_929.5303m/z		929.53	1	0.586133	0.1036	0	0	122773	31544.6	57957.8	50304	179726	243997	48477.6	187358	179151	109437	250635	66644.9	303158	67654.6	309655	133453	213779	159091	176558	228381	258774
0.59_941.4930m/z		941.493	1	0.586133	0.156	2013.67	0	122178	19444	61766.5	142678	76734.9	158023	128413	239616	189978	123400	145333	127875	100975	129813	198169	116875	126519	96666.8	220742	301400	109009
0.59_945.4891m/z		945.489	1	0.586133	0.166617	10606.6	0	261416	40486.5	52314.1	179518	258545	378004	245261	514900	297340	143555	470272	130081	165961	132052	401965	237876	369731	124835	184564	114764	341926
0.60_1035.7679n	1035.77	540.873	2	0.596617	0.135167	318130	0	526810	167630	25828.7	0	459659	697912	185413	915152	0	1129.79	424448	167491	41231	170028	35463.6	0	55818.3	265003	2798.36	0	134799			M+Na, M+2Na
0.60_1073.7250n	1073.73	537.87	2	0.596617	0.14565	619106	0	888693	403820	66763.9	0	680801	741934	311559	1.01369e+06	0	1633.37	1.05368e+06	194350	17227.3	197294	204108	0	30960.5	353446	39270.7	8417.41	505490			M+2H, M+2Na
0.60_1126.8714n	1126.87	586.425	2	0.596617	0.135167	743201	3.34903	1.62014e+06	502810	52012.5	0	836284	1.18462e+06	271895	1.84153e+06	0	12382.4	961279	219292	60349	222614	97056	0	110872	535185	27452.5	25848	451594			M+Na, M+2Na
0.60_243.1936n	243.194	244.201	1	0.596617	0.345067	659139	392944	624723	330645	875855	777394	504462	592520	354488	539724	684879	546183	686625	450863	733422	457694	605517	0	718534	775808	391890	952433	464092			M+H, M+Na
0.60_308.9019m/z		308.902	1	0.596617	0.0838333	93734.6	1788.28	92680.7	30683.2	23102	0	72925.2	66173	22636.2	94618.3	0	0	61892.6	16783.8	4725.78	17038.1	19671.4	0	7178.19	49413.5	0	0	19928.6
0.60_340.5939m/z		340.594	1	0.596617	0.0314333	17044.6	0	0	0	0	0	6193.67	0	0	11852.7	0	0	0	0	0	0	0	0	0	3504.31	0	0	0
0.60_346.3160m/z		346.316	1	0.596617	0.0628833	15674.3	0	7369.05	4941.01	0	0	11021.7	12120.1	0	17937.4	0	0	1541.89	626.775	0	636.271	0	0	0	3232.75	0	0	0
0.60_346.5970m/z		346.597	1	0.596617	0.135167	241805	0	302498	116191	5006.41	0	196583	245783	72816.9	327764	0	0	184860	52361.4	12312.8	53154.7	37464.3	0	12089.8	122617	0	3749.83	95525.1
0.60_346.6506m/z		346.651	1	0.596617	0.0628833	8747.59	0	3266.18	2402.35	0	0	6368.66	7220.06	0	10837	0	0	1087.17	0	0	0	0	0	0	3236.86	0	0	0
0.60_346.9317m/z		346.932	1	0.596617	0.0628833	68946.3	0	67058	22172.4	0	0	43883	68217.4	9703.43	80970.8	0	0	22898.2	7484.98	0	7598.38	0	0	0	20788.5	0	0	8063.01
0.60_349.2653m/z		349.265	2	0.596617	0.1666	978785	645995	1.21768e+06	487086	258022	199012	896735	1.19301e+06	662521	1.25884e+06	135545	214317	1.15823e+06	496160	350520	503678	654143	0	385979	707565	234358	427332	800395
0.60_349.3197m/z		349.32	2	0.596617	0.0419167	18592.2	0	8304.69	3230.48	0	0	13761.9	17683.2	3426.44	13096.9	0	0.42223	9260.86	1197.86	861.201	1216.01	0	0	0	6844.02	4.32792	0	909.082
0.60_358.9128m/z		358.913	1	0.596617	0.0419167	27540.2	0	6747.56	0	0	0	0	0	0	0	0	0	0	0	0	0	0	0	0	0	0	0	0
0.60_359.7628m/z		359.763	1	0.596617	0.0931333	53308.4	0	62269.3	16497	20147	4916.38	47183.6	56685.9	37950.5	53851.5	0	5747.79	61288.6	37739.9	15247.1	38311.7	22119.5	0	0	69355.9	0	2695.36	26100.8
0.60_360.2562m/z		360.256	2	0.596617	0.135167	225684	0	239514	108374	102456	70584.4	277207	284933	196852	266356	44148.1	73136.2	410756	163255	123490	165728	115639	13156.7	94867.2	229103	55543	81823.4	185767
0.60_377.9546m/z		377.955	1	0.596617	0.114083	166051	0	162643	83934	6658.94	0	89096.7	132918	48713.4	141670	0	0	98417.2	43018.5	12778.5	43670.3	20237.2	0	0	56171.5	0	0	45360.6
0.60_378.6226m/z		378.623	1	0.596617	0.03145	20151	0	0	0	0	0	0	0	0	0	0	0	0	0	0	0	0	0	0	0	0	0	0
0.60_405.3143m/z		405.314	1	0.596617	0.07335	138797	0	223208	33425.9	30105.8	12045.5	105690	164305	94619.1	157287	0	29301.4	144723	48262.1	23710.9	48993.3	63626.2	0	30801.7	116013	39333.8	40671.7	91284
0.60_407.7747m/z		407.775	1	0.596617	0.0209667	2756.6	0	39316.8	3169.14	1158.32	36078	31547.7	12165.5	33058.9	45070.6	15858.7	47455.2	6771.96	18861.5	13356.8	19147.3	1980.86	24296.4	21804.7	21222.9	25968.4	43634.3	11080.2
0.60_416.7975m/z		416.798	2	0.596617	0.124567	634295	0	1.04562e+06	343612	199275	159333	858136	1.03129e+06	673823	1.11996e+06	120188	185475	1.28943e+06	432599	266517	439154	377417	87038.4	255091	683076	212778	348136	637359
0.60_421.3241m/z		421.324	1	0.596617	0.0419167	30694.1	0	32786.7	366.394	2733.73	361.506	1152.08	3504.06	0	7843.32	0	0	0	0	1073.16	0	0	0	0	9793.11	0	0	0
0.60_423.3108m/z		423.311	2	0.596617	0.07335	76656.3	0	77237.5	30272.2	11486.1	8323.4	56130.4	66838.5	36369.3	74374.4	8118.91	10845.8	66294.4	23971.2	12899.5	24334.4	27027.8	7454.65	16210.5	60267.8	15097.6	23003.7	25183.6
0.60_427.7887m/z		427.789	2	0.596617	0.07335	121905	0	128289	41512.2	22349.3	5754.91	118044	145466	78488.2	167407	0	9863.07	153662	67744.4	49360.1	68770.8	28494.8	4177.4	21280.6	115934	15039.3	48648	18280.3
0.60_453.4069m/z		453.407	1	0.596617	0.0419167	21864.5	0	22657.1	9462.26	0	0	13256.5	18020	1886.22	25900.5	0	22.8326	4398.04	4665.64	2409.52	4736.33	3547.23	0	2491.4	6388.48	2157.72	3417.98	3130.76
0.60_460.6725m/z		460.673	1	0.596617	0.0419167	52996.6	0	33510.7	21542.4	0	0	3449.11	24794.2	0	34926.6	0	0	0	7938.64	0	8058.92	0	0	0	11223.9	0	0	0
0.60_461.0065m/z		461.007	1	0.596617	0.0419167	44173	0	19997.2	11307.1	0	0	0	5496.71	0	0	0	0	0	0	0	0	0	0	0	0	0	0	0
0.60_461.3414m/z		461.341	1	0.596617	0.0419167	24197.6	0	8982.91	10596.3	0	0	2054.56	0	0	0	0	0	0	0	0	0	0	0	0	8107.33	0	0	0
0.60_468.3345m/z		468.335	1	0.596617	0.0524	40451.9	0	7921.92	12791.5	1510.93	0	8307.82	22464.6	0	29178.6	0	0	0	5223.19	629.951	5302.33	0	0	0	20493.5	0	0	0
0.60_470.3698m/z		470.37	1	0.596617	0.217817	341407	298123	473932	207711	623852	428392	410542	410890	279249	439575	342899	256286	650573	275486	261450	279660	455960	0	470042	376881	212398	365507	414080
0.60_471.3607m/z		471.361	1	0.596617	0.124567	315892	45361.1	489186	200959	380828	264995	327170	489100	217912	536225	222166	200329	576790	232852	198824	236380	413113	0	365303	370597	131640	248751	533982
0.60_481.3275m/z		481.328	2	0.596617	0.104917	476601	0	742314	287917	91159.7	32603.7	599603	591834	386483	729885	55584.7	63805.5	827010	163566	107741	166044	372727	0	122077	289039	170747	185591	476016
0.60_484.3308m/z		484.331	2	0.596617	0.0838333	238693	791.803	318473	73344.8	44252.3	27202.5	281556	373597	175414	408401	18667.5	28524.1	339710	131488	86809.7	133480	97466.4	0	79973.8	251079	51743.6	44303.9	86688.5
0.60_498.3652m/z		498.365	1	0.596617	0.0943167	155122	0	143412	65436.5	164832	76845.4	136006	151658	46154.4	148759	42528	35953.1	183330	48026.6	56623.9	48754.3	97221.7	0	95699.9	102844	18741.1	32588.9	107569
0.60_509.8862m/z		509.886	2	0.596617	0.07335	1.15794e+06	0	1.18953e+06	453197	199362	123083	903305	1.24349e+06	575192	1.20072e+06	20060.5	109565	881705	410165	337754	416380	465988	0	195236	677238	168491	446764	504376
0.60_548.4179m/z		548.418	2	0.596617	0.07335	264329	0	285193	165133	111913	28124.5	349432	315915	115856	418783	4517.37	6667.82	332812	85442.2	73716.1	86736.7	87636.6	0	38830.5	150587	2806.75	16503.8	131958
0.60_566.9304m/z		566.93	2	0.596617	0.114083	560358	0	562488	317903	131353	23438.6	429182	582129	227804	630537	5485.63	10136.9	459078	176193	145880	178862	181235	0	105022	332500	41497.6	84370.6	212418
0.60_584.4425m/z		584.442	1	0.596617	0.135167	463562	0	939860	285985	423833	253825	614437	919187	468299	975667	260171	195496	1.03744e+06	384959	269648	390792	660071	0	463943	544773	203515	369457	810454
0.60_594.4140m/z		594.414	2	0.596617	0.135167	238371	0	397733	181116	19971.8	14560.7	200505	279999	35993.8	536938	22325.3	6754.84	297045	24969.9	0	25348.2	61987.2	4349.85	55630.1	74650.8	16272	18150.4	203383
0.60_597.4165m/z		597.416	2	0.596617	0.0628833	188898	0	274417	103026	8961.54	0	198280	302366	41265.7	434046	0	0	180177	57602.3	13630	58475.1	13163.5	0	6876.61	148995	0	0	46731.6
0.60_624.4779m/z		624.478	1	0.596617	0.0419167	6415.04	0	38812.1	0	5568.24	24636.8	4080.67	10108.1	16290.9	43936.8	39347.6	36254.8	22318.8	4058.4	4230.53	4119.9	13598.1	28437.3	17506.7	18407.1	22227.6	56070.1	33736.9
0.60_632.4515m/z		632.452	2	0.596617	0.0209667	1006.03	0	31003.4	0	0	0	8706.98	2987	2276.95	7861.94	0	0	11020.7	1514.58	0	1537.53	0	0	0	16954.5	3170.37	0	17687
0.60_633.4291m/z		633.429	1	0.596617	0.07335	92334.8	0	165697	43487	58030.2	13201.8	52577.6	117360	35130.2	101678	0	19146.8	93920.3	52446.2	36639.2	53240.9	69713.3	45047.4	44108.4	138875	20460.6	18142.7	48721.6
0.60_642.9664m/z		642.966	2	0.596617	0.0931333	243726	0	692623	150012	4462.45	0	264769	409831	64949.7	752920	0	0	300084	59118.5	6298.93	60014.3	0	0	0	171729	0	2650.79	146408
0.60_661.5037m/z		661.504	1	0.596617	0.07335	149961	0	125161	64951.3	22566.7	6776.88	119673	133365	34473.3	162315	5107.87	0	119943	27342.8	23542.1	27757.1	38096.7	114.465	0	67188.9	8586.73	8557.54	19160.5
0.60_679.4453n	679.445	662.442	1	0.596617	0.0931333	47574	0	179747	30014.2	50758.8	68515.4	66390.4	163267	83786.8	148674	58563.5	48729.4	123681	48359.8	31404.9	49092.5	78186	53515.6	67708.9	60476.4	82949.5	42421.9	70213			M+H-H2O, M+H
0.60_680.0174m/z		680.017	1	0.596617	0.03145	30435.7	0	25219.1	0	0	0	0	0	0	24192.2	0	0	0	0	0	0	0	0	0	0	0	0	0
0.60_689.5589m/z		689.559	1	0.596617	0.0838333	36.9433	0	61933	0	19429.4	6894.35	7424.76	3588.68	14592.1	46350.3	111730	0	117740	0	0	0	39802.6	2543.91	252334	7835.18	30181.2	9257.7	52689.3	LMSP03020095	PE-Cer(d18:0(17Me)/16:0(3OH,15Me))	M+H-H2O	C38H79N2O7P	81.0684
0.60_690.5093m/z		690.509	1	0.596617	0.103617	69535	0	115658	54229	10447.3	43529.7	78103.9	114299	56598.9	194561	126145	37142.7	184073	25077.1	5449.26	25457	48025.3	83890.9	170689	36460.9	43455.4	35000.5	95614.6
0.60_696.5394m/z		696.539	1	0.596617	0.07335	37247.8	0	135571	0	131046	42690.6	81828.4	69113.9	50922.1	111295	11864.1	31440.4	154516	23238.7	25095.3	23590.8	95346	0	72882.7	58966.5	29108.9	15007.2	81970.5
0.60_700.0100m/z		700.01	1	0.596617	0.0419167	8747.21	0	93586.4	0	0	0	16271.5	17130	0	98378.3	0	0	0	0	0	0	0	0	0	0	0	0	0
0.60_710.5036m/z		710.504	1	0.596617	0.0314333	7700.35	0	52705	5711.07	0	0	21641.3	35007.1	1857.44	52418.6	2224.02	0	24624.8	0	0	0	9241.78	0	5970.76	0	0	0	5479	LMGP02020029	PE(O-16:0/17:2(9Z,12Z))	M+Na	C38H74NO7P	86.2229
0.60_719.5097m/z		719.51	1	0.596617	0.1154	775487	0	1.10245e+06	599286	574577	484434	1.04683e+06	1.27089e+06	1.03334e+06	1.6419e+06	1.05438e+06	745101	1.71741e+06	664703	359560	674774	711672	520470	772380	715377	571460	439704	1.37175e+06
0.60_760.4606m/z		760.461	1	0.596617	0.0419167	9450.5	0	270165	20904.8	49210.5	238729	123132	217849	186784	347384	642455	505209	270542	104796	67562.7	106384	184969	624024	489839	77031.3	326360	266800	447490
0.60_818.5820m/z		818.582	1	0.596617	0.145533	34729.4	0	413694	85643.2	45717.1	270019	311088	416323	391774	408858	642322	493049	720608	187023	152389	189856	480559	581877	574891	127136	457190	528278	555527
0.60_913.5680m/z		913.568	1	0.596617	0.08265	2486.06	0	155412	31954.1	63729.1	88776	129024	181918	132778	162499	189217	147913	223727	63601.3	131281	64565	232483	0	232256	92770.8	170582	116377	163029
0.60_931.4522m/z		931.452	1	0.596617	0.0617	0	0	104976	92.386	21148.8	21410.5	56620.9	52926.9	66912.2	27917.3	145421	75433.6	104067	57430.7	51771.8	58300.9	56143	19703.1	79255.1	59825.8	88371.6	64554.8	99458.6
0.60_945.6785m/z		945.679	1	0.596617	0.0943167	480665	0	837844	446699	179070	51155.2	1.00242e+06	1.17458e+06	442329	1.47636e+06	3749.85	44357.5	927543	287108	159938	291458	355268	0	162476	311209	27205.5	107938	393743	LMGP06020066	PI(O-20:0/21:0)	M+Na	C50H99O12P	85.779
0.60_95.0597m/z		95.0597	1	0.596617	0.177083	27277.6	4775.3	5879.83	894.764	35987.1	0	4908.07	0	15773.5	0	0	16737	1753.92	17347.4	0	17610.3	0	0	0	24269.8	24488.4	22273.5	0
0.61_210.0873m/z		210.087	1	0.6071	0.0523833	11809	3101.15	1861.74	3341.76	11796	0	5360.82	273.303	5340.88	0	0	0	2555.23	365.035	825.071	370.566	0	0	0	1167.73	21540.9	0	0
0.61_231.0829m/z		231.083	1	0.6071	0.103617	2.58131	106722	0	0	36.4782	0	0	0	0	0	0	0	0	0	0	0	0	0	0	0	0	0	0
0.61_292.2296m/z		292.23	1	0.6071	0.2283	127238	68673	121699	75094.5	70096.7	97172.4	134241	114706	76181	124609	36220.4	37174.6	128448	52460.9	59847.1	53255.7	92998.7	0	89878.6	116453	19668.9	43284	66598.6
0.61_350.7617m/z		350.762	2	0.6071	0.0419167	39518.2	0	22432	6800.78	14740	4328.54	21048.1	14191.1	12338.3	11813.4	224.984	2365.2	30358.6	13977.6	17194.6	14189.4	8373.88	0	6888.43	22294.9	0	16463.1	7064.81
0.61_351.7516m/z		351.752	1	0.6071	0.0628667	30941.8	0	7254.69	4928.35	0	0	12865.5	18308.1	5644.97	25664	0	0	19104.8	14298.2	14952	14514.8	4391.33	0	0	23225	0	8096.95	0
0.61_379.2136m/z		379.214	1	0.6071	0.1036	21340.3	1726.74	35443.3	20413.1	17604.1	35505.3	44378.5	54902.3	28933.1	43041.9	39288	44957.6	49201	27969.3	35479.6	28393	46315.6	9839.83	49255.2	36816.2	45985.7	60856.2	31338.6
0.61_379.2672m/z		379.267	1	0.6071	0.14565	737694	34079.6	624541	377245	675466	570747	575697	690942	338465	651497	268953	348256	590433	480549	878206	487830	490517	0	629724	869676	222757	719604	250260
0.61_396.3096m/z		396.31	1	0.6071	0.0628833	65502.8	0	63421.7	26641.3	27072.9	12834.4	51598.9	65868	44732.8	67568.5	6325.93	22086.2	54749.6	30294.1	31008.5	30753.1	43128.7	0	20758.6	48012.9	14685.8	43615.3	32793.8
0.61_435.3333m/z		435.333	1	0.6071	0.07335	164661	0	130110	65335.4	34020.7	26746.7	120935	138433	59029.1	150877	0	4805.78	125399	44007.7	101140	44674.4	60586.6	0	21783.1	116186	144.64	82052	56023.5
0.61_438.7801m/z		438.78	2	0.6071	0.07335	58402	0	132852	22629.4	22011.3	5540.3	52472.7	62360.3	40190.1	63664.7	0	70751.9	52081.6	67229.2	74239.7	68247.8	17923.6	64505.1	4285.26	109586	44356.4	208228	2925.76
0.61_464.8362m/z		464.836	2	0.6071	0.07335	335338	0	275493	145105	62805	42077.4	284846	338369	172717	366342	11585.9	34357.5	329601	137024	153822	139100	95804.2	1758.56	66225.3	234104	41728.6	90870.2	102126
0.61_480.3258m/z		480.326	2	0.6071	0.0523833	91677	0	109226	54745.6	79542.3	54157.3	60992.9	67160.2	84532.7	69340.8	67730.5	75462.5	128287	37053.8	37842.5	37615.2	33646.7	122767	62664.7	111890	55455.8	146097	61445.5
0.61_492.3514m/z		492.351	1	0.6071	0.13635	976351	15262.2	977359	488827	794999	526664	828545	1.06922e+06	449951	989768	195276	368557	879427	615267	845167	624589	668417	0	677542	1.08145e+06	228761	715280	345369
0.61_495.3241m/z		495.324	2	0.6071	0.0628833	132532	2722.32	79149.1	62611.3	19859.1	18134.2	89292.1	116121	92997.9	179647	72852.9	28614.5	217823	63176.6	54880.5	64133.8	40299.3	51965.3	75387.6	148533	31252.7	33486.7	47171.3
0.61_509.3949m/z		509.395	1	0.6071	0.0628833	58859.4	0	72241.7	15709.2	6217.17	2629.01	40647.6	64540.1	23775.6	44561.9	210.247	1851.44	44367.6	16230.9	2439.35	16476.8	17001.9	0	76.3521	33924	9959.69	9117.21	15446.3
0.61_529.3091m/z		529.309	1	0.6071	0.13505	44336.8	0	158763	31501.5	16454.9	48832	92715.1	185981	86344.7	120502	113715	48751.9	157749	78463.7	61657.3	79652.5	121808	109867	91777.1	49147	77610.7	80259.6	93400.7
0.61_551.8648m/z		551.865	2	0.6071	0.0628833	120288	0	111890	54506.1	12523.5	465.399	69169	130547	37562.6	189294	0	525.649	130782	72475.7	7975.73	73573.9	17507.4	0	23865.4	148814	0	0	15003.6
0.61_566.4591m/z		566.459	1	0.6071	0.0419167	2644.58	0	22783.1	7429.4	2332.17	33344.3	0	3109.25	6279.31	3801.03	42244.5	55027.8	38450.6	3653.03	11246.1	3708.38	30607	0	25729.6	13881.3	41689	29165.7	48347
0.61_568.4281m/z		568.428	1	0.6071	0.0419167	41081.6	0	10798.4	8402.62	0	0	6547.52	10181.9	0	11805.8	0	0	0	55.0194	0	55.8531	0	0	0	10156.8	0	0	0	LMGP02060027	1-(2-methoxy-tricosanyl)-sn-glycero-3-phosphoethanolamine	M+H	C29H62NO7P	71.1998
0.61_577.4204m/z		577.42	2	0.6071	0.14565	916599	0	807285	535059	162053	16929.5	719454	898401	296128	965542	70720.3	83697.7	693676	225184	252937	228596	168049	32965.8	163294	575718	65485.1	84459.7	290211
0.61_583.4332n	583.433	292.724	2	0.6071	0.124567	226684	5253.75	296493	126920	95603.9	87156.4	220748	330771	177379	375472	163728	135130	284751	141528	120908	143673	204486	82357.1	210356	202458	119926	148705	243656			M+2H, M+2Na-H
0.61_605.4357m/z		605.436	1	0.6071	0.1154	1.04433e+06	0	1.05802e+06	608924	631460	350457	999096	1.3196e+06	587917	1.34774e+06	178937	252511	1.04199e+06	634441	596428	644054	661809	0	596066	974842	147898	481165	581430	HMDB41429	Squamosinin A	M+H-H2O	C36H62O8	86.1638
0.61_608.4119m/z		608.412	2	0.6071	0.0419167	83115.8	0	59666.2	21867	0	0	32803.3	38695.4	18375.4	89867.3	10520.1	0	70377.3	7622.39	0	7737.88	7405.88	0	27102	66447.6	9398.85	0	29477.4
0.61_633.9633m/z		633.963	2	0.6071	0.0943167	456164	0	264565	249959	20989	5007.24	232618	356801	50310.1	450450	0	1758.32	228030	66921.3	22786.7	67935.3	33648.9	3783.01	31960.9	205276	5100.21	13866.5	66300.3
0.61_728.5232m/z		728.523	1	0.6071	0.387017	3423.69	0	862671	155308	57993.6	1.74375e+06	468700	1.01133e+06	2.96591e+06	1.98205e+06	3.46337e+06	1.22248e+06	5.31445e+06	356639	339381	362043	2.71813e+06	1.81737e+06	3.93012e+06	200277	1.61003e+06	2.21294e+06	3.06694e+06
0.61_741.4784m/z		741.478	1	0.6071	0.0419	18706.5	0	136078	9269.75	8411.63	69707	79791	91252.6	221847	151012	157815	123283	267796	34890.4	2212.11	35419.1	96206.4	135439	159939	33288.5	187368	170781	165905
0.61_835.5391n	835.539	818.536	1	0.6071	0.188033	56180	0	812064	150924	170857	481182	496927	788623	780530	764099	823616	991378	1.31062e+06	391384	286305	397314	966900	929125	935805	426188	780856	1.1755e+06	863943			M+H-H2O, M+2Na-H
0.61_857.5188n	857.519	858.526	1	0.6071	0.3975	197970	0	5.86362e+06	434632	1.77286e+06	3.54083e+06	2.20115e+06	3.41296e+06	2.53495e+06	4.38539e+06	3.64497e+06	5.60154e+06	4.32339e+06	2.08645e+06	5.3095e+06	2.11806e+06	2.95645e+06	6.15667e+06	4.68647e+06	5.18177e+06	4.41105e+06	7.2535e+06	3.03393e+06			M+H, M+Na
0.61_892.4706m/z		892.471	1	0.6071	0.0419167	0	0	62033.6	9923.87	14677.1	56225.9	44078.5	36054.9	59226.6	30807.6	36457.1	81261.8	70876.3	8980.09	69017.8	9116.15	48556.7	67584.2	48162	42218.4	63017.8	111192	27600.7
0.61_904.5112m/z		904.511	1	0.6071	0.187567	126061	41919.2	779016	161672	163962	288590	516429	833078	489514	919617	415060	446930	959582	372025	400206	377662	651102	318781	762937	453944	497984	579214	736134
0.61_907.5276m/z		907.528	1	0.6071	0.166483	1472.58	0	217037	37574.8	137558	352254	290245	507287	212900	500944	430525	189980	425143	169449	270527	172016	353445	264974	633127	305512	277498	739705	303934
0.61_909.5479m/z		909.548	1	0.6071	0.822033	11707.3	0	5.80125e+06	371369	295576	6.53723e+06	3.31944e+06	8.94343e+06	5.89858e+06	1.23019e+07	1.31385e+07	6.38199e+06	9.78553e+06	4.64968e+06	2.32313e+06	4.72013e+06	5.61019e+06	1.24219e+07	1.32747e+07	1.10634e+06	5.90836e+06	5.07176e+06	8.26767e+06
0.61_935.5553m/z		935.555	1	0.6071	0.187567	0	0	325607	7189.54	35545.1	276998	190161	358518	149845	572964	456591	277171	425914	225015	185352	228425	325429	53203.5	678464	106303	295719	245649	314960
0.61_955.5294m/z		955.529	1	0.6071	0.0628667	0	0	7021.08	0	2567.63	34675.7	30168	57428.8	19490.5	100859	8264.35	0	182886	8157.95	81801.1	8281.56	48901.3	0	96790	19816.4	35913.1	21899	58534.2
0.61_961.6085m/z		961.608	1	0.6071	0.0419167	20997.8	0	87367.4	23535.9	2533.29	0	42344.5	52882.8	58616.7	97797.7	0	5431.71	52056.2	33556.2	9710.03	34064.6	40668.5	0	11617.1	30485.9	15377.1	14437	39020.5
0.61_995.7771n	995.777	520.878	2	0.6071	0.1154	1.55918e+06	0	1.1835e+06	794152	293266	66297.9	1.11901e+06	1.40041e+06	574623	1.43285e+06	4587.92	64623.5	1.2164e+06	437313	348069	443939	371762	0	167968	733824	106807	192392	405281			M+Na, M+2Na
0.62_164.1267m/z		164.127	1	0.617567	0.125867	14996.3	439.968	13250.6	11905.7	11805.3	8098.27	11148.5	3847.73	5311.18	5578.22	6238.71	7887.91	4779.91	7047.86	9125.92	7154.65	1.05678e+06	0	4062.25	10995.7	5577.84	14146	4032.91
0.62_167.0720m/z		167.072	1	0.617567	0.592683	2.29915e+06	254270	1.91927e+06	1.26151e+06	2.42186e+06	1.76001e+06	1.61023e+06	1.50289e+06	1.66202e+06	1.34417e+06	1.63745e+06	1.91148e+06	1.63013e+06	1.33565e+06	2.68931e+06	1.35589e+06	2.10172e+06	114133	1.79944e+06	2.39661e+06	1.54828e+06	2.25195e+06	892694
0.62_167.1088m/z		167.109	1	0.617567	0.1154	72894.2	30225.9	40634.4	39181.9	113118	41827.1	61585.3	40742.9	77895.3	40138.3	16752.4	24768.1	35080.2	30478.8	65137.8	30940.6	37192.3	0	22076.5	59768	97737.7	44457.6	14186.1
0.62_167.9518m/z		167.952	1	0.617567	0.0628667	3238.91	221.048	0	8565.15	72434.2	331.313	0	0	0	618.422	0	0	0	0	1262.5	0	0	0	0	6964.09	0	731.945	0
0.62_226.9506m/z		226.951	1	0.617567	0.2518	84181.6	36400	26033.7	62392.1	170173	0	2370.34	0	26921	16279.6	0	2253.25	30419.7	48880.3	46636.5	49620.9	0	0	70088.5	80599.8	0	0	0
0.62_245.1854m/z		245.185	1	0.617567	0.125867	133411	106428	135426	90127.5	101963	122170	90062.9	170178	56491.4	166451	95315	100333	137876	59175	87763.3	60071.6	149572	0	162992	155000	64807.9	92468.9	147294
0.62_249.0959m/z		249.096	1	0.617567	0.0523833	11599.8	1066.2	0	0	26362.9	0	8016.02	0	5771.69	0	0	0	208.604	0	0	0	0	0	143.28	0	12313.3	0	0
0.62_270.8558m/z		270.856	1	0.617567	0.0314333	3306.04	37.4778	0	15771.1	0	0	0	0	0	0	0	0	0	0	0	0	4839.49	0	0	0	1774.95	0	0
0.62_272.1952m/z		272.195	1	0.617567	0.0524	19106.4	43028.6	14229.6	13331.1	28447.3	25533.2	14754.2	17803.9	1897.18	13613.2	22014.7	16122.8	22436.5	13494.4	22391.4	13698.8	21578.4	0	17536.7	16573.5	9191.66	24475.4	11712.1
0.62_276.8703m/z		276.87	1	0.617567	0.0419	18090.6	0	0	15219.5	10387.6	0	0	0	7379.33	0	0	5887.58	0	0	0	0	0	0	0	4304.21	18351	0	0
0.62_278.8923m/z		278.892	1	0.617567	0.0628667	20088.3	8692.51	0	0	29775.5	0	11803.5	5668.37	0	0	0	0	0	3068.07	41704.8	3114.56	0	0	0	19528.7	0	0	0
0.62_285.0934m/z		285.093	1	0.617567	0.0523833	7369.24	0	0	0	72584.2	0	0	0	18900.9	0	0	0	0	0	0	0	0	0	0	0	9140.45	0	0
0.62_290.8461m/z		290.846	1	0.617567	0.0314333	10266.6	0	0	13788	1656.83	0	0	0	8232.04	0	0	11491.6	11074.6	0	0	0	0	0	0	0	38620	0	6649.14
0.62_306.8940m/z		306.894	1	0.617567	0.0628667	36203	1143.2	13893.6	36937.5	41379.3	0	0	0	8901.02	0	0	11961.5	0	17004.3	0	17262	0	0	9867.76	38209.1	2858.93	0	0
0.62_326.8858m/z		326.886	1	0.617567	0.0419	17651.8	0	2296.7	11608.1	36142.1	0	2611.26	0	11477.4	0	0	1404.24	10825.2	8003.14	0	8124.4	0	0	0	7643.5	2604.53	0	0
0.62_395.2433m/z		395.243	1	0.617567	0.407967	769283	602.49	1.2104e+06	698071	647400	904538	976913	1.05654e+06	955810	1.21463e+06	966158	1.08958e+06	1.49611e+06	781572	688775	793414	1.16549e+06	541331	790440	939892	1.00418e+06	1.18303e+06	1.12854e+06
0.62_423.7473m/z		423.747	1	0.617567	0.0314333	2610.24	0	63787.4	0	25.4903	25630.4	21775.3	14004.1	26537.1	29095.6	28771.5	77092.3	11228.1	18022.3	14568.4	18295.4	20151.9	122411	22004.1	15535.4	44918.4	77551	27869.2
0.62_426.7747m/z		426.775	2	0.617567	0.0314333	41350.9	0	54756.4	7987.72	0	10681.3	23905.2	22218.3	25143.6	9622.08	0	13046.4	36806.7	17283.9	7526.58	17545.7	11225.1	30010.8	3508.77	44852	15635.9	56345.6	12710.6
0.62_475.8289m/z		475.829	1	0.617567	0.0419167	45092.8	0	20114	5628.84	0	0	17512.5	11397	0	10278.8	0	0	0	1103.33	4428.95	1120.04	3443.44	0	0	22057.3	0	13.463	6411.42
0.62_507.8494n	507.849	530.85	1	0.617567	0.0419	90516.7	0	16007.7	48498.4	181341	0	7934.29	4836.42	12999.4	6225.69	0	0	35924.1	38092.7	0	38669.9	0	0	9576.86	76815	0	0	2604.77			M+H, M+Na
0.62_508.3266m/z		508.327	1	0.617567	0.1154	760977	2236.99	809622	496839	452303	262172	578557	633894	512012	511348	197389	453162	889706	421445	224374	427830	769605	15386.4	276065	672214	504290	538903	518212
0.62_531.8703m/z		531.87	2	0.617567	0.0628667	223039	0	69641.8	53140.6	27833.9	0	90042.6	120546	46338.3	73826.4	0	0	63084.7	32822.5	25517.9	33319.9	2846.48	0	0	101452	0	0	0
0.62_539.8540m/z		539.854	2	0.617567	0.07335	105281	0	71472.1	34733	11836.5	0	48253.4	53604.9	38159.7	35723.6	0	0	55644.7	25183.4	6420.47	25565	9967.36	0	0	49850.9	0	0	13230.3
0.62_542.8632m/z		542.863	2	0.617567	0.02095	75464.2	0	13803.8	14684.4	1632.16	0	0	0	9107.87	0	0	0	17323.6	0	0	0	0	0	0	10253.4	0	0	0
0.62_585.4095m/z		585.409	2	0.617567	0.135167	475332	3872.93	473137	302102	68116.3	39469.3	295685	404757	232566	443402	49042.1	60252.9	399154	128386	41577.4	130331	164957	0	77073.7	248556	81966.8	80350.6	220182
0.62_588.4128m/z		588.413	2	0.617567	0.07335	254776	0	88894.3	97481.8	10165	0	80953.2	94532.5	30483.5	129849	0	0	125357	42811.5	26311.1	43460.1	0	0	2934.1	102088	0	0	0
0.62_598.8355m/z		598.836	1	0.617567	0.0419	37077.6	0	0	24971.2	99531.1	0	0	0	3382.15	0	0	0	7653.75	17642.9	0	17910.2	0	0	0	31912.4	0	0	0
0.62_621.4111m/z		621.411	1	0.617567	0.177083	741599	1631.9	826928	518015	351646	278858	632827	700361	627663	734373	337692	416144	1.06148e+06	422970	118764	429378	791448	209637	401363	615744	461933	565203	666506
0.62_641.9504m/z		641.95	2	0.617567	0.0838333	181855	0	126838	145800	0	0	6346.12	57147.1	6093.37	65890.3	0	0	6125.32	0	0	0	0	0	0	9176.44	0	0	13149.8
0.62_652.4964m/z		652.496	2	0.617567	0.0838333	135266	0	204976	187617	36317.1	7145.16	136962	130610	47475.9	141908	108316	73460.7	73105	26762.3	604.572	27167.7	48318.3	12940.9	11936.8	44317	56717.4	78262.1	88479.5
0.62_653.5844m/z		653.584	1	0.617567	0.0628833	0	0	17959.5	3290.08	4735.1	9564.81	4493.8	23001.1	64002.7	40610.4	24923.6	68494	29799.3	21949.1	22459.7	22281.7	1024.67	149597	18120.9	0	47970.2	24298.2	50306
0.62_727.5639m/z		727.564	1	0.617567	0.0419167	0	0	0	0	0	0	0	0	16789.3	0	0	0	92636.6	0	0	0	0	3983.5	6417.08	0	1866.03	0	0
0.62_794.4829m/z		794.483	1	0.617567	0.0628667	5083.98	0	269904	8138.73	41220.5	84457.1	114004	142821	136291	157853	206250	201806	186555	115304	119740	117051	116813	254314	150895	82241.7	213893	266377	301207
0.62_80.9468m/z		80.9468	1	0.617567	0.0419	0	0	0	0	0	0.0191265	1089.12	0	0	0	0	0	0	0	9296.09	0	0	0	0	0	0	0	0
0.62_825.4652n	825.465	848.453	1	0.617567	0.1154	21534.8	0	483570	28393.7	92274.6	206584	274550	339492	382152	337480	433346	547825	543769	155367	134484	157721	355823	205530	361735	224254	556166	549409	433763			M+H, M+Na
0.62_848.5186m/z		848.519	1	0.617567	0.0314333	22781.6	0	96503.4	11027.5	3541.62	15454.9	21592.9	5242.8	82746.2	111557	96989.1	176059	20948.6	18812.3	27109.5	19097.3	58774	31812.3	86603.7	59078.7	115825	165177	76594.9
0.62_851.6373m/z		851.637	1	0.617567	0.07335	6518.63	0	173018	127376	12291.7	88074.6	107357	112523	108227	140049	124329	265141	201628	47359.1	77796.3	48076.7	94874.1	31177.4	168107	59849.1	211117	115000	226707
0.62_864.5251m/z		864.525	1	0.617567	0.0628833	2816.22	0	153090	21885.5	46911.3	133051	169398	213339	167428	167977	130476	97988.3	399964	58063.2	67949.4	58943	204237	179762	151691	90735.9	220320	281222	177606
0.62_88.0385m/z		88.0385	1	0.617567	0.0734667	2037.3	177.926	2559.42	0	0	0	0	0	0	0	0	3.20614	0	0	5110.79	0	0	0	0	19105	1896.57	11129.3	0
0.62_90.9758m/z		90.9758	1	0.617567	0.07335	25040.6	56.7752	10875.3	16428.9	44136.2	0	1183.32	817.381	12506.6	4615.57	0	2593.18	0	23616	9136.99	23973.9	2468.32	0	18905	31433.8	1106.12	2179.71	0
0.62_934.4936m/z		934.494	1	0.617567	0.0931333	0	0	182691	5247.75	82002.9	99328.1	76125.9	207870	155467	254658	152740	221753	231809	114529	87891.9	116264	139251	97501.4	206739	142161	202426	150617	180807
0.62_936.5273m/z		936.527	1	0.617567	0.0838333	0	0	99641.8	3759	8190.25	65888.1	64872.5	68133	37096.1	125814	134038	85092.7	126186	29769.7	68084.4	30220.7	125549	0	205178	38780.7	130079	87950	101138
0.63_104.1059m/z		104.106	1	0.62805	0.13635	577358	1232.25	504928	786395	1.08034e+06	757976	809665	753776	954632	735669	514290	824677	1.17905e+06	322602	294621	327490	501884	0	173084	353185	750395	612889	665182
0.63_104.1345m/z		104.134	1	0.62805	0.0944333	15073.2	0	6738.62	28956.4	29987.1	21362.7	26190.3	20036.5	19885.1	17936.8	6229.55	12725.2	28075.9	4035.26	4351.16	4096.4	8850.25	0	453.815	5333.79	10703.8	8390.53	8388.6
0.63_105.0359m/z		105.036	1	0.62805	0.1154	117880	851.076	116194	42049.6	125631	114153	58401.4	78749.3	106544	53536.4	84082.2	92311.9	46756.2	69221.8	150483	70270.6	130386	0	107669	159583	92883.5	98140.7	27604
0.63_106.9499m/z		106.95	1	0.62805	0.07335	32999.2	104.657	16542.4	22075.4	49829	111.688	6141.77	6556.72	19357.4	7668.98	0	13518.7	20537.6	21532.7	5851.18	21859	3182.13	0.774195	14463	29854.8	9051.72	4611.21	3180.53
0.63_117.1147n	117.115	118.122	1	0.62805	0.146833	166707	3669.68	125708	297824	373921	0	0	0	0	0	0	0	0	0	0	0	0	0	0	34.5574	0	0	0	HMDB33971	2-Diethylaminoethanol	M+H-H2O, M+H	C6H15NO	96.1752
0.63_122.9235m/z		122.923	1	0.62805	0.0838333	124122	0	103860	120041	139724	7889.11	48783.1	34996.1	137436	43820.7	29880.3	116399	150154	54380.7	6782.83	55204.6	59786.3	0	26374.8	92968	167719	39260.9	67780.7
0.63_123.9399m/z		123.94	1	0.62805	0.0419	6254.02	0	0	709.604	5376.06	10038.6	14429.6	11073.6	1212.55	14533.2	0	0	12873.6	0	14322.8	0	0	0	0	2077.52	0	0	0
0.63_124.9216m/z		124.922	1	0.62805	0.0628667	22285.5	286.104	17848	16645.5	20258.3	1893.03	9374.81	4763.52	21498.5	4611.57	3347.29	20462.2	23922.1	11805.1	145.937	11984	8008.46	8148.33	4471.93	14633.2	29648.9	11713.9	6809.02
0.63_134.1163m/z		134.116	1	0.62805	0.13635	392223	1695.89	352130	166827	187636	238915	160134	508821	143809	172140	162075	292689	132296	274041	546702	278193	223768	0	251243	404084	326368	399749	227782
0.63_134.1490m/z		134.149	1	0.62805	0.0314333	5356.18	0	1714.47	541.175	768.801	1875.73	683.816	6482.91	0	0	689.747	0	0	1112.05	7206.8	1128.9	403.176	0	0	4624.19	436.612	1771.57	0
0.63_158.1163m/z		158.116	1	0.62805	0.0523833	6072.04	3913	6760.59	3172.77	4448.5	6138.15	5545.63	5337.1	3005.94	6549.38	6192.19	6930.07	7352.71	4819.01	5572.97	4892.02	3501.87	0	5722.49	7084.37	4927.7	8618.14	5433.95	LMFA08020190	N,N-diethyl-3-hydroxybut-2-enamide	M+H	C8H15NO2	97.8837
0.63_174.9372m/z		174.937	1	0.62805	0.1036	60647.7	1325.65	34897.8	53941.8	106519	4867.03	15153.6	13769.1	42565.4	26234.4	3363.7	12984.9	58977.4	35355.9	14625.6	35891.6	10257.6	0	22994	57643.8	5669.32	6781.85	6219.17
0.63_176.1631m/z		176.163	1	0.62805	0.125867	103198	0	79876.8	161203	229983	89253.4	198614	92486.1	162479	150959	92410.9	97612.8	218705	114636	63016.4	116373	152820	0	28716.3	93779.6	291555	106562	123939
0.63_183.0237m/z		183.024	1	0.62805	0.0523833	4114.43	2712.77	0	630.537	36880.2	1283.21	471.667	0	0	0	0	0	0	754.754	1638.94	766.19	0	0	0	1767.17	0	0	0
0.63_190.9107m/z		190.911	1	0.62805	0.07335	68166	3680.34	39499.3	55633.8	74376.3	2701.65	26400.1	14697	60274	15128.1	11392.8	45799.1	79768.1	27206	5490.76	27618.2	29294.9	8108.75	4572.45	45161.9	70125.3	19559.4	34827
0.63_191.1507n	191.151	192.158	1	0.62805	0.217817	1.07031e+06	18053.4	1.05331e+06	2.73358e+06	991816	876020	957730	4.38938e+06	1.03331e+06	578613	3.01181e+06	2.08074e+06	1.05676e+06	2.42122e+06	59286.5	2.45791e+06	5.02267e+06	0	121444	80157	4.87066e+06	138033	28427.7			M+H-H2O, M+H
0.63_192.1973m/z		192.197	1	0.62805	0.0944333	10046.3	0	1815.51	61629.5	4547.51	5759.49	7762.73	87908.7	1295.51	1160.9	26196.3	14414.5	1145.1	31067.4	0	31538.1	91073.7	0	0	0	58917.4	0	0
0.63_202.1789m/z		202.179	1	0.62805	0.177083	171405	756.896	151762	139214	101666	260691	154947	188280	109474	174416	172068	171390	185694	138916	259319	141020	146781	0	202406	249487	115278	305713	102292
0.63_217.1034m/z		217.103	1	0.62805	0.14565	22650.8	4.26335e+06	4756.6	14580.6	36678.2	6886.55	17253.5	3677.35	4654.27	13785	9460.62	8193.66	18022	4909.4	18177.6	4983.79	3273.37	0	8875.48	10508.1	3318.85	6854.33	3212.53
0.63_220.9333m/z		220.933	1	0.62805	0.125867	97119	2946.75	54660	51008.8	136991	0	2015.6	0	46236.5	4611.09	0	33054	3717.91	75483.3	49817.3	76627	11995.9	0	54684.4	131164	12403.4	50215.6	0
0.63_225.0008m/z		225.001	1	0.62805	0.0419	0	0	0	0	59396.9	0	0	0	0	0	0	0	0	0	0	0	0	0	0	0	0	0	0
0.63_227.0001m/z		227	1	0.62805	0.0628667	3284.27	96.2765	0	6305.83	62670.7	0	0	0	0	0	0	0	0	2085.29	0	2116.88	0	0	1032.43	5222.18	0	0	0
0.63_230.1142m/z		230.114	1	0.62805	0.0524	10666.7	7322.14	9547.24	28401.3	15662.5	5148.99	9161.07	33270.6	9884.4	7152.09	21255.4	22476.6	11610.7	23277.2	4972.5	23629.9	44132.9	9761.8	664.61	5991.07	44651.2	7133.92	2429.68
0.63_233.0770m/z		233.077	1	0.62805	0.124567	0	228458	0	0	0	0	0	0	0	0	0	0	0	0	0	0	0	0	0	0	0	0	0
0.63_248.8692m/z		248.869	1	0.62805	0.0314333	8919.99	0	0	3211.52	4702.07	4441.86	25342.3	14851.4	6215.99	20950.3	0	0	22637.4	0	11864.1	0	0	0	0	3761.58	0	0	0
0.63_259.9061m/z		259.906	1	0.62805	0.0314333	8716.26	5398.37	0	2371.49	11927.9	0	2804.82	0	0	0	0	0	12914.7	2510.15	8861.25	2548.18	0	0	0	8910.44	0	0	0
0.63_259.9278n	259.928	304.895	1	0.62805	0.1154	489834	6077.07	320302	320117	696810	22931	97448.7	87700.4	263155	95767.6	27475.8	180855	201458	269583	87361.1	273667	75778.9	0	139681	517475	145172	146516	33971.7			M+H-H2O, M+2Na-H
0.63_264.8440m/z		264.844	1	0.62805	0.0314333	11875.8	0	0	10192.4	0	0	33629.8	22307.7	4043.09	21896.8	5998.54	4396.13	48815.3	0	0	0	22247.6	0	0	0	10311	0	27992.2
0.63_282.1571m/z		282.157	1	0.62805	0.1154	321361	169264	222505	176399	194415	165851	192481	208430	151479	166851	162006	314786	235107	160068	155349	162494	223710	0	128541	339156	279218	381826	175444
0.63_291.8761n	291.876	336.844	1	0.62805	0.07335	211013	2524.52	118436	172958	192924	0	59075.6	14344.7	204894	9881.59	29199.3	186886	163566	54852.3	0	55683.4	71510.6	0	0	124735	291429	68398.7	74868.3			M+H-H2O, M+2Na-H
0.63_302.1959m/z		302.196	1	0.62805	0.145533	60299.2	101576	30352.9	43639.4	48132.7	51903.4	42260	38126.1	26754.9	25306.2	39089.9	39111.6	60044	27258.3	54308	27671.3	31886.8	0	31496.9	70389.7	24455.5	81259	30250.2
0.63_305.8986m/z		305.899	1	0.62805	0.0419	20703	976.024	4175.63	2279.74	23870.1	0	0	0	0	0	0	0	0	5759.3	2001.65	5846.57	0	0	0	25534.7	0	4995.83	0
0.63_339.2754m/z		339.275	2	0.62805	0.14565	578605	32487.9	596376	397356	630988	505879	484665	509371	362459	475515	431725	409804	599023	339615	503410	344761	510539	36154	464155	500523	362676	542534	395665
0.63_350.8919m/z		350.892	1	0.62805	0.104917	107563	12822.9	51427.1	34976.7	102277	0	0	0	20100.4	0	0	24533.3	0	50981.4	11799.3	51753.8	0	0	0	142403	0	53298.8	0
0.63_373.9106n	373.911	418.878	1	0.62805	0.0838333	83484.9	0	20669.9	19161.2	104663	0	0	0	5375.87	0	0	0	0	33661.9	3582.28	34171.9	0	0	0	102185	1307.81	0	0			M+H-H2O, M+2Na-H
0.63_394.8739m/z		394.874	1	0.62805	0.0523833	62026.2	0	18255.8	57381.2	117135	0	0	0	31449.5	0	0	0	42187.6	24692.1	0	25066.2	0	0	0	35768.8	0	0	0
0.63_395.9027n	395.903	440.87	1	0.62805	0.0628667	132507	0	34021.4	63197.2	224359	0	0	0	32639	0	0	8463.03	0	55199	65.856	56035.4	0	0	16185.5	139911	3091.5	2484.43	0			M+H-H2O, M+2Na-H
0.63_410.8477m/z		410.848	1	0.62805	0.0628667	47120.2	14.1248	33223.2	49137.5	77337.5	1805.86	10286.4	5404.15	35358.5	2003.5	3891.43	34703.3	58714.6	16160.5	1533.39	16405.3	15953.3	1103.95	2835.74	29646.3	27832.8	15852.6	13960.2
0.63_424.8966m/z		424.897	1	0.62805	0.0628667	45385.2	0	13294.1	16540.6	90910.5	0	3622.81	0	10196.3	1806.82	0	0	5612.13	27388.8	0	27803.8	1531.43	0	9857.62	70523.4	0	0	0
0.63_430.9130m/z		430.913	1	0.62805	0.0314333	15084.7	0	0	0	52238.9	0	0	0	0	0	0	0	0	3751.15	0	3807.99	0	0	18263.1	23462.2	0	0	0
0.63_446.8879m/z		446.888	1	0.62805	0.0628667	56600.6	301.401	8175.8	39281.6	152046	0	28.4683	0	9039.46	0	0	0	17996.2	21632.1	3139.47	21959.8	0	0	34174.3	64212.3	0	0	0
0.63_478.8352m/z		478.835	1	0.62805	0.0628667	73449.9	0	13567.4	80937.6	106430	0	0	0	47243.6	0	0	13996.1	77723.2	10359.9	0	10516.9	0	0	0	47461	31113.1	0	0
0.63_482.8703m/z		482.87	2	0.62805	0.07335	116317	0	77084.5	75731.2	108995	0	80284.7	42339.1	25308.2	14192.9	0	0	46478.3	8904.72	13897.3	9039.64	6978.83	0	0	24642.9	0	0	0
0.63_486.3175m/z		486.317	2	0.62805	0.103617	62584.4	0	15694.8	18197.1	3106.07	1491.92	8221.15	1294.32	13881.7	0	4018.07	8402.99	6088.46	19273.8	1956.22	19565.8	2406.84	0	0	31242.5	596.193	6299.42	2414.65
0.63_492.8191m/z		492.819	2	0.62805	0.135167	127413	0	145154	65702.9	29248	18880.7	69683.2	106924	102904	125259	20587.2	36539.5	125919	71384.8	17700.4	72466.4	42263.3	0	48880.9	94108.1	28690.5	48148.6	63299.3
0.63_494.8100m/z		494.81	1	0.62805	0.0419	41428.5	0	6987.25	38917	41967.9	0	4590.99	0	25363.6	0	0	17790	40430.3	3791.22	0	3848.66	0	0	0	20609.3	31660.2	0	0
0.63_501.8363n	501.836	524.833	1	0.62805	0.0419167	103336	0	14641.2	14904.1	136083	0	0	0	24046.2	0	0	14814.5	0	27295.6	0	27709.2	0	0	0	84364.7	6681.93	9116.53	0			M+H, M+Na
0.63_511.2956m/z		511.296	2	0.62805	0.0419	55135.9	0	24472.2	12899.1	0	0	43459.6	17870.9	41874.1	16828.3	0	3456.3	104830	14034.5	0	14247.2	8784.49	0	0	47751.2	5970.43	5090.27	25960.9
0.63_514.8752m/z		514.875	1	0.62805	0.0314333	28560.9	0	0	4107.76	73609.1	0	0	0	3943.66	0	0	0	0	4727.32	0	4798.95	0	0	6538.15	30959.3	0	0	0
0.63_520.8140m/z		520.814	2	0.62805	0.0523833	38022.7	0	80788	18273	30642.5	7541.48	34193	16319.6	47275	46619.4	0	17268.9	48178.9	18567.7	15985.9	18849	12797.7	0	23164.8	34941.3	24604.9	31276.7	40998.6
0.63_528.8642m/z		528.864	2	0.62805	0.0943167	475216	0	402341	260898	21711.4	0	293137	345639	276679	306846	4286.56	28987.4	393441	106174	25251.2	107782	160763	0	3034.74	213895	103567	99586.1	171443
0.63_539.4110m/z		539.411	2	0.62805	0.104917	372941	0	234190	259690	304340	0	312560	207789	69871.7	179490	0	0	233070	74884.5	78981.5	76019.1	59740.1	0	0	83564.2	0	0	39248.1
0.63_556.8495m/z		556.85	2	0.62805	0.104917	210430	0	99693.4	149400	14603.2	0	123573	58181.7	49472.6	79178.6	0	0	262480	13826.9	0	14036.4	6647.28	0	0	43626.7	9050.9	0	63031.1
0.63_593.4428m/z		593.443	1	0.62805	0.0209667	40685.3	0	7069.67	10231.8	22108.1	0	5293.55	9928.89	0	459.205	0	0	6929.87	0	5065.07	0	84.6508	0	0	0	0	446.725	8685.39
0.63_595.9525m/z		595.953	2	0.62805	0.0943167	334958	0	252196	304051	238769	0	304725	223188	19647	213782	0	0	162247	42044.2	30682.7	42681.2	9110.84	0	921.768	28431.1	0	0	8032.73
0.63_596.3913m/z		596.391	2	0.62805	0.114083	123359	0	81878.1	77530.7	15648.8	7976.52	63164.1	89598.6	13943.3	79303.9	2835.97	0	101920	18380	7016.85	18658.5	22322.8	0	5375.62	46626	553.563	0	20351.7
0.63_666.8242m/z		666.824	1	0.62805	0.0419	19976.4	0	0	16417.3	90773.7	0	0	0	0	0	0	0	0	0	0	0	0	0	0	7901.04	0	0	0
0.63_682.7975m/z		682.798	1	0.62805	0.0314333	23921.3	0	0	0	82482.1	0	0	0	0	0	0	0	0	0	0	0	0	0	0	19314.8	0	0	0
0.63_683.5009m/z		683.501	1	0.62805	0.0838333	0	0	61513.9	10189.8	0	38058	31516.2	151856	90489.8	326040	265252	79956.1	188625	89744	0	91103.7	91208.1	0	466771	0	69078.1	1650.98	195533
0.63_725.6000m/z		725.6	1	0.62805	0.0628667	0	0	17540.3	0	0	14048.7	24814.1	10652.3	62049.4	26055.6	116789	28011.8	108880	5658.24	0	5743.97	41920.2	27759	60228.8	0	88046.4	72494.2	107570
0.63_741.5308m/z		741.531	1	0.62805	0.177083	23093.1	0	532862	93038.2	231908	469817	357721	546573	1.52181e+06	815217	1.64177e+06	501114	4.06859e+06	220569	106925	223911	1.09737e+06	904277	905985	214005	1.62023e+06	866429	1.4622e+06
0.63_754.5885m/z		754.588	1	0.62805	0.08395	0	0	127595	0	0	97237.2	95285.3	101018	250531	202514	381605	145211	305429	29408.5	8683.35	29854.1	153118	176927	281568	907.18	249024	196296	335375
0.63_772.5254m/z		772.525	1	0.62805	0.249267	35864.9	0	1.08306e+06	103686	79249.2	909836	1.11395e+06	1.133e+06	2.60633e+06	2.22758e+06	3.42512e+06	1.6752e+06	3.34665e+06	505147	587559	512800	912815	1.11719e+06	1.75993e+06	165618	2.11776e+06	734482	2.0769e+06
0.63_799.5800n	799.58	844.53	1	0.62805	0.207333	57950.5	0	1.50444e+06	140237	935036	1.06223e+06	913649	1.00043e+06	2.19332e+06	1.21108e+06	2.93391e+06	2.31451e+06	5.16738e+06	404247	176989	410371	3.56753e+06	1.54028e+06	1.66736e+06	1.81333e+06	3.10892e+06	3.46552e+06	3.10855e+06			M+H, M+2Na-H
0.63_801.4662n	801.466	802.473	1	0.62805	0.145533	16032.8	0	641818	49580.8	192544	465578	442261	575000	784078	639590	819322	872497	1.49656e+06	228783	142982	232250	935970	641769	612653	446925	943630	1.10375e+06	953205			M+H, M+Na
0.63_816.5471m/z		816.547	2	0.62805	0.14565	424973	0	1.32381e+06	966654	779149	644045	1.0267e+06	1.62567e+06	1.17254e+06	1.8509e+06	732735	966894	1.74966e+06	1.13253e+06	593920	1.14969e+06	768672	635025	641409	486843	679168	853114	1.32058e+06
0.63_823.5494n	823.549	846.542	1	0.62805	0.2283	230531	7693.82	2.33779e+06	485222	661667	1.46326e+06	1.81527e+06	2.32873e+06	2.73408e+06	2.44665e+06	4.07599e+06	3.22839e+06	5.83745e+06	855646	379480	868610	3.85353e+06	1.70361e+06	2.36836e+06	1.48963e+06	3.92391e+06	2.97656e+06	3.73065e+06	LMSP06020004	(3'-sulfo)Galbeta-Cer(d18:1/18:0(2OH))	M+H, M+Na	C42H81NO12S	93.2005
0.63_828.4578m/z		828.458	1	0.62805	0.0628833	5506.76	0	171632	15032.4	31266.4	73012.8	90935.6	116232	162176	163817	185564	175298	190432	66280.1	45770.9	67284.4	144182	140179	87038.7	55325.9	168343	218534	200852
0.63_828.5084m/z		828.508	1	0.62805	0.0628833	19395.1	0	246969	35996	10422.2	117157	172402	240321	301460	227267	255613	257633	111211	126188	120381	128100	151951	156939	160796	49527.1	292136	273553	264661
0.63_867.4855n	867.485	850.482	1	0.62805	0.0944333	18580.1	0	557907	45607.6	73208.3	325461	358935	299131	485827	461577	489925	687278	776344	183190	359024	185966	443730	363489	381337	351437	782530	697214	658878			M+H-H2O, M+H, M+2Na-H
0.63_869.4943n	869.494	852.491	1	0.62805	0.0944333	20341.5	0	833833	64504.2	166065	522447	661439	745097	869506	931274	782981	869367	1.30402e+06	401900	424384	407990	652180	940495	746166	380759	937123	1.01443e+06	791932			M+H-H2O, M+H
0.63_872.5518m/z		872.552	1	0.62805	0.156133	11457.6	0	1.37182e+06	177358	579749	809964	1.03388e+06	1.46988e+06	792201	1.4474e+06	1.31611e+06	1.41975e+06	2.23087e+06	556271	397190	564699	1.01886e+06	515865	1.38942e+06	892358	1.48274e+06	1.14151e+06	1.27794e+06
0.63_874.4953m/z		874.495	1	0.62805	0.573433	197077	46159.1	4.45661e+06	744236	1.7848e+06	1.60332e+06	1.40696e+06	1.83343e+06	981971	2.42314e+06	1.34433e+06	4.299e+06	2.39616e+06	1.19536e+06	3.36112e+06	1.21347e+06	1.65283e+06	3.275e+06	2.73299e+06	4.87652e+06	3.55677e+06	5.81458e+06	1.50047e+06
0.63_876.5729m/z		876.573	1	0.62805	0.0734833	0	0	356622	64744.9	0	89385.3	184302	134592	153627	164047	139240	297483	204752	50941.1	202344	51712.9	183200	152342	115380	216415	302750	448220	218345
0.63_887.5494n	887.549	888.511	1	0.62805	0.208517	27940	56334.4	981502	116838	461745	612951	651773	1.04855e+06	911055	890735	1.22188e+06	1.00112e+06	1.92923e+06	315235	573695	320011	1.42771e+06	1.15307e+06	1.26139e+06	976479	1.21019e+06	2.0113e+06	1.21312e+06			M+H-H2O, M+H
0.63_896.4810m/z		896.481	1	0.62805	0.124567	2926.31	0	915940	37194.8	310443	343654	444209	614712	442194	518433	492602	895119	824197	306325	936891	310966	581402	407913	688522	812858	829154	1.02746e+06	660014
0.63_896.5342m/z		896.534	1	0.62805	0.115383	7169.61	0	516511	25627.7	283756	184960	299186	349488	365459	307860	303092	450867	737588	138721	430897	140823	358245	227370	584551	682095	517198	768432	360805
0.63_90.0907m/z		90.0907	1	0.62805	0.0944333	37599.5	248.115	24719.8	8460.06	18641.7	14924.8	9436.14	31693.9	10692.4	4043.8	4711.46	19986.4	2949.16	22420.1	40486.4	22759.7	7799.78	0	5502.5	29269.6	21927.9	67947.1	6561.11	HMDB32231	Dimethylethanolamine	M+H	C4H11NO	95.0972
0.63_920.4800m/z		920.48	1	0.62805	0.0419	0	0	54346.2	0	265.471	45318.4	31325.3	33421.5	60529.3	56681.2	63538.5	72406.3	110264	10661.5	73271.9	10823	35905.1	0	14597.1	26052.4	83488.1	8475.87	64007.1
0.63_931.5303m/z		931.53	1	0.62805	0.177083	0	0	837626	66272.5	145727	1.03061e+06	870293	1.59354e+06	701233	2.38243e+06	1.36044e+06	652942	2.20025e+06	565445	956203	574012	757051	328913	2.41636e+06	299998	737014	505336	1.06643e+06
0.63_935.4931m/z		935.493	1	0.62805	0.0838333	0	0	138405	2407.67	6009.89	88409	85410.3	83047	43953	124074	153623	132441	149228	25342.4	100277	25726.4	148458	38814.9	204555	56332.4	147942	115966	141037
0.63_947.5051m/z		947.505	1	0.62805	0.156117	1784.34	0	511134	11987.4	31380.9	964860	829834	1.65872e+06	792931	2.1704e+06	2.18382e+06	836278	2.07571e+06	357662	404839	363081	1.12007e+06	206922	1.36065e+06	43637.1	1.07845e+06	374861	1.82903e+06
0.63_963.4796m/z		963.48	1	0.62805	0.104917	0	0	196891	4791.33	60089.9	200040	223886	378547	250802	446229	651061	302511	726318	17961.5	151119	18233.6	507641	99548.1	198552	118002	543604	93480.3	712855
0.63_971.5085m/z		971.508	1	0.62805	0.0314333	0	0	26303.4	0	0	48782.2	6300.04	0	20911.7	78782.8	47527.6	0	127624	0	21334.9	0	11460.3	0	33265.3	9272.01	13093.4	0	34916.3
0.64_102.0904m/z		102.09	1	0.638533	0.0524	1696.38	24493	0	0	0	18943.8	2088.02	0	1754.07	0	0	0	0	0	0	0	4536.76	0	0	0	0	0	0
0.64_112.8947m/z		112.895	1	0.638533	0.0734667	26703	390.317	13158.9	32323	21538.1	42252.4	79408.3	74689.2	20494.6	71630.3	40283.4	21521.4	82328.9	9019.97	24326.3	9156.64	58837.2	0	8156.7	15568.8	27809.6	9907.95	57562.3
0.64_114.8919m/z		114.892	1	0.638533	0.0628667	10674.2	0	0	4966.7	789.14	18153.2	36005.3	38507	5987.62	37293.9	9699.45	4991.25	35764.7	499.774	8683.04	507.346	28571.1	0	0	1745.56	6061.13	3831.09	24012.2
0.64_130.2548m/z		130.255	1	0.638533	0.0419167	7571.02	0	0	54522.2	82171.5	0	0	0	0	0	0	0	0	0	0	0	0	0	0	0	0	0	0
0.64_137.1064m/z		137.106	1	0.638533	0.0734667	34157	4894.73	26344.7	17667.4	19524.3	14375.4	10080.7	32512.8	9617.69	15724.5	15695.3	14700.2	11827	22420.9	25410	22760.7	18268	0	14509.4	30394.7	29814.5	29492.2	12703.8
0.64_138.0902m/z		138.09	1	0.638533	0.238767	161694	117200	133750	109717	143339	132692	94316.3	134448	103137	122681	142314	148960	75347.6	115445	159314	117194	117626	0	110138	180548	77564.1	224690	74787.8
0.64_139.9138m/z		139.914	1	0.638533	0.0944333	20520	1542.65	14520.2	27598.9	14479.5	43454.6	66278.5	67542.1	9788.58	58139.6	52184.3	22844.2	84838.1	9325.76	26453.9	9467.06	38473.2	3924.67	13313.8	17949.5	26913.1	19519	53699.3
0.64_150.1104m/z		150.11	1	0.638533	0.0628667	7366.44	10974.1	12990.5	3415.67	8619.49	6487.43	5452.93	8137.38	5875.41	10810	3941.11	10299.5	5432.51	2777.87	5101.67	2819.95	8090.19	0	6642.13	10828.5	5391.23	23710.6	8193.93
0.64_153.1371m/z		153.137	1	0.638533	0.0419167	6952.95	0	4921.95	6999.5	11780.2	4011.64	4805.46	3938.39	0	5002.14	2538.23	0	12267.4	5337.37	10110.8	5418.24	0	0	0	3754.18	3371.89	0	0
0.64_156.1370m/z		156.137	1	0.638533	0.125867	28079.6	308.569	24983.5	66048.3	35287.4	25511.9	23451.1	106651	20317.5	8899.85	56682.1	47818	30031.4	58487.3	464.813	59373.5	113698	0	4859.04	6643.97	109821	13117.9	0
0.64_162.1478m/z		162.148	1	0.638533	0.0944333	9224.99	0	9588.2	5506.35	18158.5	149769	5402.83	3040.8	10541.6	3425.72	11507	10678.2	9264.77	2874.16	6320.83	2917.71	25558.5	0	4384.29	3242.79	12986.3	15416.4	3048.34
0.64_163.1213m/z		163.121	1	0.638533	0.1154	85364.6	8115.51	81438.8	59592.8	59454.5	65595.2	55007.5	42152.5	61651.2	44160.6	39120.4	56748.3	96462.2	45412.9	57539.8	46101	49679.8	0	54488.3	75605.2	76143.5	101146	28382.7
0.64_185.1644m/z		185.164	1	0.638533	0.13635	48403.5	897.925	29540.3	76644	163750	22490.4	39110.2	73455.9	30941.5	37632	8319.27	31041.8	27900	43065	7200.59	43717.5	42866	0	66467.5	27405.1	70739.5	77658.9	3525.22
0.64_192.1252m/z		192.125	1	0.638533	0.177083	41778	183772	40583.1	32675	57367.9	52446.6	41247.9	69647.9	39099.7	55828.8	89974.4	72813.5	39781.2	63494.9	27918.4	64457	95418.5	0	32901	36033.4	135751	29596.1	1524.94
0.64_204.1219m/z		204.122	1	0.638533	0.13635	50822.8	5271.12	40941.2	80655.8	142389	36960.7	96926.8	43273.8	140380	61679.4	12892.2	14808.8	105780	49590	16209.5	50341.4	76128.3	0	8221.42	23006.3	226140	39778.3	29175.7
0.64_236.9062m/z		236.906	1	0.638533	0.0523833	29778.1	1769.38	20097	16046.4	28996.3	0	0	0	15500.3	0	0	15852.3	5541.42	13237.9	0	13438.5	0	0	0	31409	18716	14743.1	0
0.64_248.1653m/z		248.165	1	0.638533	0.0734667	13977.7	14067.6	112.724	10749.5	23628.9	19596.4	35644.4	1854.59	19417	7161.11	2227.4	9791.3	47002.7	9550.77	13859	9695.48	13941.9	0	17936.4	17923.3	18567.8	2658.5	2778.23
0.64_266.2226m/z		266.223	1	0.638533	0.115383	36235.1	0	32748.5	33359.9	50899.2	32291.4	45297.5	40835.2	24683.1	57549	75200.1	47303.7	70034.9	37400	113308	37966.7	43285	0	77286.6	79831.2	33701	124329	59170.4
0.64_310.8413m/z		310.841	1	0.638533	0.0419167	25115.6	0	5221.45	10583.2	7258.76	0	22613.5	8519.8	6229.06	6581.24	4514.78	12713	0	2837.74	11617	2880.74	13051	0	0	13339.1	7053.72	18960.1	0
0.64_320.8692m/z		320.869	1	0.638533	0.0944333	296244	0	218271	176479	281934	12661.8	71810.7	46500.3	202894	48708.4	39841.1	234604	107627	118746	21692.2	120546	77273.4	0	20719.7	229820	208722	127843	47315.7
0.64_338.8416m/z		338.842	1	0.638533	0.0628667	35240.3	0	6725.98	38171.2	23434.1	0	0	0	25091	0	0	29590.7	0	5504.06	0	5587.45	0	0	0	17607.1	51476.6	0	0
0.64_366.8660m/z		366.866	1	0.638533	0.07335	63444.3	2298.38	28971.4	5399.31	51690.2	0	0	0	5820.82	0	0	29849	0	23980.8	0	24344.2	0	0	0	66020.5	24168.8	34143.5	0
0.64_434.8538m/z		434.854	1	0.638533	0.063	55788.2	0	18952.9	7377.88	75019.1	0	3.74615	0	12771.7	0	0	23617.1	0	10566.7	2167.2	10726.8	0	0	0	73309.6	8471.34	30905.7	0
0.64_450.8276m/z		450.828	1	0.638533	0.0314333	28015.1	0	5490.26	0	9297.6	0	0	0	0	0	0	11977.7	0	0	0	0	0	0	0	13672.6	7304.61	11042.6	0
0.64_456.8449m/z		456.845	1	0.638533	0.0314333	67212.8	0	25970.2	0	77407.8	0	0	0	18891.8	0	0	17946.3	0	6470.8	0	6568.84	0	0	0	46278.3	16193.9	0	0
0.64_500.3057m/z		500.306	2	0.638533	0.0944333	137775	0	100968	69446.6	14471.5	2259.22	102311	79930.6	85715.6	57604.7	387.309	7199.12	184925	18369	11199.3	18647.4	57775.9	0	7359.96	62779.3	24429.9	37396.1	77019.6
0.64_518.8127m/z		518.813	2	0.638533	0.0628667	73450.7	0	76550.6	20044.3	43378	0	18040.5	23414.7	43086	26036.8	0	35298.1	27839.9	24090.3	4557.4	24455.3	4159.97	0	8031.35	72298.5	41319.4	44494.8	30031.9
0.64_548.8601m/z		548.86	2	0.638533	0.104917	425919	0	367855	246590	21080	5252.51	335346	401219	161964	474037	2422.85	5089.1	399426	138184	12309.1	140277	40763.6	0	15250.5	263919	7519.86	9151.04	158414
0.64_576.8428m/z		576.843	1	0.638533	0.0523833	48819.9	0	1520.68	28477.1	71717	0	0	0	0	0	0	0	0	17401.1	0	17664.7	0	0	0	49454.4	0	0	0
0.64_591.8127n	591.813	592.82	1	0.638533	0.0314333	88536.3	0	0	15974.1	148633	0	0	0	15401.8	0	0	0	3975.61	13024.1	0	13221.4	0	0	0	53382.1	0	0	0			M+H, M+Na
0.64_605.9039m/z		605.904	2	0.638533	0.0524	78549.7	0	52013.3	76206.3	27816.1	13495	50530.7	75521	41018.3	108929	28343.6	0	100416	50700.2	5635.88	51468.4	18988.4	0	45324.6	31086.4	5012.01	24375.4	91573.4
0.64_608.7956m/z		608.796	1	0.638533	0.0419	37399.1	0	0	19791.8	39490.7	0	0	0	4172.53	0	0	0	0	0	0	0	0	0	0	10050.4	0	0	0
0.64_744.4954m/z		744.495	1	0.638533	0.135167	24759.3	0	546871	26667.4	205433	444919	488367	455845	1.53296e+06	763571	1.48807e+06	800759	2.35458e+06	161285	363902	163729	918125	920664	962942	300707	1.17199e+06	1.08664e+06	1.69135e+06
0.64_770.5127m/z		770.513	1	0.638533	0.13635	3089.43	0	693144	73762.5	175663	523273	937780	830127	1.26878e+06	879689	1.72153e+06	960305	2.9133e+06	288269	726485	292637	1.63669e+06	597141	1.03904e+06	293829	1.53571e+06	1.3314e+06	1.5528e+06
0.64_796.5283m/z		796.528	1	0.638533	0.125867	23664.1	0	886319	197024	48029.8	748632	1.13384e+06	1.34267e+06	1.63185e+06	1.30703e+06	1.8344e+06	1.04959e+06	3.0008e+06	554516	142613	562918	1.7783e+06	711040	1.05313e+06	63589.2	1.94364e+06	2.12576e+06	2.8581e+06
0.64_797.5364n	797.536	820.529	1	0.638533	0.24925	218585	13913.8	6.54981e+06	832828	2.82133e+06	6.17167e+06	4.9647e+06	7.78518e+06	9.61787e+06	9.42558e+06	1.29053e+07	9.41104e+06	1.84274e+07	2.88792e+06	1.0367e+06	2.93168e+06	1.07344e+07	3.97997e+06	8.60083e+06	3.61319e+06	1.25506e+07	7.85638e+06	1.15848e+07			M+H, M+Na
0.64_826.4591m/z		826.459	1	0.638533	0.156133	0	0	115535	0	13032.5	68291	127674	77038	120093	67621.3	228860	198416	247069	18225.6	34565.8	18501.7	189950	215661	105897	61237.7	252925	179846	166666
0.64_835.6681m/z		835.668	1	0.638533	0.115383	8473.99	0	448368	84301.6	26526.1	234071	246038	298396	239030	303703	495676	530167	410141	197232	237491	200220	194637	455702	513089	125968	371105	259432	583821
0.64_848.5596m/z		848.56	1	0.638533	0.208517	610135	0	3.10248e+06	902172	535670	2.43607e+06	2.6279e+06	4.12875e+06	2.83411e+06	4.0726e+06	2.98295e+06	2.75884e+06	5.32797e+06	1.62362e+06	969812	1.64822e+06	2.21068e+06	1.45433e+06	2.66854e+06	1.31415e+06	3.1143e+06	2.51509e+06	3.12593e+06
0.64_870.4790m/z		870.479	1	0.638533	0.08395	143.733	50740.3	60994.9	0	0	91622.6	57416.9	54885.4	95645.7	45366.1	217444	103585	179451	5758.22	31901.1	5845.47	118790	209732	167396	67649	184933	181302	107118
0.64_933.5897m/z		933.59	1	0.638533	0.0419167	0	0	33084	1760.54	2192.13	41765.1	28243.2	36669.6	25532.8	83792.1	83818.3	29730.4	73559.7	1156.71	27316.9	1174.24	17332	16078.2	108603	6138.76	21018.4	11585.6	44047.4
0.64_961.4936m/z		961.494	1	0.638533	0.0943167	6006.39	0	93566.5	14493.6	18721.6	9782.68	89725.4	89693.3	103589	94234.6	177.925	50950.7	124732	34873.1	81996.3	35401.5	121781	0	26592.6	74732.5	45272.4	47838.3	120753
0.65_1058.7619m/z		1058.76	1	0.649	0.0524	65034.9	0	86279.1	126693	0	0	148728	135890	8877.54	256578	0	0	0	8862.8	0	8997.08	0	0	0	403.182	0	0	0
0.65_107.0480m/z		107.048	1	0.649	0.08395	8097.99	13482.9	5671.47	4879.73	9738.38	9236.41	27144.6	8648.62	2272.91	21766.2	2699.67	2563.01	60617.8	14502.1	4685.89	14721.8	5584.77	0	10324.1	16055	3621.14	5088.83	5345.5
0.65_1074.7380m/z		1074.74	1	0.649	0.0524	87079.4	0	92622.6	122923	10938.1	0	71569	65242.1	26013.6	95674.2	0	0	0	8171.76	0	8295.58	0	0	0	0	0	0	3096.49
0.65_109.0516n	109.052	132.046	1	0.649	0.1666	102781	24798.7	162268	57153.8	92640.6	106439	116631	119166	164168	125898	90781.8	134133	99421.1	98372.5	73895.6	99863	161224	2425.89	86051.1	108336	303330	165665	114964			M+H, M+Na
0.65_128.1423m/z		128.142	1	0.649	0.0524	15862	13005.7	11929.2	13129.9	12264.1	16089.4	9182.54	11024.9	2934.47	0	3253.67	11007.7	6345.13	12919.5	20820	13115.2	3524.54	0	13106.3	12257.9	12108	5190.75	0
0.65_132.2169m/z		132.217	1	0.649	0.0314333	0	0	0	25178.2	0	0	16924.4	0	0	72435.1	0	0	0	0	0	0	0	0	0	0	4218.69	0	0
0.65_139.0987n	139.099	122.095	1	0.649	0.115383	67130.5	102193	52289.8	37813.5	69704.3	64330	85449.5	74412.3	51883.8	49637	42995.7	61111.5	83861.3	41649.3	62821.5	42280.4	46951.4	5005.89	38610.7	83529.7	48518.4	81519.1	36328.7			M+H-H2O, M+Na
0.65_152.1059m/z		152.106	1	0.649	0.08395	22243	42470.6	7880.49	13174.1	31504.9	23062.5	24309.1	15121.3	6418.75	15710.9	8215.37	8002.24	46012.4	7416.48	17241.7	7528.85	5466.47	0	12061.9	23604.7	4561.95	4143.48	2250.9
0.65_160.1322m/z		160.132	1	0.649	0.0734667	4472.18	0	0	3430.43	6888.01	2075.05	7046.68	1754.43	11906.7	6256.08	294.606	2144.13	9692.11	3051.41	1105.25	3097.64	3611.39	0	0	2910.07	27965.6	930.408	0
0.65_173.1771n	173.177	174.184	1	0.649	0.187567	2.67146e+06	1.64923e+06	2.69363e+06	4.08758e+06	6.49519e+06	148597	400232	198126	144159	106642	188812	197301	559145	191808	114781	194714	196571	0	197862	207776	150968	185707	86410.4			M+H-H2O, M+H, M+2Na-H
0.65_174.2214m/z		174.221	1	0.649	0.115383	91379.5	30494.2	41498.4	170830	265967	0	0	0	0	0	0	0	0	0	0	0	0	0	0	0	0	0	0
0.65_176.0395m/z		176.04	1	0.649	0.0734833	61555.8	237.681	16175.5	70267.1	138928	4068.25	60450.9	35724	77436.8	53767.3	0	0	88509.5	65905.5	21877.4	66904	27745.8	0	16118.3	45031.9	40906.1	0	9708.14
0.65_184.1687m/z		184.169	1	0.649	0.08395	27339.5	0	27579.1	19102.2	25018.2	17553.4	26508.4	30231.7	15091.6	18035.8	22967.7	17353.9	34095	27065.1	32581.3	27475.2	23776.4	0	19273.6	30696.8	13787.2	24492.1	12060.8
0.65_185.9837m/z		185.984	1	0.649	0.08395	0	63551.4	0	0	0	0	0	0	0	0	0	0	0	0	0	0	0	0	0	0	0	0	0
0.65_192.0135m/z		192.013	1	0.649	0.08395	81737.7	0	34121.4	115218	169100	0	116629	49206.4	153531	81440.5	0	11649.5	177264	70576.8	0	71646.1	42386	0	0	36715.9	167626	0	34755.6
0.65_196.8568m/z		196.857	1	0.649	0.0419167	0	0	0	13335.6	0	0	1106.76	0	0	0	0	0	0	0	8599.55	0	677.17	0	0	0	0	0	1146.86
0.65_202.0856m/z		202.086	1	0.649	0.0419167	5287.16	795.957	2374.07	0	7368.66	1954.63	4834.66	4369.93	2989.83	1869.73	13663.7	4724.03	11357.8	5570.97	10119.6	5655.38	10322.9	0	3297.82	9164.89	5675.06	16678.8	15365.1
0.65_207.9871m/z		207.987	1	0.649	0.063	34520.3	1165.95	18782	52645.8	53573.6	0	48708.2	6667.99	90279.3	24814.4	0	9914.44	90961.9	15502.8	0	15737.7	31290.9	0	0	0	161763	0	43186.5
0.65_210.1847m/z		210.185	1	0.649	0.0419167	0	0	0	598.477	0	0	0	36.1196	0	0	0	242.947	3353.67	840.712	15541.5	853.45	0	0	0	6948.97	0	0	2272.96
0.65_248.1472m/z		248.147	1	0.649	0.08395	13641.5	38576.8	1384.6	5241.23	33173.2	15262.5	24478.9	2618.37	29932.6	7665.74	2751.15	6170.58	27061.5	19612.1	14090.4	19909.2	11579	0	16762.4	16629.5	49274.1	1934.77	1135.63
0.65_256.2000m/z		256.2	1	0.649	0.0525167	7993.09	3148.11	0	5923.78	13929.2	11379.4	2100.65	2828.86	0	1995.57	6414.08	0	2043.64	0	5894.31	0	8107.48	0	9989.98	3580.09	0	3292.12	0
0.65_258.1595m/z		258.159	1	0.649	0.0734833	33916.6	11955.7	28657.8	24599.3	72826.6	34068.4	103179	59097.9	25293.3	66093.3	33640.1	50012.8	160479	15644	28870.4	15881	50088.2	0	33827.7	46438.9	25050.4	9021.42	29327.4
0.65_296.1124m/z		296.112	1	0.649	0.0734667	2704.86	1886.24	0	0	0	0	0	0	0	382245	0	0	0	96.3945	0	97.855	935.012	0	0	0	0	0	0	HMDB10328	Tyramine glucuronide	M+H-H2O	C14H19NO7	84.0956
0.65_305.9977m/z		305.998	1	0.649	0.0314333	3098.58	0	0	0	48076.1	0	0	0	6470.24	0	0	0	0	12630.7	0	12822.1	0	0	0	3819.95	0	0	0
0.65_316.2080m/z		316.208	1	0.649	0.187567	144295	157137	145052	105112	150063	185065	301484	157314	99199.3	287454	279692	236439	449817	110185	138438	111854	161084	0	168390	202176	123316	161211	111992
0.65_321.9721m/z		321.972	1	0.649	0.0314333	14246.2	0	0	2775.15	46862.2	0	0	0	19682.2	0	0	0	0	6835.37	0	6938.94	0	0	0	0	29703.5	0	0
0.65_367.2700m/z		367.27	1	0.649	0.104917	91736.9	261.828	88969.6	51185.7	72862.3	74402.4	68517.8	79582.9	56698.4	60605.8	64452.6	55258.4	86440.5	38734.9	78926	39321.8	72792.8	15304.2	60815.3	78943.5	67843	104428	57081.8
0.65_407.7538m/z		407.754	2	0.649	0.1154	51855.4	0	366625	84914.2	37023.6	332407	210134	341404	246915	416742	417643	429766	236735	253684	115751	257527	155646	504163	291776	83077.2	168252	358304	289973
0.65_536.3242m/z		536.324	1	0.649	0.0838333	141470	0	124037	59875.9	11820.9	0	64852.3	76602.8	91350.9	64446.4	0	19517.1	153924	56771.7	578.659	57631.9	114005	2858.32	18327	106580	54953.5	69400.4	91605.6
0.65_613.3897m/z		613.39	2	0.649	0.07335	68767.2	0	25583.1	84627.7	376.7	0	34748.2	12389.1	0	41243.9	0	0	29998.7	0	0	0	0	0	0	0	0	0	235.811
0.65_735.4827m/z		735.483	1	0.649	0.156133	376906	0	595425	299594	127644	182918	433629	466213	670830	733740	958617	446826	803420	242619	100413	246295	536623	369783	504808	205476	456134	362246	855453
0.65_798.4284m/z		798.428	1	0.649	0.156117	1887.99	0	344262	4394.73	27186.6	226551	190320	237269	439899	476737	565719	554915	490410	183240	61078.5	186016	244190	241925	365026	39228.5	576745	202224	631257
0.65_810.5052m/z		810.505	1	0.649	0.0525167	8846.85	0	237203	22696.4	33181.3	191698	135394	232166	138869	270170	407018	293437	243841	109017	164404	110669	122439	425155	291230	109127	164398	226970	450422
0.65_82.0087m/z		82.0087	1	0.649	0.063	99.9733	317.8	5939.4	541.867	144.276	0	3.86452	1993.58	1541.97	5872.71	4028.26	2140.16	2367.28	753.548	87.412	764.965	2910.86	28183.6	517.333	364.652	1561.64	2070.7	6197.35
0.65_830.4964m/z		830.496	1	0.649	0.303017	592234	0	4.90082e+06	1.29295e+06	1.65701e+06	2.48339e+06	2.41094e+06	3.37056e+06	4.39032e+06	5.22057e+06	4.57466e+06	5.59283e+06	4.02722e+06	3.25411e+06	1.56457e+06	3.30342e+06	1.9537e+06	3.98456e+06	2.91409e+06	1.14309e+06	4.68198e+06	3.97838e+06	4.18973e+06
0.65_840.4683m/z		840.468	1	0.649	0.02095	0	0	17460.6	0	0	11890.5	4569.15	4661.51	13639.1	19859	19697.2	16279.6	26214.1	8703.52	10903.5	8835.39	21483	25646.9	14579.8	3595.18	32935.8	34063.6	34840.4
0.65_841.6718m/z		841.672	1	0.649	0.0420333	0	0	185.278	0	0	12973.5	76012	0	0	0	12537.8	22.4419	798.389	0	0	0	0	0	0	0	0	1308.28	0
0.65_844.4307m/z		844.431	1	0.649	0.1049	0	0	185780	4159.81	37596.5	79613	93620.2	122874	149629	99895	288525	201080	184657	42236.1	15692.9	42876.1	217412	92076.3	123321	87046.8	314609	258021	275134
0.65_850.5142m/z		850.514	1	0.649	0.0629833	39603	0	280726	38255.7	44920	168662	171158	148512	198744	212521	258272	255141	433273	118883	112382	120684	123915	148628	171653	144825	267551	329543	279458
0.65_862.5158m/z		862.516	1	0.649	0.103733	0	8721.28	32333.7	0	0	88218.2	17519.8	36509.8	13986.7	13476.6	18868.7	15615.5	20993.9	7349.39	59487.3	7460.75	49254.6	323074	177123	38046.8	29117.6	142977	20851
0.65_890.4808m/z		890.481	1	0.649	0.0629833	0	0	44351.5	3387.1	0	75927	78286.2	55108.3	26008.8	36157.9	56431.7	71808.3	69369	21687.5	114429	22016.1	102034	247241	44535.3	146210	137044	252348	28430.1	HMDB34357	beta-Solamarine	M+Na	C45H73NO15	80.8181
0.65_943.7098m/z		943.71	1	0.649	0.0314333	10491.4	0	20303.6	10518.3	2918.79	5095.32	109835	0	11248.4	8790.66	0	0	6307.49	11753.1	0	11931.2	0	0	0	9126.36	12198.6	0	17112.7
0.65_961.6531m/z		961.653	1	0.649	0.0944333	324322	0	350497	252306	1317.75	0	398802	367453	244375	418049	1805.98	4709.51	480193	92979.4	2240.42	94388.1	224682	0	7829.65	51247.1	23515.9	27349.2	252302
0.66_100.0749m/z		100.075	1	0.659483	0.115383	543.088	245129	827.901	1752.45	4126.76	0	0	0	0	0	0	0	0	0	0	0	0	0	0	0	0	0	0
0.66_106.0309m/z		106.031	1	0.659483	0.0525167	4195.39	235.777	5272.67	379.744	2312.16	3264.12	1659.84	2218.13	2397.18	2177.74	1810.33	3187.13	0	2625.76	895.976	2665.54	2755.56	0	2749.75	3236.98	5367.2	2884.18	2319.57
0.66_106.0641m/z		106.064	1	0.659483	0.156117	142516	143942	140121	92391.6	131863	103498	139231	143739	108574	117547	142669	180948	110131	119036	145717	120840	147782	8543.4	118995	162562	143810	225006	99715
0.66_114.0651m/z		114.065	1	0.659483	0.156117	97157.8	16565.6	91743.4	158848	169716	86644.6	160681	107034	165085	129842	43582.4	73508.1	151772	94175.6	59557	95602.5	164534	1414.81	51503.7	69051.7	238703	131969	81861.7
0.66_130.1582m/z		130.158	1	0.659483	0.469317	8.61472e+06	6.09612e+06	8.11668e+06	1.2946e+07	1.99094e+07	1.2498e+06	980356	1.08788e+06	973014	903247	634952	1.03269e+06	1.01975e+06	1.27281e+06	1.0864e+06	1.2921e+06	1.04995e+06	5203.92	921439	1.12107e+06	816762	1.49078e+06	703357
0.66_130.1905m/z		130.191	1	0.659483	0.115383	392047	298998	261946	571446	926242	35983.9	25388.3	28661.2	14747.5	21388.8	5716.92	12636.6	17008.1	32426.6	28554.8	32917.9	21734.7	0	10938.8	24981.2	9617.13	19782.9	6925.18
0.66_130.2982m/z		130.298	1	0.659483	0.0525167	50432.3	0	0	90248.4	177597	0	0	0	0	0	0	0	0	0	0	0	0	0	0	0	0	0	0
0.66_130.3309m/z		130.331	1	0.659483	0.0525167	64177.2	0	0	121446	181993	0	0	0	0	0	0	0	0	0	0	0	0	0	0	0	0	0	0
0.66_130.3652m/z		130.365	1	0.659483	0.0525167	28657.5	0	0	80086.3	153187	0	0	0	0	0	0	0	0	0	0	0	0	0	0	0	0	0	0
0.66_132.0267m/z		132.027	1	0.659483	0.0209667	5279.75	2860.64	16217.5	2481.2	3919.76	7349.98	5687.02	8946.63	20458.7	12036.6	9118.23	18628.6	8559.4	8792.75	1759.92	8925.98	16258.9	0	4097.9	4042.32	36245.5	11866.8	11389.4
0.66_132.0341m/z		132.034	1	0.659483	0.0629833	8470.34	1242.43	29693.1	14104.7	6584.76	18199.5	25242.6	13615.5	42404	35131.2	26047.3	37416.2	21468.1	13322.9	6523.02	13524.8	38327	0	24730.6	13774.2	80462.3	38617.6	33425.7
0.66_132.1662m/z		132.166	1	0.659483	0.0734833	26731	0	11274.6	51793.2	69957.7	2864.43	0	0	1117.5	1417.62	331.93	291.947	0	701.302	0	711.928	2364.9	0	0	1097.59	5664.68	1766.66	0
0.66_144.1731m/z		144.173	1	0.659483	0.063	18862.5	0	8893.83	24245.8	19533.3	0	12298.1	18424.9	5679.39	6059.43	0	0	0	10791.8	17482.9	10955.3	0	0	1149.13	30931.6	0	0	16067
0.66_146.1167m/z		146.117	1	0.659483	0.0524	4399.5	0	2274.48	3621.31	9410.98	2868.67	1207.88	0	7522.16	0	0	3103.54	0	6441.99	0	6539.59	4125.64	0	0	4214.25	11396	4950.78	0
0.66_148.1119m/z		148.112	1	0.659483	0.0525167	11944.5	4854.04	2310.14	2497.88	12847	8976.24	10185.1	5051.8	6028.52	6249.07	0	6152.64	6604.79	4891.71	8198.59	4965.82	5149.95	0	0	7821.97	7328.99	3171.62	2737.79
0.66_149.0787n	149.079	132.075	1	0.659483	0.187567	3.99422e+06	403852	3.4444e+06	6.85501e+06	6.36325e+06	3.33311e+06	6.83934e+06	3.98345e+06	7.2766e+06	5.21395e+06	1.45954e+06	2.58532e+06	5.88198e+06	3.81042e+06	2.10063e+06	3.86816e+06	6.13951e+06	2971.46	1.48077e+06	2.5843e+06	1.06844e+07	4.95825e+06	2.59293e+06			M+H-H2O, M+H
0.66_149.1114n	149.111	132.108	1	0.659483	0.104917	252879	133903	141998	368115	401748	187255	360054	205215	298166	262674	65457.8	109979	335795	189081	124059	191946	295267	0	73450.5	154542	390256	223067	77231.8			M+H-H2O, M+Na
0.66_150.1264m/z		150.126	1	0.659483	0.08395	33508.6	16177.8	19778.9	19003.6	34746.9	17826.5	22401.4	33638.3	19854.9	25082.9	11663.6	17101.5	20852.6	26253.6	36165.7	26651.4	19161.4	0	11142.3	38590.5	14388.3	42419.8	11454.7
0.66_165.0684m/z		165.068	1	0.659483	0.177083	565041	330004	475173	381761	474219	426762	567871	523829	334266	481436	594771	603169	541967	422873	560054	429280	587417	674.197	534054	528108	387380	767839	398753
0.66_170.0311m/z		170.031	1	0.659483	0.14565	47681.4	18913.2	35246.5	80818.8	60575.7	26912.3	77116.5	44184.4	73282.6	55657.4	15279.8	22971.6	72257	29218.2	20517.8	29660.9	77746.4	0	6527.25	18713.2	112502	44997.9	35243.3
0.66_175.1203m/z		175.12	1	0.659483	0.0944333	37381.9	9916.93	39809.3	25435.1	64871.1	16004.4	25191.5	30730.7	23003	12842.1	21981	34019.3	28646.2	99717.9	14135.8	101229	28697.8	0	5670.72	21887.9	36124.5	18293	9862.02
0.66_176.1907m/z		176.191	1	0.659483	0.0734667	14073.6	0	7775.64	24806	36325.3	0	228.829	0	0	0	0	177.437	0	0	0	0	0	0	0	0	0	532.211	0
0.66_180.1302n	180.13	225.103	1	0.659483	0.1666	297516	254188	384043	108192	179154	442246	819156	314322	414830	285059	1.26715e+06	2.10909e+06	1.31051e+06	178151	231261	180850	198842	0	340502	666003	175446	310609	178711			M+H, M+2Na-H
0.66_181.0996m/z		181.1	1	0.659483	0.177083	1.10418e+06	1.21158e+06	1.27285e+06	618101	908950	772655	891758	1.10029e+06	832694	937176	1.22688e+06	1.34967e+06	908918	949603	1.01947e+06	963991	1.0761e+06	0	1.02381e+06	1.19576e+06	967123	1.48653e+06	795790	HMDB32078	Dibenzyl ether	M+H-H2O	C14H14O	97.0519
0.66_181.1455n	181.145	164.142	1	0.659483	0.063	24682.3	0	17185	18626.5	34391.7	15529.4	31302.6	25482.3	10215.9	27944.9	12129.2	17004	30146.6	19593.2	19222.3	19890	7250.7	0	11281.9	28633.1	10629.4	13943.8	9697.86			M+H-H2O, M+H
0.66_188.1421m/z		188.142	1	0.659483	0.145633	370418	254051	327327	228117	528459	148087	1.41601e+06	222988	363712	203961	315047	386536	2.44018e+06	329055	251341	334041	360521	0	311114	530477	75428.2	347171	53588
0.66_190.1791m/z		190.179	1	0.659483	0.0734833	25185.3	0	14671.3	41958.3	77106.1	0	0	0	0	0	0	0	0	0	0	0	0	0	0	0	0	0	0
0.66_194.8598m/z		194.86	1	0.659483	0.0315667	0	0	0	16956.2	0	5062.17	0	0	0	0	0	0	0	0	4349.46	0	0	0	3752.68	0	0	0	0
0.66_198.1262m/z		198.126	1	0.659483	0.551967	7.2212e+06	9.7269e+06	6.95572e+06	4.17146e+06	6.32139e+06	4.70889e+06	5.51293e+06	6.68422e+06	4.95057e+06	5.28171e+06	6.24446e+06	7.83338e+06	5.25313e+06	5.666e+06	6.95944e+06	5.75185e+06	5.83877e+06	135293	5.56285e+06	7.83313e+06	5.93455e+06	9.56985e+06	4.15733e+06	HMDB36173	2-(3-Phenylpropyl)pyridine	M+H	C14H15N	96.713
0.66_198.1667m/z		198.167	1	0.659483	0.1049	225588	0	129249	129239	165240	121285	151929	187520	96368	138469	114166	148012	93132.7	135124	224739	137171	137351	0	97149.7	235710	106855	223413	65011.4
0.66_200.1350m/z		200.135	1	0.659483	0.125867	114612	125973	97437.1	84046.2	150396	82554.8	199963	110061	90713.3	86083.6	103007	125710	332602	93730.9	120316	95151	103688	0	138816	121594	78820.3	157587	49679.7
0.66_212.1018m/z		212.102	1	0.659483	0.125867	272295	37530.9	206951	176364	958165	67145.5	343497	120134	495714	135177	53148.1	65818	268580	142811	40104	144974	135697	0	27897.4	111888	729603	113655	60748.5
0.66_212.1995m/z		212.2	1	0.659483	0.08395	30109.3	0	17595	24208.9	32645.2	17534	26767	24585.5	12881.3	23507.1	26214.5	26965.2	35803	25369.3	34549.6	25753.7	25364.4	0	22970.4	36588.3	15218.5	32721.6	7554.38
0.66_215.0209n	215.021	198.018	1	0.659483	0.0734667	129693	127.408	98731.1	113219	221191	30643	118553	58515.9	187077	75999.4	17072	46277.1	93458.2	120941	25478	122773	95038	0	12412.7	81458.8	257441	114337	26550.2			M+H-H2O, M+Na
0.66_215.1470m/z		215.147	1	0.659483	0.1154	11928	3227.91	4820.86	31685.7	26888.4	22123.9	48628.3	49679.4	4577	0	31172	3748.65	167207	31115	6510.22	31586.4	60487.5	0	4739.87	6746.15	32624.7	0	0
0.66_223.0966m/z		223.097	1	0.659483	0.187567	349938	550290	309050	103062	267353	429700	793434	234970	460330	120723	1.29599e+06	2.31934e+06	1.31152e+06	123494	367143	125365	36468.6	0	263208	1.20623e+06	0	34633.3	63974.6
0.66_224.1531m/z		224.153	1	0.659483	0.08395	11304.1	216.61	9233.08	7398.96	37238.1	5188.7	78930.5	7133.59	19400.9	1532.47	19002.9	17410.2	308017	6713	2200.51	6814.71	7995.48	0	12125.5	2528.53	0	0	0
0.66_225.1124m/z		225.112	1	0.659483	0.0734667	224545	48990.1	260350	136093	207907	303849	775593	280649	348246	245651	1.14589e+06	2.09161e+06	1.32884e+06	139071	200233	141178	74305.8	0	122955	604176	76948.8	75649.2	183392
0.66_239.1583m/z		239.158	2	0.659483	0.063	21225.2	144097	11333.2	20395	28837.5	10852.6	71942.5	8578.28	10081.3	4249.2	23278.6	21100.2	261201	10284.2	12601.4	10440	14353.9	0	14822.8	7456.52	0	0	0	LMFA13030010	3-O-alpha-L-rhamnopyranosyl-3-hydroxyoctanoyl-3-hydroxydecanoic acid	M+2H	C24H44O9	79.4104
0.66_242.1132m/z		242.113	1	0.659483	0.0734833	85899.8	17063.1	172212	30435.5	16417.4	92248.9	79842	100231	104429	99421.8	167176	221561	25672.2	100710	61906.8	102236	158924	0	169584	62649.1	112739	144840	113772
0.66_242.1517m/z		242.152	1	0.659483	0.250433	6.73531e+06	7.42225e+06	6.20515e+06	3.84368e+06	6.42092e+06	5.04243e+06	5.11429e+06	4.65783e+06	4.53102e+06	4.44009e+06	6.43757e+06	7.68961e+06	3.87265e+06	4.09879e+06	5.63956e+06	4.16089e+06	6.88732e+06	0	5.65553e+06	5.85756e+06	4.49036e+06	7.70616e+06	3.2499e+06
0.66_242.1972m/z		242.197	1	0.659483	0.0944333	234623	3334.09	115623	119822	208746	148313	150093	120114	92186.9	114978	129749	149826	78658.3	94672.3	172755	96106.7	172500	0	109265	178526	81958.3	171754	38427.9
0.66_244.1580m/z		244.158	1	0.659483	0.1049	125153	34583	130386	63213.7	118369	106244	109227	98839.6	91276.9	107881	114153	155258	120265	81961.8	111323	83203.7	115840	0	128767	119579	83300.1	164922	62700.6
0.66_253.1698m/z		253.17	1	0.659483	0.0734667	9078.83	17692.4	1284.11	13837.6	4674.6	9063.74	9310.81	7284.09	2566.52	5761.79	11722.3	5725.36	12874.1	2697.29	16702.7	2738.16	3945.54	0	10235.2	2613.65	0	0	12.7029	HMDB01936	Doxylamine	M+H-H2O	C17H22N2O	82.2778
0.66_258.2422m/z		258.242	1	0.659483	0.0629833	0	0	836.701	10230.4	0	3738.02	5830.91	1867.04	0	6340.84	3056.06	0	0	643.112	4759.21	652.856	79940.4	0	3664.51	356.645	0	0	1985.29
0.66_268.1907m/z		268.191	1	0.659483	0.0734667	30678.6	608.557	17850.6	65932.1	17118.4	36724.1	49083.7	52142.4	1156.29	39885.1	22615.3	9959.87	44286.4	17521.7	78722.9	17787.1	52133.4	0	48983.7	18963	6748.84	42087.2	15385
0.66_282.2179m/z		282.218	1	0.659483	0.0944333	38870.9	26623.1	32710.5	30535.4	31013.9	48394	56387.8	54676.1	25413.6	62492.4	64771.9	54185.1	54722	37231.8	47883.4	37795.9	28518.6	0	39453.6	45393.8	32448	51079.6	39767.3
0.66_299.9798m/z		299.98	1	0.659483	0.04205	20403.9	0	5641.3	0	49038.6	0	0	0	24357.4	0	0	0	0	9633.42	0	9779.38	0	0	0	6877.54	33783.4	29490.4	0
0.66_311.1738m/z		311.174	1	0.659483	0.0525167	12302.2	1155.29	2163.13	10621.6	19786.3	28621.1	74425.6	2642.42	0	78674.7	44714.4	12443.2	105751	36350.4	2787.88	36901.2	14465.3	0	22202.2	24856	0	0	10238	HMDB14736	Labetalol	M+H-H2O	C19H24N2O3	88.4049
0.66_403.7504m/z		403.75	2	0.659483	0.14565	10150.5	462680	228186	49288.3	129295	462716	251872	465154	328673	457316	586268	501191	383939	291058	172645	295468	309707	674208	462778	159053	287750	366681	323269
0.66_412.8565m/z		412.857	1	0.659483	0.0524	35974.2	0	16014.8	6120.21	22415.7	3293.79	1326.49	2065.3	13786.7	0	0	18032.8	0	15830	0	16069.9	0	0	0	46323.2	11709	40085	0
0.66_446.2933n	446.293	447.3	1	0.659483	0.18755	90157.9	60054.7	38318.6	52458.6	127755	28067	473083	20757.6	38163.7	22639.8	58464	49945	1.34973e+06	15629.5	43791	15866.3	78948.9	0	70218.1	19616.8	1391.04	19983.5	15033.4			M+H-H2O, M+H
0.66_467.1975m/z		467.198	1	0.659483	0.04205	0	0	0	0	5949.86	9074.82	9837.16	0	0	132053	1804.7	0	494.725	0	941.663	0	25958.3	0	5939.52	1456.74	0	601.197	0
0.66_476.2719m/z		476.272	1	0.659483	0.0524	999.197	0	17095.2	7108.82	4168.49	19622.7	26289	25147.3	22889.7	31570.2	62714.2	43790.6	14266.8	16911.5	15966.9	17167.7	27067.8	61844.6	40249.5	9831.85	14055.3	78089	39489.7
0.66_481.6902m/z		481.69	2	0.659483	0.063	0	0	0	0	6772.78	161557	2588.69	0	0	4014.81	7149.36	0	77340.4	4208.85	0	4272.62	5022.56	0	9671.7	0	0	1528.44	4406
0.66_71.9465m/z		71.9465	1	0.659483	0.0420333	0	1275.4	1968.87	0	0	0	5720.16	908.337	2007.31	3372.44	1182.27	0	790.162	452.439	0	459.294	53.579	0	1951.51	0	4783.11	0	12325
0.66_74.0958m/z		74.0958	1	0.659483	0.08395	34216.2	417.828	44412.8	57838.2	90013.4	2811.78	941.52	2034.09	1581.93	0	0	0	0	4676.76	0	4747.62	2380.4	0	0	1376.08	0	2803.32	0
0.66_770.4154m/z		770.415	1	0.659483	0.1049	0	0	230703	6137.27	8842.42	106806	127197	106762	244092	196244	368871	259727	241875	57262.2	69294.8	58129.8	136099	172132	281592	68401.1	310354	210869	302068
0.66_810.4392m/z		810.439	1	0.659483	0.04205	3344.65	0	206967	9490.42	8388.76	183722	162700	176251	146110	245716	304237	233022	231884	116610	76105.1	118377	122227	207706	321611	58359.3	174064	164621	353486
0.66_820.4181m/z		820.418	1	0.659483	0.0629833	0	0	131391	0	32678.3	54571.2	46200.9	91963.3	101959	74800.2	209967	181268	161812	25698.4	0	26087.7	134508	115978	167114	69945	181826	129334	234607
0.66_828.4422m/z		828.442	1	0.659483	0.0210833	0	0	20564.7	0	13370.5	17922.3	15120	5833.09	16304.4	9557.95	38609.3	23396.7	53250	0	3875.4	0	38781.8	20060.5	40307.3	26506.3	38909.6	30127.6	39075.2
0.66_828.6050m/z		828.605	1	0.659483	0.0420333	0	0	96908.6	0	18743.3	39867.2	58032.1	41410.5	49360.2	29700.9	158901	83556.5	57190	14036.1	32101.1	14248.8	34295.1	49722.9	56648.3	33328.2	94444.6	25567.5	108081
0.66_90.0805m/z		90.0805	1	0.659483	0.0734667	9843.13	0	4540.48	29299.8	13638.7	7357.03	26006.2	10325.4	23921.5	16795.7	3698.77	2142.6	15352.3	7937.13	2487.28	8057.39	20979	0	3352.92	2863.66	35878.3	8361.59	1886.72
0.66_91.0319m/z		91.0319	1	0.659483	0.063	2961.23	1291.58	15916.6	1083.49	830.437	7697.82	9453.12	10393.2	9624.58	7699.6	21450.2	21029.4	4121.55	10746.1	5783.65	10908.9	9693.62	1141.29	10272.1	4343.86	11601.5	14633.8	10825.5
0.66_91.0533m/z		91.0533	1	0.659483	0.1666	945204	1.28391e+06	1.02742e+06	577386	722820	708046	828009	984819	738461	789506	967762	1.14208e+06	737257	799680	899846	811796	909198	16217.9	844636	1.03991e+06	900286	1.34182e+06	657757
0.66_91.0799m/z		91.0799	1	0.659483	0.0734833	33406.9	971.793	18380.8	15687.6	12128.3	17019.5	24604.8	27444.5	12272	17804.8	16278.3	20509.8	8666.37	19715	25875.5	20013.7	20930	0	11976.6	29455.4	14007.2	25194.6	8821.76
0.67_134.0952m/z		134.095	1	0.669967	0.08395	27928.1	112217	30574.8	17403.2	27612.5	32697.5	21311.1	25244.5	34461.3	18420.6	20259.1	37475.1	17499.5	29847.5	19519.6	30299.8	27213.3	0	24318.6	28884.4	25560.9	31680.9	18213.2
0.67_160.1104m/z		160.11	1	0.669967	0.063	18756	1200.01	7318.05	10845.2	27939.2	20089.7	41225.4	9634.7	16116	9775.55	13081.7	18727.3	74712.4	11965.8	12675.3	12147.1	21585.7	0	11948.9	19826.7	7858.77	23235.8	0
0.67_175.0982n	175.098	198.089	1	0.669967	0.187567	376336	433945	463633	260602	426379	294776	427758	341469	358254	406067	434001	467845	408340	358358	418266	363788	447581	0	656295	390582	458126	512004	304458			M+H-H2O, M+Na
0.67_179.0841m/z		179.084	1	0.669967	0.115383	280055	45063.7	239416	22866.9	49922.1	32806.2	35493.4	37502.9	37154	28187.3	41426.5	56022.8	58142.2	31481.2	36774.7	31958.2	40891.7	0	34533.9	50500.1	40881.3	50450	18070.5
0.67_181.1688m/z		181.169	1	0.669967	0.08395	14520.5	236.441	14551.5	13720.1	16607.3	12527.7	16484.9	18754	7560.11	17176	10193.4	11498.1	14914	11563.3	13470.4	11738.5	14139.6	0	7745.82	14828.6	9998.73	12219.6	10425
0.67_186.1269m/z		186.127	1	0.669967	0.0944167	13423.6	1887.49	14961.2	11855.8	41645.3	10223.9	87795.5	10074.2	24277.8	15109	25016.7	20943.7	256830	13653.5	8693.01	13860.4	24203.8	0	40377.6	16390.1	3222.85	6358.2	9684.17
0.67_198.0536m/z		198.054	1	0.669967	0.0629833	18667.7	11585.4	66527.8	5980.2	6600.35	19879.9	24685	27456.4	24321.1	20313.7	36599.9	64160.4	18715.1	28079.2	10779.2	28504.6	26260.9	0	47124	17605.6	38910.4	42873.9	31554.3
0.67_199.1923n	199.192	182.189	1	0.669967	0.0734667	104176	1670.4	69694.6	50569.5	71897.3	152069	62729	89658.1	45127.6	54563.2	58799.1	53509.4	105337	62086.5	124364	63027.2	125526	0	122303	107530	45618.6	242895	70278.9			M+H-H2O, M+H
0.67_204.1734m/z		204.173	1	0.669967	0.0734667	13815	0	884.469	17937.8	24288.6	13326	19671.7	15288.7	6218.55	21142	8436.47	1664.04	14308.3	10498.9	13608.4	10657.9	16318.9	0	14454.5	15481.2	15228.5	14099.3	5411.66
0.67_208.1687m/z		208.169	1	0.669967	0.08395	18329	1514.32	0	22489.1	20228.1	16951.8	2594.22	9022.72	0	22673.6	1512.32	5600.92	0	9067.97	10741	9205.37	23776.2	0	21443.5	10463.6	0	2228.17	0
0.67_215.0085m/z		215.008	1	0.669967	0.04205	1721.13	1496.42	0	22878.6	2432.54	7781.11	6082.11	9518.64	211.949	6683.38	0	995.438	0	1970.29	9360.39	2000.14	8018.19	0	0	1190.31	4051.35	6835.64	1465.08
0.67_216.1325m/z		216.132	1	0.669967	0.0525167	14722.1	8554.54	2799.71	7693.47	21679.1	14519.1	28425.4	8256.67	0	18884.3	13543.4	3983.7	39717.8	1767.76	11604.7	1794.54	11909.4	0	7587.57	4656.64	0	6021.32	0
0.67_218.2099m/z		218.21	1	0.669967	0.18755	1.05242e+06	0	1.06922e+06	676398	1.18522e+06	1.438e+06	737610	1.28474e+06	785348	1.01778e+06	1.43121e+06	863998	1.42911e+06	787066	1.87318e+06	798991	1.41267e+06	0	1.93168e+06	1.54182e+06	870020	2.44626e+06	1.3426e+06
0.67_234.2052m/z		234.205	1	0.669967	0.08395	66674.9	4522.71	39284	38460.3	75485.9	81241.7	61401.9	51346.7	32652.5	38917.2	53058.9	30318.2	44439.6	22729.9	58139.8	23074.3	74617	0	103716	44279.3	36155.3	102533	32593.7
0.67_235.2553n	235.255	280.228	1	0.669967	0.0734667	20255.6	0.523994	7201.61	26398.6	24911.3	52564.7	94763.1	52786.2	2272.15	58799.1	40515.5	22574.5	163924	15405.6	75691	15639	48528.7	0	48330.5	79890.1	1615.99	29150	7277.96			M+H-H2O, M+2Na-H
0.67_238.1835n	238.184	261.175	1	0.669967	0.063	27306.8	1.02106e+06	33503.6	10895.5	24898.8	38370.2	33693.1	13705.3	19708.9	19332.6	24806.4	21619.5	34432.2	16114	16345.1	16358.2	33098.5	0	81921.1	26879.4	31232.7	28268.3	26665.1			M+H, M+Na
0.67_251.1339m/z		251.134	1	0.669967	0.0420333	5128.33	55742.6	0	8359.72	18700.5	17684.2	25660.7	5782.63	12784.9	2976.36	27335	34361.8	33250.9	7276.96	4684.29	7387.22	16229.6	0	13.43	19608.8	21002.7	9015.99	0
0.67_253.1437m/z		253.144	1	0.669967	0.0734667	22774.9	61762.3	3767.39	6844.16	36133	42401.3	114168	20029.9	10533.8	39629.3	48442.9	122105	102723	7096.51	29240.6	7204.03	17219.8	0	31838.3	62925.1	0	1208.14	281.376
0.67_262.2366m/z		262.237	1	0.669967	0.1666	443010	5011.08	440031	341145	464849	659596	310952	413860	262394	318545	416349	296847	610745	283228	827852	287519	622982	0	1.59337e+06	677870	339638	1.12619e+06	584897
0.67_267.1118m/z		267.112	1	0.669967	0.0315667	0	4044.97	0	1760.59	0	0	14483.5	0	23201.5	0	898.5	649.894	4045.45	0	0	0	10329.1	0	0	0	86882.1	3677.19	5359.48
0.67_275.1092m/z		275.109	1	0.669967	0.0734833	0	219030	0	0	1872.74	0	0	0	0	0	0	0	0	0	0	0	0	0	0	0	0	0	0
0.67_279.1906m/z		279.191	2	0.669967	0.0944167	18686.2	10731.8	994.879	16988.9	47081.2	30913.5	56689.3	24424.9	24653.7	3010.38	19592.4	15963.4	206334	4343.82	66202.4	4409.64	67779	5744.81	20500.2	7898.18	3515.3	14197.7	2835.28
0.67_288.1473m/z		288.147	1	0.669967	0.0315667	0	0	0	2111.09	9522.79	5899.71	39728	4392.05	0	11433.9	14543.5	0	36740.2	2216.08	797.356	2249.65	7881.74	0	34220.4	8444.1	1076.05	21.6828	0
0.67_298.0962m/z		298.096	1	0.669967	0.0525167	0	109311	0	0	1532.34	0	0	0	1488.44	0	0	0	13182.2	0	0	0	0	0	0	0	0	0	0
0.67_305.2556n	305.256	306.263	1	0.669967	0.14565	180064	15710.6	224594	207117	195226	295804	207580	194792	138208	168728	266620	169094	359202	103277	357067	104842	343741	14031	1.24723e+06	368073	121620	470241	199778			M+H, M+Na
0.67_321.2091m/z		321.209	1	0.669967	0.135167	51484.5	169111	179948	59493.5	49255.4	420231	195144	232289	204816	295228	365678	329752	342961	147584	101891	149820	171608	507369	304168	58376.8	161829	233939	214247	LMST02020108	1beta,3beta,5alpha,6beta-tetrahydroxyandrostan-17-one	M+H-H2O	C19H30O5	93.6765
0.67_323.1005m/z		323.101	1	0.669967	0.0629833	0	534365	0	777.905	0	0	94.0257	0	3912.13	0	0	0	0	0	0	0	0	0	0	0	2612.86	0	5441.5
0.67_328.2268m/z		328.227	1	0.669967	0.104917	270622	105918	251771	327977	576695	89595.8	1.39864e+06	244926	356413	48006.9	535242	576573	3.46965e+06	154723	359081	157067	270007	40657.6	774194	84952.7	15482.9	140835	54451.2
0.67_328.2799m/z		328.28	1	0.669967	0.04205	0	35.4665	0	1797.83	341.159	2793.83	17253.8	222.501	2098.54	0	0	0	38644	0	5009.15	0	0	0	7984.49	228.989	0	0	0
0.67_394.2410m/z		394.241	2	0.669967	0.0944333	32188.6	325385	131547	24773.8	98347	105821	104340	119899	62667.4	64273.8	321754	286609	158070	51532.5	160342	52313.3	186689	282012	197846	94388.6	127878	337226	262148
0.67_423.2357m/z		423.236	2	0.669967	0.063	29424.8	0	128003	13546	16930.3	44173.6	51749.7	60325.3	76274.2	59682.6	135408	138089	57532.8	47993	25075.7	48720.1	64964.8	112138	76618.1	53067.4	117038	157461	100241
0.67_430.2580m/z		430.258	1	0.669967	0.0734667	85724.1	0	60822	130613	18590.5	149610	34608.5	25831.7	26904	31890.8	29805.7	37973.7	180370	47214.4	18945.3	47929.8	11216.7	0	900294	23911.2	23226.2	29609.3	97998.4
0.67_447.3512m/z		447.351	1	0.669967	0.0315667	0	0	0	1004.03	0	47.2449	48416.3	0	0	0	0	0	787.424	0	0	0	0	0	0	0	0	0	0
0.67_463.2597m/z		463.26	2	0.669967	0.135167	43201.9	152641	627651	97166.9	62017.1	1.19285e+06	507742	1.21293e+06	632978	1.423e+06	2.4361e+06	1.06167e+06	979404	551539	414505	559896	951381	1.93155e+06	1.89403e+06	192066	692814	1.17952e+06	1.17516e+06
0.67_527.7135m/z		527.713	1	0.669967	0.0525167	0	0	0	0	0	52348.3	8514.51	0	0	0	0	0	32297.5	0	0	0	0	0	0	0	0	0	0
0.67_653.5715m/z		653.571	1	0.669967	0.0210833	0	0	36113.7	0	0	11290.9	25821.8	21772.4	16351.2	32767.9	35014.1	87304.8	55267.5	14623.6	7118.36	14845.2	48554.1	2632.87	37297.9	8398.18	51837	11433.4	23262.7
0.67_778.4701m/z		778.47	1	0.669967	0.04205	0	0	20704.8	0	9257.28	25766.9	0	9623.39	23715.8	22591.4	88048.4	32421.5	66184.4	0	0	0	51773.4	57931.4	92110.7	621.741	35867.9	80848.6	70073.7
0.67_799.6683m/z		799.668	1	0.669967	0.0315667	0	0	9364.68	0	0	1055.24	2269.03	5210.94	13228.2	13554.5	68615.3	15617.8	10288.8	0	0	0	0	10740.5	39287.9	0	22144.1	7125.08	40953.6
0.67_822.5884m/z		822.588	1	0.669967	0.1142	0	0	135430	0	11329.8	113356	97004.2	184701	129836	153552	352853	163664	225727	57087	0	57952	142923	310410	214943	57302.9	197120	342746	251164
0.67_846.5031m/z		846.503	1	0.669967	0.04205	1024.68	0	106348	3311.85	5261.69	45147.3	54691.2	50419.6	142408	55391.9	128549	93143.4	121329	11139.8	2682.43	11308.6	112939	83938.5	86193.7	63622.4	25328.6	104631	87815.5
0.67_87.0541m/z		87.0541	1	0.669967	0.0315667	0	0	0	0	0	0	3509.32	0	2840.99	0	0	0	0	1509	0	1531.86	4724.61	0	0	0	9493.89	0	0
0.68_117.0559m/z		117.056	1	0.680567	0.114217	26756.6	17782.2	19020.9	20701.5	19704.5	18235.7	23108.6	20310.6	26446.4	16266.6	26428.9	24346.5	26587.6	23526	26104.6	23882.4	22900.1	0	16465.1	16693.4	24992.4	22797.9	10357.7
0.68_140.0491m/z		140.049	1	0.680567	0.08395	79921.8	17364.3	58987.9	72333.3	64077.8	59817.7	105288	66268.2	39109.2	63610.1	62235.7	54900.9	84002.9	53104.7	101986	53909.4	87856	0	73365.2	68552	42676.6	93879.1	38236.6
0.68_154.0631m/z		154.063	1	0.680567	0.135167	103321	5896.9	95477.3	95185	110232	79372.9	149897	81315.6	81767.2	94708.8	103610	95559	144156	80113.5	121623	81327.4	121776	1721.59	97991.1	82935.1	91192.4	145952	75452.9
0.68_183.1286m/z		183.129	1	0.680567	0.063	22899.9	11056.8	9563.82	16641.9	14252.6	15045.6	23801	12836	6863.35	15552.7	11965.8	10309.7	8075.07	11714.1	24935.7	11891.6	14177	0	10925.6	10085.7	6781.44	13352	6962.87
0.68_184.0276m/z		184.028	1	0.680567	0.103733	37663.6	58171.4	147536	10868.1	11088.6	33461.7	36530.2	39708	59405.4	41289	154600	128290	32759.1	70315.8	14720.4	71381.2	74772.6	27130.2	139526	27362.4	98462.4	75394.5	112792
0.68_211.1214m/z		211.121	1	0.680567	0.156117	632623	158498	463357	645177	388775	584271	583200	571880	238784	486103	506117	516271	431055	396418	1.11586e+06	402424	598632	0	648475	562157	334695	1.34199e+06	315723
0.68_213.1377m/z		213.138	1	0.680567	0.1666	250047	59756.2	188645	291653	228713	225341	261132	477604	142157	191058	334786	260227	267123	290981	209928	295390	422370	0	170141	139106	347153	232027	106665
0.68_225.0743m/z		225.074	1	0.680567	0.177083	83441.4	194446	214968	74610	97312.9	188592	232059	125256	116023	152035	497299	485646	517885	113759	85472.2	115483	206106	0	257076	99524.1	156040	210185	143117
0.68_227.1525m/z		227.153	1	0.680567	0.4786	6.9026e+06	476309	7.05979e+06	5.69606e+06	8.50841e+06	5.14177e+06	7.78483e+06	6.63666e+06	5.47197e+06	6.60591e+06	8.28545e+06	8.68208e+06	7.07292e+06	6.00185e+06	7.73929e+06	6.09279e+06	7.70049e+06	196296	7.70778e+06	6.25724e+06	7.02072e+06	1.14519e+07	5.78606e+06
0.68_227.1957m/z		227.196	1	0.680567	0.24925	269957	174719	222651	234650	331999	217387	275852	245260	135705	233985	215829	253241	217619	204709	302817	207811	257516	6379.02	220202	251228	162236	395718	165469
0.68_231.1198m/z		231.12	1	0.680567	0.063	812.268	156375	0	0	1102.33	1283.88	1152.61	0	0	1577.57	0	0	0	0	0	0	0	0	0	398.332	921.907	979.678	0
0.68_244.2614m/z		244.261	1	0.680567	0.04205	0	0	0	4729.37	0	0	0	0	0	0	0	0	0	0	0	0	56943.2	0	0	0	0	0	0
0.68_249.1562m/z		249.156	1	0.680567	0.0314333	1073.83	172318	0	4595.16	2438.84	1435.48	5038.28	2990.64	2791.58	1870.16	0	2488.83	5454.1	4302.51	1247.54	4367.7	2450.9	0	2454.17	838.766	5815.01	0	1373.14
0.68_269.2002m/z		269.2	1	0.680567	0.156133	486734	53423.5	405209	534793	563080	496148	703028	616391	257644	623356	670773	507479	625867	402724	770888	408826	695683	0	665590	455314	379692	741232	444739
0.68_282.2420m/z		282.242	1	0.680567	0.1142	19720.1	0	9264.72	56153.8	83992.6	65122.4	240181	82385.7	48866.7	143462	128864	108713	298549	59978.3	69825.4	60887	76513	0	68995.6	107502	30264.9	5724.05	22345.4
0.68_288.2163m/z		288.216	1	0.680567	0.1142	19321.4	0	5659.65	47190.6	27768	29528.5	89583.6	45590.8	38585.2	94834.9	55220	32668	109658	32941.7	31963.8	33440.8	81263.6	0	49159.2	34151.1	136241	57319.5	46912.1
0.68_337.2229m/z		337.223	1	0.680567	0.0525167	1819.81	33.837	388.47	6872.85	5836.96	39753.6	74686.4	31405.4	13034.1	20929	47863.5	9109.65	78166.2	988.729	9160.35	1003.71	19923	15008.9	19492.5	6317.77	5649.63	12928.1	20583.1
0.68_345.1918m/z		345.192	1	0.680567	0.0734667	2392.51	521.136	18862.9	4147.05	4655.74	36672.9	35466.6	24140.9	25836.4	18260.9	46028.8	26635.2	36449.9	12486	6895.17	12675.2	25440.9	35041.5	29875.2	18678.2	2477.56	4102.47	11149.6
0.68_386.7609m/z		386.761	2	0.680567	0.124683	0	5387.77	103637	20446.1	7157.81	354269	178268	143358	423488	444423	733085	366315	366483	85953	25326.6	87255.3	130587	516234	338307	0	208296	146512	227655
0.68_401.7374m/z		401.737	2	0.680567	0.124683	11706.3	442597	155111	14969.1	197859	434135	167729	176023	326147	338553	640718	466719	629275	110333	42618.6	112005	664283	972871	473243	531715	280072	1.35975e+06	318092
0.68_411.7673m/z		411.767	1	0.680567	0.135167	5085.99	34112.2	217114	0	63767.9	430729	126717	254534	152450	162538	424816	393333	198398	100927	141555	102456	255853	888713	217953	173475	197580	633338	146525
0.68_417.2625m/z		417.263	2	0.680567	0.063	17394.9	0	118420	93849.8	40261.1	73389.1	83949.5	150197	101834	124023	96320.2	129030	59882.4	128973	66516.1	130927	68746.1	174975	75490.1	27415.6	79971.9	122640	124870
0.68_436.2421m/z		436.242	2	0.680567	0.03155	2532.21	0	20410.9	14603.9	21437.7	23723.7	51799.8	29732.2	26905.1	28989	28424.4	19491.2	81358.3	17671.1	22357.2	17938.9	23773.1	13865.2	40528.6	30806.2	21155.6	41931.4	34047.7
0.68_448.8591m/z		448.859	1	0.680567	0.063	0	0	0	0	0	0	0	0	0	0	0	0	0	0	71828.3	0	0	0	0	1367.41	0	0	0
0.68_456.7241m/z		456.724	1	0.680567	0.0210833	0	0	51.3383	0	4699.7	0	6740.67	3695.67	16276.7	0	0	24088.5	6627.5	0	43633.1	0	0	38474.1	0	48763.5	6606.46	67335.9	0
0.68_551.5041m/z		551.504	1	0.680567	0.04205	0	0	0	0	0	0	0	0	0	0	0	0	0	0	111453	0	0	0	0	0	0	0	0
0.68_601.5212m/z		601.521	1	0.680567	0.04205	0	0	0	0	0	0	0	0	0	0	0	0	0	0	107809	0	0	0	0	0	0	0	0
0.68_720.5662m/z		720.566	1	0.680567	0.104917	66244.2	7734.93	218075	46693.1	27828.6	262701	173870	177985	337321	538396	1.3712e+06	369539	608019	114620	46811.4	116357	176486	540931	767373	88396	266243	64015.6	522259
0.68_738.4713m/z		738.471	1	0.680567	0.04205	25946.4	0	101640	35692.4	89576.4	66367.8	58505.1	66748.1	152643	124194	158061	158643	152069	70664.4	22865.5	71735	44101.1	0	25978.4	23939.7	123094	42623.8	168676
0.68_744.4179m/z		744.418	1	0.680567	0.0525167	0	0	13706.4	42485.8	73403.2	80454.4	35843	4730.16	113983	21651.5	139026	77149	178459	25254.8	53722.9	25637.5	61662.6	116088	380528	21365.8	99651.2	89267.9	222334
0.68_762.4160m/z		762.416	1	0.680567	0.0944333	2564.74	0	319210	100486	144228	316094	189228	284755	299982	359466	462945	438141	512683	185359	67530.8	188167	275566	609802	662141	134349	313583	398247	647080
0.68_787.4757m/z		787.476	1	0.680567	0.03155	0	0	181597	0	10387	170164	273821	173467	145904	191905	374550	285606	272143	100647	235847	102172	285217	134656	327382	119460	183616	174175	193154
0.68_804.5132m/z		804.513	1	0.680567	0.0420333	0	0	80560.3	7377.79	592.277	96346.9	26541.6	79713.3	89358.1	71402.1	106313	170250	11886.7	28492.9	12183	28924.7	25904.1	526.529	36517.2	207.462	180033	105911	147611
0.68_851.6469m/z		851.647	1	0.680567	0.219	1.30344e+06	117437	1.49644e+06	1.17256e+06	8.8087e+06	521351	1.67626e+06	723272	1.15045e+06	1.24014e+06	799937	1.46317e+06	2.63709e+06	1.03722e+06	651113	1.05294e+06	568724	18387.1	714178	948157	646232	814217	782685
0.68_964.7297m/z		964.73	1	0.680567	0.0420333	32935.5	0	29089	70982.7	543865	0	109686	0	47497.8	100067	0	0	125849	25038.9	0	25418.3	0	0	33908.4	28535.2	6050.51	0	28703.3
0.69_119.0484m/z		119.048	1	0.69105	0.103733	10573.6	13273.7	9409.2	14542.2	15017.1	9384.19	19285.4	6302.63	22271.4	14604.7	0	11776.3	30959.7	12634.3	7572.13	12825.7	18189.5	0	7293.03	6994.61	37842.8	24872.5	10331.7	LMFA05000606	2,4,6-Octatriyn-1-ol	M+H	C8H6O	97.5557
0.69_130.0643m/z		130.064	1	0.69105	0.114217	35950	115437	5922.41	30177.3	40633.8	21018.1	47041.1	10891.2	17734.7	38717.5	8764.81	33711.6	56496.2	21905.5	37749.5	22237.4	28444.2	319.842	18903.8	42668.1	26500.6	40966.4	11633
0.69_143.0712m/z		143.071	1	0.69105	0.0734833	30116.6	33599.8	40434.7	21228.6	23498.1	22009.7	48513.4	14114	16417.5	28240.4	15294.3	30986.7	30600.8	23766.8	24817.2	24126.9	34848.6	0	27610.9	21838.8	19382.6	37110.5	10045
0.69_170.0588m/z		170.059	1	0.69105	0.135167	39837.2	63258.8	47139.1	37239.9	53134.7	42907	58169.2	40044.1	39022.5	55339.8	46773	50104	64963.3	38804.4	45076.2	39392.3	48347.9	0	32080.5	39988.1	46203.1	60479.5	39425.4
0.69_171.0904m/z		171.09	1	0.69105	0.1666	187575	635830	123829	192962	180399	165107	243502	194548	98892.9	168106	203283	183162	206133	129029	238596	130984	221522	1258.2	207363	158322	134230	280738	149560
0.69_184.0391m/z		184.039	1	0.69105	0.063	37259.1	35540.5	135249	12957.5	8079.54	30441.6	52112.7	56116.2	51943.1	54440.5	107195	140059	34202.6	59546.3	23935.8	60448.6	77407.7	23290.4	116900	19032.2	111505	80736.6	112119
0.69_184.0978m/z		184.098	1	0.69105	0.4274	9.52203e+06	91685.8	1.17337e+07	6.34861e+06	1.05787e+07	6.20799e+06	1.0113e+07	8.63912e+06	8.21015e+06	9.06951e+06	1.32414e+07	1.24612e+07	1.04043e+07	8.68556e+06	8.3951e+06	8.81715e+06	1.05555e+07	133715	1.09017e+07	7.68582e+06	9.1897e+06	1.2726e+07	9.07455e+06
0.69_184.1368m/z		184.137	1	0.69105	0.135167	405312	11778	303492	286591	473730	214300	403520	315135	227465	324942	367617	340431	325542	283416	365299	287711	340041	0	278017	301025	226899	445817	208253
0.69_185.1029m/z		185.103	1	0.69105	0.156117	2.05692e+06	150464	2.59471e+06	1.38802e+06	2.30429e+06	1.38692e+06	2.28627e+06	1.91236e+06	1.73388e+06	2.04226e+06	2.94706e+06	2.78946e+06	2.37855e+06	1.95564e+06	1.86871e+06	1.98527e+06	2.35916e+06	0	2.40599e+06	1.69365e+06	2.0321e+06	2.84858e+06	2.05723e+06
0.69_188.1993m/z		188.199	1	0.69105	0.156117	108141	329.278	80102	178078	84713.4	1.70575e+06	1.20419e+06	862348	172158	792361	181835	192749	1.23786e+06	187124	386177	189960	33515.3	0	82391.3	329802	9377.72	100396	62114.3
0.69_200.0693m/z		200.069	1	0.69105	0.1142	114348	74578.1	87189.6	107973	117388	89632.3	138313	95665.3	70169.7	101417	114298	138455	132811	79917.7	147153	81128.5	120306	0	83859.2	110436	94028	209874	70343
0.69_201.9330m/z		201.933	1	0.69105	0.0525167	0	432.658	0	20368.7	22318.5	0	0	0	18985.5	0	0	0	15180.5	0	0	0	0	0	0	0	39075.8	0	0
0.69_203.1416m/z		203.142	1	0.69105	0.13635	36521.9	26507.2	39660.8	25186.7	19611	35488.3	44315.3	19285.9	21294.2	51090.9	10751.8	13250.7	36785.8	19045.4	53586.5	19334	23252.1	0	81506.5	29829.5	11519.9	55289.3	24442.6
0.69_207.0971m/z		207.097	2	0.69105	0.0629833	15216.9	25594.2	0	15352.2	47575.3	10021.9	28655.6	2599.68	0	248799	4919.31	0	9412.04	0	13295.1	0	56613.4	0	20329.2	9270	0	4884.57	1269.1
0.69_225.0541m/z		225.054	1	0.69105	0.0420333	18710	14035.5	31702.2	6006.2	2937.92	26567	37563.4	17899.2	19768.9	30388.7	47106	54482	33980.2	24387.8	12205.4	24757.3	32030.3	0	50715.3	15942.2	23531	25407.2	40508.2
0.69_225.1803m/z		225.18	1	0.69105	0.124683	193102	6025.34	59262.2	204224	134395	111286	181111	146022	38614.8	129947	84226.6	76846.1	101346	80819.9	237617	82044.5	148064	0	81718.2	132450	47391.3	187535	42559.2
0.69_226.0645m/z		226.065	1	0.69105	0.0525167	17805.9	36857.6	43042.5	9430.53	8773.21	29845.7	29760.8	13485	18855.5	24638.3	40811	65752.2	24991.1	17471.4	7923.49	17736.1	28595.3	0	43280.6	15029.8	32469.6	35693.1	19976.3
0.69_227.1131m/z		227.113	1	0.69105	0.0721667	202654	702452	265934	176117	485698	232205	285441	229132	292292	147039	207816	241057	258090	197631	123882	200625	255393	0	312734	183506	300845	211678	272910
0.69_241.1317m/z		241.132	1	0.69105	0.541483	4.14983e+06	400727	3.87289e+06	4.07862e+06	4.07586e+06	3.26956e+06	5.08581e+06	3.77305e+06	2.9436e+06	3.87247e+06	4.20652e+06	3.83323e+06	4.32778e+06	2.57354e+06	4.57373e+06	2.61253e+06	4.48944e+06	96448.9	4.4378e+06	3.49003e+06	4.24679e+06	6.17104e+06	2.67548e+06
0.69_257.1275m/z		257.127	1	0.69105	0.135167	112502	32826.7	92823.7	84389.6	152103	80532.3	82298.8	70055.6	56025.7	72489.1	49135.7	105456	58809	80814.4	108421	82038.9	61761.6	0	70875.3	100489	80268.6	137323	41362.5	HMDB35193	1-(9H-Pyrido[3,4-b]indol-1-yl)-1,4-butanediol	M+H	C15H16N2O2	90.1046
[truncated: 11,055 more rows]
