# Supplementary material for: High temperature ameliorates high-fat diet-induced obesity by promoting ceramide breakdown in skeletal muscle tissue
Source: Life Metab. 2024 Apr 3;3(5):loae012. doi: 10.1093/lifemeta/loae012 (PMC11749596; doi:10.1093/lifemeta/loae012)
Supplement: loae012_suppl_Supplementary_Table_S5 [file loae012_suppl_Supplementary_Table_S5.xlsx]

## Sheet: All lipids
LipidIon	OBHT-1	OBHT-2	OBHT-3	OBHT-4	OBHT-5	OBHT-6	OBHT-7	OBHT-8	OBHT-9	OBHT-10	OBRT-1	OBRT-2	OBRT-3	OBRT-4	OBRT-5	OBRT-6	OBRT-7	OBRT-8	OBRT-9	OBRT-10
CAR(10:0)	1362.18	2275.83	957.031	1519.35	850	5575	1580	782.258	2960.71	1674.58	1205.97	813.816	1224.24	911.585	226.19	622.794	1020.59	6882.31	972.642	1121.79
CAR(12:0)	34168.6	90405	29247.7	95918.5	42952.5	130095	76884.5	63001.6	158145	154763	130985	2600.66	132970	37523.2	1992.06	16029.4	90489	439115	212335	11311.5
CAR(14:0)	346437	328479	92508.6	851660	339357	482503	918377	149957	439831	318919	376275	203370	381976	395746	922.222	363581	190131	1.01769e+06	388763	247400
CAR(14:1)	189285	29955	51625	342884	93690	35400	350488	217214	92190.2	278583	95715.7	88623	97165.9	130309	848.413	121815	76686.8	174092	109365	203974
CAR(16:0)	5.14839e+06	454831	1.86389e+06	5.36855e+06	5.67301e+06	692752	8.02906e+06	4.16067e+06	362315	7.02243e+06	286799	2.14976e+06	291144	4.34254e+06	2318.25	3.84082e+06	2.65779e+06	693252	1.84571e+06	6.5507e+06
CAR(16:1)	307173	560543	124778	185326	85289.2	756819	188158	170447	1.30969e+06	216847	738578	144539	749769	135513	4424.6	174693	421519	1.71555e+06	704214	277101
CAR(16:2)	162611	30362.5	34975	276938	68525	53901.5	267896	179423	63214.3	120424	30359.7	67265.8	30819.7	96414	233.333	85377.9	13222.8	88221.5	27656.6	121593
CAR(16:3)	1718.59	2989.17	1256.25	1991.13	1599.17	2851.47	2394.55	1455.65	6945.54	1788.14	6109.7	2275.66	6202.27	1918.9	529.365	972.794	4886.03	12491.5	5971.7	1076.92
CAR(16:4)	7648.08	948.333	22280.5	10521	28913.3	5002.21	22809.1	9956.45	5070.54	10715.3	5279.1	3209.87	5359.09	10190.2	4356.35	8106.62	1266.18	3226.15	2471.7	5712.82
CAR(17:0)	3.97242e+06	5.65504e+06	959280	3.29532e+06	4.13893e+06	9.85085e+06	9.58144e+06	4.201e+06	8.78977e+06	1.57372e+07	5.75945e+06	1.8083e+06	5.84671e+06	6.36414e+06	10111.8	6.47743e+06	5.05569e+06	2.29105e+07	6.4799e+06	1.79774e+07
CAR(18:0)	4.26905e+06	5.23515e+06	1.92089e+06	4.80659e+06	4.31617e+06	7029425	6.87286e+06	1.57087e+06	7.90842e+06	7.99189e+06	5.23411e+06	2.17153e+06	5.31342e+06	5.00697e+06	15687.3	4.46356e+06	2.7111e+06	7.15759e+06	1.67944e+06	3.46382e+06
CAR(18:1)	4.53853e+06	1.71729e+06	3.08764e+06	6.69909e+06	4.19911e+06	7.13488e+06	6.74743e+06	5.06031e+06	8.62379e+06	4.96519e+06	2.0874e+06	2.71458e+06	2.11903e+06	5.113e+06	13497.6	3.70533e+06	953263	4708460	1.06735e+06	6.56678e+06
CAR(18:2)	347496	1.45565e+06	150058	624756	294655	2.27285e+06	548552	603239	4.42963e+06	810812	1.36606e+06	173414	1.38675e+06	354225	5647.62	154597	1.2956e+06	3.48174e+06	1.54194e+06	1.30401e+06
CAR(18:3)	86543.6	42990	24610.2	96538.7	50559.2	51946.3	82907.3	69436.3	82902.7	87160.2	44620.1	48824.3	45296.2	42133.5	700.794	37193.4	26755.9	80796.9	39224.5	82451.3
CAR(18:4)	13905.1	2720	2299.22	26519.4	10740	895.588	3371.82	2175	2631.25	2640.68	6362.69	5415.13	6459.09	3183.54	526.984	3450	4500.74	3781.54	1534.91	1301.28
CAR(18:5)	1330.77	3335	2247.66	6825	2195.83	2461.03	2672.73	3274.19	1757.14	13197.5	2384.33	1088.82	2420.45	1353.66	765.873	1138.97	2406.62	602.308	827.358	1858.33
CAR(20:0)	2.04256e+07	5.54421e+07	1.13961e+07	3.50432e+07	4.87545e+07	6.05322e+07	8.74839e+07	1.39456e+07	4.10873e+07	8.60024e+07	4.57834e+07	1.88843e+07	4.64771e+07	4.60969e+07	194404	7.90364e+07	3.46025e+07	1.24843e+08	2.26188e+07	8.16172e+07
CAR(20:0)	582214	700892	427813	774801	777772	460348	1.0297e+06	389392	467251	515945	642904	533125	652645	387650	252107	614042	449381	659827	354708	485279
CAR(20:0)	543826	1.61166e+06	241015	604324	1.07486e+06	3.61489e+06	6.4076e+06	337394	1.10138e+06	2.54487e+06	1.44522e+06	449307	1.46712e+06	811992	2091.27	1.69102e+06	836190	3.16358e+06	336082	1.67328e+06
CAR(20:1)	2.93561e+07	4.57597e+07	2.59081e+07	7.53323e+07	4.64937e+07	8.10183e+07	8.98009e+07	85317244	1.28907e+08	7.11066e+07	5.0765e+07	2.85662e+07	5.15341e+07	9.60046e+07	1.18858e+06	8.49009e+07	6.36213e+07	1.28142e+08	8.94645e+07	1.1197e+08
CAR(20:1)	755101	2.07752e+06	797734	3.48431e+06	997667	2.9127e+06	3620780	2.0647e+06	4.40352e+06	2.42009e+06	3.11484e+06	905138	3.16204e+06	1.51597e+06	22011.1	1.94194e+06	2.8425e+06	3.73475e+06	2.77468e+06	2.46143e+06
CAR(20:2)	248649	539073	216647	754902	257547	1.10834e+06	567085	566068	1.41414e+06	452130	621012	195300	630421	524001	2433.33	271949	634050	1375450	748672	682705
CAR(20:3)	23590.4	17540.8	7817.19	48274.2	20409.2	44848.5	34857.3	36865.3	27722.3	41874.6	11919.4	12669.7	12100	24040.2	330.159	20147.1	17018.4	34287.7	16753.8	50371.8
CAR(20:4)	14141.7	73391.7	5539.84	33207.3	12007.5	116462	26661.8	31546	115652	41895.8	65170.1	10071.1	66157.6	18998.8	750	9596.32	39421.3	182848	94744.3	27528.2
CAR(20:5)	4127.56	1494.17	11018	6962.9	2452.5	2973.53	6144.55	8525	7055.36	17713.6	1907.46	2859.21	1936.36	2320.12	311.905	1390.44	1291.18	7281.54	2246.23	11000
CAR(22:0)	132201	251198	58186.7	283640	253199	140199	464102	31400.8	81018.8	241147	219021	38851.3	222339	139151	909.524	324250	66842.6	293609	37501.9	142922
CAR(22:1)	313663	331497	412081	1.70592e+06	588704	516215	1105900	376514	556321	443374	704359	349453	715031	693548	5476.19	1.05732e+06	560164	708006	468889	490440
CAR(22:2)	58225	145452	88032	272573	119937	109281	260955	150852	278829	179453	218525	61562.5	221836	182913	1606.35	218698	215463	331317	205026	169539
CAR(22:3)	29669.9	23066.7	6794.53	44783.9	34168.3	5633.82	64006.4	16959.7	4843.75	15857.6	22954.5	19061.8	23302.3	17709.1	1133.33	13747.8	8767.65	15522.3	26541.5	9327.56
CAR(22:4)	17422.4	22310.8	4714.84	38362.9	18020	83027.9	24461.8	40141.9	39351.8	29541.5	25104.5	12968.4	25484.8	18889	248.413	18916.2	19303.7	101992	80003.8	16866
CAR(22:5)	1780.13	5215.83	1630.47	4699.19	1621.67	18700.7	2030.91	4341.94	5767.86	6933.9	7404.48	1242.76	7516.67	2183.54	273.016	850	3895.59	31607.7	20509.4	2042.95
CAR(22:6)	723.718	17621.7	554.688	3116.13	681.667	34214	634.545	2478.23	9090.18	2474.58	9581.34	263.816	9726.52	631.098	176.19	454.412	9151.47	33973.8	17684.9	1371.79
CAR(24:0)	74465.4	140301	16092.2	36042.7	70190.8	26855.1	61507.3	5329.03	13147.3	61693.2	52413.4	52428.3	53207.6	22868.3	414.286	31464	24744.9	39903.1	6026.42	17809
CAR(24:2)	13933.3	14507.5	13871.1	92585.5	22880	21784.6	64582.7	9032.26	15483	16103.4	31925.4	11568.4	32409.1	24575.6	434.921	59441.9	20486.8	33223.1	15081.1	14551.3
CAR(24:3)	2549.36	3988.33	3314.84	16733.9	6226.67	9384.56	11969.1	6047.58	4081.25	3720.34	7759.7	3980.92	7877.27	6050.61	420.635	11509.6	4714.71	7437.69	4564.15	4423.72
CAR(24:4)	2819.23	4425.83	1457.03	2654.84	3479.17	17466.2	6019.09	11036.3	8303.57	6870.34	3917.16	2844.74	3976.52	5348.78	13388.1	5672.79	10194.1	17646.9	15266	3985.9
CAR(24:5)	64754.5	13721.7	13998.4	24221.8	11778.3	2270.59	15410	4387.1	1239.29	3637.29	17232.1	19544.1	17493.2	4057.93	433.333	3839.71	4042.65	1453.85	2057.55	3929.49
CAR(24:6)	1298.08	3070.83	966.406	1550.81	925	5665.44	839.091	927.419	2809.82	1435.59	2367.16	1520.39	2403.03	703.659	182.54	913.235	1558.09	5953.85	6305.66	759.615
CAR(26:1)	3583.97	10235.8	1757.81	1754.03	3845	1947.79	3250	1649.19	826.786	3351.69	4808.96	2286.18	4881.82	1348.17	386.508	3755.15	1569.12	1268.46	997.17	746.795
CAR(26:2)	1632.69	3461.67	1556.25	4145.97	1805	1055.88	2604.55	1853.23	2783.93	5709.32	1935.07	418.421	1964.39	964.634	495.238	3356.62	711.765	789.231	598.113	529.487
CAR(26:3)	508.333	2306.67	345.312	399.194	665.833	1175.74	664.545	1067.74	323.214	815.254	669.403	2193.42	679.545	1060.37	2692.06	624.265	5108.09	1310.77	2393.4	1578.85
CAR(26:4)	1662.18	1069.17	1608.59	3640.32	2668.33	2725	4513.64	1946.77	973.214	1387.29	991.045	1202.63	1006.06	1976.22	227.778	3109.56	1334.56	4009.23	3064.15	546.154
CAR(26:5)	1569.87	241.667	5483.59	508.065	425.833	77.2059	2729.09	3769.35	233.929	9340.68	229.104	403.289	232.576	968.293	7.14286	133.088	42.6471	172.308	69.8113	3148.72
CAR(28:1)	17224.4	2729.17	5984.38	16355.6	26842.5	20.3035	25.1025	8503.23	24.6543	572.034	313.433	27130.9	318.182	784.756	219.048	687.5	5951.47	21.2406	1358.49	17.7005
CAR(28:3)	2198.72	2070.83	2651.56	5109.68	2870	740.441	2384.55	1322.58	2139.29	3517.8	1736.57	948.026	1762.88	657.317	349.206	686.029	821.324	706.923	770.755	392.308
CAR(28:5)	1339.1	231.667	482.812	1426.61	391.667	246.324	1184.55	333.871	164.286	728.814	322.388	2880.26	327.273	306.098	64.2857	7208.82	176.471	228.462	123.585	869.872
CAR(28:6)	46766.7	41699.2	24762.5	40946	15880	19586.8	25015.5	14409.7	24052.7	26378.8	58532.8	53082.9	59419.7	16931.7	592.063	115141	60225	27625.4	36683	46640.4
CAR(28:7)	2162.18	930.833	1643.75	2251.61	2880.83	819.853	3116.36	777.419	1116.07	2431.36	1287.31	1775.66	1306.82	1553.05	130.159	1266.18	1739.71	1027.69	894.34	905.769
CAR(4:0)	3559.62	3610.83	2874.22	6090.32	3733.33	4374.26	5650.91	1879.84	1829.46	8662.71	3547.76	1859.87	3601.52	4075	357.937	1767.65	2533.82	8075.38	2113.21	1585.26
CAR(6:0)	4792.31	3450.83	4063.28	8335.48	3706.67	4752.21	6316.36	2744.35	2260.71	7140.68	5461.94	5037.5	5544.7	4758.54	294.444	2273.53	3498.53	11397.7	3350	1535.26
CAR(8:0)	8526.92	4095.83	4054.69	14406.5	6455	4218.38	12403.6	2985.48	5212.5	10356.8	4845.52	2907.24	4918.94	6523.78	296.825	1476.47	3290.44	13349.2	4619.81	3193.59
Cer(12:0;2O/10:0)	1.62416e+06	689282	453191	1.07531e+06	844254	226821	971241	354357	279828	330581	901185	2.53881e+06	914839	324955	2942.06	594146	964571	253205	526897	418054
Cer(12:0;2O/10:0;O)	36234	100905	70290.6	41950.8	56499.2	35389.7	60850.9	46660.5	44147.3	28088.1	55528.4	36063.8	56369.7	38639.6	605.556	34922.1	59985.3	38960.8	35016	33935.9
Cer(12:0;2O/12:0)	12546.8	53890.8	9183.59	10879	8490.83	17116.2	7643.64	3861.29	15717.9	6102.54	26952.2	23774.3	27360.6	5893.29	602.381	2619.85	15877.2	17607.7	17667	88880.1
Cer(12:0;2O/12:0;O)	21564.7	57209.2	19392.2	18908.1	20514.2	12152.2	19796.4	5271.77	17276.8	17512.7	18279.9	21490.1	18556.8	5944.51	552.381	11777.2	18858.8	13267.7	16358.5	2833.33
Cer(12:0;2O/16:0)	1596.15	2269.17	2114.84	2172.58	954.167	3014.71	1440	2481.45	6226.79	396.61	591.791	9509.87	600.758	454.878	4476.19	6106.62	253.676	5748.46	3853.77	223.077
Cer(12:0;2O/16:0;O)	6058.97	1395	906.25	2365.32	155.833	1299.26	2505.45	1575	444.643	988.983	615.672	1273.03	625	753.659	118.254	564.706	1588.97	810	647.17	412.179
Cer(12:0;2O/16:1;O)	243.59	2081.67	2143.75	354.839	1595.83	4025	1701.82	4240.32	4663.39	2007.63	1426.87	842.105	1448.48	1018.29	199.206	2588.24	3976.47	313.846	2721.7	3320.51
Cer(12:0;2O/16:3)	1210.26	3152.5	1218.75	1642.74	2668.33	792.647	9341.82	2487.9	963.393	5894.92	2650	1621.05	2690.15	1455.49	148.413	4352.21	5669.12	435.385	3116.04	6600
Cer(12:0;2O/18:0)	9919.87	17938.3	13246.9	6909.68	9454.17	2902.94	12395.5	4320.16	7630.36	1969.49	13183.6	8190.13	13383.3	2861.59	925.397	5345.59	7706.62	1826.92	3193.4	1435.9
Cer(12:0;2O/18:0;O)	319911	198458	92394.5	176633	199460	52327.9	230783	43904	91578.6	109307	179860	146212	182586	58512.2	332.54	62637.5	118207	75223.8	24262.3	41298.1
Cer(12:0;2O/18:1)	148862	117268	33482.8	107843	85765.8	24503.7	162575	16867.7	45969.6	40416.1	85485.8	154151	86781.1	23169.5	176.19	23387.5	53469.9	27333.1	6385.85	21159.6
Cer(12:0;2O/18:2;O)	472.436	595	1420.31	466.129	485.833	361.765	1735.45	996.774	184.821	832.203	777.612	599.342	789.394	857.927	202.381	515.441	571.324	451.538	438.679	544.872
Cer(12:0;2O/18:3)	2013.46	2805	1173.44	2683.06	3825	2505.88	4909.09	872.581	1736.61	4372.88	2498.51	1063.16	2536.36	1615.24	275.397	3245.59	1579.41	4716.15	1381.13	2983.97
Cer(12:0;2O/18:4)	862.821	1315	1546.88	495.161	882.5	94.1176	55.4545	304.839	495.536	212.712	767.91	870.395	779.545	181.707	157.143	294.853	513.971	306.154	316.038	141.026
Cer(12:0;2O/20:0)	138319	780750	122125	137781	129371	47831.6	97390	40349.2	84542.9	108311	92836.6	444284	94243.2	78394.5	9949.21	110718	130864	56936.2	75260.4	31581.4
Cer(12:0;2O/20:0;O)	15819.2	25984.2	3955.47	4391.13	9983.33	4144.12	6377.27	1690.32	1982.14	11378.8	10689.6	70804.6	10851.5	3289.02	1292.06	66391.9	70476.5	4059.23	22034.9	18985.9
Cer(12:0;2O/20:1)	25757.1	20927.5	2951.56	6241.13	19414.2	2556.62	20925.5	870.161	2442.86	8398.31	17044	8101.32	17302.3	1893.29	90.4762	2922.06	6596.32	4895.38	401.887	998.077
Cer(12:0;2O/20:1;O)	907.051	8115	256.25	704.839	735.833	419.118	1173.64	1083.87	2278.57	570.339	1130.6	201.316	1147.73	407.317	261.111	2261.03	1603.68	1408.46	401.887	554.487
Cer(12:0;2O/20:2)	397.436	125	455.469	1031.45	517.5	365.441	427.273	1900	1033.04	3351.69	504.478	380.921	512.121	141.463	311.111	455.882	196.324	198.462	561.321	561.538
Cer(12:0;2O/20:3)	11854.5	5126.67	5567.97	5489.52	3557.5	1111.03	4080	1822.58	1619.64	3600	5151.49	1650.66	5229.55	2582.93	80.1587	991.912	937.5	1149.23	793.396	2519.23
Cer(12:0;2O/20:3;O)	143.59	425	368.75	208.065	365.833	400	566.364	222.581	164.286	418.644	357.463	353.947	362.879	328.049	157.937	330.882	177.941	411.538	276.415	271.795
Cer(12:0;2O/20:5)	6360.9	4381.67	3882.03	22598.4	2925.83	10478.7	61858.2	3547.58	3839.29	6095.76	5891.79	5495.39	5981.06	5173.17	855.556	11200	7700.74	10391.5	3423.58	8817.31
Cer(12:0;2O/22:0)	10754.5	38275.8	10346.1	6874.19	5120	3222.06	4609.09	3829.03	5563.39	16456.8	3938.81	6654.61	3998.48	3607.93	2221.43	6274.26	9067.65	3926.92	4142.45	2339.1
Cer(12:0;2O/22:0;O)	30419.9	125143	12103.1	12938.7	24150.8	6283.09	14736.4	4100	6323.21	42578	26376.1	135557	26775.8	14050	2808.73	63283.8	61484.6	7130	16470.8	12223.7
Cer(12:0;2O/22:1)	4291.67	10522.5	2891.41	2124.19	11149.2	44591.2	18049.1	13202.4	8881.25	60561	10082.1	6674.34	10234.8	22061	12969.8	20005.9	47356.6	35278.5	23784.9	21404.5
Cer(12:0;2O/22:1;O)	2725.64	1065	692.969	908.065	829.167	325.735	1158.18	750.806	483.036	554.237	938.06	746.053	952.273	233.537	242.063	583.088	696.324	403.846	503.774	442.949
Cer(12:0;2O/22:2)	19669.2	27318.3	12811.7	12979.8	11017.5	5189.71	31186.4	3378.23	7413.39	1954.24	38790.3	20411.8	39378	2729.88	173.016	3381.62	16161	5760	3039.62	2073.72
Cer(12:0;2O/22:2;O)	275	1372.5	878.906	323.387	231.667	1324.26	222.727	2835.48	2115.18	3.27901	499.254	135.526	506.818	2.35929	3.07082	2.84502	2.84502	450.769	3933.96	2.48028
Cer(12:0;2O/22:3)	4284.62	7065	6593.75	2992.74	8442.5	1291.18	6673.64	3940.32	2552.68	1101.69	4505.97	3890.13	4574.24	1814.02	115.079	2369.85	2644.85	1336.15	1136.79	1016.03
Cer(12:0;2O/22:4)	1625.64	759.167	540.625	1876.61	771.667	160.294	1290	434.677	493.75	724.576	1629.85	2538.16	1654.55	229.878	105.556	409.559	1365.44	388.462	398.113	208.974
Cer(12:0;2O/22:5)	14.3114	18.6048	13093.8	2725	18.6048	1466.18	9989.09	3694.35	9006.25	6613.56	4954.48	5828.29	5029.55	2339.63	176.984	2730.88	2034.56	7698.46	3144.34	1867.31
Cer(12:0;2O/22:5;O)	10544.9	5735.83	5018.75	3916.13	1985	3181.62	4576.36	2905.65	379.464	3499.15	5397.01	998.026	5478.79	1946.95	135.714	1124.26	1658.09	1037.69	1337.74	1509.62
Cer(12:0;2O/22:6)	15767.9	2825.83	4084.38	7276.61	2775.83	319.853	3503.64	697.581	847.321	726.271	4220.9	3607.24	4284.85	1150	104.762	1422.06	1206.62	683.077	417.925	516.026
Cer(12:0;2O/22:6;O)	169590	109344	93461.7	111379	62171.7	73268.4	82130	54974.2	37800.9	56993.2	90174.6	86158.6	91540.9	43465.9	2540.48	110396	43969.9	36663.8	24751.9	55551.3
Cer(12:0;2O/24:0)	20897.4	50202.5	11022.7	16356.5	7268.33	2541.18	6303.64	2046.77	31202.7	11550.8	4650	11078.3	4720.45	948.78	2246.03	8897.79	6855.15	3060.77	1863.21	2166.67
Cer(12:0;2O/24:0;O)	13167.9	30984.2	10096.9	4029.03	2993.33	105159	4355.45	97566.1	141458	154210	1845.52	17927.6	1873.48	98740.2	139417	114264	239981	122570	52750	72232.7
Cer(12:0;2O/24:1)	3201.28	45346.7	81527.3	19621.8	4825.83	530754	4782.73	513644	689781	737695	5847.01	22723.7	5935.61	516155	704337	604861	1.25925e+06	662788	287609	372365
Cer(12:0;2O/24:1;O)	669.872	13976.7	430.469	591.129	544.167	3420.59	532.727	1789.52	1666.96	2285.59	727.612	565.789	738.636	3066.46	1541.27	1497.06	4914.71	2526.15	6428.3	975.641
Cer(12:0;2O/24:2)	3398.72	5845	686.719	2093.55	1390	6838.24	2172.73	7893.55	4850.89	6641.53	1457.46	1242.76	1479.55	8310.37	3536.51	12261.8	36359.6	7217.69	21633	3102.56
Cer(12:0;2O/24:3)	6043.59	7552.5	4030.47	6908.06	3826.67	633.088	5880.91	1206.45	2520.54	1264.41	12780.6	6208.55	12974.2	980.488	246.032	1662.5	5547.06	927.692	500	474.359
Cer(12:0;2O/24:3;O)	4569.23	6678.33	4650	2579.84	6157.5	2383.09	3946.36	1685.48	1067.86	2761.02	4417.91	1505.92	4484.85	7429.88	3628.57	1130.88	5780.88	4565.38	6567.92	2115.38
Cer(12:0;2O/24:4)	6794.23	336.667	5733.59	8455.65	3966.67	639.706	7950	870.161	459.821	1156.78	1007.46	1001.32	1022.73	1029.88	373.016	3315.44	816.176	523.077	689.623	470.513
Cer(12:0;2O/24:4;O)	1423.72	953.333	264.844	510.484	504.167	120.588	1099.09	141.129	119.643	261.017	691.791	534.868	702.273	225	53.9683	96.3235	322.059	127.692	62.2642	145.513
Cer(12:0;2O/24:6)	725.641	2959.17	2881.25	1616.13	510	1154.41	3446.36	1212.1	1334.82	702.542	1023.13	450	1038.64	2123.78	427.778	2364.71	863.971	1019.23	822.642	989.103
Cer(12:0;2O/24:6;O)	127431	36509.2	46338.3	70538.7	33620	8992.65	35543.6	6341.13	5250	10513.6	42698.5	26464.5	43345.5	5287.8	388.889	5704.41	8277.94	4250	4860.38	5952.56
Cer(12:0;2O/26:0)	43691.7	1455.83	2603.12	25397.6	5722.5	4738.97	2588.18	1587.1	4991.07	7718.64	2973.88	3778.95	3018.94	769.512	1497.62	3537.5	4504.41	4005.38	1385.85	1033.33
Cer(12:0;2O/26:0;O)	5030.13	12329.2	1186.72	1657.26	3275.83	1671.32	1425.45	2497.58	2599.11	18428	1063.43	1952.63	1079.55	936.585	2760.32	3127.21	3616.18	1982.31	1366.04	2858.33
Cer(12:0;2O/26:1)	563.462	320.833	592.188	9894.35	1765	5868.38	9475.45	2377.42	4227.68	3805.08	7492.54	1721.71	7606.06	342.073	2715.87	2413.97	616.912	2609.23	497.17	1249.36
Cer(12:0;2O/26:1;O)	80.7692	1.20576	74.2188	77.4194	54.1667	58.8235	121.818	100	91.9643	29.661	61.9403	59.2105	62.8788	22.561	53.1746	55.8824	36.0294	103.846	69.8113	79.4872
Cer(12:0;2O/26:2)	618.59	3983.33	1026.56	383.065	1284.17	2844.12	1040	2889.52	1560.71	3173.73	1220.9	2061.18	1239.39	5846.34	2458.73	2122.06	2651.47	2374.62	3000	1235.26
Cer(12:0;2O/26:4)	11858.3	2481.67	7039.06	20692.7	9011.67	4269.12	24005.5	4904.03	3712.5	1589.83	2352.99	9568.42	2388.64	3262.8	4289.68	6692.65	6229.41	4307.69	3957.55	1576.28
Cer(12:0;2O/26:4;O)	2187.82	767.5	642.969	257.258	189.167	652.941	324.545	1024.19	878.571	408.475	117.164	196.711	118.939	2315.85	1580.95	63.9706	4473.53	1476.92	929.245	383.974
Cer(12:0;2O/26:5)	1459.62	1275.83	2581.25	2790.32	2341.67	1958.82	2911.82	1908.06	1366.07	6136.44	1785.07	1032.24	1812.12	5021.34	2144.44	1703.68	3085.29	1510.77	1152.83	2931.41
Cer(12:0;2O/26:5;O)	360.256	1860.83	1205.47	1685.48	670	361.765	654.545	493.548	904.464	694.915	1565.67	153.947	1589.39	298.78	167.46	802.206	474.265	324.615	174.528	230.769
Cer(12:0;2O/26:6)	397.436	131.667	1567.19	388.71	417.5	1264.71	629.091	1231.45	1642.86	1083.05	984.328	411.842	999.242	2042.68	476.984	3359.56	11.628	1990	186.792	1251.92
Cer(12:0;2O/26:6;O)	1046.15	1758.33	2200	2399.19	268.333	425.735	1662.73	244.355	772.321	666.949	902.239	261.184	915.909	210.366	18.254	235.294	684.559	357.692	76.4151	133.333
Cer(12:0;2O/28:0)	2962.82	166.667	11556.2	272.581	9929.17	69.8529	3873.64	145.968	187.5	55.0847	627.612	157.895	637.121	48.7805	126.19	130.882	130.147	75.3846	58.4906	207.051
Cer(12:0;2O/28:0;O)	5428.85	998.333	1749.22	1762.9	1265.83	1143.38	470	1162.1	1367.86	1444.07	5797.01	1324.34	5884.85	628.049	557.143	1168.38	630.147	555.385	566.981	412.179
Cer(12:0;2O/28:1)	9471.79	207.5	1735.94	3110.48	3352.5	250	2591.82	5425.81	5326.79	113.559	26759.7	3278.29	27165.2	1771.34	303.175	6619.85	383.088	2831.54	1278.3	1261.54
Cer(12:0;2O/28:1;O)	548.077	1046.67	7326.56	1566.13	4777.5	969.853	5265.45	1255.65	765.179	1602.54	2576.87	1000.66	2615.91	1517.68	2557.14	983.824	1560.29	763.077	649.057	1071.79
Cer(12:0;2O/28:2)	732.692	179.167	7451.56	7499.19	9639.17	4521.32	15186.4	9873.39	12492.9	1821.19	25337.3	159.868	25721.2	307.927	22321.4	8810.29	494.118	5276.15	200	4319.23
Cer(12:0;2O/28:3)	104.487	1460.83	2.38908	87.9032	68.3333	105.882	60	164.516	153.571	194.915	88.806	153.289	90.1515	106.098	144.444	144.118	110.294	192.308	29.2453	96.1538
Cer(12:0;2O/28:3;O)	453.846	923.333	545.312	400	2056.67	297.794	810.909	308.065	563.393	864.407	993.284	1118.42	1008.33	1290.85	103.968	1388.24	1064.71	311.538	789.623	498.718
Cer(12:0;2O/28:4;O)	142.949	1130	80.4688	116.935	138.333	47.0588	93.6364	145.968	65.1786	75.4237	60.4478	111.184	61.3636	130.488	73.8095	93.3824	133.824	130.769	31.1321	81.4103
Cer(12:0;2O/28:5)	769.231	410.833	443.75	658.065	1646.67	192.647	612.727	478.226	584.821	106.78	706.716	280.921	717.424	56.7073	39.6825	511.765	94.8529	403.077	155.66	212.179
Cer(12:0;2O/28:6)	634.615	125.833	2363.28	988.71	1275	70.5882	1663.64	90.3226	141.071	140.678	2193.28	1661.84	2226.52	134.146	190.476	1498.53	325.735	279.231	148.113	67.3077
Cer(12:0;2O/28:6;O)	950	2183.33	1809.38	1719.35	2340	1737.5	1920.91	2764.52	1623.21	2365.25	2638.06	3752.63	2678.03	1548.17	519.048	3547.79	4206.62	1175.38	2968.87	2318.59
Cer(12:0;2O/30:0)	295.513	77.5	156.25	150	147.5	58.8235	57.2727	83.871	991.964	32.2034	411.94	133.553	418.182	148.78	597.619	760.294	764.706	543.846	400.943	276.282
Cer(12:0;2O/30:0;O)	8373.08	1814.17	2823.44	3889.52	4484.17	1014.71	3460	1400.81	2244.64	1515.25	5097.76	1475.66	5175	1966.46	1014.29	1737.5	1192.65	680	1739.62	605.128
Cer(12:0;2O/30:1)	32432.1	193.333	3974.22	1182.26	1181.67	299.265	716.364	152.419	503.571	287.288	1519.4	325	1542.42	140.854	2273.81	471.324	436.029	383.846	811.321	141.026
Cer(12:0;2O/30:1;O)	5846.79	4187.5	1296.09	3106.45	1515.83	925.735	2847.27	32029.8	50250.9	992.373	63695.5	1625	64660.6	11529.3	656.349	14069.1	1097.79	9843.85	5000.94	8137.82
Cer(12:0;2O/30:2)	24197.4	563.333	9932.81	30211.3	18299.2	47599.3	16816.4	127506	170373	5823.73	222046	4917.76	225411	54259.8	4071.43	53900.7	2523.53	50579.2	29629.2	38034
Cer(12:0;2O/30:2;O)	3035.26	240.833	18953.9	6662.9	13570.8	1900	24270	3974.19	1869.64	5002.54	15076.1	348.026	15304.5	170.732	4500.79	540.441	241.912	1876.15	145.283	2020.51
Cer(12:0;2O/30:3)	16545.5	8240.83	80239.1	30150	61574.2	14883.1	96470	32509.7	24907.1	10824.6	52941	5718.42	53743.2	2190.85	31723.8	4194.12	7258.09	18573.8	2258.49	12512.8
Cer(12:0;2O/30:4)	1157.05	378.333	734.375	662.097	354.167	258.824	389.091	127.419	584.821	347.458	89.5522	689.474	90.9091	130.488	142.857	281.618	225	463.077	185.849	178.846
Cer(12:0;2O/30:4;O)	1294.23	1334.17	1239.84	1445.97	3700.83	1203.68	1026.36	1028.23	1262.5	611.864	220.896	1803.29	224.242	621.341	270.635	358.824	1325	780.769	1410.38	1063.46
Cer(12:0;2O/30:6;O)	1077.56	360.833	2647.66	3249.19	4667.5	1071.32	2339.09	2483.87	1370.54	1500	1691.79	1408.55	1717.42	1495.12	1048.41	2072.06	636.765	603.846	954.717	1319.23
Cer(12:0;2O/32:3)	324.359	595.833	1001.56	405.645	355	58.0882	566.364	507.258	215.179	911.017	350.746	298.026	356.061	158.537	184.921	1.86368	560.294	185.385	225.472	445.513
Cer(12:0;2O/32:4)	1005.13	670.833	264.062	541.935	589.167	686.765	310.909	468.548	414.286	731.356	630.597	350	640.152	162.195	88.0952	190.441	102.206	299.231	388.679	166.026
Cer(12:0;2O/32:4;O)	480.128	425	409.375	969.355	406.667	382.353	696.364	157.258	563.393	403.39	267.164	317.105	271.212	190.244	291.27	296.324	519.853	313.846	286.792	375.641
Cer(12:0;2O/32:5)	724.359	917.5	1711.72	1329.03	2250.83	876.471	276.364	509.677	2568.75	644.915	1097.01	6455.92	1113.64	2399.39	1684.92	4066.91	859.559	1716.92	1254.72	3317.95
Cer(12:0;2O/32:6;O)	1551.28	710.833	2753.91	1275.81	2487.5	938.235	1577.27	2737.9	1191.07	813.559	1402.99	2326.32	1424.24	1029.27	679.365	731.618	388.235	1396.92	513.208	1871.15
Cer(12:0;2O/34:0;O)	2355.77	1846.67	2197.66	1830.65	2955	691.176	2429.09	3107.26	83.9286	2707.63	1729.85	2290.79	1756.06	596.951	317.46	1525	1460.29	716.154	1204.72	1043.59
Cer(12:0;2O/34:1)	2292.31	1372.5	1503.91	872.581	2197.5	847.794	2813.64	1414.52	1584.82	1852.54	1625.37	3117.11	1650	1833.54	172.222	1703.68	1444.85	637.692	572.642	956.41
Cer(12:0;2O/34:2)	301.282	745.833	484.375	679.032	3.57615	192.647	422.727	541.129	418.75	167.797	415.672	3279.61	421.97	185.366	251.587	31.6176	172.794	429.231	349.057	173.077
Cer(12:0;2O/34:4)	194.231	240	199.219	379.839	8181.67	32.3529	220.909	87.0968	168.75	100.847	183.582	213.158	186.364	61.5854	96.0317	125.735	194.853	213.846	183.962	133.333
Cer(12:0;2O/34:6)	1001.28	1151.67	1004.69	2839.52	2996.67	1788.24	805.455	4062.1	688.393	2238.14	714.179	720.395	725	2220.73	190.476	2190.44	1046.32	1448.46	1411.32	1413.46
Cer(12:0;2O/34:6;O)	676.923	948.333	583.594	784.677	810.833	464.706	826.364	338.71	469.643	464.407	294.03	416.447	298.485	256.707	483.333	233.824	352.941	359.231	439.623	247.436
Cer(12:0;2O/36:0;O)	1366.03	1016.67	1726.56	2937.1	2939.17	1572.06	2523.64	743.548	1286.61	1904.24	1039.55	2242.11	1055.3	620.732	161.111	850.735	1413.97	824.615	534.906	999.359
Cer(12:0;2O/36:2;O)	657.692	271.667	441.406	855.645	932.5	277.941	1433.64	2015.32	321.429	650	358.955	345.395	364.394	514.024	303.175	323.529	266.176	269.231	722.642	814.744
Cer(12:0;2O/36:5;O)	275.641	167.5	39.8438	51.6129	185	351.471	313.636	366.129	203.571	323.729	344.776	122.368	350	157.317	169.048	97.7941	180.882	406.154	281.132	194.231
Cer(12:0;2O/38:0)	2064.1	2898.33	2463.28	1903.23	2208.33	1233.82	4024.55	2362.9	1918.75	3000.85	3091.04	1073.03	3137.88	1644.51	583.333	528.676	1447.79	955.385	783.019	809.615
Cer(12:0;2O/38:0;O)	2427.56	501.667	2486.72	1729.03	2355.83	125	1987.27	1745.97	941.071	920.339	602.239	848.684	611.364	1411.59	1340.48	774.265	698.529	424.615	1393.4	151.923
Cer(12:0;2O/38:1)	4859.62	7709.17	260.156	1014.52	265.833	208.824	910.909	388.71	1320.54	950.847	2192.54	686.184	2225.76	231.098	333.333	343.382	1708.09	639.231	478.302	401.282
Cer(12:0;2O/38:2;O)	2535.9	2206.67	1211.72	2160.48	4297.5	1153.68	3329.09	2216.94	1103.57	2701.69	1547.01	2367.11	1570.45	1332.32	473.81	644.118	1278.68	1571.54	621.698	2914.74
Cer(12:0;2O/38:4)	1905.77	1375.83	2071.88	755.645	1062.5	636.029	1396.36	1370.97	1433.93	2232.2	1730.6	542.763	1756.82	2204.88	334.127	803.676	1124.26	718.462	702.83	1255.13
Cer(12:0;2O/8:0)	111300	237446	77382	125914	121473	61760.3	100125	47073.4	128239	55641.5	94149.3	73427.6	95575.8	46163.4	6699.21	41522.8	56827.9	56332.3	89345.3	34412.8
Cer(12:0;2O/8:0;O)	60168.6	22590.8	19743	16138.7	34647.5	8637.5	37380	10171.8	9553.57	13184.7	29575.4	24480.9	30023.5	6929.88	3269.84	8650.74	15506.6	10358.5	4300	6654.49
Cer(12:0;3O/10:0;(2OH))	3896.15	17558.3	875.781	3003.23	5481.67	8188.24	6574.55	690.323	3577.68	3572.03	8263.43	1840.13	8388.64	2914.63	145.238	2477.94	2260.29	7500	955.66	859.615
Cer(12:0;3O/12:0;(2OH))	121.795	1636.67	189.062	399.194	200.833	148.529	338.182	205.645	539.286	516.102	764.179	318.421	775.758	187.195	57.9365	193.382	4204.41	576.154	2277.36	260.897
Cer(12:0;3O/14:0;(2OH))	188.462	3305	269.531	347.581	397.5	316.176	403.636	270.161	1149.11	1054.24	1094.78	811.842	1111.36	200	125.397	1713.24	4247.06	856.154	1331.13	805.769
Cer(12:0;3O/16:0;(2OH))	285.897	415.833	325	167.742	188.333	36.7647	111.818	3034.68	104.464	10306.8	884.328	149.342	897.727	485.366	66.6667	158.088	862.5	164.615	606.604	203.205
Cer(12:0;3O/18:0;(2OH))	1334.62	965.833	998.438	1775.81	1326.67	636.029	1729.09	820.968	699.107	691.525	1455.22	773.026	1477.27	366.463	318.254	625.735	879.412	579.231	814.151	405.128
Cer(12:0;3O/20:0;(2OH))	3491.67	2745	1224.22	2508.06	1933.33	847.059	2463.64	436.29	797.321	1250.85	1407.46	7183.55	1428.79	929.878	511.111	3239.71	3462.5	823.846	1553.77	1074.36
Cer(12:0;3O/22:0;(2OH))	30349.4	18256.7	3211.72	9502.42	21098.3	3384.56	13635.5	1140.32	1073.21	8070.34	17706.7	24417.8	17975	3508.54	284.127	6588.97	10041.9	2831.54	2069.81	2831.41
Cer(12:0;3O/24:0;(2OH))	4019.23	6094.17	1844.53	2882.26	1970.83	2891.18	2752.73	1582.26	2230.36	6627.12	4411.19	18702.6	4478.03	1849.39	1316.67	9808.09	13883.1	1775.38	2799.06	3478.85
Cer(12:0;3O/26:0;(2OH))	798.718	124.167	500.781	590.323	254.167	338.235	424.545	161.29	1381.25	441.525	1202.99	568.421	1221.21	140.854	804.762	102.941	344.118	503.077	1687.74	362.821
Cer(12:0;3O/28:0;(2OH))	2647.44	1240.83	1495.31	1103.23	1151.67	1031.62	1356.36	2103.23	7.69014	1781.36	1043.28	2028.29	1059.09	1187.2	419.841	1699.26	934.559	1175.38	1086.79	1699.36
Cer(12:0;3O/32:0;(2OH))	68.5897	63.3333	98.4375	37.0968	93.3333	42.6471	71.8182	37.9032	16.9643	11.8644	76.1194	69.7368	77.2727	56.7073	26.9841	38.2353	27.2059	52.3077	13.2075	1.92308
Cer(12:0;3O/34:0;(2OH))	213.462	323.333	707.031	6811.29	315	247.059	284.545	274.194	121.429	443.22	76.8657	81.5789	78.0303	92.6829	530.952	126.471	53.6765	240	61.3208	353.205
Cer(12:0;3O/36:0;(2OH))	306.41	476.667	301.562	319.355	580	350.735	597.273	46.7742	450	625.424	4414.18	6668.42	4481.06	288.415	257.143	608.824	6274.26	194.615	416.981	332.051
Cer(12:0;3O/38:0;(2OH))	1528.21	272.5	1710.94	1862.1	3025.83	471.324	2584.55	1525	1605.36	2028.81	1066.42	1737.5	1082.58	1580.49	258.73	2160.29	561.765	880	1335.85	806.41
Cer(12:0;3O/8:0;(2OH))	69682.1	21018.3	21132.8	53655.6	41997.5	1713.97	40412.7	7204.84	6306.25	8741.53	32153.7	126028	32640.9	8899.39	381.746	18238.2	27055.9	5284.62	12049.1	10242.9
Cer(12:1;2O/10:0)	781726	691921	572642	820990	849007	397639	810852	523137	405398	402603	991760	966141	1.00679e+06	596441	3015.08	620001	894949	400289	605062	511284
Cer(12:1;2O/10:0;O)	251706	139485	121827	207498	194355	43664	205700	73217.7	61657.1	72365.3	178283	279012	180984	65826.8	798.413	105404	157220	53391.5	100109	71689.7
Cer(12:1;2O/12:0)	3310.9	2180	1385.94	2134.68	1331.67	1738.97	3979.09	641.935	2092.86	1366.1	2728.36	4625.66	2769.7	601.829	238.095	497.059	1385.29	1023.08	733.962	592.949
Cer(12:1;2O/12:0;O)	2373.72	635	1106.25	1446.77	1154.17	1539.71	935.455	332.258	1034.82	437.288	1090.3	3301.97	1106.82	261.585	146.032	720.588	986.765	424.615	179.245	371.795
Cer(12:1;2O/14:1)	2825.64	73715	4542.97	22919.4	6893.33	41702.2	24044.5	1688.71	37780.4	15754.2	77297.8	4505.26	78468.9	717.683	1465.08	643.382	8206.62	16000.8	1764.15	901.282
Cer(12:1;2O/14:1;O)	610.256	2367.5	2210.16	2483.87	1772.5	749.265	2400	637.097	1623.21	1477.97	11.6616	1564.47	11.8383	1219.51	123.81	1231.62	633.088	1811.54	1568.87	1566.67
Cer(12:1;2O/16:4)	1838.46	298.333	892.969	2725	2463.33	1327.21	2546.36	3033.06	1655.36	1.77844e+06	185699	1133.55	188512	2167.68	226.19	1321.32	817.647	3.89329e+06	666.981	810.897
Cer(12:1;2O/18:5)	62091	16496.7	56982	112545	49547.5	62371.3	58953.6	52159.7	16693.8	44527.1	17567.2	30794.1	17833.3	45938.4	328.571	59141.2	12417.6	10410.8	65123.6	52409
Cer(12:1;2O/18:5;O)	2822.44	2325	1776.56	1955.65	973.333	4113.24	1850	1555.65	616.964	3722.88	1187.31	1479.61	1205.3	2347.56	202.381	783.824	2679.41	614.615	2426.42	1664.74
Cer(12:1;2O/20:5)	146258	95249.2	75783.6	86389.5	47435.8	47731.6	72252.7	42608.1	36270.5	49674.6	81329.9	24105.3	82562.1	35251.2	7100	24554.4	27411	35608.5	22659.4	38071.8
Cer(12:1;2O/20:5;O)	160108	117693	93635.2	105812	58895.8	23289	87291.8	56057.3	42648.2	64694.9	102963	43617.8	104523	47988.4	1504.76	69808.8	53371.3	44870.8	44452.8	64899.4
Cer(12:1;2O/22:6)	1385.9	1129.17	2288.28	1470.97	1907.5	1925	90.4424	2151.61	2842.86	3251.69	2350.75	4840.13	2386.36	715.854	789.683	4375.74	754.412	76.5282	1028.3	718.59
Cer(12:1;2O/24:6;O)	5797.44	3463.33	3714.06	5127.42	5028.33	1637.5	4168.18	1080.65	1391.07	2437.29	2688.81	6813.82	2729.55	1299.39	1307.14	1897.06	2963.24	1738.46	1621.7	1050
Cer(12:1;2O/26:6)	923.077	1552.5	2264.84	6372.58	1545	227.206	2788.18	1354.03	1061.61	2911.86	1565.67	571.053	1589.39	1528.66	452.381	606.618	1238.24	995.385	456.604	376.923
Cer(12:1;2O/28:6)	16003.8	1964.17	8409.38	25836.3	4565	1460.29	10857.3	2649.19	1016.07	1047.46	4857.46	11013.2	4931.06	1007.32	668.254	949.265	4274.26	1901.54	2148.11	1171.15
Cer(12:1;2O/28:6;O)	1154.49	4750	4499.22	3817.74	4005.83	2954.41	2813.64	2998.39	3051.79	5170.34	3411.19	1281.58	3462.88	3136.59	2380.16	2527.94	3547.06	2767.69	4097.17	2630.77
Cer(12:1;2O/30:6)	2541.03	3048.33	7715.62	13533.1	3709.17	197.059	1002.73	342.742	481.25	269.492	832.09	1759.21	844.697	228.049	265.079	210.294	935.294	434.615	234.906	195.513
Cer(12:1;2O/32:6;O)	534.615	1580.83	2171.88	1106.45	1077.5	530.147	1505.45	2730.65	1693.75	2534.75	2302.99	1524.34	2337.88	431.707	211.111	1389.71	1228.68	755.385	1216.98	1016.03
Cer(12:1;2O/34:6)	1017.31	1124.17	2318.75	1216.94	2603.33	1641.91	3368.18	237.097	1741.96	2902.54	1061.19	985.526	1077.27	545.122	276.984	1426.47	566.912	310	1466.04	1337.18
Cer(12:1;2O/36:10;2O)	72812.2	8391.67	408470	67756.5	414023	22058.1	439359	41969.4	33168.8	165521	194425	39363.2	197371	51697.6	46170.6	118982	5677.94	32282.3	41472.6	34630.1
Cer(12:1;2O/36:9;2O)	10526.3	983.159	25936.7	35439.5	44350.8	14947.8	34608.2	39017.7	24258	52177.1	36344.8	15620.4	36895.5	42926.2	19636.5	37231.6	9409.56	37775.4	15302.8	11946.2
Cer(12:1;2O/38:10;2O)	7753.21	1623.33	18221.1	117556	15132.5	117176	33103.6	177002	172784	16640.7	37041.8	358959	37603	159560	153959	42555.9	3841.18	114542	8213.21	109592
Cer(12:1;2O/40:12;2O)	94.8718	238.333	510.938	450.806	156.667	257.353	456.364	171.774	189.286	172.034	139.552	290.132	141.667	110.976	248.413	113.235	199.265	121.538	128.302	26.9231
Cer(12:1;2O/44:10;2O)	2066.67	1091.67	1215.62	645.161	1587.5	1306.62	1577.27	1551.61	1604.46	3117.8	1180.6	2328.29	1198.48	1919.51	239.683	2.62844	949.265	582.308	464.151	1269.87
Cer(12:1;2O/44:12;2O)	346.154	28.1007	1672.66	996.774	917.5	24.7947	366.364	27.1942	30.1079	4577.12	772.388	268.421	784.091	5120.73	26.7626	3709.56	24.7947	4720	7662.26	21.6159
Cer(12:1;2O/46:13;2O)	644.231	326.667	2433.59	2500	2820.83	688.235	474.545	945.968	278.571	1409.32	585.821	2182.89	594.697	607.927	1075.4	324.265	428.676	239.231	350	2013.46
Cer(12:1;2O/46:9;2O)	161515	1076.67	2442.19	2451.61	2340.83	798.529	3044.55	173.387	164.286	248.305	1053.73	1242.76	1069.7	962.195	1037.3	1002.94	254.412	2219.23	595.283	137.821
Cer(12:1;2O/48:10;2O)	3796.15	255.833	1248.44	752.419	1159.17	7.65692	941.818	112.903	157.143	88.1356	352.985	1223.03	358.333	159.756	97.619	84.5588	211.029	101.538	422.642	86.5385
Cer(12:1;2O/48:11;2O)	2608.33	1198.33	1117.19	4647.58	4751.67	174.265	1684.55	185.484	1246.43	203.39	3413.43	938.816	3465.15	286.585	865.873	172.794	1062.5	621.538	280.189	183.974
Cer(12:1;2O/48:12;2O)	7271.79	526.667	1059.38	1714.52	2367.5	242.647	2385.45	595.161	905.357	1567.8	317.91	1823.68	322.727	640.244	510.317	485.294	1031.62	897.692	381.132	1059.62
Cer(12:1;2O/48:13;2O)	4496.15	16.5394	1240.62	2437.1	1880	376.471	1246.36	162.097	601.786	167.797	423.881	3435.53	430.303	425	209.524	197.794	494.853	588.462	18.7238	241.667
Cer(12:1;2O/50:11;2O)	1651.92	2005	25028.9	8650	2450	364.706	3930.91	575.806	504.464	438.983	3107.46	7332.24	3154.55	1349.39	971.429	1152.94	3758.09	333.077	766.038	240.385
Cer(12:1;2O/52:11;2O)	1889.74	794.167	3729.69	1759.68	3817.5	363.235	703.636	900.806	1058.93	1362.71	2596.27	1552.63	2635.61	554.268	1533.33	611.029	490.441	1218.46	854.717	661.538
Cer(12:1;2O/52:12;2O)	4375	544.167	4322.66	1975	354.167	147.059	917.273	398.387	267.857	335.593	649.254	1797.37	659.091	196.951	195.238	329.412	178.676	160	335.849	111.538
Cer(12:1;2O/58:11;2O)	910.256	773.333	1025	447.581	582.5	142.647	887.273	325	207.143	1596.61	420.896	324.342	427.273	729.878	114.286	310.294	305.882	382.308	53.7736	387.179
Cer(12:1;2O/58:6;2O)	1164.1	563.333	1091.41	233.065	1309.17	111.029	1568.18	128.226	774.107	1120.34	542.537	567.763	550.758	334.146	43.6508	347.794	785.294	330	777.358	188.462
Cer(12:1;2O/60:2;2O)	551.282	30	1005.47	301.613	1002.5	401.471	695.455	400.806	819.643	287.288	303.731	294.079	308.333	199.39	226.19	300	632.353	755.385	381.132	387.179
Cer(12:1;2O/66:3;2O)	376.923	197.5	419.531	991.129	2.73851	197.059	416.364	2526.61	482.143	1255.08	1023.13	418.421	1038.64	2.00378	209.524	300.735	24.2647	253.077	880.189	1400
Cer(12:1;2O/8:0)	54073.1	94755.8	63380.5	56333.1	69634.2	70227.2	70785.5	73042.7	91839.3	45786.4	76172.4	42269.7	77326.5	50431.1	503.175	57267.6	63132.4	71736.9	49584	44181.4
Cer(12:1;2O/8:0;O)	217347	99117.5	112966	152827	126787	60364.7	124361	21637.1	30071.4	76039	99410.4	223862	100917	29757.3	1443.65	75858.8	60621.3	97355.4	30762.3	88639.7
Cer(12:1;3O/10:0;(2OH))	2461.54	3000.83	4437.5	4206.45	7565.83	1244.12	5526.36	1681.45	1291.96	2046.61	6422.39	14871.7	6519.7	1242.07	192.857	2444.12	2983.82	843.077	3741.51	1814.1
Cer(12:1;3O/12:0;(2OH))	4695.51	8774.17	967.969	1599.19	5995.83	5128.68	7779.09	1195.16	2145.54	5680.51	6161.19	1048.68	6254.55	1956.1	296.032	1588.97	2613.97	5394.62	2528.3	925.641
Cer(12:1;3O/14:0;(2OH))	791.667	2375	741.406	12.9143	1075	567.647	2321.82	848.387	773.214	886.441	2430.6	675	2467.42	1153.66	126.984	534.559	711.029	3832.31	1058.49	1422.44
Cer(12:1;3O/16:0;(2OH))	2221.79	593.333	264.844	1312.1	541.667	41.1765	983.636	359.677	686.607	86.4407	575.373	224.342	584.091	176.22	35.7143	105.882	61.0294	253.077	33.0189	49.359
Cer(12:1;3O/16:1;(2OH))	182.692	489.167	130.469	556.452	387.5	1591.91	212.727	216.935	705.357	224.576	326.119	188.816	331.061	270.732	130.159	119.853	166.176	193.077	194.34	139.103
Cer(12:1;3O/16:2;(2OH))	1053.21	751.667	1405.47	4598.39	1420.83	1287.5	1415.45	1405.65	2195.54	929.661	2217.91	600	2251.52	1343.29	2246.83	1613.97	1552.21	1352.31	785.849	864.744
Cer(12:1;3O/16:3;(2OH))	732.692	6.22416	958.594	675.806	544.167	5.49191	1470	957.258	6.66874	1481.36	5.57388	123.026	5.65833	242.683	292.063	694.853	5.49191	5.74538	7.04622	4.78782
Cer(12:1;3O/18:4;(2OH))	13964.7	3120.83	6626.56	9318.55	3955.83	4487.5	5295.45	3566.94	2783.93	1988.98	6770.15	2315.79	6872.73	3875	166.667	2983.09	1477.94	1012.31	2347.17	2260.26
Cer(12:1;3O/18:5;(2OH))	718.59	203.333	1356.25	1816.94	1667.5	723.529	1188.18	1658.87	336.607	1004.24	391.045	1074.34	396.97	148.78	58.7302	414.706	500	433.846	449.057	522.436
Cer(12:1;3O/20:1;(2OH))	1000.64	511.667	1253.12	497.581	1110.83	602.941	678.182	254.032	304.464	809.322	461.94	378.947	468.939	270.122	155.556	625.735	183.824	255.385	460.377	231.41
Cer(12:1;3O/20:2;(2OH))	1482.69	1524.17	832.812	1139.52	1084.17	231.618	1047.27	1333.06	665.179	1804.24	1547.01	561.842	1570.45	685.366	213.492	415.441	513.971	613.077	366.038	301.282
Cer(12:1;3O/20:4;(2OH))	1992.31	509.167	2932.81	11575.8	2590	272.059	1010.91	1475.81	783.036	1006.78	2101.49	2794.74	2133.33	726.22	1407.94	1205.88	947.059	1520.77	718.868	1235.9
Cer(12:1;3O/20:5;(2OH))	7239.74	9010	9610.94	4352.42	2912.5	5194.85	2838.18	2708.06	2369.64	2681.36	8358.21	2345.39	8484.85	1132.93	536.508	1001.47	1841.18	2922.31	1921.7	1155.77
Cer(12:1;3O/22:1;(2OH))	3928.21	629.167	6340.62	4336.29	2765.83	1822.06	4537.27	2206.45	1235.71	2452.54	1208.96	12592.1	1227.27	1544.51	982.54	1920.59	2310.29	1302.31	850.943	1470.51
Cer(12:1;3O/22:2;(2OH))	2239.1	244.167	3045.31	2851.61	2022.5	315.441	830.909	291.935	960.714	305.085	1168.66	309.868	1186.36	187.805	306.349	766.912	953.676	308.462	543.396	424.359
Cer(12:1;3O/22:3;(2OH))	1573.72	195.833	473.438	391.935	318.333	222.794	215.455	158.871	158.036	59.322	288.806	217.763	293.182	125.61	120.635	213.971	50.7353	91.5385	159.434	76.9231
Cer(12:1;3O/22:4;(2OH))	529.487	483.333	3182.03	2637.1	772.5	135.294	1140	112.097	166.964	416.949	550.746	351.974	559.091	139.634	30.9524	287.5	184.559	36.9231	135.849	27.5641
Cer(12:1;3O/22:5;(2OH))	175506	126618	101315	107540	31697.5	83796.3	94960	60116.1	44200.9	71938.1	111654	46834.9	113345	51088.4	626.19	28531.6	57505.9	49391.5	50569.8	67531.4
Cer(12:1;3O/22:6;(2OH))	2378.21	2620	2754.69	8228.23	4016.67	1918.38	3728.18	2115.32	2308.93	4672.03	3039.55	1490.13	3085.61	955.488	606.349	1738.24	2375.74	1721.54	1503.77	632.692
Cer(12:1;3O/24:0;(2OH))	12144.2	2445.83	31793.8	42267.7	15176.7	642.647	5287.27	2156.45	1039.29	1685.59	3925.37	12657.2	3984.85	1591.46	773.016	2787.5	1088.24	853.077	1510.38	1257.05
Cer(12:1;3O/24:1;(2OH))	24921.8	31126.7	18322.7	165407	57020.8	9133.09	53398.2	31692.7	39668.8	10269.5	18622.4	240404	18904.5	32612.8	23977	47953.7	16638.2	16557.7	28503.8	13687.8
Cer(12:1;3O/24:2;(2OH))	56017.9	5214.17	42997.7	105285	13077.5	11127.2	58720.9	7359.68	5475	8125.42	6037.31	205721	6128.79	9741.46	7984.92	13535.3	25355.1	8036.15	9397.17	4377.56
Cer(12:1;3O/24:3;(2OH))	5192.31	210.833	49639.8	30744.4	4265	123.529	1209.09	150	359.821	85.5932	3858.21	4202.63	3916.67	245.122	325.397	8371.32	680.147	226.923	190.566	246.154
Cer(12:1;3O/24:4;(2OH))	12746.8	7010	6845.31	5965.32	3847.5	583.088	4893.64	2362.9	1217.86	3503.39	3220.9	1984.87	3269.7	3065.24	111.905	1850.74	1331.62	1986.92	1206.6	2958.97
Cer(12:1;3O/24:5;(2OH))	173887	111152	89643	89493.5	55477.5	69250	85207.3	54301.6	42051.8	64935.6	97982.1	26394.7	99466.7	47014	375.397	25785.3	27439	43931.5	26290.6	39064.7
Cer(12:1;3O/24:6;(2OH))	95189.7	91960	85010.2	200079	51862.5	8450.74	181561	34146	83196.4	21961.9	152383	103949	154692	33526.8	543.651	20817.6	78140.4	25162.3	35827.4	6848.72
Cer(12:1;3O/26:1;(2OH))	2454.49	4114.17	988.281	2559.68	2045	758.088	4094.55	1611.29	1639.29	3045.76	2128.36	10904.6	2160.61	2469.51	1050.79	2540.44	3142.65	1897.69	6261.32	2269.23
Cer(12:1;3O/26:2;(2OH))	12179.5	13105	16201.6	22853.2	24190.8	748.529	33380	2445.97	5415.18	2219.49	17650	12809.2	17917.4	2300	12141.3	1488.24	1834.56	2282.31	31466	1047.44
Cer(12:1;3O/26:3;(2OH))	10284.6	2395.83	14258.6	18947.6	17531.7	2219.12	17881.8	5127.42	2847.32	6157.63	4169.4	103368	4232.58	4946.95	4263.49	4887.5	10391.2	1812.31	1128.3	2598.08
Cer(12:1;3O/26:4;(2OH))	13451.3	27833.3	34407	76796	23369.2	10961	26994.5	12071.8	7766.07	8900	8021.64	6450	8143.18	23528	10378.6	13580.9	9166.91	7080	7016.98	6082.69
Cer(12:1;3O/26:5;(2OH))	120121	47340	39385.9	31235.5	17998.3	14007.4	44749.1	8663.71	8065.18	18794.9	58103	14876.3	58983.3	8848.17	341.27	7019.85	8297.79	9090.77	4736.79	10762.2
Cer(12:1;3O/28:0;(2OH))	1433.97	1713.33	1286.72	1177.42	2225	1467.65	1140	1223.39	809.821	1544.92	811.94	1519.74	824.242	746.951	270.635	291.176	1190.44	818.462	1586.79	1525.64
Cer(12:1;3O/28:2;(2OH))	2312.18	743.333	3458.59	2593.55	1896.67	1436.03	1851.82	1845.16	870.536	1232.2	2000	780.921	2030.3	1381.1	576.984	1340.44	1987.5	444.615	733.019	1698.08
Cer(12:1;3O/28:3;(2OH))	5676.28	1029.17	25037.5	26316.1	40618.3	9568.38	52480	33568.5	16093.8	19213.6	18558.2	20324.3	18839.4	51808.5	6240.48	33372.1	6997.79	11613.1	16964.2	22625.6
Cer(12:1;3O/28:4;(2OH))	29519.2	8019.17	128306	105401	228487	117766	504806	49694.4	123834	224564	103856	62757.9	105430	127334	69320.6	296818	25188.2	97595.4	46467	25073.1
Cer(12:1;3O/28:5;(2OH))	15871.2	27170.8	71143	86033.9	111323	102772	86410	55102.4	33635.7	90051.7	18035.1	36046.1	18308.3	42471.3	29252.4	34642.6	67061.8	28270.8	41126.4	28162.8
Cer(12:1;3O/28:6;(2OH))	7333.33	39370	43132.8	32567.7	37978.3	40394.9	45090	36023.4	29112.5	41355.1	25092.5	8171.05	25472.7	22947	37397.6	25614	30592.6	24382.3	30755.7	21907.7
Cer(12:1;3O/30:2;(2OH))	142.949	296.667	118.75	270.968	141.667	130.882	262.727	170.968	74.1071	95.7627	1602.24	107.895	1626.52	96.3415	103.175	80.8824	585.294	700.769	821.698	52.5641
Cer(12:1;3O/30:3;(2OH))	2338.46	992.5	774.219	1441.94	2166.67	699.265	4805.45	2882.26	1706.25	1803.39	2747.76	1698.68	2789.39	1869.51	94.4444	1727.94	1231.62	843.077	1831.13	1114.74
Cer(12:1;3O/30:5;(2OH))	11800.6	5648.33	24665.6	29893.5	40027.5	18711.8	62372.7	31712.1	25894.6	35085.6	50302.2	35348	51064.4	22064	15149.2	33493.4	20545.6	19770	23739.6	12271.8
Cer(12:1;3O/30:6;(2OH))	10855.1	6710.83	42298.4	56732.3	46120.8	59480.9	104957	65514.5	56671.4	40532.2	109887	51470.4	111552	22106.7	41191.3	49847.8	20977.9	46926.2	19145.3	25025.6
Cer(12:1;3O/32:1;(2OH))	4512.18	414.167	518.75	1117.74	1268.33	258.088	852.727	266.935	133.036	249.153	649.254	12604.6	659.091	261.585	241.27	443.382	173.529	277.692	376.415	392.308
Cer(12:1;3O/32:2;(2OH))	1621.15	1257.5	2189.06	1492.74	2858.33	989.706	2669.09	1827.42	1981.25	2733.9	1317.91	1462.5	1337.88	1057.93	265.873	2016.91	869.853	585.385	2646.23	1430.13
Cer(12:1;3O/32:3;(2OH))	1946.79	1373.33	3050	742.742	1943.33	688.971	2881.82	589.516	693.75	1966.1	753.731	1124.34	765.152	940.244	49.2063	1344.12	1302.94	679.231	882.075	436.538
Cer(12:1;3O/32:4;(2OH))	895.513	585	485.938	1242.74	605	384.559	1420	262.097	541.964	944.915	308.209	557.237	312.879	459.756	302.381	383.088	524.265	426.923	124.528	397.436
Cer(12:1;3O/32:5;(2OH))	1687.82	1402.5	3657.81	2477.42	2892.5	952.206	4387.27	1892.74	3457.14	1386.44	2810.45	2634.21	2853.03	1526.22	523.81	3747.79	2752.21	1619.23	634.906	1516.67
Cer(12:1;3O/32:6;(2OH))	419.231	4289.17	777.344	271.774	434.167	344.118	2093.64	2292.74	830.357	937.288	1806.72	1655.26	1834.09	914.024	215.873	567.647	6413.97	1545.38	5158.49	1555.77
Cer(12:1;3O/34:1;(2OH))	978.205	1725.83	1685.94	2688.71	2468.33	858.824	1851.82	1802.42	2239.29	3126.27	1010.45	2371.71	1025.76	1123.78	149.206	867.647	732.353	1512.31	800	449.359
Cer(12:1;3O/34:2;(2OH))	521.795	1403.33	794.531	2666.13	1775.83	1366.18	3206.36	1870.16	1303.57	2061.02	1892.54	956.579	1921.21	1652.44	192.857	1577.94	1080.88	1052.31	615.094	2065.38
Cer(12:1;3O/34:5;(2OH))	689.103	4130.83	1974.22	35.8789	756.667	1572.06	2257.27	829.839	2075	1866.1	2414.18	292.763	2450.76	987.805	1961.9	32.7132	3295.59	1652.31	1700	4392.95
Cer(12:1;3O/34:6;(2OH))	9601.28	2305.83	3781.25	4307.26	2562.5	1712.5	12546.4	3626.61	1642.86	2560.17	12710.4	1884.87	12903	1477.44	562.698	1855.88	2288.97	1733.08	1506.6	4278.21
Cer(12:1;3O/36:0;(2OH))	1322.44	1779.17	2530.47	1214.52	900	1006.62	3035.45	2029.03	683.929	1952.54	2145.52	1698.03	2178.03	892.073	281.746	2270.59	1069.85	485.385	1208.49	1857.69
Cer(12:1;3O/36:1;(2OH))	2281.41	1965.83	1009.38	1666.13	3366.67	1416.91	2448.18	1215.32	1381.25	2683.05	2563.43	393.421	2602.27	924.39	388.889	1129.41	1.79372	334.615	706.604	1055.13
Cer(12:1;3O/36:3;(2OH))	1348.08	100	1284.38	2677.42	1861.67	707.353	1084.55	629.032	325	775.424	1770.9	647.368	1797.73	1765.24	215.873	772.794	594.118	576.154	1102.83	1319.23
Cer(12:1;3O/36:4;(2OH))	191.667	414.167	8555.47	7982.26	1646.67	140.441	4351.82	226.613	132.143	621.186	3194.78	3303.95	3243.18	943.902	1805.56	69.8529	337.5	146.154	6015.09	79.4872
Cer(12:1;3O/36:5;(2OH))	858.333	830.833	1053.91	6464.52	805	145.588	1490.91	144.355	547.321	235.593	1005.22	825.658	1020.45	221.341	553.968	247.794	1669.85	447.692	237.736	247.436
Cer(12:1;3O/36:6;(2OH))	280.769	218.333	1092.19	383.871	539.167	83.8235	291.818	308.871	300	261.017	20.1493	265.789	20.4545	1.66597	353.175	284.559	711.765	427.692	310.377	239.103
Cer(12:1;3O/38:1;(2OH))	607.692	464.167	1266.41	1275.81	1333.33	294.853	1561.82	689.516	1040.18	727.966	340.299	396.711	345.455	634.756	367.46	413.235	320.588	1035.38	336.792	860.256
Cer(12:1;3O/38:5;(2OH))	4263.46	450.833	642.969	9456.45	2440.83	1481.62	7229.09	466.935	1284.82	339.831	6772.39	1057.24	6875	320.732	385.714	425	236.765	345.385	195.283	333.333
Cer(12:1;3O/38:6;(2OH))	42845.5	11385.8	11910.2	8118.55	23779.2	1302.21	9528.18	3126.61	1987.5	3302.54	2936.57	10888.2	2981.06	4580.49	1523.02	4427.94	13475.7	1234.62	1505.66	1851.28
Cer(12:1;3O/8:0;(2OH))	8520.51	4963.33	13081.2	11465.3	18478.3	5792.65	20375.5	17487.9	18440.2	5052.54	22002.2	6228.95	22335.6	11415.2	107.143	15261.8	7668.38	10325.4	3640.57	4289.1
Cer(12:2;2O/10:0)	77954.5	53780	42602.3	66691.9	65880.8	15044.9	66188.2	23533.1	19258.9	21703.4	68642.5	93210.5	69682.6	22139	933.333	35009.6	50999.3	18361.5	31336.8	23678.2
Cer(12:2;2O/10:0;O)	11213.5	9545.83	6960.94	3069.35	7651.67	5105.15	11042.7	10155.6	7037.5	10028.8	7812.69	20044.1	7931.06	9634.76	278.571	6449.26	8492.65	4183.08	9337.74	9033.97
Cer(12:2;2O/12:0)	324800	394813	405234	349519	392201	122435	356445	120411	151874	79632.2	309360	369387	314047	146953	973.81	137186	161375	110613	97962.3	57591
Cer(12:2;2O/12:0;O)	15073.7	2769.17	3192.97	6089.52	5619.17	1094.85	5136.36	2215.32	1101.79	1627.97	5451.49	24974.3	5534.09	1832.93	672.222	4420.59	5222.79	1570	1614.15	2457.69
Cer(12:2;2O/14:1)	21000.6	13814.2	9764.84	11780.6	6798.33	8184.56	8902.73	5574.19	4115.18	9167.8	9520.9	12250.7	9665.15	3142.68	259.524	3058.82	4681.62	9939.23	4569.81	4341.67
Cer(12:2;2O/14:1;O)	2941.67	2260.83	1432.03	2204.03	1683.33	1072.06	3892.73	1408.87	1375.89	862.712	3869.4	5185.53	3928.03	1111.59	396.825	925.735	4510.29	731.538	1568.87	686.538
Cer(12:2;2O/16:4)	289638	1.11624e+06	187318	304682	490248	395955	639403	153845	324928	714199	702863	304678	713513	297436	1030.95	390248	518298	330827	120245	335478
Cer(12:2;2O/16:4;O)	8724.36	5881.67	11845.3	6648.39	8104.17	2418.38	7538.18	2853.23	1691.96	4174.58	5335.82	4355.26	5416.67	1068.9	721.429	2926.47	3649.26	1603.08	4007.55	3623.72
Cer(12:2;2O/18:5)	22600.6	6145	2396.09	5287.9	3924.17	2258.82	5652.73	1767.74	3027.68	2888.14	4094.78	19250.7	4156.82	4517.07	580.952	2265.44	3806.62	6536.15	2475.47	1268.59
Cer(12:2;2O/20:5)	4807.05	10325.8	2156.25	1505.65	5230.83	5976.47	6240.91	667.742	3050.89	11083.1	6080.6	2525	6172.73	3287.8	568.254	4974.26	3373.53	9340.77	1348.11	5663.46
Cer(12:2;2O/22:6)	3014.1	522.5	484.375	1180.65	686.667	631.618	1090.91	1444.35	2872.32	888.136	1071.64	642.105	1087.88	862.195	6108.73	1069.12	3651.47	1816.15	597.17	1117.31
Cer(12:2;2O/24:6;O)	4078.21	2965.83	3546.09	13460.5	6658.33	2372.79	9612.73	800	4736.61	5685.59	5036.57	4258.55	5112.88	5821.34	201.587	3648.53	4053.68	1772.31	5959.43	4623.08
Cer(12:2;2O/28:6)	745.513	338.333	775.781	572.581	869.167	152.206	346.364	92.7419	440.179	134.746	529.104	757.895	537.121	481.098	209.524	338.235	359.559	266.923	86.7925	111.538
Cer(12:2;2O/28:6;O)	22599.4	1486.67	1842.19	6308.87	4320.83	529.412	2790	379.839	489.286	432.203	2322.39	47511.8	2357.58	401.829	170.635	458.824	1558.09	730.769	703.774	435.897
Cer(12:2;2O/30:6;O)	11256.4	5049.17	339.844	24158.9	21549.2	283.088	285.455	2318.55	208.036	27395.8	506.716	242.105	514.394	318.902	222.222	291.912	285.294	331.538	177.358	105.769
Cer(12:2;2O/32:6)	3860.26	520.833	3223.44	2147.58	2925.83	997.794	5011.82	1612.1	1052.68	1555.08	4622.39	2191.45	4692.42	507.927	1007.14	833.824	356.618	698.462	354.717	1216.67
Cer(12:2;2O/34:8;2O)	17067.3	17825.8	139913	83725	75973.3	58155.9	181055	84528.2	41718.8	87197.5	105347	61736.8	106943	74251.2	44680.2	41458.1	5522.79	53441.5	6052.83	40985.3
Cer(12:2;2O/36:10;2O)	44201.9	59177.5	9525	92516.1	105046	34130.9	1108.36	61914.5	1725.89	21279.7	909.847	106368	923.632	46661	21634.9	40339	20421.3	80593.1	57552.8	24478.2
Cer(12:2;2O/40:12;2O)	11045.5	27885.8	45797.7	56058.9	133172	4641.18	132132	73503.2	7961.61	17869.5	16148.5	57606.6	16393.2	10025	8485.71	7161.76	14541.2	11652.3	8606.6	19321.8
Cer(12:2;2O/54:13;2O)	226.923	5216.67	225.781	534.677	414.167	138.971	564.545	105.645	185.714	522.881	404.478	33.5526	410.606	300	311.905	274.265	122.059	227.692	3039.62	42.9487
Cer(12:2;2O/8:0)	59943.6	47167.5	17004.7	53832.3	33899.2	5270.59	23838.2	44485.5	41095.5	7205.93	35099.3	41657.9	35631.1	23007.9	2487.3	26978.7	16733.8	28700.8	14135.8	6151.28
Cer(12:2;2O/8:0;O)	2928.21	8241.67	4662.5	4744.35	2507.5	7791.91	5650.91	8018.55	7639.29	3351.69	6191.79	2944.08	6285.61	1460.37	399.206	1255.88	5962.5	11083.1	4204.72	4281.41
Cer(12:2;3O/10:0;(2OH))	4464.1	2806.67	2717.97	8704.84	3135.83	1330.15	2910	5502.42	1367.86	143485	1704.48	4110.53	1730.3	3246.95	1301.59	2221.32	2298.53	1104.62	1658.49	1224.36
Cer(12:2;3O/12:0;(2OH))	935.897	1597.5	811.719	2623.39	2120	269.853	2570	1144.35	504.464	1715.25	773.881	966.447	785.606	1285.37	246.825	1167.65	552.206	1025.38	1158.49	2073.72
Cer(12:2;3O/14:1;(2OH))	525255	300344	203671	412699	507615	245411	528807	126660	163976	305508	283764	225309	288064	216610	5184.92	185974	332715	140441	199099	164474
Cer(12:2;3O/16:4;(2OH))	3383.97	2199.17	4257.81	1145.16	3327.5	1963.24	1650.91	1238.71	4654.46	5500.85	4720.9	1853.29	4792.42	1583.54	521.429	1483.82	1501.47	370.769	627.358	1007.05
Cer(12:2;3O/18:5;(2OH))	3120.51	2507.5	1782.03	1192.74	3625.83	1477.21	1965.45	1431.45	1245.54	2211.86	6061.19	727.632	6153.03	1972.56	415.079	3288.97	1106.62	503.846	1524.53	2473.08
Cer(12:2;3O/20:5;(2OH))	571.795	500.833	914.844	1250.81	1431.67	560.294	491.818	806.452	1474.11	1755.08	430.597	338.158	437.121	1135.37	1379.37	1531.62	1921.32	521.538	577.358	1874.36
Cer(12:2;3O/22:6;(2OH))	39980.8	39322.5	7996.09	19075.8	12690.8	21819.9	36458.2	9101.61	12615.2	33008.5	18600.7	22983.6	18882.6	14014	623.016	6632.35	15776.5	13803.1	4819.81	11375
Cer(12:2;3O/24:6;(2OH))	12696.8	11661.7	7582.81	13321.8	12778.3	5838.24	11480	4643.55	3476.79	10167.8	5508.21	7032.89	5591.67	9435.37	71.4286	6483.09	12662.5	5209.23	5139.62	4623.72
Cer(12:2;3O/28:6;(2OH))	907.692	1484.17	1381.25	1443.55	1486.67	874.265	1030	562.903	1030.36	1056.78	850.746	958.553	863.636	150.61	365.079	663.971	735.294	539.231	737.736	316.026
Cer(12:2;3O/34:6;(2OH))	5845.09	75985.8	7123.71	7353.51	7598.62	6704.67	8289.41	7353.51	8141.38	7727.41	6804.74	5998.91	6907.84	5559.97	7236.78	6704.67	6704.67	7014.11	8602.21	5845.09
Cer(12:2;3O/8:0;(2OH))	2940.38	5872.5	2455.47	5477.42	3845	6221.32	4240	5684.68	2978.57	15191.5	4737.31	1588.82	4809.09	5492.07	3473.81	8361.03	3837.5	4947.69	4497.17	3844.87
Cer(14:0;2O/38:0;O)	447.436	976.667	1151.56	4279.84	1520	1316.18	1658.18	2283.06	1833.93	2740.68	1315.67	372.368	1335.61	2414.63	489.683	1127.94	1566.18	736.154	1071.7	1678.21
Cer(14:0;2O/38:3)	2749.36	3618.33	2568.75	1312.1	1521.67	900.735	1314.55	1423.39	2225	2259.32	2392.54	782.895	2428.79	1253.66	173.016	596.324	1022.79	1147.69	714.151	964.103
Cer(14:0;2O/38:4)	1865.38	411.667	1857.03	1181.45	1771.67	1642.65	2516.36	1743.55	850.893	3081.36	572.388	2055.92	581.061	1991.46	454.762	742.647	1440.44	528.462	916.038	1682.05
Cer(14:1;2O/66:1;2O)	153.846	25	446.094	1590.32	840	31.6176	56.3636	41.129	183.929	67.7966	513.433	350.658	521.212	38.4146	15.0794	11.0294	378.676	321.538	94.3396	38.4615
Cer(14:1;2O/66:4;2O)	941.026	203.333	67.9688	190.323	199.167	288.971	158.182	139.516	708.929	0.688559	350	0.534539	355.303	85.9756	350	252.206	315.441	293.846	1068.87	218.59
Cer(14:1;2O/66:7;2O)	458.974	1485	293.75	468.548	8.33227	73.5294	375.455	624.194	177.679	1608.47	7.46174	689.474	7.57479	6.09679	143.651	162.5	1275.74	1450	2140.57	172.436
Cer(14:1;3O/38:0;(2OH))	509.615	1765	1056.25	1148.39	435	837.5	2544.55	680.645	878.571	1064.41	1091.04	1372.37	1107.58	971.951	211.905	1652.94	747.059	651.538	1107.55	1185.26
Cer(14:1;3O/38:1;(2OH))	1241.67	405.833	2664.06	4759.68	4.98615	122.059	470.909	48.3871	220.536	405.085	176.866	625	179.545	114.024	101.587	457.353	352.941	646.154	5.6447	73.0769
Cer(14:1;3O/38:2;(2OH))	2196.15	126.667	407.031	813.71	255	316.176	324.545	64.5161	369.643	222.034	241.045	110.526	244.697	31.7073	93.6508	212.5	452.206	253.077	271.698	3.34591
Cer(14:1;3O/38:4;(2OH))	777.564	115.833	891.406	3316.94	552.5	158.088	211.818	219.355	380.357	81.3559	281.343	1.37009	285.606	12.8049	96.8254	152.206	416.912	340	416.038	177.564
Cer(14:1;3O/38:5;(2OH))	4260.26	145.833	1276.56	1776.61	6595.83	447.059	2027.27	14.076	15.5842	14.7918	1970.15	123.684	2000	10.6428	13.8526	12.834	12.834	13.4264	16.4663	11.1886
Cer(14:1;3O/38:6;(2OH))	3955.77	565.833	267.969	742.742	130.833	100.735	1058.18	95.9677	127.679	343.22	344.776	520.395	350	19.8213	376.19	147.794	23.9021	67.6923	55.6604	86.5385
Cer(16:0;2O/38:0;O)	3141.03	1578.33	2715.62	2589.52	2424.17	915.441	2490.91	2604.03	1766.96	3081.36	851.493	2501.97	864.394	1082.93	369.841	995.588	1605.15	1586.15	1515.09	1349.36
Cer(16:0;2O/38:1)	1701.92	1093.33	1999.22	1502.42	1379.17	947.794	2099.09	1691.13	634.821	1813.56	1440.3	1473.03	1462.12	1002.44	308.73	1907.35	1363.24	492.308	1011.32	876.923
Cer(16:0;2O/38:2)	2552.56	1830	3025	3554.84	1319.17	861.765	3533.64	1330.65	1126.79	3680.51	1585.07	1801.97	1609.09	1590.24	180.952	1569.12	1390.44	864.615	1276.42	1491.03
Cer(16:0;2O/38:5)	16474.4	255	1898.44	2826.61	1817.5	359.559	1997.27	692.742	799.107	750	791.791	3184.21	803.788	1101.83	526.19	296.324	518.382	830	1021.7	539.103
Cer(16:0;3O/38:0;(2OH))	1830.13	822.5	1428.91	1350.81	1890	945.588	1890.91	1500	416.071	2312.71	1916.42	1117.11	1945.45	375	306.349	930.882	581.618	1066.15	657.547	944.231
Cer(16:1;2O/60:10;2O)	116.667	236.667	690.625	509.677	1353.33	259.559	13.5489	606.452	471.429	938.983	480.597	763.816	487.879	215.854	118.254	277.206	187.5	192.308	184.906	333.333
Cer(16:1;3O/38:2;(2OH))	455.128	1715	1552.34	1416.94	1616.67	667.647	2247.27	695.161	3035.71	2119.49	1176.12	1451.32	1193.94	1584.15	276.19	1721.32	637.5	1665.38	3624.53	516.026
Cer(16:1;3O/38:4;(2OH))	7.38444	2470	391.406	480.645	448.333	452.206	1503.64	111.29	307.143	381.356	373.881	7.57877	379.545	198.171	234.127	198.529	1391.91	88.4615	1490.57	116.667
Cer(16:2;3O/38:6;(2OH))	135.897	1924.17	1709.38	2256.45	1583.33	1695.59	2917.27	1750.81	1275	1912.71	1042.54	2030.26	1058.33	804.268	352.381	1027.94	1289.71	806.154	657.547	1068.59
Cer(16:3;2O/22:6)	3204.49	3930.83	6719.53	2187.1	2305.83	2236.76	2727.27	1631.45	2457.14	1813.56	3468.66	1049.34	3521.21	6577.44	97.619	2044.12	2197.06	857.692	3097.17	1715.38
Cer(16:3;2O/24:6)	2282.69	8895.83	1846.88	1090.32	4439.17	1218.38	2186.36	1918.55	2330.36	522.034	970.896	900	985.606	1707.32	344.444	862.5	1285.29	760.769	352.83	355.128
Cer(16:3;2O/24:6;O)	2991.03	333.333	1703.91	3479.03	1487.5	185.294	696.364	472.581	795.536	576.271	1955.22	3995.39	1984.85	702.439	414.286	437.5	1580.88	423.846	294.34	210.256
Cer(16:3;2O/26:6)	44.6934	1466.67	2689.84	3422.58	3640.83	2183.82	1133.64	1227.42	1187.5	2650.85	1544.03	692.105	1567.42	1460.98	740.476	2227.94	2699.26	881.538	1709.43	1104.49
Cer(16:3;2O/28:6)	5360.9	397.5	1335.16	2779.03	2523.33	352.941	1159.09	266.129	732.143	1101.69	415.672	2337.5	421.97	1309.76	331.746	961.765	936.765	603.846	559.434	903.846
Cer(16:3;2O/34:6)	442.949	17.3868	3011.72	606.452	216.667	990.441	190	978.226	1787.5	723.729	171.642	181.579	174.242	529.878	16.5589	1719.12	1615.44	1460.77	812.264	737.821
Cer(16:3;2O/36:6)	708.974	601.667	206.25	2344.35	470.833	144.853	319.091	149.194	210.714	171.186	285.075	177.632	289.394	34.1463	93.6508	93.3824	191.912	73.8462	194.34	71.7949
Cer(16:3;2O/36:6;O)	13330.8	7454.17	1811.72	8374.19	4467.5	1349.26	8692.73	1849.19	1340.18	1361.02	7788.81	604.605	7906.82	1415.85	1559.52	2856.62	7986.03	2024.62	2666.98	2735.9
Cer(16:3;2O/44:13;2O)	1358.33	773.333	1300	1398.39	1938.33	243.382	1775.45	94.3548	136.607	185.593	510.448	1139.47	518.182	625.61	453.968	525	575	388.462	892.453	227.564
Cer(16:3;2O/48:13;2O)	1.51013	135.833	605.469	379.839	20	451.471	595.455	114.516	252.679	372.034	405.97	387.5	412.121	282.317	61.1111	107.353	319.853	402.308	216.981	114.103
Cer(16:3;2O/54:13;2O)	559.615	368.333	781.25	765.323	1182.5	56.6176	489.091	25.8065	164.286	127.119	600.746	2987.5	609.848	63.4146	111.111	128.676	550	80	251.887	39.1026
Cer(16:3;3O/26:6;(2OH))	2589.74	8093.33	3216.41	4699.19	5895.83	4532.35	3640.91	5760.48	3561.61	2976.27	177.838	4503.29	180.533	1946.95	5475.4	2367.65	7518.38	4546.92	3310.38	1527.56
Cer(16:3;3O/30:6;(2OH))	6.65177	8.6473	8.10684	8.36835	8.6473	575.735	94.5455	3282.26	9.26496	18380.5	7.74385	6.82681	7.86118	6.32729	497.619	7.62997	7.62997	266.923	343.396	6.65177
Cer(16:3;3O/36:6;(2OH))	29105.8	4769.17	5032.81	2302.42	12373.3	9222.79	16949.1	1911.29	23600.9	4023.73	617.164	757.237	626.515	30.7664	6500	9533.82	1297.79	38718.5	7776.42	13076.3
Cer(18:0;2O/38:3)	630.769	140	319.531	470.161	839.167	564.706	480.909	395.968	284.821	1217.8	211.194	319.737	214.394	48.1707	107.143	5.79997	100	140.769	74.5283	85.2564
Cer(18:0;3O/38:0;(2OH))	2200.64	630.833	1355.47	1283.06	1781.67	802.941	1867.27	1899.19	1475	1657.63	1635.82	644.737	1660.61	1801.22	532.54	673.529	485.294	420	1283.02	1311.54
Cer(18:1;2O/38:6)	11341	11483.3	15591.4	98485.5	4517.5	639.706	3400	2438.71	668.75	1650.85	2187.31	34427.6	2220.45	1474.39	615.079	2508.09	1653.68	1333.85	2062.26	3158.97
Cer(18:1;2O/38:6;O)	3107.69	1.92708	1469.53	1348.39	1887.5	461.765	2160.91	1932.26	1214.29	1927.12	1094.03	1414.47	1110.61	704.268	131.746	1694.85	1013.97	738.462	581.132	961.538
Cer(18:1;3O/38:1;(2OH))	282.051	4050.83	1199.22	33.9265	950	1294.12	3110.91	1148.39	2147.32	1380.51	3674.63	27.6769	3730.3	1428.05	2518.25	2207.35	2208.09	504.615	39.6876	651.282
Cer(18:1;3O/38:4;(2OH))	307.051	5534.17	339.844	8.29927	396.667	84.5588	419.091	95.9677	191.964	535.593	150.746	482.895	153.03	192.073	181.746	172.794	316.912	298.462	883.019	66.0256
Cer(18:1;3O/38:5;(2OH))	1142.95	1151.67	1203.91	646.774	1365.83	562.5	1134.55	337.903	1127.68	130.508	723.134	2798.03	734.091	340.854	122.222	1529.41	38.2353	611.538	806.604	1219.87
Cer(18:1;3O/38:6;(2OH))	876.923	973.333	420.312	1558.87	1273.33	583.088	2039.09	791.129	909.821	1322.88	1217.91	2740.13	1236.36	157.927	446.032	605.882	420.588	525.385	686.792	1034.62
Cer(18:2;3O/38:6;(2OH))	18.5287	3430.83	22.5819	23.3103	24.0873	472.794	3070.91	1081.45	2241.07	1455.93	1726.87	698.684	1753.03	467.073	737.302	1943.38	2338.97	222.308	904.717	812.821
Cer(18:3;2O/38:6)	11035.3	209.167	19780.5	24550.8	5917.5	863.971	2150	385.484	860.714	222.034	4115.67	393.421	4178.03	592.073	693.651	784.559	464.706	967.692	407.547	235.897
Cer(18:3;2O/60:13;2O)	987.821	194.167	1.17188	221.774	319.167	124.265	1246.36	320.968	208.929	256.78	726.119	170.395	737.121	324.39	36.5079	479.412	95.5882	363.846	26.4151	676.923
Cer(20:0;2O/38:2;O)	613.462	464.167	206.25	469.355	165	72.0588	226.364	323.387	1475.89	195.763	1923.13	846.053	1952.27	117.073	367.46	77.9412	749.265	568.462	3639.62	161.538
Cer(20:0;2O/38:3)	1019.87	1406.67	1025	2032.26	2035.83	463.235	1606.36	780.645	592.857	1145.76	912.687	1513.16	926.515	1471.95	334.127	1191.91	841.912	424.615	913.208	591.026
Cer(20:0;2O/38:4)	5.41171	1238.33	665.625	735.484	527.5	237.5	802.727	343.548	785.714	122.034	2747.01	237.5	2788.64	875	472.222	3278.68	1008.09	154.615	79.2453	230.769
Cer(20:0;2O/38:5)	406.41	132.5	242.969	1219.35	1549.17	111.029	560	156.452	106.25	446.61	9460.45	3051.32	9603.79	2474.39	1818.25	212.5	1813.24	252.308	140.566	192.949
Cer(20:1;2O/60:10;2O)	147.436	190	321.094	1979.84	585	0.643382	20	77.4194	11.6071	55.0847	0.652985	4159.87	0.662879	125.61	12.6984	8.82353	22.7941	11.5385	24.5283	10.2564
Cer(20:1;2O/60:9;2O)	71.7949	2335	112.5	278.226	8.33333	53.6765	651.818	27.4194	46.4286	106.78	282.09	2517.76	286.364	131.098	27.7778	163.235	403.676	107.692	639.623	58.9744
Cer(20:1;3O/38:1;(2OH))	840.385	1105	979.688	1106.45	2325	590.441	866.364	886.29	498.214	988.983	1098.51	568.421	1115.15	931.707	237.302	827.941	390.441	3.91959	970.755	646.154
Cer(20:1;3O/38:2;(2OH))	1340.38	1490	504.688	210.484	730.833	363.971	2926.36	518.548	1122.32	914.407	838.06	996.711	850.758	931.098	1751.59	437.5	967.647	424.615	7783.02	926.282
Cer(20:1;3O/38:3;(2OH))	1469.87	978.333	1500	2758.06	3555	1452.94	9486.36	1142.74	1645.54	4361.86	3757.46	3632.89	3814.39	790.854	1120.63	911.765	4297.79	1494.62	1872.64	774.359
Cer(20:1;3O/38:4;(2OH))	9.61154	873.333	8414.84	6478.23	5777.5	341.912	5517.27	291.129	1247.32	399.153	607.463	9.86448	616.667	625	318.254	1508.82	1633.09	504.615	141.509	9.61154
Cer(20:1;3O/38:6;(2OH))	13232.1	111.327	94093.8	131806	42450.8	4745.59	51303.6	1971.77	5737.5	5511.02	4107.46	155397	4169.7	8646.34	12091.3	5143.38	31353.7	6391.54	4258.49	2203.21
Cer(20:3;2O/38:6)	11998.7	4390.83	3525	6108.06	21177.5	1861.76	75274.5	602.419	1518.75	1038.14	13451.5	2.33951e+06	13655.3	3439.63	2309.52	826.471	147909	1229.23	871.698	1148.72
Cer(20:3;2O/38:6;O)	2228.21	7112.5	5088.28	50882.3	2882.5	433.088	580.909	482.258	433.036	534.746	338.06	5033.55	343.182	67.6829	311.905	331.618	222.059	431.538	637.736	469.872
Cer(20:3;3O/38:6;(2OH))	1639.1	2298.33	1442.19	1264.52	195.833	761.029	1688.18	1700.81	288.393	1903.39	1064.18	1496.05	1080.3	1051.22	215.079	733.824	786.029	343.846	394.34	515.385
Cer(22:0;2O/38:6)	8.19595	522.5	650.781	10.311	10.6547	619.853	11.6233	493.548	1315.18	1826.27	2063.43	8.41163	2094.7	609.756	687.302	160.294	2108.82	1981.54	369.811	973.077
Cer(22:0;3O/38:0;(2OH))	532.051	409.167	1102.34	790.323	975	751.471	1280.91	312.097	261.607	1072.88	1944.78	850.658	1974.24	485.976	393.651	1303.68	252.206	211.538	779.245	500.641
Cer(22:1;2O/38:6;O)	3.1687	197.5	38.2812	549.194	334.167	125	810	60.4839	165.179	68.6441	2868.66	1580.26	2912.12	2201.22	2878.57	180.147	1877.94	356.154	316.981	3.1687
Cer(22:1;3O/38:4;(2OH))	1318.59	505	650.781	1286.29	559.167	633.088	898.182	586.29	711.607	1128.81	427.612	792.105	434.091	698.171	468.254	1186.76	469.853	447.692	93.3962	576.282
Cer(22:1;3O/38:5;(2OH))	2808.33	313.333	2492.97	4322.58	6016.67	126.471	4414.55	108.065	354.464	310.169	1935.07	811.184	1964.39	195.732	646.032	382.353	973.529	404.615	221.698	37.8205
Cer(22:1;3O/38:6;(2OH))	4075	4383.33	6124.22	388.71	1402.5	425.735	1494.55	462.097	1634.82	852.542	1851.49	2070.39	1879.55	1087.8	3588.89	969.853	1608.82	813.846	5349.06	435.897
Cer(22:2;3O/38:6;(2OH))	314.744	608.333	870.312	716.129	687.5	761.765	1519.09	462.097	381.25	1410.17	1373.88	1857.89	1394.7	536.585	361.905	468.382	703.676	612.308	2602.83	341.026
Cer(22:3;2O/38:6)	3855.77	9401.67	1632.03	3231.45	29.0051	25.5928	4258.18	404.032	1592.86	318.644	3015.67	1290.79	3061.36	1803.66	4346.03	874.265	782.353	552.308	7833.02	223.077
Cer(24:0;2O/38:0)	639.744	1156.67	450	1890.32	974.167	327.941	2083.64	570.968	476.786	788.983	363.433	64.4737	368.939	362.195	363.492	766.176	928.676	765.385	200.943	729.487
Cer(24:0;2O/38:3)	54.4872	60.8333	98.4375	54.8387	85	33.8235	100.909	108.871	124.107	86.4407	133.582	38.8158	135.606	122.561	78.5714	102.941	111.765	155.385	175.472	94.8718
Cer(24:0;2O/38:5)	399.359	128.333	372.656	570.968	357.5	609.559	445.455	210.484	2093.75	276.271	1432.84	487.5	1454.55	112.195	926.19	318.382	114.706	41.5385	2091.51	121.154
Cer(24:0;2O/38:6)	1258.97	538.333	1361.72	1146.77	297.5	86.7647	980	557.258	434.821	719.492	1044.78	215.132	1060.61	739.634	254.762	990.441	881.618	160.769	162.264	583.333
Cer(24:0;3O/38:0;(2OH))	692.949	951.667	869.531	1736.29	1217.5	425	1831.82	1618.55	886.607	1026.27	923.881	726.974	937.879	1104.88	367.46	1506.62	628.676	818.462	1534.91	841.026
Cer(24:1;2O/38:6)	518.59	844.167	1107.03	371.774	1402.5	3298.53	5140	297.581	1111.61	395.763	2190.3	18.6395	2223.48	975	1284.13	212.5	2208.82	523.077	1467.92	755.128
Cer(24:2;2O/38:6)	1561.54	583.333	9.73032	10.0442	2037.5	270.588	4000	509.677	1410.71	603.39	922.388	1506.58	936.364	233.537	488.095	1093.38	991.176	492.308	258.491	136.538
Cer(24:2;2O/38:6;O)	689.103	109.167	1095.31	745.161	1390	951.471	1520.91	758.065	659.821	766.102	9.78972	858.553	9.93805	404.268	10.4113	943.382	592.647	408.462	201.887	285.897
Cer(24:2;3O/38:6;(2OH))	3768.59	272.5	407.812	521.774	55	137.5	40.9091	212.097	888.393	368.644	1005.22	376.974	1020.45	24.3902	576.984	127.941	506.618	497.692	1210.38	258.974
Cer(26:0;2O/38:0)	558.333	78.3333	2332.81	1682.26	1687.5	297.794	3110	1187.9	211.607	1722.03	432.836	682.895	439.394	1326.83	435.714	591.912	52.2059	393.846	598.113	146.154
Cer(26:0;2O/38:1;O)	834.615	445.833	310.938	657.258	1135	329.412	946.364	692.742	643.75	1100	580.597	1202.63	589.394	0.46875	426.19	188.235	349.265	269.231	259.434	542.949
Cer(26:0;2O/38:2)	1322.44	268.333	871.094	2395.16	2090.83	197.794	24.4957	686.29	1043.75	451.695	248.507	328.947	252.273	423.78	230.159	650	736.029	246.923	617.925	17.2726
Cer(26:0;2O/38:3)	302.564	461.667	892.969	1329.84	168.333	369.118	563.636	615.323	291.964	636.441	338.06	582.895	343.182	66.4634	312.698	0.202206	510.294	272.308	228.302	267.949
Cer(26:0;2O/38:6)	471.154	1217.5	676.562	1545.16	1200.83	213.971	14.0799	295.161	499.107	827.119	832.836	426.316	845.455	685.976	138.889	380.882	234.559	119.231	214.151	186.538
Cer(26:1;3O/38:1;(2OH))	1817.95	208.333	575.781	114.516	320.833	737.5	128.182	161.29	192.857	215.254	79.1045	267.763	80.303	251.22	435.714	305.882	636.029	581.538	429.245	60.8974
Cer(26:1;3O/38:3;(2OH))	523.718	635	1232.03	1306.45	502.5	192.647	1663.64	508.065	1117.86	1607.63	58.9552	300	59.8485	1059.15	161.111	175	563.235	584.615	528.302	602.564
Cer(26:1;3O/38:5;(2OH))	204.487	390.833	1117.97	103.226	265.833	154.412	264.545	615.323	191.071	230.508	108.209	28.9474	109.848	75	213.492	130.147	358.088	167.692	375.472	376.923
Cer(26:1;3O/38:6;(2OH))	837.821	490	868.75	716.129	1857.5	434.559	1398.18	849.194	543.75	853.39	1420.15	674.342	1441.67	295.732	139.683	522.059	610.294	36.1538	267.925	522.436
Cer(26:2;3O/38:6;(2OH))	839.744	615.833	1295.31	766.935	604.167	282.353	726.364	655.645	278.571	712.712	514.179	646.711	521.97	771.341	119.048	872.059	411.765	473.077	675.472	783.974
Cer(28:0;2O/38:1)	14467.3	1696.67	1411.72	1125	1261.67	607.353	1698.18	808.871	632.143	1821.19	782.836	10693.4	794.697	1283.54	211.111	579.412	362.5	368.462	372.642	516.026
Cer(28:0;2O/38:2;O)	1485.9	139.167	1178.91	497.581	800.833	202.941	684.545	267.742	644.643	1611.86	564.925	270.395	573.485	1081.1	341.27	778.676	428.676	349.231	639.623	915.385
Cer(28:0;2O/38:3;O)	369.231	243.333	1188.28	819.355	1814.17	104.412	1416.36	875.806	242.857	408.475	304.478	225	309.091	592.683	438.095	350.735	381.618	100	161.321	376.923
Cer(28:0;3O/38:0;(2OH))	1030.77	1030.83	717.188	700	737.5	829.412	263.636	620.968	501.786	791.525	629.104	1240.79	638.636	972.561	173.81	776.471	68.3824	486.154	56.6038	423.077
Cer(28:1;2O/38:6)	1030.13	774.167	878.125	853.226	1611.67	220.588	1126.36	398.387	563.393	91.5254	574.627	751.974	583.333	1111.59	436.508	611.765	319.853	433.077	310.377	262.179
Cer(28:1;3O/38:3;(2OH))	1285.9	245.833	310.156	76.6129	125.833	363.235	605.455	135.484	183.036	85.5932	129.104	810.526	131.061	278.659	301.587	117.647	311.765	359.231	184.906	218.59
Cer(28:1;3O/38:4;(2OH))	1811.54	165.833	103.906	352.419	540.833	340.441	394.545	251.613	319.643	465.254	83.5821	871.053	84.8485	507.317	128.571	0.330882	435.294	199.231	289.623	193.59
Cer(28:2;3O/38:6;(2OH))	836.538	614.167	1088.28	115.323	828.333	591.176	996.364	1117.74	624.107	823.729	502.985	152.632	510.606	685.976	155.556	29.4118	47.0588	314.615	316.038	171.154
Cer(30:0;2O/38:1;O)	24.359	2355	68.75	129.839	85.8333	87.5	198.182	129.839	395.536	227.119	1446.27	64.4737	1468.18	62.1951	107.143	161.765	954.412	980.769	461.321	191.026
Cer(30:0;2O/38:2;O)	460.256	1095.83	880.469	664.516	200	164.706	1434.55	695.968	287.5	698.305	834.328	645.395	846.97	598.171	261.905	731.618	726.471	435.385	326.415	948.718
Cer(30:0;2O/38:3)	485.256	1600.83	1071.09	1043.55	1459.17	555.147	1214.55	639.516	383.929	514.407	560.448	1066.45	568.939	382.317	263.492	550	615.441	422.308	1233.96	489.103
Cer(30:0;2O/38:4;O)	590.385	101.667	121.094	154.839	338.333	174.265	308.182	142.742	5.46732	289.831	294.776	140.132	299.242	95.122	124.603	168.382	97.0588	4.71031	100	151.923
Cer(30:0;3O/38:0;(2OH))	0.733173	709.167	1222.66	1347.58	1032.5	609.559	2099.09	570.161	320.536	1587.29	260.448	490.132	264.394	711.585	30.1587	0.840993	483.824	586.923	294.34	207.692
Cer(30:1;3O/38:0;(2OH))	903.846	1341.67	2216.41	1340.32	1370.83	666.176	1205.45	1109.68	923.214	1919.49	722.388	1380.92	733.333	407.317	87.3016	1213.24	519.118	363.846	493.396	28.2051
Cer(30:1;3O/38:2;(2OH))	48.7179	675.833	903.125	687.903	1474.17	262.5	1000	666.129	500	613.559	355.97	521.053	361.364	1104.27	63.4921	692.647	535.294	336.154	432.075	1112.82
Cer(30:1;3O/38:3;(2OH))	188.462	202.5	1012.5	441.129	878.333	965.441	1262.73	1425.81	915.179	536.441	170.896	273.684	173.485	859.756	138.095	262.5	658.088	150.769	306.604	466.667
Cer(30:3;3O/38:6;(2OH))	205.769	301.667	391.406	351.613	1437.5	574.265	439.091	595.968	104.464	1272.03	361.194	408.553	366.667	245.122	185.714	427.941	158.088	471.538	339.623	125.641
Cer(32:1;O4)	1.40524e+06	1.33891e+06	1.07704e+06	2.13187e+06	1.40677e+06	280098	2.30712e+06	605587	1.58584e+06	49994.7	1.92318e+06	1.55716e+06	1.95232e+06	529833	27406.6	433877	1.12463e+06	505475	978580	196211
Cer(34:0;O)	0	695.438	1.00527	73.6332	0	80066.4	0	80743.1	25159.9	79898.3	0	3404.47	0	99522.9	10773.1	49130.9	4511.09	106573	9338.37	25124.4
Cer(35:1;O2)	23224	7.7349e+06	39817.2	45095.8	47130	73781.1	56745.3	62582.8	52224.4	98464.6	20646	46718.7	20958.9	13096.5	172966	111925	64898.2	63165.4	38284.2	31261.5
Cer(36:0;O)	19866	43541.4	470722	169635	143836	1.18772e+06	408067	1.13053e+06	984630	17705.1	425276	3461.22	431720	1396.14	1.7845e+06	476815	10567.6	639911	8076.97	357443
Cer(36:2;O2)	48251.9	1.63004e+06	56534.9	47833	24937.8	549981	25862	387655	173940	497834	42040.4	54687.2	42677.4	403674	1.71514e+06	443609	331586	343268	653952	339054
Cer(36:3;O2)	95845.3	61855.7	69851.9	123313	87914.3	12278.1	127129	33262	61047.1	0	209222	160990	212392	33862.8	0	42252.2	84442.7	28365.9	22058.9	10176.1
Cer(38:0;O4)	6.26529e+06	3.88888e+06	3.25962e+06	3.12201e+06	2.1047e+06	1.67301e+06	3.23512e+06	1.59636e+06	1.2724e+06	2.14031e+06	2.97365e+06	2.79907e+06	3.01871e+06	1.46764e+06	450912	1.56347e+06	1.29658e+06	1.4721e+06	1.54505e+06	1.35014e+06
Cer(42:2;O2)	997109	9692.35	76638.2	339057	85347.1	2.28214e+06	63152.3	1.13511e+07	1.57785e+07	58855.1	1.24385e+07	185365	1.26269e+07	4.18193e+06	362996	4.94141e+06	127678	4.91174e+06	3.38032e+06	3.61649e+06
CerP(34:1;O2)	1.41214e+06	1.5806e+06	1.14301e+06	1.00204e+06	745162	1.00992e+06	975047	1.06104e+06	948886	1.13649e+06	1.09281e+06	981184	1.10937e+06	902358	87219.4	1.79808e+06	1.30932e+06	893711	1.49567e+06	1.30484e+06
CerP(36:1;O2)	6.72329e+06	3.41583e+06	3.54713e+06	3.10854e+06	2.20943e+06	1.60021e+06	3.09226e+06	1.68036e+06	1.41391e+06	1.82238e+06	3.03943e+06	2.69942e+06	3.08549e+06	1.5728e+06	724941	1.55748e+06	1.15886e+06	1.52452e+06	1.43623e+06	1.53613e+06
CerP(40:1;O2)	325801	436374	498828	454760	369327	58924.6	396075	98876.3	220354	98332.9	457940	662274	464879	146978	34982.8	1.25275e+06	744799	256801	469149	256572
CerP(44:2;O2)	3037.9	2485.12	33855.5	26196	31809.6	47717.3	65815.7	29390.1	26648.9	51330.7	32212.4	84952	32700.5	3770.17	48674.2	14869.5	1075.25	26400.4	0	8554.39
CPA(18:0)	123131	23989.9	36161.5	69941.5	39853.2	0	43458.9	241.892	1803.31	0	45789.4	82495.2	46483.2	6718.7	0	649.571	5816.14	0	0	0
DG(14:0_22:3)	6.67447e+06	3.1437e+06	1.91248e+07	1.06087e+07	9.27005e+06	1.13881e+06	3.58223e+07	1.72978e+06	3.38997e+06	2.58317e+06	4.14383e+06	4.16312e+07	4.20662e+06	2.14964e+06	1.22774e+07	2.18304e+06	1.0313e+07	2.48301e+06	2.71128e+06	1.33013e+06
DG(16:0)	19967.9	27170.8	12458.6	45096.8	14265	45828.7	25368.2	19200	26909.8	39599.2	19392.5	4674.34	19686.4	7681.1	965.873	12047.1	26681.6	7031.54	1491.51	8029.49
DG(16:0_16:0)	445791	3.06739e+06	119849	244485	334328	286584	140982	37080.6	105501	1.52493e+06	315875	2.48565e+06	320661	244913	19939.4	1.80121e+06	1.44014e+06	202137	391601	347269
DG(18:0)	21389.1	33053.3	42965.6	42357.3	45578.3	15286.8	54363.6	25091.9	13759.8	82480.5	26848.5	23994.1	27255.3	45668.3	1095.24	55607.4	22270.6	26320.8	19003.8	48480.8
DG(18:0_20:4)	5.69737e+06	3.48043e+06	6.52555e+07	3.42484e+07	8.25673e+07	7.02612e+07	1.21688e+08	1.45995e+08	5.99151e+07	6.92103e+07	3.69047e+07	3.48965e+07	3.74638e+07	5.38357e+07	1.68425e+08	9.61059e+07	1.73759e+07	7.90522e+07	2.94363e+07	8.39602e+07
DG(19:1_22:6)	191799	0	525566	295976	396599	268593	479702	225138	21659.3	80789.3	26498.7	1.01218e+06	26900.2	764038	985107	287341	39810	327073	98464.9	159160
DG(20:0)	141.026	48.3333	20.3125	301.613	146.667	108.088	189.091	196.774	174.107	188.136	162.687	115.789	165.152	86.5854	284.921	66.9118	138.235	153.077	211.321	139.744
DG(22:0)	2228.85	1896.67	2870.31	3341.94	3308.33	1366.91	4451.82	2500	2136.61	2272.03	2010.45	2282.24	2040.91	2119.51	892.857	2871.32	2104.41	1290	1238.68	1935.26
DG(22:1)	11025	1810.83	3057.03	3354.03	2804.17	655.147	4539.09	2573.39	1374.11	2255.08	3067.16	7639.47	3113.64	1237.2	425.397	2635.29	1988.97	897.692	1521.7	1345.51
DG(22:5_22:6)	5334.07	17869.2	44125.4	6831.39	19146	225553	44763.3	250628	147144	37992.4	26559	7168.55	26961.4	96149.1	209361	128893	29494.4	189363	188343	263710
DG(24:1)	8851.92	14099.2	5893.75	4295.16	4839.17	6826.47	8860.91	6022.58	10726.8	5532.2	15059.7	11558.6	15287.9	3800.61	1244.44	3818.38	15024.3	5921.54	13462.3	3876.92
DG(24:2)	68153.2	4858.33	8860.16	11000.8	17604.2	1422.06	9897.27	1962.9	2261.61	1159.32	11958.2	3878.29	12139.4	931.707	2063.49	2244.85	2511.76	1970.77	797.17	1135.9
DG(24:3)	324333	120346	125687	346255	231468	23208.8	333294	25747.6	51349.1	36788.1	235124	154524	238686	21750	611.905	24657.4	82025	26733.1	37814.2	11968.6
DG(24:4)	9.09995	477.5	1156.25	11.4483	2070.83	187.5	12.9054	1507.26	288.393	12.0304	332.836	1473.68	337.879	8.65605	112.698	1701.47	261.765	159.231	401.887	833.974
DG(26:0)	1616.03	1278.33	1882.81	3125	1570.83	651.471	1868.18	844.355	575.893	738.136	1469.4	15959.9	1491.67	573.78	450.794	1092.65	687.5	745.385	106.604	494.872
DG(26:1)	1482.05	725	549.219	1198.39	991.667	998.529	1791.82	1104.84	2813.39	872.034	590.299	3115.79	599.242	904.268	2797.62	1181.62	2380.15	1563.08	1110.38	1305.77
DG(26:2)	11243.6	16301.7	3658.59	45.1613	2260	5818.38	67.2727	2777.42	3688.39	856.78	73.1343	4315.79	74.2424	35.9756	781.746	58.0882	6600.74	1819.23	1475.47	80.7692
DG(26:3)	391.026	857.5	1593.75	731.452	934.167	697.794	1312.73	759.677	1063.39	2322.03	1422.39	556.579	1443.94	282.317	202.381	1247.06	850.735	1076.15	1000.94	344.231
DG(26:4)	1769.87	4633.33	1897.66	2807.26	649.167	3805.15	4782.73	1370.97	1623.21	4322.03	1454.48	333.553	1476.52	892.683	421.429	1525	3848.53	1344.62	567.925	1030.77
DG(26:5)	6838.46	1091.67	3635.16	1387.1	2385.83	744.118	2090	1100	793.75	711.017	2935.82	7998.03	2980.3	660.976	750.794	1571.32	950	700.769	690.566	490.385
DG(28:0)	1253.85	386.667	1846.09	812.097	582.5	256.618	845.455	394.355	372.321	350.847	1152.99	1249.34	1170.45	554.878	455.556	1321.32	438.235	1151.54	565.094	473.077
DG(28:1)	1630.77	613.333	1392.19	1165.32	697.5	540.441	1187.27	541.935	1519.64	789.831	853.731	1240.13	866.667	575.61	335.714	464.706	580.147	1368.46	542.453	410.256
DG(28:2)	108588	114488	72821.9	121039	116662	15647.1	152182	24906.5	44971.4	19729.7	102375	118854	103926	34751.2	10949.2	28895.6	72850	26600.8	26270.8	12175.6
DG(28:4)	209.615	7426.67	1314.84	450.806	170	1945.59	646.364	629.032	3952.68	4163.56	2552.99	202.632	2591.67	242.073	102.381	161.029	1557.35	2489.23	114.151	1125.64
DG(28:5)	2081.41	638.333	3610.16	3061.29	3462.5	761.029	2302.73	1742.74	1231.25	2231.36	2088.81	2910.53	2120.45	1527.44	988.095	1280.15	827.941	333.077	623.585	901.923
DG(30:0)	5816.03	905.833	16406.2	1816.13	2613.33	693.382	1657.27	800	716.964	1172.88	2658.21	2745.39	2698.48	835.366	982.54	6717.65	944.118	820.769	761.321	548.077
DG(30:2)	1173.08	685	4926.56	3298.39	2304.17	1066.91	1505.45	1142.74	550	1226.27	1554.48	996.053	1578.03	500.61	210.317	1556.62	1111.76	332.308	724.528	769.872
DG(30:3)	4371.79	1785	2696.88	12623.4	3920	2036.03	2357.27	1091.94	2562.5	6088.14	1333.58	665.132	1353.79	809.146	414.286	378.676	408.088	620	690.566	303.205
DG(30:4)	11027.6	165	7909.38	3724.19	3070	237.5	17921.8	439.516	133.036	7278.81	120.149	1050	121.97	4989.63	57.9365	704.412	183.824	137.692	162.264	1611.54
DG(30:5)	1555.13	2510.83	1663.28	2300.81	2362.5	911.029	1900.91	220.968	567.857	1226.27	2226.12	1643.42	2259.85	560.976	105.556	2750.74	1150.74	828.462	888.679	1114.74
DG(30:6)	364.103	370.833	731.25	433.871	776.667	41.1765	850	34.6774	413.393	233.051	1242.54	1300.66	1261.36	129.878	24.6032	274.265	574.265	63.8462	265.094	55.7692
DG(30:7)	2664.74	1412.5	4136.72	4840.32	1508.33	975.735	7358.18	2225	835.714	9977.97	1950	1846.71	1979.55	689.634	569.841	1633.82	777.941	866.923	624.528	1874.36
DG(30:8)	182.692	397.5	426.562	508.871	155	1811.76	470	483.871	207.143	679.661	482.836	278.289	490.152	237.195	53.9683	405.882	371.324	313.077	286.792	455.769
DG(32:1)	4418.59	1344.17	3467.19	3545.16	2330.83	1256.62	2830	527.419	1171.43	1277.97	2201.49	3982.24	2234.85	600.61	648.413	808.088	1266.18	420	733.962	503.846
DG(32:3)	808.333	426.667	1570.31	2016.13	1352.5	595.588	1171.82	551.613	775	1097.46	558.209	1286.18	566.667	476.829	557.937	1085.29	494.118	393.846	333.019	665.385
DG(32:4)	8262.82	2045.83	3596.88	2984.68	1967.5	994.118	4247.27	1107.26	415.179	2578.81	2273.88	3326.32	2308.33	2956.71	390.476	5051.47	1306.62	796.154	784.906	2502.56
DG(32:5)	4591.03	1221.67	2780.47	2529.84	2115	756.618	1841.82	1478.23	1025.89	1782.2	1408.96	3703.29	1430.3	900	737.302	1405.88	1218.38	566.154	1054.72	1022.44
DG(32:6)	2296.15	2503.33	2878.12	2977.42	3353.33	850	3438.18	2104.84	1270.54	2998.31	1497.01	2194.74	1519.7	2171.95	616.667	1605.15	2173.53	800.769	1248.11	853.846
DG(32:7)	3275.64	1179.17	6748.44	2970.97	1862.5	656.618	3157.27	8656.45	2085.71	12077.1	2149.25	2653.95	2181.82	2161.59	486.508	5331.62	2039.71	2092.31	1706.6	2200.64
DG(32:8)	671.795	2614.17	1171.88	4609.68	1119.17	1241.18	868.182	1582.26	959.821	2391.53	1923.88	1463.16	1953.03	962.805	730.159	1437.5	1483.09	777.692	1921.7	2396.15
DG(34:0)	9750	2360.83	31539.8	35698.4	7908.33	1338.97	4131.82	2191.94	6468.75	3922.88	2023.13	7125	2053.79	5113.41	7044.44	3322.06	6111.03	3693.85	1955.66	1338.46
DG(34:1)	10587.8	1278.33	28075	12371	17612.5	5511.76	32337.3	7383.06	15446.4	365.254	31048.5	1846.71	31518.9	403.049	10375.4	2878.68	1227.94	5282.31	444.34	2707.05
DG(34:2)	43342.3	9326.67	15743.8	27004	6310.83	3875	17691.8	7867.74	3027.68	13858.5	8368.66	1727.63	8495.45	11649.4	1019.05	4186.03	3243.38	2560	2010.38	4121.79
DG(34:4)	3262.82	6400.83	2798.44	700	1331.67	1580.88	2762.73	1459.68	1675.89	422.034	3185.82	2166.45	3234.09	1107.93	323.016	1330.15	1459.56	706.154	989.623	439.744
DG(34:7)	9241.03	10967.5	7170.31	3987.9	6709.17	9258.82	3401.82	24200.8	4348.21	13162.7	11481.3	8378.29	11655.3	5963.41	373.81	3412.5	10292.6	5595.38	4026.42	7492.95
DG(34:8)	2657.69	899.167	2029.69	3014.52	858.333	818.382	1076.36	903.226	1215.18	535.593	1555.22	2550	1578.79	867.683	757.937	808.824	1100.74	240.769	971.698	984.615
DG(34:9)	1823.08	1004.17	2771.88	850	595.833	637.5	1548.18	532.258	322.321	431.356	1822.39	2995.39	1850	363.415	415.079	1019.85	827.206	216.154	492.453	465.385
DG(36:1)	44376.9	579.167	37342.2	5183.06	19552.5	1876.47	15090.9	4485.48	2677.68	4033.05	11552.2	5398.03	11727.3	3273.17	1665.08	1280.88	737.5	646.923	887.736	1708.97
DG(36:3)	1830.13	1489.17	1434.38	1364.52	3379.17	1675	4306.36	1882.26	750	2508.47	2429.1	1753.29	2465.91	2085.37	507.143	2081.62	2072.79	619.231	1976.42	1304.49
DG(36:6)	162246	72900.8	17557	411837	341183	969.853	21708.2	155869	8524.11	402482	16704.5	6228.95	16957.6	55070.7	265.873	61583.8	4241.91	1626.92	5209.43	7180.77
DG(36:7)	79891	23317.5	21397.7	29992.7	9230.83	4138.97	14930.9	4507.26	4108.93	9744.07	8934.33	20909.9	9069.7	3842.68	884.921	3961.03	5886.76	4706.92	2532.08	5351.92
DG(36:8)	3060.26	10865.8	6813.28	2614.52	2250.83	7049.26	3242.73	1491.94	5132.14	2354.24	4477.61	1271.71	4545.45	1622.56	515.079	1052.94	9303.68	2333.85	2381.13	1182.69
DG(38:1)	2368.59	549.167	2906.25	1244.35	3007.5	396.324	1759.09	2688.71	1004.46	1675.42	2376.87	1772.37	2412.88	1177.44	163.492	1258.82	1488.24	395.385	1368.87	1877.56
DG(38:3)	8945.51	2540	2512.5	1937.1	3562.5	1736.03	6513.64	2187.1	2357.14	1922.88	2919.4	1674.34	2963.64	782.927	530.159	2339.71	2304.41	2485.38	1486.79	3416.03
DG(38:4)	98855.1	1673.33	37996.9	12998.4	34199.2	892.647	29831.8	2673.39	804.464	747.458	29125.4	2771.71	29566.7	630.488	1063.49	3986.03	1800	1125.38	516.038	1671.79
DG(38:5)	954.487	1079.17	1514.84	309.677	1008.33	203.676	685.455	404.839	980.357	344.915	1964.93	213.816	1994.7	1198.78	846.032	391.176	881.618	822.308	328.302	189.744
DG(38:6)	133.974	2400	312.5	32.2263	1753.33	6275	1572.73	4301.61	2301.79	4852.54	29.8213	588.158	30.2732	1826.22	3135.71	2527.21	2007.35	3037.69	1276.42	2160.26
DG(38:7)	1113.46	1036.67	1937.5	819.355	1163.33	4600	722.727	7690.32	853.571	3365.25	871.642	707.895	884.848	665.244	322.222	335.294	931.618	702.308	635.849	526.282
DG(38:9)	2014.1	882.5	7295.31	1801.61	1275	344.118	2536.36	518.548	408.036	1471.19	4268.66	2044.08	4333.33	731.098	442.063	1777.94	596.324	306.154	508.491	1660.26
DG(40:10)	3133.97	19709.2	6253.91	10678.2	9264.17	4935.29	12618.2	11180.6	9092.86	10328	19576.1	7588.82	19872.7	10878.7	878.571	21774.3	33371.3	5486.92	21438.7	16656.4
DG(40:11)	4299.36	1513.33	4834.38	4344.35	1224.17	1112.5	2367.27	1520.16	721.429	1525.42	1947.01	2648.68	1976.52	770.732	620.635	2750	280.147	1147.69	462.264	434.615
DG(40:2)	1719.23	1055	3329.69	704.839	3024.17	1354.41	3790	2304.03	2370.54	846.61	1460.45	2071.05	1482.58	1754.88	324.603	2574.26	2136.03	1156.92	1002.83	1585.9
DG(40:4)	1630.77	1540	2147.66	4041.13	3760.83	1822.79	1738.18	1877.42	1788.39	1505.08	2759.7	3108.55	2801.52	2189.63	303.175	1381.62	1833.09	742.308	513.208	1939.1
DG(40:6)	3845.51	1630.83	4096.88	2684.68	5777.5	830.147	8441.82	4426.61	1912.5	1438.14	3511.19	3134.87	3564.39	3204.27	1203.17	6001.47	771.324	1941.54	801.887	2958.97
DG(40:7)	922.436	1165	2917.97	2312.9	777.5	133.088	975.455	180.645	208.036	396.61	2251.49	980.263	2285.61	138.415	79.3651	748.529	267.647	224.615	110.377	64.1026
DG(40:8)	825.641	3971.67	3335.16	420.968	479.167	211.029	570.909	395.968	869.643	487.288	2434.33	1471.71	2471.21	440.244	302.381	1449.26	2270.59	441.538	603.774	217.949
DG(40:9)	18.6543	242.5	890.625	23.4683	1288.33	2056.62	360.909	428.226	3175	24.6617	21.717	19.1452	22.046	1501.83	981.746	21.3976	21.3976	2027.69	1486.79	2282.05
DG(42:10)	1777.56	885.833	263.281	2973.39	1880	1585.29	1580.91	2359.68	1158.04	3121.19	768.657	1393.42	780.303	2073.17	320.635	810.294	1156.62	560	739.623	1557.69
DG(42:11)	5165.38	12512.5	3551.56	863.71	649.167	895.588	8938.18	1204.84	6005.36	10147.5	2491.04	1546.71	2528.79	2321.95	117.46	378.676	2050	2425.38	531.132	1491.03
DG(42:2)	2859.62	1362.5	282.812	2821.77	1880	1066.91	2214.55	1509.68	740.179	1670.34	1280.6	1486.18	1300	933.537	393.651	1843.38	837.5	654.615	2106.6	200.641
DG(42:5)	13491.7	1515.83	32768.8	31662.1	28041.7	10997.8	63040	64247.6	6942.86	21929.7	6147.76	4477.63	6240.91	7871.95	4986.51	31475	1241.18	5910.77	2360.38	36330.8
DG(42:6)	1348.08	538.333	2053.91	7666.94	2034.17	1238.24	9.75023	474.194	1623.21	1362.71	1947.01	526.974	1976.52	65.2439	1291.27	1082.35	379.412	1200	607.547	504.487
DG(42:8)	2640.38	3689.17	2962.5	3258.87	2250	477.941	3338.18	766.129	1155.36	2066.95	5737.31	1480.26	5824.24	650.61	1030.16	2234.56	1063.24	1340.77	468.868	599.359
DG(42:9)	3271.15	686.667	1334.38	7150	6245	354.412	7432.73	654.032	601.786	1422.88	439.552	2062.5	446.212	3501.22	807.143	4888.24	3.30882	1093.08	622.642	345.513
DG(44:11)	2665.38	2847.5	2728.12	5954.03	4130.83	1538.97	3025.45	6195.16	4893.75	2832.2	2776.87	6003.29	2818.94	2888.41	2169.05	2772.06	1411.76	2550.77	1479.25	1553.21
DG(44:12)	34350.6	225.833	7054.69	19220.2	18602.5	741.912	17970	6741.94	604.464	65355.1	617.164	11485.5	626.515	27295.7	541.27	2735.29	122.059	790	156.604	3207.05
DG(44:3)	2109.62	2673.33	5156.25	3592.74	5420.83	3338.97	7025.45	3360.48	2166.96	1743.22	2168.66	2414.47	2201.52	1338.41	1128.57	2107.35	2872.06	1613.85	2372.64	384.615
DG(44:6)	12802.6	3235.83	25078.1	25421.8	19208.3	4433.82	35293.6	13355.6	28873.2	9930.51	71369.4	4931.58	72450.8	2226.22	11588.9	12448.5	3015.44	9210	4590.57	9830.77
DG(44:7)	17383.3	4234.17	36783.6	22346.8	51149.2	9133.82	56259.1	64831.5	10644.6	23748.3	6391.79	80651.3	6488.64	43153	2210.32	32840.4	3915.44	10433.8	682.075	42287.8
DG(44:8)	2856.41	1206.67	1344.53	3961.29	2702.5	3350	2801.82	1641.94	4751.79	2398.31	1905.97	1847.37	1934.85	2220.73	3402.38	1940.44	2074.26	2583.08	1909.43	871.154
DG(46:10)	11449.4	76580.8	82706.2	99022.6	119368	404243	144295	239350	210231	383235	109443	20177.6	111101	189914	171744	255849	347504	164964	256999	118817
DG(46:11)	1344.87	2391.67	4033.59	3026.61	3075	2691.18	1316.36	2014.52	2247.32	1600.85	523.134	381.579	531.061	716.463	853.175	1769.85	1738.24	783.846	819.811	631.41
DG(46:12)	59682.1	107520	2593.75	2709.68	9085	1255.15	6380	3384.68	6178.57	2289.83	4397.76	35679.6	4464.39	9089.02	2338.89	1256.62	11669.1	2494.62	2776.42	4546.79
DG(46:6)	4662.82	2724.17	6811.72	8927.42	4878.33	26183.1	8728.18	30707.3	40844.6	8353.39	11647	19275	11823.5	4357.32	46244.4	17497.8	2075.74	17266.9	2396.23	13177.6
DG(46:7)	967.949	175.833	1829.69	2496.77	4629.17	580.882	3034.55	1283.06	1386.61	550.847	1895.52	1711.18	1924.24	308.537	565.873	1283.09	169.118	1035.38	460.377	209.615
DG(46:9)	32606.4	10450	27096.9	122186	37305	21464	1364.55	33430.6	10066.1	11018.6	330.456	91477	335.463	10379.3	24838.1	17013.2	3255.88	13964.6	21639.6	15398.1
DG(48:10)	1717.95	811.667	5057.81	7908.06	7961.67	13477.2	38089.1	23183.9	11841.1	9557.63	18344	4686.84	18622	5091.46	592.063	16579.4	829.412	6696.15	6444.34	5261.54
DG(48:11)	38687.2	16319.2	238246	279292	232078	240109	316980	309919	345213	239458	264434	9250	268440	115366	203621	257352	1241.63	227918	132482	147582
DG(48:12)	79610.3	38977.5	99275	87041.1	239046	40302.2	165778	67321	54814.3	158195	111477	36871.1	113166	168808	71071.4	306326	74663.2	59101.5	56817	66215.4
DG(48:13)	1531.41	2262.5	4875	3682.26	6829.17	12372.1	2994.55	9770.97	9940.18	3943.22	4179.1	4571.05	4242.42	2255.49	6832.54	5088.97	3202.21	4605.38	6037.74	4805.77
DG(48:4)	1298.72	275	163.281	449.194	1516.67	15.3433	848.182	16.8282	18.6312	17.6839	270.149	433.553	274.242	12.7237	166.667	15.3433	15.3433	434.615	19.6858	13.3762
DG(48:5)	1194.87	207.5	1312.5	2959.68	966.667	702.206	2649.09	4311.29	1041.07	1305.08	530.597	1859.87	538.636	566.463	376.984	997.794	446.324	637.692	381.132	1187.82
DG(48:9)	987.821	368.333	4070.31	3290.32	5532.5	2746.32	880	2313.71	2858.04	3533.05	3167.16	550.658	3215.15	1402.44	1072.22	3358.09	827.206	2383.85	2.79481	4155.77
DG(50:0)	1433.33	945.833	1139.84	2004.84	1873.33	446.324	1357.27	207.258	784.821	1186.44	392.537	1647.37	398.485	581.707	173.81	868.382	616.912	533.077	568.868	253.205
DG(50:1)	1350	1101.67	971.094	1091.13	1665	663.235	636.364	919.355	469.643	6.89499	1366.42	286.184	1387.12	703.659	505.556	988.971	639.706	853.846	178.302	688.462
DG(50:11)	2878.85	6748.33	4540.62	4931.45	3380.83	1837.5	4137.27	1922.58	2667.86	4216.95	4547.01	10551.3	4615.91	1960.98	1609.52	14852.2	11317.6	1661.54	6110.38	1757.69
DG(50:12)	4572.44	7327.5	11746.1	10926.6	8900	4665.44	9750	2856.45	2386.61	3350.85	6644.03	3877.63	6744.7	2250.61	3884.92	4513.97	6922.79	3030	2558.49	2130.77
DG(50:13)	60.8974	750.833	2011.72	608.871	453.333	431.618	196.364	295.161	466.071	445.763	4164.93	329.605	4228.03	192.683	390.476	922.794	667.647	143.846	183.962	193.59
DG(50:14)	44.0159	2634.17	4645.31	10158.9	57.2207	3557.35	62.4226	4255.65	5371.43	4776.27	51.2424	2013.82	52.0188	3015.85	2057.94	5231.62	5113.97	2396.92	5890.57	2035.9
DG(50:2)	2.0862	267.5	413.281	1159.68	919.167	378.676	1541.82	178.226	343.75	233.898	158.955	14438.2	161.364	118.902	57.1429	88.2353	636.765	119.231	207.547	154.487
DG(50:6)	1589.1	1308.33	1437.5	1630.65	2145	663.971	1891.82	2280.65	1526.79	4.63814	1281.34	1732.24	1300.76	666.463	43.6508	4.02427	870.588	576.154	5.16321	3.50833
DG(50:7)	13362.2	919.167	2150	2734.68	3921.67	485.294	3289.09	2032.26	2508.93	1190.68	2213.43	3262.5	2246.97	1107.93	338.095	1637.5	1522.06	973.846	1076.42	1762.82
DG(50:8)	5419.87	874.167	1639.06	1393.55	2732.5	510.294	1828.18	2742.74	493.75	938.983	854.478	2267.76	867.424	2228.66	623.81	1302.94	709.559	613.077	378.302	1257.05
DG(52:10)	4702.56	66288.3	4850.78	6897.58	4198.33	4178.68	10728.2	2531.45	5359.82	14300	3692.54	5163.82	3748.48	3771.95	566.667	3109.56	3327.94	1275.38	1893.4	3007.05
DG(52:11)	3.6845	644.167	4.49049	4947.58	2984.17	892.647	1608.18	1186.29	996.429	457.627	429.104	4494.08	435.606	8100	312.698	3994.12	1304.41	594.615	2060.38	626.923
DG(52:14)	3086.54	1580.83	5844.53	4245.16	5726.67	1729.41	1780	1640.32	3320.54	1933.9	2698.51	907.895	2739.39	856.707	2032.54	2173.53	2952.94	1263.08	910.377	1305.13
DG(52:2)	9960.9	29.1667	1507.81	10408.9	47.5	41.9118	270.909	14.5161	44.6429	38.9831	873.134	305.263	886.364	176.829	500	4.41176	109.559	21.5385	82.0755	41.0256
DG(52:3)	12214.7	973.333	1184.38	1116.13	2035	411.765	1280.91	730.645	815.179	472.034	836.567	4028.29	849.242	521.951	174.603	221.324	680.147	615.385	778.302	325
DG(52:4)	973.077	855.833	1107.03	1662.9	1507.5	348.529	893.636	1672.58	615.179	1556.78	764.925	59.8684	776.515	678.659	317.46	346.324	416.176	622.308	463.208	376.282
DG(52:9)	27919.2	405.833	6484.38	7884.68	3514.17	295.588	5272.73	424.194	459.821	228.814	199.254	2292.11	202.273	1717.07	989.683	950	1.44761	1.51442	1151.89	260.256
DG(54:0)	1139.74	499.167	2421.09	1889.52	1010	905.147	2135.45	659.677	619.643	499.153	1543.28	515.789	1566.67	812.195	373.81	908.824	725	674.615	651.887	1146.15
DG(54:3)	0.400641	155.833	0.488281	10525.8	1713.33	206.618	533.636	399.194	292.857	427.966	629.851	326.974	639.394	1148.17	538.095	115.441	422.059	126.154	306.604	406.41
DG(54:5)	5451.92	267.5	1117.97	2497.58	2644.17	88.2353	1413.64	51.6129	159.821	131.356	3320.15	1290.79	3370.45	154.268	1081.75	122.059	364.706	326.923	77.3585	89.7436
DG(54:6)	5346.15	321.667	0.903062	237.097	2524.17	0.84994	866.364	158.871	192.857	50	241.045	1506.58	244.697	7.31707	10.3175	86.0294	367.647	180.769	288.679	65.3846
DG(54:7)	4397.44	168.333	2019.53	1891.94	2247.5	183.824	1052.73	99.1935	523.214	83.0508	1733.58	959.868	1759.85	1.34146	315.873	436.029	1266.18	329.231	335.849	14.1026
DG(56:0)	2126.92	1264.17	460.156	1964.52	1381.67	544.853	1056.36	1321.77	627.679	922.881	534.328	290.789	542.424	747.561	200	225	857.353	470	701.887	581.41
DG(56:15)	901.923	1256.67	954.688	1710.48	1865	524.265	2078.18	261.29	350.893	3230.51	607.463	6.27033	616.667	1056.71	1045.24	325.735	7.00801	842.308	8.99141	317.308
DG(56:2)	1260.9	125	1403.12	1347.58	526.667	34.5588	90.9091	41.129	62.5	89.8305	247.015	509.211	250.758	231.707	84.127	97.0588	40.4412	19.2308	99.0566	48.7179
DG(56:7)	1.21795	359.167	1092.19	3472.58	1927.5	127.941	783.636	225	175.893	736.441	135.075	858.553	137.121	460.976	218.254	202.206	208.824	97.6923	96.2264	279.487
DG(56:8)	8623.72	365	929.688	1129.84	3514.17	336.765	1682.73	205.645	409.821	345.763	632.09	4197.37	641.667	133.537	187.302	309.559	316.176	352.308	197.17	183.974
DG(56:9)	518.59	409.167	477.344	1159.68	967.5	199.265	1383.64	213.71	218.75	250	735.821	4653.95	746.97	292.683	80.1587	293.382	407.353	273.077	562.264	226.923
DG(58:10)	4784.62	522.5	719.531	1190.32	755.833	208.088	518.182	229.839	427.679	222.034	483.582	1484.87	490.909	187.805	101.587	304.412	200	104.615	370.755	196.154
DG(58:13)	3772.44	918.333	1267.19	4318.55	2268.33	2429.41	4311.82	621.774	2782.14	5405.93	2512.69	1071.71	2550.76	1579.88	79.3651	2455.88	2278.68	1263.85	1069.81	3008.97
DG(60:10)	2368.59	180.833	718.75	656.452	365.833	239.706	299.091	125	188.393	185.593	41.0448	184.868	41.6667	103.049	130.159	225.735	219.853	115.385	269.811	171.154
DG(60:14)	1578.85	75.8333	1757.03	994.355	1226.67	107.353	923.636	354.839	653.571	274.576	917.91	426.974	931.818	265.854	402.381	219.118	329.412	206.154	1175.47	86.5385
DG(60:16)	3939.74	379.167	828.125	1577.42	1455.83	181.618	1188.18	187.097	193.75	671.186	183.582	1234.21	186.364	276.829	54.7619	369.853	454.412	89.2308	158.491	176.923
DG(60:2)	481.41	1077.5	452.344	729.032	780	134.559	352.727	170.161	555.357	919.492	566.418	0.238487	575	531.098	286.508	127.941	320.588	350	149.057	700.641
DG(60:4)	822.436	430.833	455.469	338.71	618.333	520.588	827.273	303.226	243.75	0.180085	488.806	726.974	496.212	15.8537	119.048	736.029	422.794	546.923	93.3962	491.667
DG(62:16)	2422.44	459.167	603.125	6026.61	1749.17	712.5	1600	865.323	1703.57	727.119	1868.66	2041.45	1896.97	202.439	1169.05	4175	270.588	2459.23	382.075	59.6154
DG(62:17)	2660.26	1330	2360.16	3787.9	1413.33	1438.24	154.545	115.323	767.857	527.966	335.075	303.947	340.152	420.732	315.873	388.235	1094.85	2626.92	1122.64	160.897
DG(64:17)	2147.44	5135	1081.25	1319.35	2990.83	112.5	2832.73	158.871	341.071	140.678	1402.99	2808.55	1424.24	295.122	158.73	419.118	1291.91	221.538	723.585	145.513
DG(66:10)	1168.59	436.667	894.531	417.742	2.83333	450.735	806.364	208.871	436.607	539.831	144.03	417.763	146.212	199.39	26.9841	52.9412	264.706	167.692	446.226	485.897
DG(66:15)	2794.87	45	744.531	3516.13	1539.17	1437.5	5050	595.161	562.5	2727.12	252.239	858.553	256.061	149.39	75.3968	626.471	311.765	227.692	445.283	1290.38
DG(66:17)	364.744	1157.5	680.469	949.194	1.04767	102.206	212.727	10.4839	300	148.305	2228.36	621.711	2262.12	355.488	478.571	230.882	607.353	209.231	363.208	72.4359
DG(68:0)	11.5385	2052.5	2.34375	40.3226	59.1667	38.2353	28.1818	18.5484	11.6071	16.1017	25.3731	0.205592	25.7576	25	6.34921	12.5	9.55882	12.3077	59.434	48.0769
DG(68:3)	583.333	169.167	917.188	647.581	906.667	504.412	423.636	368.548	244.643	881.356	514.179	404.605	521.97	467.073	269.841	326.471	143.382	449.231	138.679	224.359
DG(68:9)	0.928088	503.333	1.13111	834.677	345.833	254.412	1942.73	312.903	550.893	522.881	832.09	528.289	844.697	878.659	214.286	374.265	541.912	320	288.679	433.333
DG(70:10)	96.7949	260	172.656	367.742	120	205.147	228.182	59.6774	327.679	376.271	179.851	1725	182.576	71.3415	180.952	100	108.824	5.72481	247.17	116.667
DG(70:13)	731.41	1016.67	1.65527	1034.68	1007.5	441.912	1173.64	683.871	458.036	965.254	416.418	151.974	422.727	1230.49	1.68155	350.735	561.029	126.923	297.17	531.41
DG(70:6)	1117.31	205.833	517.969	3504.03	22.5	64.7059	32.7273	170.968	240.179	54.2373	111.194	287.5	112.879	1.35747	185.714	65.4412	166.912	142.308	257.547	14.1026
DG(70:8)	53.2051	67.5	873.438	245.968	275	42.6471	621.818	343.548	253.571	84.7458	90.2985	323.684	91.6667	97.561	252.381	432.353	128.676	133.077	231.132	262.821
DG(72:11)	245.513	250.833	209.375	470.161	48.3333	262.5	103.636	34.6774	184.821	116.949	135.075	2767.11	137.121	18.9024	61.9048	100.735	44.1176	236.154	273.585	84.6154
DG(72:14)	2512.18	265	542.969	565.323	193.333	90.4412	460.909	258.065	0.446429	421.186	203.731	478.289	206.818	168.902	353.968	124.265	231.618	290	388.679	198.718
DG(72:4)	1.92308	41.6667	22.6562	6.45161	57.5	7.35294	41.8182	3.22581	25	9.32203	28.3582	17.1053	28.7879	3.65854	5.55556	20.5882	33.8235	37.6923	79.2453	32.6923
DG(72:6)	64.7436	64.1667	2112.5	252.419	77.5	22.0588	170.909	30.6452	33.9286	24.5763	29.1045	962.5	29.5455	4.87805	11.9048	22.0588	0.436581	4.61538	26.4151	7.05128
DG(72:7)	202.564	12.5	1478.91	823.387	73.3333	2.20588	56.3636	29.0323	25	50.8475	103.731	94.0789	105.303	6.09756	7.93651	0.206801	15.4412	23.8462	24.5283	5.76923
DG(74:0)	2.88378	66.6667	613.281	3.62798	4527.5	185.294	1447.27	144.355	133.929	3.81245	82.8358	1003.95	84.0909	1391.46	146.825	1565.44	93.3824	132.308	273.585	92.3077
DG(74:1)	1190.38	20799.2	873.438	195.968	1108.33	345.588	3304.55	754.032	4365.18	622.034	15985.8	2151.97	16228	11.6705	151.587	396.324	8054.41	1702.31	2047.17	660.897
DG(74:14)	469.231	1206.67	286.719	131.452	382.5	442.647	766.364	929.032	526.786	1023.73	594.776	346.053	603.788	508.537	207.937	0.238971	136.765	448.462	633.019	856.41
DG(76:7)	383.333	308.333	1177.34	213.71	68.3333	330.882	0.659091	677.419	604.464	938.983	347.761	198.026	353.03	272.561	646.825	366.176	206.618	74.6154	1578.3	576.282
DGMG(18:5)	7.50572e+06	1.17312e+07	5.30278e+06	8.96084e+06	9.05561e+06	8.36188e+06	9.53079e+06	4.64456e+06	4.4015e+06	9.60051e+06	4.65873e+06	3.53379e+06	4.72932e+06	8.10253e+06	18377.1	4.65321e+06	7.27771e+06	1.01447e+07	2.54098e+06	9.37751e+06
EPC(30:2;O2)	1.3365e+06	311591	384051	482647	269736	104949	327689	93939.4	90784.2	295368	410148	440859	416362	110453	11104.2	143610	80193.6	95641.2	180541	115157
EPC(32:0;O2)	0	0	20571.4	0	0	13908.9	39951.3	0	34876	22011.6	6501.13	0	6599.63	72043.9	17108.1	177563	0	2720.74	0	4999.89
EPC(32:2;O3)	287437	35457.6	589877	201123	110471	11412.1	113547	0	0	5836.66	344783	420147	350007	13082.7	0	86179.8	4130.76	0	3698.11	2339.11
EPC(36:0;O3)	0	19429.4	6894.35	7424.76	3588.68	14592.1	46350.3	111730	0	117740	0	0	0	39802.6	2543.91	252334	7835.18	30181.2	9257.7	52689.3
EPC(36:2;O3)	0	9372.52	52693.3	19911.6	31900.8	200261	39953.3	249847	207969	410931	23332.5	5446.85	23686	182825	761545	240246	82614.8	248998	452398	113646
EPC(40:1;O2)	65654.9	28845.2	32809.3	40271.5	9713.39	111873	37252.3	120157	173359	40540.9	11327.4	41429.6	11499	43934.6	87574.7	81694.9	139976	96017.7	238504	75773.6
FA(10:6;O2)	148853	339166	36091.1	256469	209718	397974	30402.1	161129	288485	44353.5	312622	58108.2	317359	24100.7	67785.3	13178.5	267018	302247	622483	17174.5
FA(10:6;O2)	488733	583336	584978	534365	463180	334714	490698	493037	271715	524209	372334	576088	377975	398888	0	457974	496059	310815	703084	298098
FA(11:0;O2)	3949.91	44025.1	3072.12	2756.69	5058.12	38398.8	4837.35	5922.42	12541.2	7735.03	9028.67	395.894	9165.47	532.669	3508.68	944.473	10614.8	11731.2	2623.61	705.143
FA(11:3)	39710.9	25734.4	36854.1	41122.1	47749.3	5635.18	44630.1	13121.8	24585.3	12975.2	33519.7	44383.3	34027.6	12025.2	26563	14387.5	28114.2	17680.2	28598.2	7239.73
FA(12:1;O)	696125	520900	447563	692822	710586	254488	765176	439653	400254	332269	658150	1.08378e+06	668122	350664	72625.7	604388	716413	382923	782008	494306
FA(12:2;O)	124155	211614	155959	133589	122902	127344	129881	161290	177186	194968	110719	137133	112397	138828	173778	219459	171365	147076	227009	126475
FA(13:0;O)	30257.7	51363.3	19556	37668.2	38811.6	53899.3	12661.8	28064.6	41096.4	15768.7	37137	13748.6	37699.7	17718.9	3677.89	10510.5	42338.5	34777.8	31216.6	10676.1
FA(13:4;O3)	23454.5	15056.5	13005.6	23215.6	26071.2	47.8594	13572.8	0	10272.6	0	14567.7	28216.4	14788.4	7133.21	0	10408.6	15622.5	2579.36	1337.88	2157.51
FA(14:1;O3)	1772.78	455.847	1280.79	0	0	0	2096.22	1158.72	0	2006.47	0	3410.08	0	1398.66	0	0	0	0	0	0
FA(14:3;O2)	5327.57	7555.38	5011.45	5498.33	2512.52	1909.53	4924.76	10890.1	2838.01	6329.33	2790.13	5679.84	2832.4	7510.25	3790.78	1914.82	5594.51	4294.4	4874.29	2004.02
FA(14:4;O3)	20309.9	30214.4	35338.3	30899	30800.5	35279.4	34501.9	34572.5	24691.6	63575	24891.4	25854.8	25268.5	44745.1	0	53884.8	26482.7	16370.5	11695.1	16669.5
FA(14:4;O4)	92395	24557.7	31816.4	46122.1	39653.9	3199.21	34408.1	6130.98	6297.09	3833.75	32717	42433.2	33212.7	12494.2	0	6160.99	10747.3	7165.26	4507.18	3616.23
FA(14:5)	16515.1	19418.3	25895.7	12836.6	18261.6	15362.7	12342.1	12543.2	16771.5	26490.6	16020.5	15031.7	16263.3	7817.12	0	8691.43	18454.6	11011.9	2709.48	7600.85
FA(18:4;O4)	357849	642372	466818	113704	428342	659819	578739	642056	709492	818688	432442	382069	438994	472500	301817	463429	490126	593641	622714	466875
FA(19:1;O)	447162	580409	523382	1.71834e+06	535657	290633	933983	279591	349345	645243	397471	185224	403493	284980	0	179588	180805	212111	166298	122301
FA(20:3;O6)	734287	3.39397e+06	7.3642e+06	5.90755e+06	3.59159e+06	2.60666e+06	2.22052e+06	3.59882e+06	4.25882e+06	3.96982e+06	2.27133e+06	338329	2.30574e+06	1.47642e+06	470674	1.15331e+06	6.4061e+06	604698	1.00048e+06	618877
FA(21:2;O2)	699542	1.06761e+06	599777	890505	1.04604e+06	870508	988319	1.19045e+06	1.63051e+06	891483	1.03277e+06	750266	1.04842e+06	952161	278650	935128	1.29478e+06	1.19851e+06	1.41316e+06	1.29567e+06
FA(21:4;O2)	196111	89031.2	106111	87872.3	95375.2	6442.73	92419.6	12010.5	9734.3	6237.48	66415.8	246187	67422.1	10763.3	0	18046.2	19513.8	5731.05	12586.8	11686.5
FA(21:4;O6)	7505.79	0	66164.5	8069.9	3619.98	0	712.36	0	0	0	21245.5	20115.9	21567.4	0	0	6736.76	0	0	0	0
FA(22:0;O4)	1.26639e+07	8.14434e+06	5.2887e+06	8.90732e+06	7.1005e+06	2.92241e+06	9.67862e+06	3.58051e+06	4.34706e+06	5.27429e+06	7.39579e+06	9.20709e+06	7.50784e+06	3.27982e+06	613420	4.02042e+06	5.59502e+06	4.58539e+06	4.56524e+06	2.7332e+06
FA(22:6;O4)	49145.3	0	0	809.139	1315.65	0	0	0	0	0	19.0157	28540.7	19.3038	0	0	0	0	0	0	0
FA(22:6;O6)	959368	1.61695e+06	1.72262e+06	1.46443e+06	1.66915e+06	844244	1.64783e+06	1.19827e+06	1.42299e+06	1.30986e+06	1.14443e+06	1.38367e+06	1.16177e+06	1.29461e+06	4.834e+06	1.20554e+06	1.80364e+06	995929	2.6187e+06	864417
FA(23:7;O3)	330129	611975	443202	215370	478738	503089	511009	588279	675691	502988	420085	369127	426449	396708	391927	485482	423496	548963	564486	505816
FA(24:5;O6)	24555.5	71357.7	12253.7	21570.5	162978	15052.9	24556.5	12436.8	36021.9	48705.9	52482	10068.5	53277.1	17422.2	21385.3	19515.8	93553.8	61677.8	97698.8	55757.3
FA(26:7;O3)	718569	783306	1.28331e+06	1.06785e+06	1.01561e+06	1.17478e+06	936591	1.36343e+06	1.43355e+06	892774	857621	472553	870615	1.48283e+06	2.34745e+06	537732	882422	1.27152e+06	1.853e+06	826482
FA(9:1;O3)	17729.4	21694.7	17019.9	25090.5	18000.3	3652.22	13728.1	13783.8	7932.15	10437.2	20153.5	19580.9	20458.9	5550.08	0	22733.7	42103.7	7675.37	21487.9	24084.1
FA(9:3;O2)	20867.3	25975	19715.8	21082	29241.1	5002.41	29521	13294.1	31504.1	7204.74	27565.6	24196.6	27983.3	13872.4	13964.6	16033	20754.2	18125	17578.2	7134
FAHFA(35:4;O)	176080	96158.8	491261	422954	168746	12470.8	147525	97203.5	251659	23768.7	158766	87490.5	161171	67391.8	145462	213265	189172	114550	84807.4	120220
FAL(11:4)	95358.5	188526	161627	207049	103345	62028.5	139982	49832.6	89498.5	118247	108314	95851.5	109955	58429.1	0	63629.9	154375	32672.4	30715.2	55979.4
FAL(11:4)	80310.4	106263	16287	113268	87575.7	71826.1	41893.1	76305.3	96663.2	87897.2	95289.5	69006	96733.3	47222.3	0	23494	94160.6	85962	89078.3	76688.3
FAL(11:4)	1.03283e+06	683151	491752	837292	886261	271755	934885	496505	395349	392955	834115	1.68171e+06	846753	399960	4634.35	714221	960741	381715	887986	542037
FAL(13:5)	86025.2	140976	138443	104806	99708.6	108622	100674	120599	130918	136771	87931.7	96609.4	89264	109822	150807	111049	117819	99613.3	138107	89096
FAL(14:4)	81715.8	249609	184014	226460	85734.4	85366.1	170265	63463.8	122772	163355	109196	48809.8	110851	54915.3	0	57598.6	146137	51800.9	8750.63	35267
FOH(11:6)	99277.1	70110.8	62892.8	83866.5	79460.9	24839.6	85096.1	50009.6	41781.8	35596.9	80125.9	161560	81340	42492.3	1280.23	74764.6	86774.4	33739.4	90307.5	49956
FOH(11:6)	233622	341047	77085	259925	283976	328624	164723	283899	303459	157210	283460	116875	287755	178079	0	61843.1	235415	296747	313627	143794
FOH(16:3;O5)	13073.1	4067.44	37009.7	9834.07	28442.3	25481.3	34540.1	33523.7	24031.3	32314.6	22408.4	10624.2	22747.9	30959.1	288809	36390.3	18045.6	10202	32607.2	25398.8
FOH(37:4;O3)	369545	0	243335	103589	114096	0	175175	87546	0	296247	0	27203.7	0	2.78189e+06	0.180216	1.06944e+06	91212.5	744.42	0	80833.3
FOH(37:4;O3)	1.81474e+06	6.62052e+06	5.95206e+06	1.94183e+07	6.94997e+06	2.63319e+06	1.2157e+07	1.08818e+07	8.04419e+06	4.02027e+06	713429	3.14816e+07	724238	8.22613e+06	1.46692e+07	9.54319e+06	5.10324e+06	7.2126e+06	2.98162e+06	6.22769e+06
FOH(6:2;O6)	1125.53	11336.1	0	27967.3	10137.9	1832.61	0	259.13	15234.2	0	3698.03	503.645	3754.06	0	0	0	35677.5	0	0	0
FOH(8:6)	14542.2	15017.1	9384.19	19285.4	6302.63	22271.4	14604.7	0	11776.3	30959.7	12634.3	7572.13	12825.7	18189.5	0	7293.03	6994.61	37842.8	24872.5	10331.7
HexCer(34:0;O3)	6039.39	11710.9	299176	25496.1	4599.51	40325.1	385956	0	0	0	0	275963	0	241442	340170	237112	13198.6	91511	0	5754.59
HexCer(34:0;O3)	27906.1	20124.3	135353	142745	113138	463353	320600	1.70955e+06	563092	433767	109220	109238	110874	244806	343135	492195	28708.3	375707	239622	658393
HexCer(34:1;O4)	1.19699e+07	221893	7.37306e+07	5.05913e+07	57093900	6.13964e+07	7.12269e+07	1.78836e+08	2.58268e+07	1.61006e+08	7.59915e+06	1.71043e+06	7.71429e+06	1.12636e+08	175288082	4.29933e+07	540921	6.74022e+07	3.94249e+07	1.21559e+08
HexCer(35:1;O4)	46699.6	1.1212e+06	268558	155354	157302	2.11862e+06	181178	2.57416e+06	3.08979e+06	1.1101e+06	371698	65376.9	377330	1.50506e+06	1.0961e+07	2.39929e+06	653240	2.26512e+06	2.15451e+06	1.69769e+06
HexCer(35:1;O4)	3.64236e+06	3.09349e+06	1.40757e+07	1.0221e+07	1.06245e+07	3.18102e+07	1.38385e+07	2.10396e+07	1.57318e+07	7.25482e+06	1.30926e+07	1.25477e+07	1.3291e+07	6.43533e+06	2.87592e+07	1.0587e+07	3.16796e+06	1.24192e+07	1.02355e+07	9.34819e+06
HexCer(37:1;O3)	6704.48	4839.83	21708.3	14353.8	24619.9	22243	11545.8	38707.7	29482.8	40666.8	15506.6	1205.74	15741.5	61458.9	56030.9	46268	19658.3	12948	28484.7	23060.1
HexCer(38:0;O3)	16824.1	118909	58087.3	48947.7	45706.4	175344	32544.3	102689	170598	139101	44362.4	21856.1	45034.6	126657	513591	220574	98916	175125	254651	134967
HexCer(38:2;O2)	0	0	29749.8	7459.6	52005.6	30560.1	59263	41324.4	13835.4	40003.9	25687.9	0	26077.1	15989.8	91411.7	51460	0	11172.5	29094.1	25952.2
IPC(34:0;O4)	263738	141372	4.79093e+06	448330	192528	372045	3.11964e+06	213950	300992	413266	91001.4	705093	92380.2	3.18928e+06	2.6567e+06	2.11793e+06	158583	611280	154189	230054
LPA(15:0)	30192.8	17803.8	8837.46	21222.9	21374.1	0	15848.8	0	0	0	11233.2	21082.2	11403.4	0	0	3743.43	4053.03	0	0	0
LPA(20:1)	1.25556e+06	2.63522e+06	562835	592490	1.09558e+06	1.87267e+06	1.65567e+06	919227	994738	2.03579e+06	1.23774e+06	587513	1.25649e+06	952912	62684.8	1.33349e+06	1.06665e+06	2.33967e+06	931688	1.5445e+06
LPA(O-16:1)	6305.44	11656.6	27017.2	5591.66	5596.81	24299.1	15730.5	29089.7	36826	16871.2	15868	7857.75	16108.5	21868	24150.1	26861.9	17544.2	22264.1	22390.3	10173.3
LPA(O-20:0)	335606	557791	237708	388506	447836	662560	461563	181037	248533	695149	227872	143666	231325	269720	0.0341186	114407	303824	562769	97414.5	620221
LPC(10:0)	16588.5	7078.33	4867.97	13281.5	10336.7	3729.41	8182.73	5320.16	3275.89	4821.19	7888.81	8876.32	8008.33	4865.24	1408.73	3288.97	4356.62	1661.54	2672.64	2614.74
LPC(12:0)	2228.21	5395	6728.91	3432.26	3322.5	6027.21	3744.55	5295.16	4919.64	3983.05	5414.93	6179.61	5496.97	3220.73	865.079	6832.35	6645.59	4273.08	6472.64	6497.44
LPC(14:0)	12169.9	3558.33	4542.19	4220.97	9151.67	2083.09	4103.64	3827.42	1959.82	3203.39	2292.54	7176.32	2327.27	2735.98	548.413	4231.62	6925.74	3481.54	3618.87	3162.82
LPC(15:1)	41355.4	18416.7	512121	39478	29767.2	185960	1.158e+06	492803	150034	1.66685e+06	23566.9	817803	23924	1.31346e+06	183107	272146	17879.9	131643	103098	1.38578e+06
LPC(16:0)	50405.8	11416.7	16665.6	26450	17731.7	6207.35	15104.5	2570.97	3777.68	6081.36	5201.49	45459.2	5280.3	29299.4	1262.7	9208.82	3522.06	6085.38	4073.58	3476.28
LPC(16:1)	30564.1	43116.7	24664.8	29432.3	31220.8	86711	32333.6	27416.9	26013.4	24380.5	42850	20425.7	43499.2	27983.5	634.921	16302.9	29541.9	26463.1	29790.6	20064.7
LPC(16:2)	21885.3	22789.2	17325.8	33477.4	17042.5	16836.8	17060.9	15108.1	13093.8	56966.9	10475.4	9800.66	10634.1	13839	610.317	6603.68	18101.5	9801.54	16688.7	8179.49
LPC(16:3)	3039.1	2868.33	2815.62	3043.55	2726.67	1672.79	3091.82	2560.48	1837.5	4209.32	2678.36	1295.39	2718.94	2881.1	612.698	2050.74	1688.24	1390.77	1610.38	1044.87
LPC(16:4)	787.179	491.667	2621.88	959.677	1895.83	915.441	1456.36	1300	897.321	612.712	941.045	1930.92	955.303	1655.49	419.048	755.882	816.912	886.923	666.981	1325
LPC(18:0)	21926.9	48911.7	6303.91	3941.13	14480.8	66698.5	22584.5	11594.4	15173.2	31036.4	24894	8257.89	25271.2	9779.27	873.016	7047.06	13254.4	39320.8	9000	17486.5
LPC(18:1)	11915.4	40840	10809.4	13266.1	15736.7	32291.9	20577.3	5504.03	24963.4	8788.98	38327.6	11657.2	38908.3	14482.3	3177.78	3683.82	28297.8	30755.4	26140.6	11419.9
LPC(18:2)	166378	240592	107404	244131	122710	278773	184138	172603	260470	236547	394882	154732	400865	208421	2198.41	89693.4	299038	319450	317428	188453
LPC(18:3)	13882.7	140722	8356.25	14405.6	9471.67	29753.7	8512.73	5934.68	7320.54	15108.5	10834.3	8932.89	10998.5	4506.71	696.032	3445.59	5141.91	11985.4	4359.43	10339.1
LPC(18:4)	1496.15	820	884.375	1782.26	1166.67	2438.97	3261.82	693.548	914.286	1061.02	1700	755.263	1725.76	911.585	600.794	487.5	867.647	530	773.585	1591.67
LPC(18:5)	1216.67	826.667	769.531	3524.19	952.5	98.5294	3245.45	796.774	759.821	1794.92	1850.75	1028.95	1878.79	528.049	422.222	515.441	413.235	394.615	978.302	189.744
LPC(20:0)	464062	192603	114451	207838	191324	1640.35	251406	337.336	0	113187	116514	335874	118280	6125.77	2903.66	9216.26	44164.8	13818.5	0	10386.5
LPC(20:0)	1461.54	1696.67	1983.59	5434.68	2744.17	1480.15	1808.18	969.355	1666.96	1795.76	1826.87	1228.95	1854.55	348.171	699.206	1498.53	1236.76	642.308	959.434	369.231
LPC(20:1)	4562.82	12195.8	6946.09	7616.13	7917.5	2463.97	7021.82	2646.77	4143.75	8506.78	7311.94	11461.2	7422.73	2506.71	1964.29	2982.35	5136.03	7617.69	4900	1789.1
LPC(20:2)	2382.05	6622.5	3414.06	6595.97	2960	11720.6	2990.91	6196.77	6093.75	7033.9	6353.73	7615.13	6450	1782.32	388.889	2847.79	5395.59	11232.3	4143.4	6157.05
LPC(20:3)	11218.6	4860	11285.9	29092.7	25934.2	7859.56	18773.6	3989.52	2577.68	22154.2	3592.54	3153.29	3646.97	7425.61	2034.92	6988.97	4269.85	3781.54	1973.58	3041.03
LPC(20:4)	20499.4	33860.8	11394.5	32629	20760	35860.3	33969.1	8232.26	31349.1	32636.4	22652.2	21758.6	22995.5	26911	5093.65	9801.47	26434.6	19009.2	33107.5	18342.3
LPC(20:5)	3748.08	1178.33	3315.62	1159.68	2962.5	2763.24	5087.27	1008.06	1244.64	12701.7	1948.51	6340.79	1978.03	8405.49	294.444	567.647	1520.59	1203.85	1359.43	12585.9
LPC(22:1)	2700	1187.5	7448.44	1684.68	1700.83	714.706	1333.64	387.903	650	764.407	1629.1	2039.47	1653.79	698.78	339.683	1552.94	855.882	583.077	631.132	338.462
LPC(22:2)	2886.54	20710.8	3883.59	2116.94	4864.17	1254.41	2163.64	1726.61	2042.86	2272.03	2401.49	1690.13	2437.88	1779.88	1584.13	2431.62	2831.62	1390.77	1086.79	1798.08
LPC(22:3)	2444.23	4912.5	3076.56	3683.87	2610.83	2202.21	4642.73	1390.32	3986.61	3285.59	4545.52	4115.13	4614.39	3331.71	1381.75	3587.5	5391.91	4045.38	5504.72	1557.69
LPC(22:4)	5543.59	6632.5	16015.6	13035.5	5130	1884.56	11520	7255.65	3291.96	5147.46	3973.13	3355.26	4033.33	3512.8	2186.51	6436.76	4405.88	4926.92	5621.7	1878.85
LPC(22:5)	55550	96659.2	51462.5	105339	76761.7	96077.2	110635	73880.6	93130.4	133455	105543	86807.9	107142	70607.9	2260.32	103925	81088.2	102042	107996	61074.4
LPC(22:6)	2829.8	0	94217.9	4511.92	0	0	105612	71045.5	0	425939	0	317151	0	140203	0	3487.81	0	0	0	286873
LPC(22:6)	149628	262508	120354	269914	195794	329872	288697	202627	212808	246888	296405	204791	300896	209235	1839.68	249482	262291	259804	303964	142105
LPC(24:2)	16553.2	43469.2	6999.22	12736.3	14378.3	4563.24	12874.5	1804.84	4294.64	23660.2	7921.64	2148.03	8041.67	1538.41	1157.14	7160.29	11916.2	2445.38	2052.83	3655.13
LPC(24:4)	8968.59	13039.2	11200.8	12131.5	17168.3	10211.8	26874.5	11976.6	5747.32	11302.5	14679.1	10284.2	14901.5	12262.2	2035.71	9925.74	10884.6	7490.77	6893.4	8337.82
LPC(24:5)	3959.62	2018.33	3664.84	13962.1	1393.33	23302.9	1549.09	3991.94	3968.75	3394.92	5827.61	1938.16	5915.91	3484.76	1940.48	4753.68	2111.76	4288.46	4892.45	1760.9
LPC(24:6)	2607.69	9575	2511.72	5462.1	4425	3643.38	2105.45	4144.35	5853.57	4144.92	11835.8	1916.45	12015.2	2206.1	549.206	4027.94	5381.62	3486.92	3233.96	2529.49
LPC(26:0)	8464.74	2340.83	8646.09	10262.1	4612.5	2635.29	2839.09	919.355	3933.04	3028.81	5251.49	4307.24	5331.06	4199.39	421.429	4041.91	1751.47	2391.54	3370.75	2830.13
LPC(26:3)	2301.92	2675	7194.53	4732.26	7820.83	1659.56	7269.09	2410.48	3063.39	7097.46	4281.34	3056.58	4346.21	2637.8	1303.97	5494.12	2408.09	5764.62	2652.83	3648.08
LPC(26:4)	3189.1	811.667	14213.3	4553.23	15747.5	619.853	20456.4	11375.8	2155.36	11430.5	1.13806	1710.53	1.1553	5806.71	4719.05	11982.4	1427.21	3275.38	3904.72	2877.56
LPC(26:6)	5244.87	1501.67	3506.25	5413.71	4969.17	1309.56	3610	5134.68	2393.75	26386.4	2769.4	3493.42	2811.36	2787.2	790.476	3711.03	1127.21	1881.54	1454.72	7058.97
LPC(26:7)	8340.38	2605.83	11255.5	20349.2	10209.2	4406.62	11854.5	6629.03	3236.61	16377.1	1739.55	7373.03	1765.91	2903.66	4807.94	4573.53	3991.91	3973.08	4714.15	4401.92
LPC(28:3)	1610.9	1588.33	10108.6	2054.03	1075.83	1870.59	1587.27	2216.94	3120.54	2573.73	4421.64	699.342	4488.64	737.195	1048.41	3008.09	1608.82	1033.85	1955.66	2296.79
LPC(28:4)	7887.18	1280.83	5924.22	2439.52	1218.33	1835.29	2567.27	3800	2116.96	3632.2	1089.55	1293.42	1106.06	1772.56	1867.46	2538.97	505.882	1424.62	639.623	1953.85
LPC(28:5)	166.002	215.803	202.315	2564.52	2263.33	3943.38	235.421	4778.23	5316.96	5454.24	6503.73	1724.34	6602.27	1591.46	3149.21	3183.09	190.414	1992.31	5975.47	3083.97
LPC(28:6)	3525	1005.83	9257.03	11532.3	9689.17	5801.47	7881.82	5102.42	2249.11	10166.1	1526.12	2588.82	1549.24	4255.49	3057.14	4771.32	967.647	1901.54	1265.09	3346.79
LPC(30:0)	11849.4	7170	5052.34	14420.2	6600.83	1832.35	14796.4	1803.23	5441.07	4019.49	28922.4	7189.47	29360.6	1046.34	3175.4	2543.38	1852.94	2828.46	1044.34	1664.74
LPC(30:3)	532185	409985	193857	888792	309684	744007	299162	372015	211446	1.27196e+06	318498	221909	323323	445896	1002.38	207339	299471	183357	205213	117172
LPC(30:4)	6551.92	10115	991.406	4647.58	6275	2333.82	1391.82	2399.19	31.6979	30.0861	2705.97	425.658	2746.97	1004.27	28.1759	26.1041	907.353	27.3089	33.4921	22.7575
LPC(30:5)	4219.23	1065.83	8185.94	9315.32	8254.17	6455.15	14167.3	9325	3002.68	4784.75	6173.88	3228.29	6267.42	12937.2	3256.35	7627.21	2122.06	5463.08	98376.4	8810.26
LPC(30:8)	1055.77	3789.17	1346.09	5415.32	4908.33	2731.62	2477.27	3426.61	2048.21	4391.53	2437.31	3055.92	2474.24	1276.22	1461.11	3082.35	2947.79	1423.85	1272.64	1174.36
LPC(32:0)	5280.13	2875	44200	36625.8	80035	6302.21	75305.5	7325	5097.32	7254.24	7650.75	10300	7766.67	7064.02	7669.05	14023.5	2109.56	4563.85	4777.36	14371.2
LPC(32:3)	10367.9	11312.5	2296.88	36837.1	18437.5	43.868	3652.73	8654.84	3833.04	12067.8	4479.1	1344.08	4546.97	1407.93	1119.84	2767.65	2379.41	1013.85	1722.64	2187.82
LPC(32:4)	3063.46	623.333	81889.8	51388.7	79459.2	35083.1	62746.4	87748.4	22175	13139.8	4471.64	20549.3	4539.39	4.47696	11781	79046.3	86.0294	27663.8	6.92662	88315.4
LPC(32:7)	20641.7	2831.67	2453.12	145525	44170.8	1363.97	4131.82	7387.1	1409.82	47070.3	1938.81	1458.55	1968.18	3209.15	696.825	8975	941.176	1030.77	970.755	1294.23
LPC(32:8)	3830.13	1006.67	8764.06	2406.45	6904.17	1643.38	6156.36	247925	6173.21	616040	4919.4	2011.84	4993.94	2590.85	3358.73	4039.71	1350.74	2862.31	9627.36	103182
LPC(34:2)	4174.36	2145.83	3226.56	13024.2	16681.7	8443.38	17487.3	23159.7	11779.5	5250	5804.48	4540.13	5892.42	34693.3	84.218	7628.68	4661.03	9545.38	5081.13	5300
LPC(34:8)	1491.03	830.833	6093.75	2858.06	6443.33	1991.18	1307.27	3407.26	1530.36	2854.24	1431.34	3960.53	1453.03	2328.66	1033.33	946.324	2050	1204.62	453.774	2594.87
LPC(34:9)	3193.59	1477.5	6686.72	7524.19	4817.5	1060.29	2830	1995.16	3087.5	41203.4	2388.81	1975	2425	8903.66	1898.41	5730.88	2299.26	2693.85	3905.66	13037.2
LPC(36:0)	875	1696.67	2182.81	1383.87	1094.17	1209.56	746.364	1404.03	952.679	1589.83	2114.93	905.921	2146.97	1041.46	1469.84	814.706	1014.71	523.077	1062.26	1805.77
LPC(36:1)	560.897	1546.67	3738.28	3024.19	4872.5	1824.26	3231.82	2999.19	3377.68	2118.64	2482.09	856.579	2519.7	1549.39	1157.14	1173.53	2466.18	6006.92	3165.09	318.59
LPC(36:2)	476.923	6075	1017.97	1439.52	2308.33	22152.2	1158.18	30297.6	15689.3	27140.7	2518.66	340.789	2556.82	23637.8	15486.5	10276.5	8751.47	7623.08	24472.6	11713.5
LPC(36:3)	760.256	50339.2	2514.84	1075.81	2153.33	7773.53	1239.09	12108.9	52507.1	5504.24	4092.54	478.947	4154.55	15540.9	8375.4	14691.2	8917.65	6963.85	10697.2	8141.67
LPC(36:4)	15725.6	8.00102	7.50096	7.74293	8.00102	9398.53	8.72839	7.74293	1937.5	1241.53	348.507	6.3166	353.788	11581.7	7.62002	7.05973	7.05973	50078.5	1009.43	687.821
LPC(38:2)	11394.2	29.4898	1452.34	4738.71	1104.17	433.088	1940.91	635.484	316.071	913.559	1495.52	1580.26	1518.18	848.171	942.857	544.118	1018.38	1101.54	865.094	751.282
LPC(38:3)	1208.97	1762.5	2967.19	1501.61	1121.67	525.735	1747.27	6614.52	1923.21	1187.29	2204.48	2400.66	2237.88	4174.39	3035.71	6597.06	1743.38	1600	1449.06	1503.85
LPC(38:4)	17171.8	2186.67	18427.3	27009.7	36897.5	3362.5	15955.5	7464.52	8102.68	17998.3	4538.06	6582.89	4606.82	16723.2	1207.14	15290.4	2462.5	413.846	498.113	10442.3
LPC(38:6)	120.541	68206.7	3774.22	151.649	5213.33	1923.53	170.949	4237.1	7017.86	6802.54	6751.49	5148.68	6853.79	7954.88	2051.59	9210.29	7875.74	9060.77	9414.15	1205.13
LPC(6:0)	6324.36	6511.67	4710.16	7164.52	5816.67	3876.47	7600	3116.13	1869.64	7686.44	2341.04	984.868	2376.52	3665.24	517.46	1865.44	3597.79	4557.69	1607.55	5357.05
LPC(8:0)	2337.82	6590.83	2973.44	4850	2964.17	2694.12	6998.18	3781.45	2920.54	3039.83	2447.01	2035.53	2484.09	2381.1	988.095	3703.68	3058.09	1950.77	7706.6	2450
LPC(O-10:0)	119319	58814.2	43853.9	111581	102428	9375.74	34456.4	42285.5	22158	47879.7	63088.1	75516.4	64043.9	50287.2	3053.17	43719.1	36985.3	23847.7	22294.3	28955.8
LPC(O-12:0)	13497.4	396.667	22380.5	29482.3	27899.2	1550	27310	24828.2	902.679	9633.05	1077.61	12154.6	1093.94	21653.7	484.127	38377.9	535.294	888.462	568.868	33904.5
LPC(O-14:1)	1442.31	630.833	376.562	8662.9	1526.67	639.706	682.727	473.387	292.857	448.305	511.94	740.132	519.697	1145.12	367.46	3126.47	408.088	553.077	627.358	541.667
LPC(O-16:0)	60817.2	59797.8	134772	220732	523484	228713	228268	219501	271767	121683	161466	111979	163912	296209	86053.6	542213	106976	480145	232382	298987
LPC(O-16:4)	16057.7	56230	8225	11025	8465	4514.71	10145.5	5209.68	3723.21	10122	4236.57	7061.84	4300.76	3832.32	489.683	3708.09	8408.82	3935.38	2192.45	3109.62
LPC(O-18:0)	1.58894e+06	3.26065e+06	1.13348e+06	958278	1.80789e+06	2.13499e+06	1.92362e+06	664188	768893	2.59011e+06	1.62329e+06	1.07203e+06	1.64789e+06	1.16608e+06	0	2.206e+06	1.14549e+06	2.15052e+06	789997	1.68609e+06
LPC(O-18:5)	303.205	1032.5	1537.5	1117.74	244.167	99.2647	1373.64	212.903	243.75	268.644	411.194	80.9211	417.424	204.878	75.3968	162.5	305.882	86.1538	135.849	76.2821
LPC(O-8:0)	20098.1	33655.8	35040.6	66925.8	8518.33	9899.26	81450	13581.5	9350	83155.9	8317.91	8428.95	8443.94	14085.4	1088.89	12430.9	5592.65	6609.23	3366.98	6398.72
LPE(14:1)	1621.15	3.17708	4158.59	2566.13	5619.17	1538.24	5562.73	5396.77	3734.82	3.23093	2025.37	3272.37	2056.06	4837.8	776.19	3013.97	2761.03	1596.15	6434.91	5048.08
LPE(16:2)	132.692	4190.83	242.188	408.065	313.333	1377.21	586.364	456.452	834.821	383.051	299.254	282.237	303.788	332.927	246.825	277.206	224.265	367.692	128.302	425.641
LPE(16:3)	326.923	2789.17	409.375	310.484	451.667	1394.85	568.182	788.71	1016.96	637.288	850	405.921	862.879	384.756	481.746	832.353	449.265	814.615	529.245	757.692
LPE(16:4)	5826.92	7284.17	6421.09	6562.9	4420	3409.56	12105.5	4251.61	3835.71	4797.46	3673.13	4524.34	3728.79	2876.22	2188.89	3845.59	4978.68	2621.54	2908.49	2994.23
LPE(18:1(d7))	72647.4	34215.8	38162.5	42712.9	22503.3	16755.9	33214.5	12973.4	6150	24512.7	27645.5	11512.5	28064.4	13901.2	317.46	9917.65	9660.29	9925.38	7413.21	18382.1
LPE(18:5)	4225	5345	10910.2	3512.1	10897.5	9506.62	15681.8	4423.39	5021.43	4650	9858.96	4064.47	10008.3	6976.83	17292.9	12391.2	11229.4	10546.9	9501.89	5985.9
LPE(20:4;O2)	45800.3	0	3561.59	28067.5	10256.2	0	5878.58	0	0	0	4340.51	43627.4	4406.27	0	0	0	0	0	0	0
LPE(20:5)	12153.8	26060	5226.56	10275	10734.2	2817.65	10039.1	3118.55	10758	3961.86	7026.87	7942.76	7133.33	5802.44	1607.14	2182.35	6446.32	8352.31	3429.25	2225
LPE(22:6)	123606	357774	63369.5	135356	156540	201411	179748	99173.4	143302	293597	212575	91797.4	215796	103001	7539.68	89769.1	197326	192618	104013	150778
LPE(24:6)	8016.67	3351.67	7272.66	4908.06	7411.67	1102.21	5933.64	1221.77	2144.64	1957.63	5269.4	3197.37	5349.24	541.463	442.063	711.765	2424.26	1708.46	839.623	473.718
LPE(26:6)	1585.9	3250.83	5889.06	5968.55	4192.5	1280.88	5538.18	3796.77	2401.79	3929.66	2105.22	2642.11	2137.12	3968.9	1015.08	1841.91	2205.88	1898.46	3556.6	1664.74
LPE(28:6)	534.615	549.167	6388.28	6589.52	8661.67	875.735	11753.6	3290.32	2390.18	6141.53	2415.67	3006.58	2452.27	872.561	2740.48	6139.71	1420.59	2143.85	1047.17	2477.56
LPE(28:7)	841.026	1338.33	2088.28	5092.74	4256.67	2227.94	3270	6199.19	979.464	53877.1	859.701	1182.24	872.727	930.488	2957.94	85.2941	1928.68	1346.15	2347.17	9379.49
LPE(6:0)	2032.05	1775.83	2228.91	1229.84	2106.67	806.618	1896.36	1412.1	2211.61	1565.25	3542.54	2256.58	3596.21	1509.76	226.984	2986.03	5226.47	820	966.038	1426.28
LPE(O-16:1)	2.15244e+06	6.8604e+06	1.77009e+06	2.63799e+06	4.24811e+06	7.48381e+06	4.20047e+06	4.15455e+06	5.49973e+06	6.38207e+06	4.04464e+06	2.77813e+06	4.10592e+06	3.81513e+06	921399	6.22136e+06	3.96911e+06	5.52988e+06	3.10256e+06	5.80763e+06
LPE(O-16:2)	3223.72	73802.5	5699.22	1204.03	4145.83	4905.15	5641.82	13437.9	21808.9	19873.7	41900.7	4661.84	42535.6	3409.15	953.175	2125.74	25564.7	31370.8	3516.04	9747.44
LPE(O-16:3)	861.538	5169.17	4414.06	3195.16	1656.67	1619.85	2806.36	1337.1	2227.68	1925.42	1951.49	1231.58	1981.06	1798.17	723.016	1047.06	923.529	901.538	977.358	1037.82
LPE(O-16:4)	13351.3	4760	5441.41	5534.68	4620	333.824	6123.64	752.419	1066.07	825.424	7633.58	4808.55	7749.24	604.268	97.619	1093.38	2735.29	847.692	832.075	577.564
LPE(O-18:5)	1840.38	600	2071.88	1876.61	2358.33	631.618	1353.64	872.581	507.143	1227.12	388.806	750.658	394.697	1711.59	718.254	1353.68	611.765	849.231	761.321	2245.51
LPE(O-20:5)	1571.15	2588.33	925.781	1053.23	725.833	475.735	2788.18	3586.29	975.893	3581.36	703.731	2062.5	714.394	2130.49	321.429	610.294	1327.94	656.154	786.792	3487.82
LPE(O-24:0;O)	8402.62	0	0	6547.52	10181.9	0	11805.8	0	0	0	55.0194	0	55.8531	0	0	0	10156.8	0	0	0
LPE(O-8:0)	3179.49	381.667	2830.47	580.645	1650.83	431.618	2235.45	2891.94	346.429	6377.97	273.881	4488.16	278.03	4635.98	205.556	729.412	753.676	193.077	364.151	4371.15
LPG(17:1)	1.245e+06	1.72368e+06	1.18537e+06	1.34693e+06	1.57046e+06	915841	1.44076e+06	580372	428773	1.14107e+06	725849	757860	736847	1.32389e+06	0	1.2146e+06	1.15912e+06	1.08403e+06	421450	1.12812e+06
LPI(14:0)	1.24052e+06	2.00536e+06	838734	1.3905e+06	1.65462e+06	1.82739e+06	1.68577e+06	1.80102e+06	1.78488e+06	1.88849e+06	1.62631e+06	1.25563e+06	1.65095e+06	1.70186e+06	234347	1.60448e+06	1.56239e+06	1.72988e+06	2.01516e+06	1.52317e+06
LPI(22:2)	36062.4	29513.1	8911.28	35954.9	27473.7	306.845	33710.9	0	4194.13	0	49911.2	30971.6	50667.5	2939.51	0	980.076	21532.5	31.0609	193.054	0
LPS(20:3)	710.588	39272.3	1.10176e+06	17654.2	9178.92	90823.8	945834	79252.3	93337.3	264811	43187.8	130273	43842.2	1.34499e+06	66990.3	306298	46624.7	108885	54803.6	59410.9
LPS(22:6)	88716.7	1907.82	0	25127.5	41462.5	0	0	31856.1	11561.4	20867.7	0	116562	0	0	0	0	5871.25	0	19063.2	13793.8
LPS(O-19:0;O)	186178	238131	103203	34830.5	78239.6	356595	76832.3	284855	294609	74439.8	228301	87177.5	231760	141449	129357	202635	116192	358950	294575	247834
LPS(O-19:0;O)	228543	284037	443099	362657	356040	556756	524550	480918	608406	547008	456462	363806	463378	205431	1.18336e+06	688834	201687	760245	233878	411473
LPS(O-29:1;O)	134031	350842	1.02505e+06	156204	406880	891471	377280	1.08599e+06	830871	957961	387660	39646.9	393533	615417	1.17197e+06	940141	461151	926597	1.0478e+06	785523
MDN-0104	23341.1	29680.4	54170.7	35335.4	34186.7	0	33650.4	4615.56	13852.7	1062.19	23091.5	26719.3	23441.4	7605.85	0.515504	13192.9	11130.6	1763.57	1435.46	0
MG(O-14:0;O)	2995.18	15740.6	3.77308	1235.83	874.338	7766.82	2177.48	6212.97	8187.64	1342.33	1647.65	0	1672.61	1895.88	0	10128.8	6514.96	4021.7	766.32	2497.98
MG(O-15:0;O)	3.57157e+06	3.75486e+06	1.52502e+06	2.3836e+06	2.94695e+06	4.23345e+06	4.87811e+06	3.16896e+06	3.7956e+06	6.60359e+06	2.65331e+06	1.44814e+06	2.69352e+06	3.30284e+06	713144	3.31266e+06	2.43031e+06	7.50447e+06	3.97574e+06	6.21582e+06
MG(O-16:0;O)	670828	717964	361379	261114	283467	444612	296467	455764	305516	357882	408322	239969	414508	217781	28258.4	154788	280648	251499	383356	437219
MG(O-16:1;O)	357627	1.30369e+06	234827	261462	558286	755159	601768	357616	569737	1.01309e+06	534774	279736	542877	487011	18783.5	711755	522857	825430	311824	649396
MG(O-18:0;O)	1.43114e+06	2.23417e+06	1.88587e+06	1.82097e+06	2.07541e+06	2.16518e+06	2.27206e+06	2.91108e+06	2.76654e+06	2.56844e+06	1.76019e+06	2.14005e+06	1.78686e+06	2.0481e+06	5.69984e+06	2.43042e+06	2.53436e+06	2.54283e+06	4.19437e+06	2.18389e+06
MGDG(30:0)	6998.38	2687.59	39273.3	7595.69	36602.8	166432	50564.1	418461	160171	360094	55846.5	5873.74	56692.7	146225	361296	198111	56442.1	223333	208277	320309
MGDG(34:1)	164662	201143	411412	214496	292104	44252.4	212711	51756.6	140908	97144.1	386751	241755	392611	99840.6	78667.5	142270	147654	113657	70373.1	31184.9
MGDG(34:7)	170714	45094.1	119422	148990	72278.2	120070	144762	140915	109642	40005.4	91547.7	116111	92934.8	49339.5	213714	85741.2	61533.7	93122.1	170062	79501.6
MGMG(18:4)	93713.8	70839.7	184837	222157	165112	0	282560	0	11951	0	154165	213835	156500	0	0	1561.97	16039.3	921.375	27361.5	0
NA(14:1;O2)	61183.6	14792.7	17771.7	29178.1	34242	1401.26	37357.8	6506.73	2348.65	3004.85	27609.6	101636	28028	1718.56	871.632	14094.9	19324.5	1610.48	5125.76	6116.5
NA(14:1;O2)	92204.8	51126.2	53001	87584	79892.7	13173.3	64557.4	18518.6	17583.1	25958.2	56865.9	140165	57727.5	20492	0	35141.1	47008	19745.3	36631.9	25419.6
NA(14:1;O2)	21811.6	11212.7	4766.6	5491.08	52741.6	25731.7	19727.8	59272.1	40043.9	13515.6	14707.4	66486	14930.2	29876.1	158575	22191.8	16034.8	19888.1	33548.8	48355.6
NA(14:2)	17636.9	6665.72	13026.6	16928.5	22455.7	0	13600.5	0	740.15	1097.77	18542.5	36975.4	18823.5	685.232	0	4701.37	14019.5	850.421	446.409	1895.22
NA(14:2)	75939.9	111631	38488.1	67958	79232.1	47067	76079.6	84583	98911.6	69501.6	86651.3	73967.8	87964.2	80129.5	26054.6	66219.1	83468.4	70973.9	63879.5	45846.3
NA(14:2)	756.41	751.208	169.621	424.419	485.588	1670.86	396.875	1520.44	288.147	109.305	172.637	844.163	175.252	496.901	433.193	17.8669	375.209	434.095	60.8142	245.945
NA(16:2)	24729.5	12351.3	12253.3	14303.3	18829.3	1927.34	15393.7	7700.11	4199	3174.7	16605.2	43804.2	16856.8	3526.27	0	9403.66	15132.7	3977.12	3935.3	5973.46
NA(16:6)	727520	5.05547e+06	1.35554e+06	958875	1.36523e+06	2.97731e+06	1.06009e+06	1.65159e+06	1.86651e+06	815975	946558	1.81049e+06	960900	2.71743e+06	338844	1.52272e+06	1.29414e+06	1.40102e+06	1.66831e+06	978075
NA(18:5;O2)	20432.6	81271.8	17120.3	110688	44310.3	47345.9	17337.7	62321.6	79548.8	43455.8	46231.4	6459.68	46931.8	17457.8	34664.7	31551	70686.4	34264.2	21286.4	23364.6
NA(20:2;O2)	71189.1	24470.9	31263.5	43779.6	40871.3	1583.85	46291.7	3590.49	4861.27	5301.61	35046.8	100374	35577.8	5024.35	0	12752	25121.8	9018.07	3308.14	6564.16
NA(21:1;O3)	29370.2	6115.01	7236.42	22811.3	16115	0	12748.6	0	0	2265.87	10478.5	37495.6	10637.2	0	0	0	0	0	0	0
NA(21:2;O4)	474224	48251.7	263614	721676	338698	47088.2	899301	923515	161483	1.12669e+06	19670	251684	19968.1	457615	112253	424347	32570.8	176783	135789	758817
NA(21:2;O4)	166504	448273	63913.8	619651	125304	297888	74556.3	359178	371658	739382	261660	21282.7	265624	116013	32243.3	57344.6	172833	268994	175856	133088
NA(22:1;O2)	89348	198956	69352.4	131807	99254.9	132111	39843.9	252506	207678	66539.3	100774	111802	102300	53931	72219.6	60739.7	138806	119233	207879	112953
NA(22:1;O2)	491373	1.54001e+06	902639	565643	824243	640128	790979	1.02456e+06	851942	504387	734263	585457	745388	721313	30374.2	702937	1.07874e+06	801308	882562	506349
NA(23:4)	33084.5	14170.2	18226.4	25724.6	25246	0	11205.6	0	0	0	19243.1	42062.8	19534.7	1169.22	0	0	4148.67	0	0	0
NA(23:4;O2)	2.40618e+06	1.0745e+06	1.20308e+06	1.15171e+06	1.48817e+06	213300	1.06389e+06	251275	320352	159173	992743	2.9229e+06	1.00778e+06	325107	0	372092	461673	268224	324407	140800
NA(23:4;O2)	149033	59524.7	45869.5	122697	89171	0	105881	4533.08	0	3730.6	96209.7	222106	97667.5	6403.69	0	16601	36196.1	839.506	5360.85	0
NA(23:4;O4)	366024	25562.5	58321.7	117407	90045.6	0	66921.3	0	0	0	67525.9	467600	68549	0	0	0	7401.14	0	0	0
NA(24:2;O3)	33354.9	23457.2	30716.5	22796.1	30511.1	0	22477	1942.09	0	0	17148	57524.2	17407.8	2398.17	0	3218.19	5383.56	2606.83	0	0
NA(25:3;O2)	372654	470614	347248	294932	370007	116043	240929	80159.8	123927	62798.2	210008	507990	213190	214820	0	129562	132667	81840.2	93771.6	38444.1
NA(25:4)	8.75374e+06	1.02657e+07	7.83544e+06	6.55259e+06	1.18885e+07	4.15e+06	9.90989e+06	1.02429e+07	1.05635e+07	5.15708e+06	1.20406e+07	8.63635e+06	1.22231e+07	6.90583e+06	119248	8.8176e+06	6.63744e+06	7.52753e+06	6.63628e+06	3.20878e+06
NA(27:4)	33899.8	108322	26765.3	24697.6	50685.6	7781.7	41408	49752.1	75712.3	3561.52	72456.1	47345	73553.9	33855	0	48610.5	48108.6	37822	16604.4	8060.37
NA(27:6;O2)	20153.9	24485.2	35462.5	107963	23700.5	37106.9	77017.8	387587	37898.2	85557.7	17320.4	26045.5	17582.9	87269.6	61564.3	94132.2	18591.2	17898	18805.8	303785
NA(31:11;O2)	1.19181e+06	2.43497e+06	1.67954e+06	4.20218e+06	1.26081e+06	570863	2.74153e+06	975867	1.13741e+06	2.67359e+06	1.22847e+06	416963	1.24708e+06	885700	0	223828	425323	567261	0	47449.9
NA(8:1;O)	3172.77	4448.5	6138.15	5545.63	5337.1	3005.94	6549.38	6192.19	6930.07	7352.71	4819.01	5572.97	4892.02	3501.87	0	5722.49	7084.37	4927.7	8618.14	5433.95
NAE(10:0)	24548.7	15192.5	10835.9	21394.4	18974.2	5241.91	23477.3	6712.9	5350.89	5367.8	19613.4	27780.3	19910.6	6224.39	274.603	9227.94	15995.6	6013.85	12322.6	6907.05
NAE(12:0)	23234.9	18951.5	8241.35	26693.8	16229.4	2801.8	15015.2	9602.21	11677.9	13598.8	14448.2	46416.7	14667.1	9192.76	323.527	8443.79	20552.8	7576.37	4748.6	3629.73
NAE(12:0)	3283.33	2532.5	3235.16	3567.74	3550.83	1652.21	10832.7	2916.94	1587.5	3236.44	2153.73	3685.53	2186.36	1904.88	485.714	4094.85	1858.82	1173.08	1700.94	2075.64
NAE(14:0)	12012.2	29733.3	7314.06	17166.1	13923.3	22946.3	11313.6	13847.6	14490.2	14955.9	19931.3	11746.1	20233.3	8765.85	5822.22	5004.41	12381.6	19050.8	9897.17	5550.64
NAE(16:1)	2939.1	2804.17	2866.41	2203.23	3037.5	1544.85	3261.82	2842.74	2505.36	2886.44	2464.18	2808.55	2501.52	2143.9	511.905	1594.85	1101.47	1756.15	1466.98	2500
NAE(16:2)	2355.13	1820.83	1387.5	2227.42	2986.67	2750.74	2156.36	1325.81	1228.57	2555.08	2658.21	1888.82	2698.48	1290.24	346.825	1458.82	2316.91	1503.85	2065.09	2016.67
NAE(16:3)	14109.6	8912.5	8018.75	73739.5	17758.3	3705.88	51843.6	14383.9	6541.07	75484.7	13579.9	3331.58	13785.6	3785.98	338.889	4253.68	7061.03	1839.23	1038.68	3787.18
NAE(16:4)	8434.62	11281.7	8402.34	11766.1	13075.8	7755.88	10857.3	6082.26	9134.82	9150.85	8721.64	5105.92	8853.79	6894.51	676.984	3836.03	8822.06	5760.77	5144.34	4270.51
NAE(17:0)	246264	323430	163344	155417	256964	143208	233680	264607	263164	204447	286141	244317	290476	229187	7079.71	273889	327403	232320	270543	183612
NAE(17:0)	40633.2	24881.6	21925.3	29330.7	36589.8	15368	20356.7	12835	19098.1	28445.3	24764.7	18992.1	25140	15959.6	0	11854.2	14161.6	20384.6	9951.79	1153.93
NAE(18:0)	147743	73672.5	42236.7	81554.8	85422.5	21095.6	86069.1	15402.4	21118.8	36684.7	72097.8	45789.5	73190.2	22770.7	955.556	16044.9	28147.1	45625.4	14828.3	16582.7
NAE(18:2;O)	4761.84	4252.44	7849.42	2239.34	11210.6	23332.2	16199.2	30384.2	42634.5	38025.3	25565.9	1815.91	25953.3	27284	18665.9	22983.5	19206.4	38493.6	26873.2	27984.3
NAE(18:4)	7347.44	216058	13523.4	3966.13	8344.17	47963.2	11153.6	34870.2	120552	10343.2	148866	9915.13	151122	8502.44	938.095	5808.09	121286	92336.9	90150	6750.64
NAE(18:5)	1441.67	3415	1975.78	2783.06	1938.33	2444.12	1563.64	685.484	3229.46	2066.1	2463.43	1921.71	2500.76	1709.76	520.635	2536.76	1780.15	2334.62	1901.89	1532.69
NAE(20:0)	1.97249e+06	7.57223e+06	5.53171e+06	1.94803e+06	2.90657e+06	2.5406e+06	3.0898e+06	2.75839e+06	2.01792e+06	6.69131e+06	2.36704e+06	2.17496e+06	2.40291e+06	4.45634e+06	0	3.91682e+06	2.3835e+06	2.97341e+06	2.70694e+06	6.07515e+06
NAE(20:0)	283827	8.01267e+06	285355	369701	789411	1.79857e+06	285313	515012	1.60593e+06	3.27697e+06	1.35408e+06	389569	1.3746e+06	275507	4506.47	196483	1.70229e+06	2.56179e+06	1.14956e+06	1.68496e+06
NAE(20:0)	1.04261e+07	2.1826e+07	1.19324e+07	9.52945e+06	1.70407e+07	3.36498e+06	1.15095e+07	7.20147e+06	1.20697e+07	2.74789e+06	1.28483e+07	1.14981e+07	1.3043e+07	9.08642e+06	984805	1.22161e+07	1.31307e+07	8.56196e+06	7.38035e+06	5.9694e+06
NAE(20:0)	18370.5	199268	51453.1	23942.7	28750.8	90752.9	26160	19712.1	33440.2	86121.2	122387	16148	124242	28055.5	786.508	20436.8	80267.6	52556.2	72891.5	54366.7
NAE(20:2)	3.72809e+06	2.67388e+06	2.46825e+06	2.81652e+06	3.06297e+06	812608	2.49858e+06	1.13093e+06	1.11378e+06	940795	2.27599e+06	6.04095e+06	2.31047e+06	1.28005e+06	0	1.7898e+06	2.11459e+06	953118	1.76643e+06	1.05923e+06
NAE(20:4)	41953.8	50319.2	32165.6	29015.3	30006.7	36835.3	31098.2	34442.7	42073.2	18470.3	44317.9	44578.3	44989.4	25293.3	469.048	33570.6	42519.1	29712.3	38221.7	23751.3
NAE(20:5)	15503.8	9349.17	23186.7	4877.42	9895	22725.7	23820	24937.9	33008.9	15411	13463.4	14871.1	13667.4	19980.5	671.429	7605.15	9065.44	26895.4	7192.45	16086.5
NAE(22:0)	28230	16843.9	15011.4	31216.8	28889.2	0	24567.3	2902.23	1008.75	0	18940.4	75542.1	19227.3	0	0	11531.9	22118	495.321	0	3250.95
NAE(22:0)	860854	3.64738e+06	904287	774611	1.16373e+06	773949	1.08734e+06	715446	1.22262e+06	354028	1.13231e+06	768855	1.14947e+06	1.47045e+06	63487.4	978444	992480	924065	650809	408983
NAE(22:0)	9062.82	7701.67	692.969	2191.94	2485.83	2883.82	3100	902.419	2331.25	2865.25	3823.88	763.816	3881.82	1147.56	1388.1	1341.91	2420.59	3818.46	2172.64	1833.97
NAE(22:1)	28665.4	81847.7	23546.4	24812.1	33941.4	5729.35	38848.1	21532.1	40141	4068.13	32431.4	21256.9	32922.8	20684.5	0	10234.6	17566.5	21539.7	0	4197.48
NAE(22:5)	815472	412971	433789	297402	272668	146660	657370	231372	160252	184419	641190	1.02524e+06	650905	337729	1557.94	155527	505160	161878	284158	237763
NAE(22:6)	791.026	5859.17	873.438	892.742	1442.5	1682.35	670	2804.03	3724.11	618.644	5124.63	2221.71	5202.27	611.585	460.317	1124.26	9858.82	4180	7549.06	710.256
NAE(23:0)	32188.9	131046	65498.9	26319.8	65186.5	13320.3	53012.3	28039.1	49877.3	2724.51	64318.6	64407.6	65293.1	36060.5	0	29828.6	35631.3	24103	8505.06	3375.21
NAE(24:0)	11068.6	12567.5	4210.16	4058.06	5301.67	1762.5	5730	2953.23	2687.5	3716.1	7467.91	7912.5	7581.06	1694.51	1176.98	3373.53	5710.29	2660	5093.4	2582.69
NAE(24:5)	13094.2	4123.33	7887.5	6565.32	12500	1235.29	7370.91	2400	4499.11	1405.08	11242.5	8163.82	11412.9	1815.24	129.365	2996.32	4588.97	1984.62	1580.19	808.974
NAE(24:6)	1739.74	1558.33	3808.59	1986.29	1382.5	1400	1331.82	8562.1	11642.9	1001.69	262801	3086.18	266783	1467.68	434.127	1901.47	696.324	3.57602e+06	790.566	1023.72
NAE(26:0)	47190.4	98582.5	76053.9	54365.3	86485	22391.2	70725.5	33850.8	51942	16260.2	77537.3	48925.7	78712.1	31234.1	1840.48	40086	56442.6	31956.2	24587.7	12448.7
NAE(28:0)	16113.5	50167.5	28789.1	13953.2	30444.2	10596.3	27147.3	22787.9	17984.8	6217.8	18244	14755.3	18520.5	14563.4	214.286	12379.4	11962.5	4696.92	4876.42	5602.56
NAE(4:0)	63416.7	44421.7	23691.4	55891.9	29730	29372.8	38314.5	2309.68	7036.61	30910.2	26035.1	12550.7	26429.5	28432.9	555.556	2908.82	13527.9	33197.7	13733	7068.59
NAE(6:0)	1100.64	1427.5	1023.44	2179.03	1407.5	1956.62	2348.18	1115.32	703.571	1893.22	913.433	731.579	927.273	1093.29	196.825	647.794	830.147	2941.54	713.208	580.128
NAGly(10:0)	8498.08	3443.33	4165.62	5514.52	4790	923.529	4389.09	1052.42	1341.96	917.797	3635.82	7596.71	3690.91	1014.63	229.365	1188.97	1719.85	878.462	836.792	583.333
NAGly(12:0)	5244.23	1350.83	1421.09	2483.87	2419.17	314.706	2562.73	494.355	650	688.136	2183.58	7548.03	2216.67	493.902	170.635	1143.38	1588.97	381.538	784.906	662.821
NAGly(14:0)	2244.23	2026.67	1557.03	2387.9	2075.83	1207.35	897.273	1053.23	1213.39	1019.49	1384.33	1565.79	1405.3	564.024	156.349	2041.91	1623.53	599.231	869.811	694.231
NAGly(14:1)	4589.74	3852.5	3871.88	4557.26	4435.83	2555.15	4727.27	2795.16	1825	3427.97	2654.48	3570.39	2694.7	2379.27	162.698	2282.35	3268.38	2241.54	2217.92	1371.79
NAGly(14:1;O)	1751.28	1460	2728.91	3973.39	2448.33	3555.88	2026.36	4387.1	4986.61	2953.39	7212.69	5602.63	7321.97	2639.63	206.349	3322.06	3584.56	1426.15	3673.58	2802.56
NAGly(16:0)	14605.8	9935.83	30456.2	7784.68	7803.33	4653.68	11070.9	4093.55	3914.29	5608.47	7286.57	9188.16	7396.97	4001.83	1469.05	14402.2	13265.4	3716.15	3674.53	3394.87
NAGly(16:1)	7251.92	11214.2	7646.88	17219.4	8082.5	6121.32	8664.55	6321.77	8007.14	4516.95	8957.46	5146.71	9093.18	5008.54	587.302	6433.09	7693.38	6500	5828.3	4050
NAGly(16:1;O)	1193.59	6775	4378.12	1055.65	3261.67	4358.09	1789.09	1312.1	3927.68	2898.31	2813.43	542.763	2856.06	1454.27	755.556	872.794	6541.91	2746.92	2270.75	934.615
NAGly(16:2)	780.769	3343.33	1282.03	448.387	1952.5	2634.56	1896.36	3288.71	3166.07	1291.53	1872.39	850	1900.76	1130.49	162.698	206.618	809.559	3328.46	1101.89	648.718
NAGly(16:2;O(FA 24:6))	1644.23	591.667	2686.72	0.947581	2052.5	128.676	1201.82	491.935	606.25	1877.97	632.836	1841.45	642.424	1432.93	616.667	1426.47	881.618	515.385	577.358	1139.74
NAGly(16:2;O(FA 26:6))	2449.36	17104.2	2660.94	3038.71	2045.83	2827.21	3790.91	2361.29	2233.93	5561.02	2283.58	1798.03	2318.18	2443.29	3832.54	3627.94	4687.5	4173.85	5854.72	2912.82
NAGly(16:3;O(FA(28:6))	35323.7	4395	45138.3	50762.9	50300	6684.56	54465.5	13082.3	6566.07	54922	5039.55	15909.2	5115.91	36455.5	8376.19	17610.3	3528.68	10223.8	5120.75	20085.9
NAGly(16:3;O)	2378.21	834.167	22.5249	8648.39	402.5	898.529	2361.82	3386.29	1391.96	858.475	1259.7	18.9683	1278.79	17.5804	448.413	4295.59	1210.29	1164.62	1562.26	3470.51
NAGly(16:4)	33383.3	7800	6368.75	19452.4	14690.8	2396.32	12608.2	3433.06	3249.11	7477.97	10032.8	50243.4	10184.8	3942.68	633.333	8478.68	11322.8	1758.46	4213.21	4651.28
NAGly(16:4;O(FA 24:6))	111.538	10.0426	575	320.968	545.833	2255.15	910	640.323	10.7599	302.542	8.99333	176.316	9.1296	94.5122	216.667	751.471	2602.94	9.27005	394.34	320.513
NAGly(16:4;O(FA 28:6))	27543.6	652.5	11576.6	47458.1	30095	2182.35	68075.5	23666.9	4186.61	63450	7530.6	41204.6	7644.7	10598.8	6210.32	34298.5	1179.41	3328.46	241.509	15030.8
NAGly(16:4;O)	14378.2	19260.8	6576.56	13323.4	13937.5	8361.03	15630.9	9733.87	10817.9	12381.4	17329.1	8955.26	17591.7	9982.93	686.508	6738.24	11152.9	10730	10286.8	7017.31
NAGly(18:3;O)	3387.82	5551.67	2943.75	904.032	3585	3216.18	5250.91	3634.68	4139.29	3880.51	5552.24	8281.58	5636.36	3650	430.952	4708.09	10997.1	4178.46	6460.38	4755.77
NAGly(18:4)	6295.51	31475.8	21840.6	1672.58	7007.5	14480.9	25081.8	7469.35	20446.4	11011.9	26934.3	15710.5	27342.4	15643.3	598.413	4962.5	23637.5	17618.5	16022.6	10018.6
NAGly(18:5)	763.462	1133.33	1312.5	893.548	1450.83	480.882	1412.73	452.419	846.429	767.797	1035.07	1000.66	1050.76	1128.66	332.54	919.118	758.088	620.769	752.83	803.205
NAGly(18:5;O(FA 18:5))	5755.77	1836.67	2175.78	2188.71	2780.83	16843.4	3563.64	4488.71	19223.2	15679.7	2770.15	4988.82	2812.12	10061.6	13137.3	7494.85	13853.7	8914.62	10936.8	5173.72
NAGly(18:5;O(FA 28:6))	10983.3	3220	34482	9594.35	25037.5	21829.4	46178.2	40302.4	41836.6	37036.4	28953.7	8978.95	29392.4	48631.7	64588.1	23687.5	44409.6	51407.7	65480.2	30169.2
NAGly(20:4)	5971.15	8369.17	4120.31	2890.32	3179.17	2349.26	8842.73	3182.26	4089.29	2122.03	9408.96	3973.03	9551.52	1315.24	725.397	2028.68	5232.35	2861.54	1945.28	1069.87
NAGly(20:5)	3898.08	94850.8	7636.72	3500	3084.17	10946.3	5273.64	14769.4	33831.2	4673.73	63879.1	5266.45	64847	3622.56	491.27	1986.03	51194.1	29195.4	32284.9	2677.56
NAGly(20:5;O)	9013.46	20660.8	15103.9	1141.13	6432.5	818.382	10738.2	2108.87	1293.75	2719.49	11832.8	18941.4	12012.1	4484.76	446.032	1177.21	5823.53	1333.08	3428.3	2021.15
NAGly(22:4)	4221.15	5494.17	6307.81	3729.03	8633.33	2408.82	8861.82	3903.23	4415.18	4569.49	5861.19	5059.21	5950	7537.8	374.603	9411.76	7746.32	3913.08	5167.92	6510.26
NAGly(22:5)	15973.1	23165	14879.7	43999.2	13197.5	19252.9	34347.3	17822.6	23113.4	19471.2	31909.7	28100	32393.2	11299.4	1157.14	16115.4	40816.2	14564.6	26693.4	14125.6
NAGly(22:5;O)	4874.36	3191.67	1711.72	5518.55	7214.17	13380.1	3867.27	1478.23	8129.46	1889.83	2558.21	1948.03	2596.97	2628.66	1366.67	1972.79	3818.38	3126.15	2419.81	2527.56
NAGly(22:6)	5275.64	1072.5	9120.31	12661.3	12992.5	10466.2	14920.9	7678.23	6336.61	12356.8	1047.76	6058.55	1063.64	8937.2	5869.84	7013.97	3944.12	6356.15	9727.36	3060.26
NAGly(22:6;O(FA 22:6))	1305.13	1266.67	3661.72	1001.61	1274.17	1814.71	1530.91	1349.19	2824.11	2610.17	2047.76	1762.5	2078.79	520.732	495.238	1691.91	1431.62	1982.31	1687.74	1051.92
NAGly(22:6;O(FA 26:6))	303688	79803.3	1.07652e+06	1.05675e+06	1.34791e+06	335553	1.35661e+06	723588	338907	653060	570611	676512	579257	449971	221833	703343	143619	239601	156172	432436
NAGly(22:6;O)	15025.6	18346.7	14307.8	45949.2	12205	2762.5	22087.3	5112.9	6988.39	20739	8267.91	276.974	8393.18	3900.61	212.698	1077.21	3628.68	1613.85	496.226	762.179
NAGly(24:5)	6563.46	3503.33	3403.91	8872.58	11191.7	4794.85	11474.5	6464.52	1200.89	13159.3	4843.28	4771.05	4916.67	6806.71	559.524	2066.91	3162.5	2248.46	2585.85	4731.41
NAGly(24:6)	8807.05	15814.2	2589.06	7774.19	2601.67	5730.88	2270	8731.45	3917.86	23232.2	5656.72	2936.84	5742.42	2673.78	1303.17	4608.82	4968.38	2396.15	4155.66	2653.21
NAGly(8:0;O(FA 16:3))	4597.44	1505	1383.59	2208.06	1558.33	1244.12	1718.18	471.774	722.321	623.729	1806.72	3590.13	1834.09	845.122	482.54	730.882	569.853	2035.38	783.019	344.872
NAGly(8:0;O(FA 16:4))	3091.03	465.833	4764.84	16164.5	3929.17	1140.44	5757.27	1383.87	760.714	5341.53	1492.54	2082.89	1515.15	1643.9	472.222	920.588	661.765	471.538	514.151	589.103
NAGly(8:0;O(FA 18:5))	109681	40015	41666.4	113205	76877.5	4269.85	111043	6576.61	17449.1	11433.9	78180.6	51295.4	79365.2	6196.95	353.968	7914.71	27393.4	3681.54	12026.4	3116.67
NAGly(8:0;O(FA 8:0))	14474.4	15640	8160.16	27342.7	16110.8	12408.8	27373.6	9577.42	21965.2	13393.2	24050	8017.76	24414.4	17041.5	1365.08	10841.9	21594.1	20013.8	19841.5	12685.3
NAGlySer(10:0;O)	28133.3	27122.5	37565.6	33725	27412.5	12730.9	40912.7	6599.19	15974.1	19502.5	26490.3	3863.82	26891.7	14752.4	641.27	11936.8	24014	10760	2240.57	9395.51
NAGlySer(12:0;O)	27901.9	91730.8	14539.1	56533.9	19386.7	32897.8	14880.9	20046.8	12675	103425	25685.1	9099.34	26074.2	27666.5	967.46	19951.5	22413.2	15626.9	129059	7205.13
NAGlySer(14:0;O)	5455.77	7459.17	7666.41	10400	4946.67	2731.62	5153.64	5111.29	2816.07	4200	11843.3	2496.71	12022.7	3967.07	3140.48	1747.06	10171.3	6116.92	11348.1	9266.67
NAGlySer(14:1;O)	644.872	397.5	378.125	1083.06	370.833	1377.21	811.818	876.613	755.357	915.254	618.657	362.5	628.03	174.39	721.429	502.941	293.382	766.154	409.434	628.846
NAGlySer(16:0;O)	6912.18	7535	16867.2	14988.7	2693.33	1356.62	11242.7	6402.42	7109.82	3634.75	8285.07	3499.34	8410.61	9976.22	955.556	2990.44	3022.79	7204.62	6378.3	3001.28
NAGlySer(16:1;O)	9603.85	6520	16478.1	5978.23	7845.83	10744.9	12350.9	7252.42	11398.2	12630.5	10314.9	7617.11	10471.2	14900.6	3439.68	3847.06	4955.15	6547.69	7833.02	6158.97
NAGlySer(16:2;O)	6171.79	6894.17	9798.44	20316.9	10866.7	9165.44	10784.5	5537.9	8236.61	4538.98	7595.52	7226.97	7710.61	6303.05	9130.95	6373.53	7747.79	3781.54	10297.2	4053.21
NAGlySer(16:3;O)	1551.28	47712.5	4579.69	13523.4	6841.67	13994.1	5786.36	17798.4	34087.5	18482.2	11461.2	651.316	11634.8	10504.9	20528.6	19852.9	21240.4	24373.1	27929.2	9717.31
NAGlySer(16:4;O)	7587.18	6518.33	3345.31	8508.87	4236.67	7411.76	5291.82	4272.58	2969.64	15169.5	4226.87	3725.66	4290.91	6468.9	527.778	2658.82	1911.76	3096.15	2534.91	1616.67
NAGlySer(18:0;O)	5733.33	1855.83	2595.31	8789.52	2725	1486.03	3705.45	1254.84	1163.39	643.22	2620.9	3482.24	2660.61	1721.34	544.444	1384.56	1451.47	1229.23	925.472	412.821
NAGlySer(18:1;O)	5555.77	3828.33	4945.31	2519.35	1048.33	2469.85	3201.82	1147.58	2284.82	1278.81	2762.69	2856.58	2804.55	1050	950.794	820.588	2411.76	2051.54	2430.19	409.615
NAGlySer(18:2;O)	10107.1	8069.17	2307.03	4487.9	8952.5	939.706	6028.18	1575.81	2622.32	1606.78	12293.3	3253.29	12479.5	3783.54	480.952	2886.03	5046.32	3036.15	1624.53	960.256
NAGlySer(18:3;O)	3068.59	822.5	8035.94	5072.58	6504.17	469.118	3476.36	1237.1	415.179	4836.44	1502.99	2089.47	1525.76	1939.63	1302.38	1032.35	2302.94	1401.54	3826.42	1517.31
NAGlySer(18:4;O)	1513.46	1407.5	4277.34	5006.45	3354.17	1468.38	2534.55	1669.35	2496.43	1286.44	2047.76	1522.37	2078.79	1645.73	3912.7	1550.74	3360.29	1829.23	878.302	1908.97
NAGlySer(18:5;O)	3206.41	12314.2	6772.66	32941.1	8285.83	1766.18	6348.18	7126.61	3227.68	13969.5	7379.1	3212.5	7490.91	3028.05	1292.86	4158.09	4593.38	2563.85	2838.68	2184.62
NAGlySer(20:0;O)	1375.64	2859.17	1665.62	4600	1811.67	695.588	1680.91	1259.68	1559.82	2932.2	1579.1	1100.66	1603.03	1177.44	935.714	1354.41	1698.53	1152.31	1490.57	736.538
NAGlySer(20:1;O)	662.821	873.333	883.594	2357.26	858.333	696.324	1038.18	487.903	316.071	2207.63	895.522	489.474	909.091	343.902	223.81	616.176	857.353	538.462	529.245	330.769
NAGlySer(20:2;O)	2910.9	1145.83	1905.47	4448.39	1861.67	902.206	1224.55	876.613	912.5	695.763	1904.48	2939.47	1933.33	390.854	350	1047.06	1291.18	963.077	844.34	372.436
NAGlySer(20:3;O)	1930.77	2869.17	5808.59	4776.61	3361.67	1854.41	3853.64	1173.39	2275.89	1518.64	3039.55	282.895	3085.61	6779.27	496.032	3105.15	1872.06	2729.23	2908.49	643.59
NAGlySer(20:4;O)	298.718	450.833	475	12347.6	338.333	390.441	389.091	475.806	381.25	11206.8	246.269	418.421	250	241.463	307.143	480.147	361.765	280	253.774	308.974
NAGlySer(20:5;O)	477953	182693	124891	284673	272597	30505.9	238608	55689.5	49745.5	77404.2	213026	316576	216254	88901.2	1300.79	70539.7	110560	49696.9	64090.6	38254.5
NAGlySer(22:0;O)	30787.2	38772.5	5978.91	12830.6	12117.5	4835.29	8639.09	7794.35	2031.25	13377.1	23136.6	5118.42	23487.1	10142.1	418.254	7665.44	3381.62	3904.62	2827.36	9550
NAGlySer(22:1;O)	5023.08	2484.17	4014.84	3577.42	2401.67	1077.21	2184.55	1004.03	1421.43	1345.76	2304.48	1037.5	2339.39	946.341	619.048	872.059	1360.29	1301.54	1213.21	492.949
NAGlySer(22:3;O)	2023.72	1766.67	2527.34	2987.1	2027.5	1146.32	2663.64	1435.48	1092.86	1431.36	2150.75	1621.71	2183.33	1630.49	716.667	1416.18	1047.79	765.385	1023.58	1204.49
NAGlySer(22:4;O)	4528.85	1457.5	1921.88	2639.52	1153.33	372.794	1196.36	317.742	491.071	755.932	1775.37	2656.58	1802.27	347.561	173.81	848.529	755.147	597.692	373.585	346.154
NAGlySer(22:5;O)	1305.13	634.167	620.312	1587.1	876.667	529.412	1804.55	346.774	356.25	256.78	841.791	1629.61	854.545	303.049	110.317	394.853	169.118	111.538	222.642	131.41
NAGlySer(22:6;O)	1454.49	1320.83	6948.44	4884.68	1122.5	8318.38	3311.82	3113.71	2933.04	8667.8	8029.1	1386.18	8150.76	2862.2	563.492	3576.47	1366.18	1877.69	1342.45	3204.49
NAGlySer(8:0;O)	53466	73763.3	24314.1	55896	50766.7	54168.4	53333.6	36426.6	45511.6	52204.2	69344.8	34423	70395.5	36620.1	839.683	28306.6	41029.4	44233.8	38189.6	29165.4
PA(21:1;O2)	308664	120927	836371	612692	700855	651076	850164	564359	613734	413323	560687	392882	569182	629313	0	1.26007e+06	497633	706529	407963	865344
PA(22:2;O2)	214018	63986.4	126181	288829	105629	46408.8	296291	0	40155.2	13712.4	155045	178731	157394	76867	0	28528.8	27702.1	15592.8	5147.49	0
PA(O-30:1)	136.331	101.199	64215.1	39339.7	109151	100727	142064	345127	157057	56450.8	76203.5	12576.8	77358.1	100487	229207	227310	18902.2	83089.4	92793.2	141497
PC(10:0_38:3)	4830.13	71663.3	2987.5	41.7515	6271.67	380.882	45971.8	1345.16	4850	3155.08	7961.94	34.0605	8082.58	4450.61	5502.38	3677.94	30942.6	2785.38	54685.8	1471.79
PC(10:0_38:5)	3220.51	3735.83	843.75	1314.52	555.833	673.529	1511.82	450.806	327.679	445.763	1747.76	71030.9	1774.24	433.537	261.905	552.941	2935.29	296.923	340.566	331.41
PC(10:0_38:6)	8607.05	1450	7199.22	15752.4	12864.2	507.353	3964.55	204.032	1377.68	430.508	2270.9	12773.7	2305.3	749.39	618.254	373.529	6065.44	426.923	372.642	203.205
PC(10:0_38:8)	3632.05	719.167	1607.03	107.258	2802.5	66.9118	1033.64	150	446.429	115.254	1852.99	365.132	1881.06	100	280.952	363.971	6.72192	90.7692	330.189	97.4359
PC(10:0_6:0)	7543.59	5630.83	2278.12	12576.6	2737.5	1600.74	2492.73	2070.97	2082.14	8432.2	1909.7	2842.76	1938.64	3000	511.111	3420.59	1646.32	1178.46	1202.83	1454.49
PC(12:0)	2221.15	15130.8	920.312	5157.26	7139.17	2060.29	3220	1489.52	7698.21	1700.85	6128.36	1401.32	6221.21	3854.27	1376.98	8224.26	3910.29	5544.62	4528.3	1138.46
PC(12:0_38:4)	891.667	5299.17	1116.41	2722.58	5145	161.765	24934.5	1195.16	1358.04	2677.97	6593.28	5138.82	6693.18	3385.98	21638.9	564.706	9680.88	1573.08	56283	639.744
PC(12:0_38:5)	4582.69	7597.5	21593.8	2978.23	18215	541.912	121491	912.097	1159.82	5274.58	10985.1	50268.4	11151.5	2595.73	8042.86	1008.09	30289.7	1089.23	3057.55	999.359
PC(12:0_38:7)	42637.8	3035	22714.1	22691.9	10016.7	356.618	18957.3	628.226	1903.57	827.966	8440.3	14998	8568.18	546.341	798.413	179.412	11564.7	966.154	916.038	135.256
PC(12:0_38:8)	8642.95	795	14268	15537.1	8870.83	340.441	1943.64	508.065	802.679	355.932	1437.31	1898.68	1459.09	311.585	175.397	483.088	1342.65	431.538	364.151	182.051
PC(14:0)	3262.82	1421.67	2119.53	4618.55	4580	1507.35	7610	1660.48	28265.2	3484.75	30169.4	3630.92	30626.5	1511.59	2667.46	1873.53	1200	1480	50612.3	1150.64
PC(14:0_38:5)	2359.62	92.5	564.844	629.032	330.833	50.7353	390	304.032	516.071	5.85534	646.269	608.553	656.061	379.268	84.127	69.8529	390.441	412.308	227.358	224.359
PC(14:0_38:7)	2407.05	2788.33	2488.28	7655.65	10369.2	179.412	4148.18	130.645	907.143	111.017	3489.55	1882.89	3542.42	815.854	1132.54	529.412	2620.59	220.769	3212.26	102.564
PC(14:1_38:10)	3092.31	135	1700.78	32.2581	695.833	49.2647	835.455	258.871	16.0714	975.424	7.46269	741.447	7.57576	0.403942	36.5079	113.235	80.8824	67.6923	49.0566	0.424657
PC(16:0)	9576.28	18257.5	5982.03	2189.52	14804.2	3603.68	15677.3	2236.29	7514.29	2667.8	3020.9	3895.39	3066.67	7143.29	703.175	3412.5	7600.74	1200	4228.3	2282.05
PC(16:0_3:1)	3534.96	14675.3	522304	21196.5	13170.7	41949.8	309394	49730.2	67313.4	152173	19982.2	33421.8	20285	507058	0	115264	29589.2	49597.8	42379.5	35462.6
PC(16:1_2:0)	580275	0	145154	33018.5	26701.1	0	77364.2	0	0	5262.77	0	738991	0	430732	0	133255	0	0	0	0
PC(16:2_32:9)	1466.67	350	665.625	1924.19	1053.33	1543.38	1262.73	1419.35	691.071	2216.95	878.358	416.447	891.667	470.122	128.571	652.206	629.412	1017.69	616.038	251.923
PC(16:2_38:10)	579.487	405.833	1152.34	287.097	818.333	351.471	685.455	379.839	502.679	366.102	313.433	1642.11	318.182	60.3659	428.571	99.2647	446.324	248.462	383.019	183.333
PC(16:3_32:9)	4080.77	2015	753.125	1138.71	747.5	5557.35	2076.36	145.968	1217.86	134.746	391.045	1329.61	396.97	228.049	322.222	211.029	707.353	5387.69	1249.06	299.359
PC(16:4_24:6)	10383.3	29338.3	9107.81	24477.4	12410.8	3413.97	11859.1	4976.61	1677.68	8784.75	2394.78	2719.08	2431.06	130654	7618.25	57012.5	35166.2	6399.23	25306.6	5596.15
PC(16:4_26:7)	89533.3	14649.2	54796.1	43695.2	43408.3	2571.32	11819.1	1375	1477.68	2892.37	1073.13	20265.8	1089.39	167884	14612.7	65418.4	21043.4	6996.15	2509.43	2719.87
PC(16:4_28:7)	137.179	592.5	382.031	1527.42	673.333	192.647	1262.73	334.677	288.393	608.475	535.821	3046.05	543.939	321.341	194.444	297.059	380.147	173.077	422.642	341.026
PC(16:4_30:8)	92.9487	79.1667	77.3438	114.516	105	65.4412	175.455	129.839	112.5	116.102	74.6269	37.5	75.7576	79.2683	72.2222	76.4706	200	88.4615	118.868	110.256
PC(16:4_36:10)	2344.23	3900	1249.22	2073.39	2442.5	1045.59	809.091	2179.03	982.143	7624.58	890.299	273.026	903.788	384.146	80.9524	495.588	424.265	429.231	482.075	408.333
PC(18:0_38:10)	56.4103	755	104.688	122.581	105	143.382	86.3636	120.968	453.571	341.525	2478.36	9.86842	2515.91	119.512	137.302	33.8235	138.971	1913.08	135.849	276.282
PC(18:0_38:8)	1270.51	557.5	920.312	710.484	1285.83	54.4118	1029.09	59.6774	310.714	227.966	820.896	2713.16	833.333	203.049	381.746	119.118	378.676	27.6923	698.113	66.0256
PC(18:1_38:10)	12023.7	128.333	1226.56	1016.13	2712.5	314.706	1078.18	454.839	204.464	88.1356	988.06	5516.45	1003.03	348.171	47.619	336.765	6634.56	594.615	269.811	341.667
PC(18:5_18:5)	3301.92	3885	3934.38	4446.77	5645.83	4960.29	9315.45	6368.55	5080.36	1781.36	3602.99	1440.13	3657.58	2279.27	4709.52	5200	2767.65	7766.15	3496.23	1420.51
PC(18:5_22:6)	576.923	2493.33	681.25	4544.35	1793.33	708.088	1765.45	1356.45	3105.36	416.102	1879.85	3018.42	1908.33	1132.32	1419.05	1659.56	1458.82	1731.54	1258.49	569.872
PC(18:5_26:7)	1594.23	3425	1064.06	2634.68	2188.33	1455.15	2001.82	1358.06	1458.93	383.898	565.672	3748.68	574.242	1034.15	699.206	1351.47	1572.79	966.923	1602.83	636.538
PC(20:0_38:10)	581.41	518.333	874.219	668.548	835.833	141.912	1666.36	141.129	241.071	445.763	440.299	1235.53	446.97	175	211.111	247.059	517.647	188.462	62.2642	165.385
PC(20:1;O)	1.71431e+06	2.43169e+06	2.41394e+06	2.42033e+06	2.35985e+06	1.92866e+06	2.22081e+06	2.693e+06	2.96804e+06	3.00555e+06	1.89048e+06	1.99136e+06	1.91912e+06	2.16024e+06	7.93724e+06	2.80202e+06	2.75972e+06	2.62159e+06	5.05238e+06	2.4119e+06
PC(20:2_38:10)	417.308	179.167	477.344	393.548	193.333	37.5	201.818	109.677	186.607	220.339	163.433	192.763	165.909	93.2927	189.683	253.676	122.059	82.3077	58.4906	58.3333
PC(20:4_38:10)	496.154	539.167	1552.34	2247.58	1533.33	457.353	994.545	776.613	624.107	649.153	2130.6	384.868	2162.88	814.634	911.905	737.5	680.147	170.769	1131.13	81.4103
PC(21:1;O)	66087.1	95982.1	8344.94	61778.9	37344.1	137029	51524.6	61632.1	82844.5	44820.3	63859.4	9894.24	64827	17748.6	0	17276.5	22023.6	150084	43782.8	64283.2
PC(21:1;O)	1.36945e+06	5.84345e+06	2.7032e+06	2.4185e+06	2.73425e+06	1.6112e+06	2.25714e+06	2.30639e+06	2.83877e+06	3.13206e+06	1.85119e+06	1.73322e+06	1.87924e+06	2.5364e+06	1.0974e+07	3.18866e+06	3.6373e+06	2.63861e+06	5.89876e+06	2.17332e+06
PC(22:0)	5085.9	1166.67	2812.5	5855.65	3763.33	1939.71	11785.5	1171.77	642.857	6478.81	2547.01	1119.74	2585.61	1267.07	1236.51	536.765	4245.59	780.769	551.887	2270.51
PC(22:0_38:8)	409.615	1033.33	455.469	270.161	845	64.7059	1106.36	369.355	918.75	711.017	414.179	657.895	420.455	360.976	157.937	574.265	178.676	400.769	468.868	571.154
PC(22:2)	3498.08	2750	1065.62	1943.55	4321.67	1741.91	3606.36	693.548	1308.93	3574.58	1911.19	1505.92	1940.15	717.683	520.635	1836.03	1755.88	1344.62	978.302	700
PC(22:2;O)	10018.4	49301.6	48833.7	36767.2	31536.6	96187.1	55075.1	172631	193584	80380.2	94207.7	8774.83	95635.1	20208.5	43008.8	86438.4	28733.8	181481	43344.7	125838
PC(22:4)	28666	43815	3953.12	83628.2	56661.7	84695.6	16525.5	3498.39	57801.8	9427.12	37185.1	4966.45	37748.5	2626.22	845.238	21785.3	18672.8	47293.8	4136.79	4633.97
PC(24:0)	2112.18	872.5	4140.62	5078.23	2574.17	1627.21	1096.36	1272.58	2074.11	1840.68	3082.09	1327.63	3128.79	2050.61	1845.24	2124.26	1748.53	1301.54	2272.64	520.513
PC(24:0_38:5)	806.41	308.333	421.875	643.548	733.333	284.559	1202.73	382.258	39.2857	615.254	338.06	569.737	343.182	373.78	65.0794	408.088	352.941	286.154	273.585	282.051
PC(24:0_6:0)	114947	2.11322e+06	319668	187890	125554	769240	315860	362102	165995	1.08753e+06	79578.4	24915.1	80784.1	322055	313851	666471	470521	370237	405008	299035
PC(24:1)	1957.05	706.667	2339.06	2651.61	2686.67	736.029	1964.55	845.968	971.429	1396.61	861.94	1266.45	875	1009.15	784.127	986.765	441.176	1229.23	999.057	1103.21
PC(24:2)	3644.87	755.833	3926.56	4127.42	5005	603.676	2782.73	3013.71	744.643	3077.12	957.463	3094.08	971.97	1860.98	1303.17	2190.44	927.941	1052.31	591.509	1645.51
PC(24:3)	933.333	1633.33	1486.72	2491.94	2098.33	1638.24	3164.55	1929.03	2578.57	2854.24	2568.66	2467.11	2607.58	2831.1	1550.79	2506.62	1570.59	1212.31	878.302	2211.54
PC(24:3_38:10)	494.872	204.167	371.094	254.839	367.5	453.676	1549.09	133.871	116.071	386.441	498.507	454.605	506.061	468.293	638.095	420.588	271.324	319.231	300	0.889423
PC(24:4)	2252.56	4860.83	572.656	260.484	1218.33	2213.97	3185.45	2547.58	702.679	1330.51	1198.51	4916.45	1216.67	2584.15	2315.87	2408.82	1800.74	3394.62	2501.89	2258.97
PC(26:0_38:10)	240.385	11.9481	11.2014	434.677	479.167	1053.68	177.273	382.258	1158.93	6551.69	283.582	140.789	287.879	8.74252	113.492	1376.47	225.735	2007.69	225.472	425.641
PC(26:0_6:0)	437329	58023.3	1.82666e+06	1.88383e+06	1.21533e+06	2.68093e+06	3.63826e+06	2.34932e+06	1.73861e+06	1.99067e+06	1.47246e+06	434126	1.49477e+06	412020	942082	1.26407e+06	437004	1.4028e+06	531579	920940
PC(26:2)	3177.56	785	4827.34	3602.42	5425	658.088	3552.73	1734.68	1522.32	2456.78	949.254	1437.5	963.636	2113.41	1220.63	2134.56	386.765	827.692	1100	935.897
PC(26:3)	2502.56	1388.33	7235.94	5232.26	3821.67	1522.06	1700	2428.23	1719.64	2775.42	3397.76	3185.53	3449.24	1343.9	1026.19	1373.53	1111.03	1434.62	2028.3	1055.13
PC(26:4)	11030.1	7774.17	6316.41	18906.5	4292.5	3159.56	8358.18	2237.1	1861.61	7019.49	4245.52	2351.32	4309.85	1207.32	269.048	1492.65	4653.68	1736.92	913.208	1031.41
PC(26:5)	4775	1680.83	9089.06	8903.23	6905.83	3435.29	7621.82	3523.39	2934.82	8739.83	4263.43	3094.74	4328.03	3631.71	1927.78	1165.44	1768.38	1891.54	1556.6	4214.74
PC(26:5_38:10)	525	171.667	2997.66	2132.26	845.833	624.265	682.727	292.742	140.179	429.661	283.582	0.427632	287.879	909.146	1273.02	416.912	455.882	0.5	45.283	237.821
PC(28:0)	12.5433	3766.67	15.2872	4966.94	16.3063	144.118	1478.18	2809.68	4095.54	2465.25	2721.64	1655.92	2762.88	3701.22	1118.25	1166.18	2535.29	1276.15	1675.47	611.538
PC(28:0_6:0)	321594	21872.5	2.98729e+06	1.47447e+06	1.97288e+06	507227	2.8971e+06	1.51506e+06	591927	1.10131e+06	730600	975878	741670	455851	495078	846259	15119.1	391637	157413	772730
PC(28:1)	628.205	1608.33	1927.34	2959.68	2319.17	600	2151.82	1195.97	1141.07	2900.85	1224.63	411.184	1243.18	971.341	1024.6	2602.94	365.441	976.923	2051.89	1015.38
PC(28:2)	491.026	24.9846	5530.47	1369.35	2148.33	2231.62	3520.91	2021.77	5422.32	2659.32	2247.76	197.368	2281.82	2962.2	1512.7	2108.09	6934.56	1533.85	2793.4	1387.18
PC(28:2;O3)	276811	608726	1.43711e+06	843615	621212	1.06925e+06	1.04233e+06	1.50305e+06	1.31427e+06	1.13321e+06	821547	238911	833994	763474	4.49467e+06	1.41644e+06	694111	1.35497e+06	2.06879e+06	1.21428e+06
PC(28:3)	2676.92	5019.17	7589.84	12798.4	2873.33	4535.29	2946.36	4049.19	6826.79	1437.29	7192.54	532.237	7301.52	755.488	12604.8	4051.47	2930.88	7186.92	2243.4	4038.46
PC(28:4)	3876.28	298.333	6242.19	4526.61	5765	1177.21	8594.55	2697.58	1546.43	1617.8	752.239	761.184	763.636	4001.83	381.746	3810.29	747.794	1802.31	1431.13	1789.74
PC(30:0)	12687.8	219309	12000.8	7325.81	7339.17	21678.7	34223.6	10138.7	5109.82	31863.6	14666.4	1694.08	14888.6	6760.37	3207.14	31316.2	29686	13881.5	13834	13559.6
PC(30:3)	7026.92	1815.83	5892.97	3963.71	3526.67	1380.88	2281.82	2377.42	3595.54	4202.54	1544.78	681.579	1568.18	2652.44	4250	2763.24	1696.32	2303.85	8179.25	3432.05
PC(30:4)	1213.46	1256.67	7201.56	3666.13	9845	1413.97	5762.73	2842.74	2027.68	622.881	1871.64	1639.47	1900	3946.34	1961.9	6863.24	66.9118	1495.38	3108.49	2948.08
PC(30:5)	1641.67	2089.17	2131.25	14665.3	5820	13996.3	8321.82	6846.77	3987.5	1535.59	3390.3	2210.53	3441.67	3153.05	3189.68	3896.32	2938.24	7351.54	4580.19	5175
PC(30:7)	3915.38	4940.83	2206.25	2778.23	6305.83	1740.44	5953.64	2976.61	3957.14	2890.68	4871.64	4415.13	4945.45	5402.44	770.635	5913.24	3933.82	2052.31	2334.91	2473.72
PC(30:8)	1300	498.333	4785.94	5321.77	9644.17	1398.53	6430	7658.87	1124.11	7006.78	1145.52	3086.84	1162.88	796.341	958.73	538.235	1736.76	1373.85	844.34	2891.03
PC(30:8_36:10)	326.282	838.333	932.812	998.387	721.667	161.765	64.5455	106.452	227.679	170.339	159.701	655.921	162.121	130.488	39.6825	289.706	266.176	230	424.528	144.872
PC(32:0)	85405.8	265065	267706	333016	231446	219969	468959	225840	245745	246650	244233	33963.2	247933	204870	229233	183688	232651	196682	294558	157206
PC(32:1)	47401.3	206492	134555	69879.8	94519.2	191149	121623	209606	300523	303649	113339	2744.74	115056	283748	185198	184711	492710	204985	412328	148885
PC(32:2)	53088.5	289789	44445.3	35535.5	14567.5	112451	28322.7	251456	157408	335113	229173	48038.2	232645	46763.4	1619.05	4188.97	101928	133118	79103.8	33541.7
PC(32:3)	524.359	1814.17	1389.84	762.097	1008.33	122.794	1309.09	2066.94	389.286	1007.63	726.119	526.974	737.121	1076.22	150	1333.09	640.441	1023.85	1470.75	334.615
PC(32:6)	1010.9	895	4421.09	4025	3057.5	4141.91	5084.55	3184.68	2671.43	91.002	4230.6	936.184	4294.7	3923.78	2626.19	7747.79	3032.35	1216.92	2641.51	4733.33
PC(32:7)	4020.51	314.167	7279.69	4000.81	9202.5	1285.29	6193.64	0.201613	13221.4	433.051	5569.4	3090.13	5653.79	2547.56	2455.56	1372.79	2295.59	1560	2996.23	229.487
PC(32:8)	232.051	326.667	8326.56	412.903	665	735.294	341.818	366.935	976.786	617.797	697.015	378.947	707.576	222.561	338.889	391.176	426.471	384.615	282.075	439.103
PC(34:0)	1.07874e+06	1939925	2.08871e+06	1.85586e+06	2.0425e+06	668670	2.28225e+06	826281	1.13104e+06	1.21293e+06	849975	1.07243e+06	862854	1.12604e+06	1.19212e+06	1.13059e+06	1.55674e+06	862364	1.57757e+06	645958
PC(34:0_6:0)	12276.9	355.833	13.2962	13.7252	1583.33	339.706	2757.27	270.968	775	703.39	1636.57	34627.6	1661.36	268.902	142.857	692.647	616.176	393.846	748.113	383.333
PC(34:1)	167304	1.19305e+06	534418	631694	494819	671461	961419	711360	855804	919597	872706	53203.9	885929	961796	933410	658448	1.18714e+06	672411	1.33433e+06	512207
PC(34:2)	19782.7	232196	27207.8	52467.7	63683.3	91470.6	19680.9	87026.6	59854.5	92864.4	23306.7	1465.13	23659.8	78123.8	135686	72411.8	103096	61880	132309	69654.5
PC(34:8)	4608.33	889.167	1895.31	10119.4	10804.2	2663.24	5131.82	12613.7	5675	4193.22	5283.58	511.842	5363.64	7532.32	3795.24	17528.7	1775	2136.92	1.41509	4173.08
PC(34:9)	4736.54	965.833	7926.56	6143.55	13034.2	5699.26	12537.3	9272.58	58976.8	7670.34	38650.7	3069.08	39236.4	6835.37	5153.17	7755.88	2969.85	7708.46	8845.28	19.9163
PC(36:0)	73042.3	10825	724280	425333	699234	157004	624818	185280	203257	189525	542940	65840.8	551167	123607	172207	140742	25976.5	133938	162942	111077
PC(36:0_6:0)	20.4167	26.5418	24.8829	25.6856	26.5418	1549.26	28.9547	824.194	1095.54	587.288	1405.22	12432.9	1426.52	466.463	673.81	645.588	23.4192	793.846	1450.94	2462.82
PC(36:1)	309259	535821	2.61975e+06	1.46737e+06	2.74272e+06	858262	2.30539e+06	1.00854e+06	999082	1.01134e+06	1.99023e+06	206614	2.02038e+06	728289	891889	744669	622786	728440	1.09654e+06	601358
PC(36:2)	37795.5	422630	64837.5	99796	99717.5	181520	82221.8	179786	222333	227409	114144	10127.6	115873	194389	201436	162908	343913	162151	287327	120015
PC(36:3)	183429	445139	43010.9	112331	116024	110493	95400	148625	241179	210351	77015.7	133468	78182.6	193340	201704	175151	412888	162320	270733	101206
PC(36:4)	12419.2	107692	15856.2	46028.2	22519.2	48979.4	10229.1	63891.9	50149.1	63594.1	6785.07	3321.71	6887.88	50786	61952.4	39151.5	100517	46247.7	85542.5	38242.3
PC(36:5)	2989.1	48228.3	2519.53	8378.23	2035.83	5271.32	2476.36	3233.06	7614.29	8518.64	1929.1	546.053	1958.33	23030.5	4888.1	8120.59	26020.6	6662.31	20720.8	4205.13
PC(36:7)	352.564	558.333	954.688	595.161	491.667	1277.21	970	1599.19	695.536	1006.78	482.09	128.947	489.394	462.805	1060.32	811.765	927.941	798.462	671.698	511.538
PC(38:0)	12498.1	2774.17	3907.03	12885.5	7846.67	1961.03	10803.6	8268.55	4056.25	5761.02	4344.03	82925	4409.85	9102.44	1600.79	3108.82	1271.32	2725.38	2558.49	6219.87
PC(38:1)	5612.18	1391.67	75030.5	27029.8	87847.5	33291.2	100742	16954.8	9423.21	13849.2	83785.1	7134.87	85054.5	9760.37	20058.7	12908.1	2368.38	11084.6	19491.5	11206.4
PC(38:2)	42881.4	82276.7	202701	137456	213367	92419.9	237380	90905.6	67381.2	62169.5	172310	14599.3	174921	56096.3	75219	63804.4	64167.6	58855.4	81405.7	51101.9
PC(38:3)	647426	263130	867983	1.02567e+06	1.17069e+06	163524	826842	229910	193675	187461	6808.96	362210	6912.12	208601	279510	303915	231785	209605	219267	111821
PC(38:4)	113481	273812	312951	328149	425345	169648	330048	272781	267906	406695	295143	20644.1	299614	516838	243453	300655	320450	202401	359789	261328
PC(38:5)	2.10385e+06	1.05302e+06	196088	794742	532604	130784	170557	143598	252303	305139	114720	22914.5	116458	3.08289e+06	195298	1.11076e+06	705894	208395	455036	145840
PC(38:6)	292028	459978	107529	204394	141714	90792.6	83584.5	112671	160583	296904	41639.6	23517.1	42270.5	514243	155867	464452	333226	111847	290795	101829
PC(38:9)	144.872	168.333	464.062	300.806	224.167	336.765	453.636	388.71	225.893	283.051	388.06	34.8684	393.939	228.659	596.825	301.471	136.029	380.769	263.208	186.538
PC(40:11)	94.2308	678.333	821.094	714.516	1331.67	127.206	265.455	167.742	1358.93	261.864	80.597	259.211	81.8182	476.22	348.413	946.324	467.647	699.231	365.094	416.667
PC(40:3)	35.7327	6501.67	8182.03	6583.06	7360.83	409.559	13770.9	797.581	3400	1742.37	4688.81	2243.42	4759.85	1156.1	565.873	1136.76	1480.15	1711.54	1032.08	2013.46
PC(40:4)	4278.85	5762.5	19557	9922.58	10745	4670.59	29891.8	4247.58	4684.82	5690.68	35911.9	3216.45	36456.1	929.268	2892.06	4809.56	1950	2108.46	2163.21	3169.23
PC(40:5)	19260.3	9029.17	53944.5	35793.5	75555.8	8468.38	65497.3	4283.06	12113.4	5577.12	66188.8	4350.66	67191.7	1881.1	1341.27	3632.35	7244.12	6782.31	4944.34	3062.18
PC(40:6)	851964	79997.5	551634	969859	819458	27007.4	490913	10996	25670.5	38333.9	63126.1	104895	64082.6	181174	20628.6	170263	53186.8	21293.8	30260.4	13660.9
PC(40:7)	3001.28	16677.5	6603.12	2861.29	21382.5	4640.44	12272.7	22373.4	2302.68	47552.5	3495.52	3378.29	3548.48	25292.1	10644.4	11605.9	12725.7	3728.46	12682.1	17136.5
PC(40:9)	3271.79	2683.33	5.7028	7645.97	6186.67	4570.59	6.63599	4240.32	8283.04	6.18609	3534.33	3897.37	3587.88	10018.9	857.143	10716.2	1486.03	6886.92	5195.28	3260.9
PC(42:1)	7499.36	2473.33	3213.28	18233.9	7446.67	324.265	1152.73	904.032	780.357	506.78	747.761	11194.1	759.091	1221.34	394.444	1502.21	803.676	893.846	1234.91	412.821
PC(42:11)	9754.49	2602.5	6032.03	14342.7	6083.33	2543.38	6975.45	6735.48	5583.93	12144.1	4765.67	3917.76	4837.88	1542.68	2198.41	6277.21	6617.65	2893.85	340.566	2612.18
PC(42:4)	9.01595	215	192.188	1956.45	1745	10.3418	1242.73	756.452	883.929	238.983	1526.12	6340.79	1549.24	914.634	1919.84	661.765	311.029	1723.08	405.66	291.026
PC(42:7)	1076.92	895	339.844	336.29	445.833	354.412	3616.36	457.258	558.929	927.966	3035.82	188.158	3081.82	494.512	314.286	113.235	466.176	21907.7	894.34	4689.74
PC(42:9)	1535.9	2612.5	3979.69	5936.29	4000.83	705.147	1899.09	673.387	1734.82	1305.93	3458.96	955.263	3511.36	1177.44	709.524	441.176	1962.5	667.692	1779.25	905.769
PC(44:0)	2034.62	4192.5	40285.9	34395.2	2808.33	1188.97	32843.6	863.71	1572.32	2030.51	6105.97	90754.6	6198.48	4243.9	4530.95	2160.29	34627.9	2110.77	8295.28	2056.41
PC(44:11)	1601.28	2666.67	1616.41	4011.29	2910.83	662.5	959.091	909.677	1333.93	1182.2	3627.61	1090.13	3682.58	808.537	1376.98	1386.03	1275	391.538	2099.06	658.974
PC(44:12)	4753.85	2874.17	3739.84	4382.26	10546.7	2523.53	4865.45	5956.45	2664.29	3841.53	3142.54	4765.79	3190.15	5217.68	4343.65	4497.79	4864.71	5774.62	4988.68	4019.87
PC(44:6)	1527.56	1172.5	1513.28	133.871	1894.17	861.765	1018.18	3.02419	324.107	350	329.851	1619.08	334.848	37.1951	439.683	758.088	308.088	815.385	659.434	291.026
PC(44:7)	1067.31	580.833	2085.16	1353.23	1833.33	2936.76	1283.64	3493.55	1492.86	1183.05	2076.87	748.026	2108.33	675.61	796.825	3627.94	739.706	1006.92	908.491	2018.59
PC(46:0)	795.513	297.5	267.969	204.032	238.333	36.7647	256.364	75.8065	103.571	4.24178	410.448	829.605	416.667	114.634	130.952	102.941	91.1765	122.308	66.0377	58.3333
PC(46:11)	2719.23	2.5393	1840.62	1437.1	3955	1848.53	3336.36	1454.03	595.536	2619.49	2188.06	1198.68	2221.21	345.732	834.921	1951.47	1258.82	1969.23	1682.08	657.051
PC(46:12)	0.869203	640.833	3604.69	1.09351	1.12996	3959.56	1.23269	1728.23	1452.68	1.14912	4202.99	1981.58	4266.67	0.826803	1.07616	5280.15	0.997027	1.04304	2441.51	4064.1
PC(46:2)	52720.5	12390	145481	229634	50678.3	733.088	22730.9	749.194	5866.96	867.797	7429.85	23569.7	7542.42	732.317	1120.63	3755.15	8366.91	2055.38	347.17	836.538
PC(46:3)	33875.6	1757.5	11343	9286.29	11176.7	288.971	8116.36	103.226	939.286	258.475	1808.96	9341.45	1836.36	294.512	441.27	1090.44	10436	887.692	288.679	144.231
PC(46:4)	25916.7	922.5	2216.41	7948.39	701.667	219.853	1094.55	162.097	348.214	255.085	220.896	2609.21	224.242	637.195	385.714	255.882	791.176	340.769	531.132	151.923
PC(46:5)	2763.46	517.5	1761.72	1330.65	1118.33	88.9706	160	168.548	784.821	1084.75	1411.19	540.132	1432.58	598.78	157.143	331.618	1802.94	398.462	150.943	262.821
PC(46:7)	139.103	569.167	143.75	283.065	122.5	79.4118	334.545	109.677	972.321	5755.93	764.179	78.2895	775.758	54.2683	62.6984	123.529	476.471	12136.2	172.642	469.872
PC(48:0)	536.538	4499.17	906.25	1065.32	1630	90.4412	3096.36	342.742	1166.96	1342.37	1794.78	1581.58	1821.97	1517.68	4979.37	645.588	686.765	919.231	17418.9	479.487
PC(48:1)	796.154	4010.83	3164.06	2192.74	5717.5	650.735	62540.9	87.0968	2600.89	3347.46	3761.19	17154.6	3818.18	2619.51	14030.2	922.059	11016.9	566.154	41710.4	778.846
PC(48:4)	27844.9	1378.33	19101.6	12217.7	11382.5	177.206	17287.3	182.258	772.321	461.017	1889.55	18913.8	1918.18	407.317	1397.62	502.206	10724.3	376.154	420.755	183.333
PC(48:6)	1108.97	1562.5	331.25	1104.84	720	202.941	773.636	196.774	381.25	1711.02	1112.69	444.737	1129.55	452.439	119.841	589.706	939.706	205.385	315.094	667.308
PC(50:0)	555.128	427.5	38.2812	264.516	505.833	137.5	475.455	1621.77	841.071	556.78	221.642	351.316	225	561.585	146.032	662.5	541.912	433.077	192.453	159.615
PC(50:5)	996.795	120	164.062	260.484	109.167	48.5294	118.182	99.1935	35.7143	126.271	161.94	556.579	164.394	17.6829	46.0317	47.0588	8.82353	166.154	141.509	58.3333
PC(52:9)	1414.74	129.167	309.375	420.161	341.667	168.382	420.909	125.806	41.0714	70.339	217.164	46.7105	220.455	173.171	234.921	375	239.706	33.8462	216.981	164.103
PC(54:1)	523.718	208.333	347.656	399.194	156.667	138.235	329.091	93.5484	209.821	23.7288	44.0299	158.553	44.697	111.585	93.6508	80.8824	94.8529	13.0769	45.283	191.667
PC(54:7)	1822.44	1984.17	2605.47	8163.71	2360	138.971	1179.09	100.806	633.036	266.949	1247.01	3.87075	1265.91	216.463	96.8254	281.618	1776.47	295.385	1259.43	54.4872
PC(56:11)	2121.15	577.5	1438.28	1051.61	390.833	184.559	377.273	191.129	190.179	57.6271	1076.87	1994.74	1093.18	182.927	480.159	375.735	127.206	444.615	230.189	122.436
PC(58:12)	874.359	920	369.531	425.806	609.167	109.559	1295.45	74.1935	281.25	35.5932	1402.24	682.237	1423.48	182.317	307.143	132.353	3.11335	183.846	620.755	70.5128
PC(6:0_14:1)	1787.82	1797.5	4983.59	3759.68	3187.5	1485.29	1548.18	1923.39	1580.36	2238.14	1980.6	2259.87	2010.61	1751.83	1857.14	1786.76	1975.74	1311.54	1678.3	1019.87
PC(6:0_16:1)	457.692	2955	832.812	13.9332	608.333	508.088	199.091	278.226	1376.79	622.034	1657.46	113.816	1682.58	318.293	350.794	476.471	1143.38	1480	1062.26	418.59
PC(6:0_16:2)	2204.49	1613.33	2923.44	3775	3812.5	1133.09	3435.45	2477.42	1801.79	3802.54	1837.31	1902.63	1865.15	1845.12	766.667	3921.32	862.5	833.846	783.019	1442.95
PC(6:0_16:4)	0.560897	376.667	2230.47	2733.87	1326.67	688.971	2690.91	409.677	468.75	2984.75	391.791	391.447	397.727	1721.34	955.556	1122.06	443.382	986.154	616.981	705.128
PC(6:0_18:1)	1554.49	1052.5	1009.38	200	345.833	163.235	231.818	1407.26	793.75	255.932	292.537	440.789	296.97	724.39	553.175	475	191.912	231.538	620.755	1117.31
PC(6:0_20:1)	4089.74	35.2568	3178.91	21277.4	4600.83	5693.38	2723.64	4608.06	7151.79	1289.83	11870.1	2623.03	12050	257.927	3478.57	3775	1252.94	5338.46	1466.98	1475
PC(6:0_20:2)	123.718	345	625	139.516	130.833	177.941	197.273	883.065	373.214	1943.22	132.09	146.711	134.091	748.171	253.968	524.265	197.059	136.923	215.094	957.692
PC(6:0_20:5)	819.872	550	4121.88	1571.77	3147.5	311.765	959.091	724.194	983.929	1369.49	562.687	2677.63	571.212	1593.9	895.238	1375.74	708.824	775.385	588.679	1704.49
PC(6:0_22:1)	3248.72	19638.3	1765.62	5776.61	394.167	12423.5	5219.09	395.968	3044.64	624.576	4081.34	359.868	4143.18	660.366	345.238	265.441	9541.18	4579.23	383.019	703.846
PC(6:0_22:2)	2190.38	1572.5	3082.03	958.065	1876.67	403.676	2356.36	995.161	2169.64	1082.2	1857.46	1962.5	1885.61	642.073	1094.44	1757.35	1136.76	408.462	656.604	578.846
PC(6:0_22:4)	1123.72	326.667	4030.47	2607.26	3303.33	753.676	3074.55	1583.06	255.357	2395.76	527.612	1147.37	535.606	704.878	887.302	677.941	463.235	635.385	879.245	1315.38
PC(6:0_22:6)	971.795	2452.5	2904.69	3674.19	2236.67	2075	1405.45	1212.9	2152.68	729.661	1471.64	1230.26	1493.94	1750.61	1194.44	2119.12	1377.21	1336.15	928.302	1412.18
PC(6:0_24:1)	362.179	67319.2	7512.5	906.452	9704.17	1800.74	11058.2	22025	33647.3	14389	30403	325	30863.6	13204.3	3153.17	7882.35	38943.4	17786.2	1866.98	17423.1
PC(6:0_24:2)	6497.44	597.5	9953.91	984.677	3081.67	555.882	4578.18	1191.94	1134.82	5824.58	758.209	7259.21	769.697	4095.12	672.222	1495.59	836.029	696.154	663.208	3912.18
PC(6:0_24:4)	542.949	1299.17	914.062	2487.1	246.667	1685.29	1149.09	720.161	1203.57	1753.39	177.612	282.237	180.303	1312.8	757.937	1061.76	2126.47	1462.31	1179.25	1569.87
PC(6:0_24:5)	230.128	329.167	719.531	2156.45	198.333	716.912	201.818	80.6452	519.643	673.729	494.03	319.079	501.515	395.122	415.873	665.441	370.588	473.846	644.34	303.205
PC(6:0_24:6)	2672.44	12.9845	6712.5	3022.58	2799.17	1209.56	2800	1968.55	1976.79	3193.22	2655.97	1007.89	2696.21	1502.44	1051.59	2238.24	1047.06	1451.54	147.17	941.026
PC(6:0_26:1)	428432	1.97961e+06	1.13628e+06	1.08004e+06	918735	2.39431e+06	991994	2.64553e+06	3.09274e+06	3.78461e+06	703040	33977	713692	2.40545e+06	2.28197e+06	2.48216e+06	3.71087e+06	2.12801e+06	3.51705e+06	1.81141e+06
PC(6:0_26:2)	10109.6	165798	24368.8	44241.9	38893.3	58385.3	14022.7	53023.4	67417	105858	11643.3	10567.8	11819.7	64441.5	89638.9	70691.9	110475	64130	144271	56367.9
PC(6:0_26:3)	2217.95	12172.5	103475	10966.9	4772.5	140102	90267.3	131140	56957.1	419624	8745.52	931.579	8878.03	129637	70558.7	121301	119063	129761	150125	106059
PC(6:0_26:6)	3923.72	2603.33	9018.75	9077.42	8325	3301.47	7470.91	4850.81	2795.54	2106.78	6529.1	1048.03	6628.03	10005.5	5358.73	2001.47	5036.03	1983.85	14913.2	923.077
PC(6:0_28:1)	587583	283879	4.84133e+06	1.91712e+06	2.57207e+06	1.64199e+06	4.70728e+06	1.59461e+06	1.96378e+06	1.47857e+06	3.09722e+06	310355	3144150	597217	1.805e+06	1.26117e+06	474590	1317790	744139	885126
PC(6:0_28:2)	227006	2.17196e+06	553246	719371	719431	794757	486773	782911	1.1969e+06	1.28659e+06	413116	47423.7	419376	1.45664e+06	1.39134e+06	1.29838e+06	2.27218e+06	907612	1.8119e+06	776005
PC(6:0_28:3)	95190.4	244588	312316	443201	271989	178155	716976	216941	222953	275564	331342	42959.2	336362	174602	162561	204352	192912	206662	252193	155341
PC(6:0_28:4)	42125	242836	159194	132656	161921	171660	125719	186527	288112	372477	100278	6687.5	101798	283748	197221	219272	450390	176147	386720	148885
PC(6:0_28:5)	3344.87	22755	5975.78	8190.32	2520	6916.18	7700	5081.45	5925	9466.95	4771.64	536.184	4843.94	1495.73	5566.67	3764.71	2305.88	1436.92	3346.23	3852.56
PC(6:0_30:1)	252315	74181.7	225276	821883	440647	320176	613144	736238	556854	108596	487758	2.25614e+06	495148	735757	247062	798149	209712	408626	225848	406383
PC(6:0_30:2)	265729	149025	1.51934e+06	1.03739e+06	1.43743e+06	385471	1.46773e+06	478426	586354	444468	1.48356e+06	146804	1.50604e+06	211960	508313	440876	135584	397276	254770	280687
PC(6:0_30:3)	94257.1	785393	338589	336306	347547	399748	382892	481219	546395	531105	260664	50055.9	264614	472302	534653	397175	403529	356100	792551	331165
PC(6:0_30:4)	4.28525e+06	4.26367e+06	1.55451e+07	1.13564e+07	1.18701e+07	4.15483e+06	1.34567e+07	4.65913e+06	6.12206e+06	6.2704e+06	3.25323e+06	4225675	3.30253e+06	6.59904e+06	6.18188e+06	7.10965e+06	6.83029e+06	4.51841e+06	7.16731e+06	3.52381e+06
PC(6:0_30:5)	709741	533260	326645	452330	391434	436694	279216	425611	493379	602510	259225	12610.5	263152	874862	661092	388247	448565	398343	965090	447786
PC(6:0_30:6)	110048	184461	42467.2	115897	26069.2	24594.9	9040	20370.2	48859.8	67954.2	6058.21	21792.1	6150	332691	64831.7	130521	143277	46799.2	116252	18295.5
PC(6:0_32:1)	26505.1	6297.5	2571.09	8097.58	11685	1708.09	1912.73	4911.29	22682.1	7445.76	2514.18	50412.5	2552.27	6253.05	3159.52	5084.56	3848.53	3569.23	471.698	5282.05
PC(6:0_32:2)	2144.23	815.833	52500	34708.9	46935.8	10774.3	40322.7	15146.8	8316.96	7115.25	44425.4	723.684	45098.5	4520.73	8269.84	10418.4	1560.29	9178.46	3157.55	3105.77
PC(6:0_32:3)	20576.3	3077.5	114298	114864	152658	4922.06	154031	9508.87	10991.1	8459.32	113863	9390.13	115588	1201.22	7608.73	11571.3	3783.09	7175.38	309.434	1517.31
PC(6:0_32:4)	1.32109e+06	560198	3.21465e+06	3.2577e+06	3.69153e+06	790527	2.49651e+06	841874	1.11637e+06	955603	1.56951e+06	2.69772e+06	1.59329e+06	1.37901e+06	1.05926e+06	1.05801e+06	654257	739427	782927	561931
PC(6:0_32:5)	307677	4.4416e+06	1.42417e+06	1.86911e+06	1.83717e+06	3.27546e+06	1.35779e+06	3.23873e+06	3.94401e+06	3.9396e+06	1.07778e+06	130568	1.09411e+06	2.70127e+06	3.35286e+06	3.00596e+06	5.14336e+06	2.56663e+06	5.04504e+06	2.13758e+06
PC(6:0_32:6)	291412	4.14458e+06	1.15723e+06	2.37911e+06	1.63483e+06	2.33279e+06	1153520	2.76096e+06	3.30129e+06	3.93116e+06	558216	149692	566674	2.66743e+06	3.71114e+06	2.01404e+06	3.98864e+06	2.28909e+06	4.90811e+06	2.12649e+06
PC(6:0_32:7)	4.30224e+06	2942335	2.08824e+06	4.15706e+06	3176140	267570	1.78097e+06	336645	552454	539728	292915	726890	297353	9.00856e+06	382637	3.78661e+06	1.2861e+06	395445	928802	269965
PC(6:0_34:1)	4705.77	1961.67	1037.5	3054.84	610	1432.35	2784.55	1643.55	549.107	2796.61	6494.03	10575	6592.42	765.244	699.206	4797.79	2454.41	2586.15	490.566	1750.64
PC(6:0_34:2)	2544.23	1605	2280.47	3659.68	835.833	624.265	1914.55	316.935	808.929	751.695	805.224	1924.34	817.424	629.878	534.921	1026.47	636.029	354.615	717.925	554.487
PC(6:0_34:5)	30653.8	60097.5	130459	122351	176012	152119	136082	169966	78299.1	163111	119409	12666.4	121218	80226.8	100773	71578.7	54161.8	97305.4	126972	106594
PC(6:0_34:6)	109211	376908	610567	612869	732377	287440	557200	285179	342425	382022	525396	43332.9	533356	176627	287356	262520	331599	235572	430937	219022
PC(6:0_34:7)	56016	262446	240251	262742	272498	140553	243717	167453	228968	228259	176469	14913.8	179142	180003	262567	156792	292202	177331	344011	148256
PC(6:0_34:8)	55153.2	723402	165829	204350	222645	210145	172665	241961	361673	379848	135779	19257.9	137836	344452	281506	278416	797953	248968	648924	197303
PC(6:0_34:9)	60787.2	307272	99685.2	211558	173894	105644	82830.9	105922	151338	258608	51065.7	9851.97	51839.4	245245	148994	125537	272421	99666.2	214294	97920.5
PC(6:0_36:10)	14572.4	61423.3	45214.8	30275	40577.5	13558.1	14642.7	28098.4	18787.5	25303.4	6890.3	10310.5	6994.7	105200	15736.5	24970.6	60971.3	15120.8	62819.8	22948.7
PC(6:0_36:3)	135215	5055	13475	70277.4	2746.67	413.971	2305.45	1003.23	411.607	286.441	333.582	49292.1	338.636	2541.46	1161.11	6455.15	2107.35	423.077	102.83	177.564
PC(6:0_36:6)	646.795	696.667	1505.47	658.871	937.5	1309.56	1304.55	3391.94	1775.89	1716.95	900.746	176.974	914.394	1500	451.587	598.529	445.588	1355.38	1426.42	1227.56
PC(6:0_36:7)	5561.54	15890	15868	14102.4	10852.5	2950.74	25954.5	2491.94	5290.18	4868.64	16673.1	4717.76	16925.8	1579.27	542.857	2119.12	3582.35	2510.77	1602.83	1446.79
PC(6:0_36:8)	2775	1104.17	7174.22	8020.16	12744.2	3788.24	7873.64	2873.39	726.786	4003.39	17147	930.921	17406.8	2407.32	495.238	1206.62	2112.5	3406.92	1638.68	2050.64
PC(6:0_36:9)	24357.1	33340	65441.4	40676.6	87087.5	27687.5	64875.5	20243.5	7734.82	35955.9	73275.4	2699.34	74385.6	13206.7	11280.2	25584.6	53200	12495.4	39050.9	20456.4
PC(6:0_38:10)	211.538	319.167	430.469	446.774	434.167	119.118	315.455	223.387	504.464	527.966	314.179	240.789	318.939	115.854	346.032	180.147	363.971	103.846	521.698	458.974
PC(6:0_38:3)	7.09438	140	13332.8	12871	4029.17	604.412	3411.82	477.419	1239.29	431.356	1528.36	3490.13	1551.52	393.293	615.873	453.676	1053.68	911.538	192.453	399.359
PC(6:0_6:0)	2314.1	809.167	1196.09	2063.71	2663.33	950	2837.27	2139.52	820.536	2626.27	856.716	3303.29	869.697	2096.34	423.016	2347.06	552.941	1075.38	1721.7	2367.31
PC(6:0_8:0)	17380.1	27101.7	24914.1	13768.5	11288.3	3733.82	19720	2909.68	11808.9	9685.59	18027.6	3801.97	18300.8	17108.5	589.683	2873.53	3800	17326.9	7882.08	5943.59
PC(60:12)	4.83035	3983.33	1551.56	527.419	533.333	813.971	1509.09	641.129	812.5	555.932	1939.55	1548.03	1968.94	834.146	59.5238	2106.62	1149.26	1291.54	1235.85	410.256
PC(60:2)	1628.85	295.833	173.438	287.903	366.667	96.3235	348.182	151.613	453.571	6.24256	128.358	559.211	130.303	161.585	382.54	272.059	64.7059	56.9231	83.9623	58.9744
PC(60:6)	1644.23	385	1358.59	2794.35	11.3171	249.265	3252.73	474.194	434.821	183.898	124.627	440.132	126.515	82.9268	319.841	642.647	358.088	180	143.396	292.949
PC(62:16)	1361.54	117.5	659.375	67.7419	633.333	27.2059	60	55.6452	89.2857	6.77966	688.06	270.395	698.485	151.22	0.674603	94.1176	195.588	123.846	136.792	33.3333
PC(62:9)	1201.28	559.167	3661.72	1943.55	725.833	307.353	2815.45	864.516	304.464	206.78	107.463	493.421	109.091	934.146	1493.65	0.753676	358.088	609.231	206.604	650.641
PC(66:18)	2.89593	350	1571.88	3.64327	3.76471	243.382	1405.45	316.129	633.036	446.61	2947.01	2.97214	2991.67	500.61	69.8413	173.529	1822.06	563.077	367.925	28.8462
PC(8:0_38:2)	1667.31	36688.3	2449.22	10449.2	6942.5	332.353	14880.9	518.548	1659.82	1606.78	29.5381	74625	29.9857	614.634	1650	1254.41	14344.1	973.846	2980.19	392.308
PC(8:0_38:4)	14040.4	2730.83	69223.4	85720.2	14553.3	349.265	2590.91	359.677	111.607	764.407	5079.1	1350.66	5156.06	525.61	681.746	1356.62	3293.38	925.385	483.019	496.154
PC(O-16:0)	226979	322638	108151	238981	188049	260954	292575	198544	191913	224219	263982	154524	267982	191180	13434.9	153226	226131	279744	195816	153810
PC(O-18:0)	353597	540818	108648	41252.4	188958	711896	317775	118149	183624	315797	300654	152937	305209	136129	2159.52	153135	174788	405585	83804.7	188255
PC(O-20:0)	38939.1	21736.7	2464.06	8669.35	13599.2	2205.15	29592.7	4866.94	1480.36	15309.3	14164.2	12577	14378.8	7709.15	1152.38	2665.44	2960.29	3363.85	1053.77	4269.87
PC(O-22:0)	433.333	1064.17	46.0938	1187.9	1200.83	662.5	1220	2190.32	226.786	2000	429.104	351.974	435.606	1601.22	536.508	1494.12	1129.41	636.154	1014.15	1526.28
PC(O-24:0)	1910.26	13953.3	708.594	780.645	1223.33	2001.47	1502.73	2235.48	1522.32	13086.4	1046.27	1193.42	1062.12	3047.56	2088.1	3064.71	2347.79	2286.15	4790.57	2561.54
PC(O-24:2)	17317.3	12600	1163.28	92279.8	39768.3	1091.91	1783.64	13314.5	2829.46	37400	4521.64	1033.55	4590.15	4465.85	396.032	5805.15	836.029	676.923	1389.62	781.41
PC(O-26:2)	1566.03	966.667	7072.66	2386.29	1636.67	63.9706	2807.27	3022.58	540.179	18141.5	4234.33	451.316	4298.48	920.732	42.0635	2372.06	21636	2143.85	144.34	2867.95
PC(O-28:0)	766.667	527.5	832.031	505.645	594.167	133.088	512.727	119.355	214.286	118.644	556.716	204.605	565.152	227.439	191.27	197.794	347.794	307.692	83.0189	90.3846
PC(O-28:1)	89375	58383.3	11224.2	62246	65902.5	24393.4	39952.7	10716.9	26389.3	25266.1	23373.1	41894.7	23727.3	26775	1209.52	16915.4	57980.1	9648.46	30708.5	19785.9
PC(O-28:2)	963.462	13279.2	946.094	788.71	870.833	73153.7	1241.82	1557.26	14569.6	1233.9	7931.34	315.789	8051.52	496.341	392.857	569.118	3709.56	7827.69	399.057	873.718
PC(O-28:3)	448.077	1360	3359.38	753.226	1637.5	158.824	1239.09	8836.29	3682.14	8458.47	1197.76	2525	1215.91	886.585	194.444	1461.03	1372.06	1096.92	1176.42	3709.62
PC(O-28:4)	1450.64	60.8333	885.156	769.355	800	233.824	1266.36	917.742	705.357	333.898	585.821	701.316	594.697	263.415	552.381	306.618	207.353	677.692	11379.2	792.949
PC(O-30:0)	1435.26	676.667	10168.8	3475.81	3074.17	5379.41	7274.55	3203.23	1613.39	5544.07	5821.64	776.316	5909.85	1425	2690.48	5571.32	889.706	3234.62	1265.09	2125
PC(O-30:1)	1916.67	104.195	13603.9	5863.71	5375.83	13569.9	13061.8	5309.68	6907.14	23030.5	4035.07	822.368	4096.21	2031.1	6606.35	10807.4	4218.38	5162.31	3274.53	5503.85
PC(O-30:2)	29280.1	18490.8	39076.6	17388.7	7345	4872.79	37266.4	21708.9	3197.32	28865.3	16938.8	30796.7	17195.5	23156.7	3893.65	53102.2	32683.8	5405.38	20288.7	22446.2
PC(O-30:3)	1393.59	1501.67	1185.94	1734.68	234.167	164.706	1560	217.742	744.643	294.068	1225.37	996.711	1243.94	265.244	481.746	684.559	1201.47	363.077	72.6415	112.179
PC(O-30:4)	573.077	320.833	1617.97	423.387	178.333	52.2059	385.455	36.2903	341.964	140.678	710.448	299.342	721.212	123.78	61.1111	272.059	182.353	144.615	167.925	8.33333
PC(O-30:7)	8063.46	5400.83	2492.19	3067.74	4373.33	2154.41	3884.55	1814.52	3059.82	3974.58	4223.13	1015.13	4287.12	2394.51	1382.54	3975.74	3888.24	3084.62	4877.36	1825.64
PC(O-32:0)	30522.4	5072.5	2450	11864.5	16189.2	10749.3	6832.73	20678.2	18967.9	9023.73	6286.57	169275	6381.82	28932.9	4484.92	10372.8	4744.85	7873.08	11201.9	14035.9
PC(O-32:1)	18857.1	3799.17	43105.5	38679	51018.3	182108	110684	163002	159321	155367	105601	58775	107202	32786.6	128221	131353	2344.85	155588	23098.1	93110.3
PC(O-32:2)	6867.95	3967.5	4726.56	10914.5	2850.83	2094.12	8401.82	3918.55	4691.07	4075.42	3196.27	596.711	3244.7	1492.68	2515.87	2977.21	1858.82	3424.62	2188.68	1250
PC(O-32:5)	5330.13	829.167	14510.2	1986.29	18036.7	581.618	4037.27	522.581	2182.14	1831.36	20670.9	5194.74	20984.1	2720.12	752.381	2394.12	186.029	597.692	318.868	832.692
PC(O-34:1)	20281.4	6048.33	4936.72	88248.4	10847.5	308296	14056.4	339011	86628.6	13134.7	14750	955342	14973.5	261733	32223.8	32117.6	8801.47	43694.6	16289.6	200715
PC(O-34:2)	1808.97	2211.67	126798	5470.16	43448.3	22524.3	158236	15212.1	32528.6	38900.8	123670	609.868	125544	6820.12	30769.8	17108.1	4836.03	14187.7	5194.34	18264.1
PC(O-34:6)	4347.44	801.667	3216.41	2705.65	4417.5	30.3312	3177.27	2622.58	2783.93	1145.76	7862.69	719.737	7981.82	295.122	1005.56	1752.21	525	1096.15	389.623	1070.51
PC(O-36:1)	2151.92	634.167	1742.97	4185.48	1886.67	1297.79	40.353	1163.71	1155.36	2611.02	3835.07	1425.66	3893.18	404.878	2204.76	591.912	326.471	1656.15	450	1137.18
PC(O-36:2)	4257.05	6753.33	12030.5	7496.77	1955	4552.94	11425.5	14397.6	3308.04	2189.83	3613.43	34966.4	3668.18	11164	3055.56	6027.94	3326.47	3940.77	6543.4	6278.21
PC(O-36:6)	1297.44	2434.17	45.1799	463.71	2784.17	42.5223	1663.64	46.6374	4409.82	49.0088	2605.97	486.184	2645.45	35.2624	45.8971	42.5223	1133.09	2690.77	3266.04	3278.21
PC(O-38:7)	2418.59	22848.3	3985.16	2971.77	9235.83	3286.76	4240	8346.77	19438.4	4914.41	4860.45	4208.55	4934.09	8029.88	10269	2780.88	12913.2	7596.92	3169.81	4417.31
PC(O-40:11)	1323.72	10237.5	3947.66	1663.71	1046.67	2433.82	15177.3	7873.39	2110.71	58.6965	3679.1	3334.21	3734.85	15151.8	54.9697	7213.24	1236.03	2498.46	3108.49	3954.49
PC(O-40:5)	18032.1	907.5	1374.22	1407.26	4075.83	27.6616	2690	604.839	875.893	795.763	1632.84	813.816	1657.58	1328.66	1490.48	970.588	858.088	1181.54	955.66	241.026
PC(O-40:9)	10339.1	14275	27882.8	34859.7	122832	76991.2	140727	4266.94	13483.9	120020	86404.5	12825.7	87713.6	54072	3553.17	26446.3	60777.9	26590	45975.5	29464.1
PC(O-42:1)	1015.38	3.4375	298.438	769.355	88.3333	935.294	993.636	158.065	201.786	1185.59	1017.16	440.132	1032.58	384.756	406.349	691.912	1753.68	613.846	427.358	889.103
PC(O-42:10)	4.71938	2452.5	11466.4	13270.2	3700	2503.68	9056.36	5486.29	6114.29	10623.7	1551.49	4.84357	1575	1020.12	2699.21	8264.71	5.4134	6445.38	322.642	4113.46
PC(O-42:4)	12.6683	1069.17	15.4395	15.9375	1875.83	210.294	1355.45	441.935	524.107	425.424	500.746	4350.66	508.333	135.366	504.762	600	145.588	511.538	951.887	216.667
PC(O-42:6)	5694.23	244.167	343.75	1057.26	2528.33	458.824	1431.82	2046.77	1171.43	168.644	1194.03	1431.58	1212.12	1167.68	1011.11	1005.15	491.176	770.769	3893.4	1912.82
PC(O-42:9)	2144.87	1719.17	1060.94	2513.71	3379.17	755.147	3638.18	756.452	2009.82	1679.66	2454.48	2901.32	2491.67	1090.85	350	1406.62	2119.12	643.077	1706.6	669.231
PC(O-44:0)	1118.59	1015	1173.44	1270.16	1768.33	495.588	749.091	924.194	408.036	4.30614	738.06	766.447	749.242	587.805	280.159	363.235	530.147	189.231	446.226	635.897
PC(O-44:10)	1441.03	1163.33	1299.22	1596.77	1671.67	176.471	405.455	757.258	962.5	707.627	1304.48	694.079	1324.24	268.902	559.524	749.265	1979.41	733.077	423.585	226.282
PC(O-44:4)	1173.08	1583.33	850	2966.94	1847.5	458.824	9.29264	934.677	1801.79	872.034	1641.04	6.72494	1665.91	1225.61	356.349	496.324	2761.76	1112.31	329.245	390.385
PC(O-46:0)	1490.38	2076.67	1268.75	1569.35	1586.67	355.147	4405.45	283.065	499.107	271.186	2871.64	6432.24	2915.15	233.537	545.238	372.059	811.029	425.385	1402.83	207.692
PC(O-46:12)	6.8378	8.88914	8.33357	3064.52	1913.33	2552.94	2942.73	1305.65	1670.54	850.847	2175.37	1608.55	2208.33	685.366	84.9206	367.647	1197.06	2820	1192.45	923.077
PC(O-46:5)	7991.03	3399.17	5314.84	13144.4	18482.5	4327.94	34867.3	4745.16	3261.61	9409.32	6514.18	16.9219	6612.88	6045.73	754.762	6536.03	1988.97	1584.62	2955.66	3913.46
PC(O-48:2)	846.154	1128.33	539.062	1325.81	655.833	556.618	197.273	262.097	861.607	727.119	327.612	724.342	332.576	259.756	285.714	992.647	391.176	449.231	510.377	355.128
PC(O-50:11)	314.744	670	317.188	129.032	473.333	135.294	187.273	150	126.786	264.407	326.119	359.211	331.061	90.2439	100	159.559	115.441	108.462	166.981	70.5128
PC(O-50:6)	283.974	270	467.188	353.226	584.167	185.294	413.636	79.8387	288.393	320.339	429.104	519.079	435.606	4.91332	233.333	150	376.471	243.846	282.075	51.9231
PC(O-50:9)	1562.18	14.1717	558.594	868.548	1615.83	125	795.455	325.806	708.929	186.441	1436.57	11.1882	1458.33	254.878	761.905	467.647	1377.21	135.385	2110.38	205.128
PC(O-52:11)	1561.54	65	544.531	1284.68	1695	45.5882	684.545	68.5484	184.821	98.3051	513.433	613.158	521.212	49.3902	123.81	38.2353	105.147	190.769	75.4717	22.4359
PC(O-54:12)	2962.18	2937.5	1155.47	2034.68	2330	47.0588	2918.18	201.613	249.107	228.814	2441.04	7001.97	2478.03	396.951	1195.24	168.382	2152.21	173.846	1418.87	109.615
PC(O-54:14)	6616.03	851.667	3718.75	3912.1	4560.83	4.36725	828.182	95.9677	588.393	139.831	1421.64	1179.61	1443.18	103.659	450.794	43.3824	729.412	113.077	5.60326	48.7179
PC(O-54:8)	982.692	68.3333	175	533.065	174.167	108.088	163.636	189.516	232.143	87.2881	152.239	363.816	154.545	119.512	105.556	116.912	235.294	40.7692	107.547	98.7179
PE(12:0)	1294.87	2935	862.5	1575.81	969.167	1610.29	1415.45	1752.42	1606.25	2137.29	1680.6	895.395	1706.06	318.293	371.429	777.941	927.941	653.077	616.038	466.667
PE(14:0)	3138.46	2090.83	699.219	1574.19	2143.33	789.706	1470	686.29	691.071	1306.78	1696.27	3500.66	1721.97	798.171	534.127	873.529	1095.59	1314.62	662.264	670.513
PE(16:4_22:6)	1281.41	1950.83	5745.31	335.484	951.667	2019.85	1400.91	3335.48	3200	559.322	14.6157	12.8849	14.8371	11.9421	15.5436	1702.94	3416.91	5896.92	18.4764	3800.64
PE(16:4_26:7)	543.59	24541.7	228.906	798.387	2890.83	22033.1	796.364	44985.5	13588.4	11254.2	2464.18	136.184	2501.52	20255.5	15670.6	7183.82	4745.59	28921.5	26798.1	23667.9
PE(16:4_36:10)	397.436	1096.67	104.688	229.032	275.833	255.147	1093.64	433.871	458.929	1713.56	134.328	192.763	136.364	570.732	322.222	611.765	166.912	141.538	154.717	683.974
PE(18:5_18:5)	6042.95	7258.33	6235.94	3995.16	3732.5	3081.62	5654.55	5630.65	3575	9633.05	4123.88	2672.37	4186.36	3895.73	1630.16	3800	10160.3	2888.46	11384.9	3267.95
PE(18:5_22:6)	2213.46	162.906	46706.2	28500.8	38380	41274.3	26448.2	76327.4	43511.6	165.667	13970.1	1286.18	14181.8	14068.9	68806.3	86544.9	12022.1	27181.5	58227.4	125.312
PE(18:5_26:7)	383358	9.67352	210045	355524	236416	6340.44	348493	3424.19	3725.89	61435.6	1125.37	492622	1142.42	59775.6	14178.6	72611	8.53546	9888.46	7059.43	10587.8
PE(22:3)	5874.36	3076.67	8708.59	4350	7863.33	2230.88	7151.82	3395.97	3330.36	5458.47	1814.93	3076.32	1842.42	2960.37	471.429	2844.85	2735.29	2004.62	2597.17	4383.97
PE(22:4)	8970.51	3184.17	2514.84	1370.16	16085	4103.68	11859.1	934.677	6000	12896.6	2357.46	13334.2	2393.18	5745.12	461.111	3295.59	3098.53	3772.31	1792.45	4619.23
PE(22:6_22:6)	454501	711994	1.733e+06	1.0445e+06	1.47583e+06	1.34167e+06	1.36813e+06	2.17136e+06	2.0511e+06	1.551e+06	1.41991e+06	727487	1.44143e+06	2.5434e+06	1.03996e+07	1.39291e+06	1.13075e+06	1.93595e+06	6.33335e+06	2.15719e+06
PE(22:6_36:10)	495.513	645.833	192.188	416.129	600	622.794	695.455	347.581	405.357	285.593	596.269	193.421	605.303	157.927	0.863095	527.206	104.412	383.846	133.962	137.179
PE(22:6_38:10)	7980.13	753.333	803.906	246.774	942.5	241.176	296.364	2.54348	317.857	27.1186	1473.13	957.895	1495.45	216.463	103.175	244.853	402.941	154.615	2.97539	166.026
PE(24:5)	1119.23	1440.83	4024.22	5390.32	7107.5	850.735	5513.64	3344.35	1491.07	3629.66	1255.22	1117.76	1274.24	3102.44	496.032	470.588	0.652574	3021.54	1647.17	3178.85
PE(25:1;O)	126139	6678.21	933706	87707.2	294536	126951	981187	449743	34610.2	1.14055e+06	48310	393780	49042	583180	122864	508534	51.1291	130417	1313.56	383915
PE(25:1;O)	1.32583e+06	1.2844e+06	2.22148e+06	1.90908e+06	1.81339e+06	1.3764e+06	1.69265e+06	1.373e+06	1.67973e+06	1.43939e+06	1.57832e+06	1.61664e+06	1.60223e+06	1.17722e+06	1.71091e+06	1.2491e+06	1.03916e+06	1.74135e+06	1.506e+06	1.16771e+06
PE(28:6)	2459.62	2824.17	1543.75	1843.55	1970.83	213.235	3109.09	935.484	600	960.169	1658.96	1932.89	1684.09	893.293	715.873	1797.79	2027.94	692.308	1002.83	1430.13
PE(28:6_38:10)	329.487	518.333	216.406	0.78629	706.667	388.235	1091.82	302.419	370.536	1526.27	350	178.947	355.303	522.561	100.794	0.716912	224.265	693.077	0.919811	146.154
PE(29:3;O2)	13935.9	0	41963	52298.3	59759.6	101246	25009	122012	43204.6	54861.3	49821.7	7579.29	50576.5	86650.6	0	60763.5	7901.28	124510	15561	140386
PE(30:6)	955.128	535	11629.7	2336.29	4668.33	13161.8	7183.64	3095.97	9353.57	3788.98	1697.76	1876.32	1723.48	5230.49	2643.65	3392.65	1641.18	5139.23	2306.6	14359.6
PE(32:7)	5167.95	4349.17	3700	3514.52	9651.67	4768.38	12585.5	6247.58	3567.86	6253.39	7428.36	4563.16	7540.91	3778.66	1024.6	3401.47	3960.29	1068.46	4777.36	1563.46
PE(32:8)	6003.21	1074.17	4109.38	3025	3537.5	985.294	5356.36	3901.61	1422.32	13266.9	1247.76	2073.03	1266.67	3026.22	1596.03	1900.74	991.912	1191.54	2682.08	17818.6
PE(36:10)	126.923	107.5	189.844	269.355	136.667	104.412	227.273	55.6452	214.286	125.424	97.0149	48.0263	98.4848	60.3659	99.2063	123.529	46.3235	110.769	100.943	62.8205
PE(38:10)	4529.49	3335.83	272.656	3753.23	1800.83	1652.21	2810	2291.94	3433.93	3881.36	1088.81	2438.82	1105.3	2133.54	1821.43	5533.09	3525.74	1180	4252.83	3475
PE(42:11)	910.256	5202.5	1568.75	1828.23	3031.67	3102.21	2415.45	4796.77	4793.75	5951.69	4664.18	326.974	4734.85	3558.54	7284.13	1957.35	1491.18	5113.85	8616.98	2648.72
PE(46:12)	3185.9	1001.67	984.375	2160.48	1500.83	895.588	867.273	135.484	329.464	327.966	1561.94	3.98471	1585.61	199.39	176.19	538.971	877.206	679.231	297.17	460.897
PE(50:14)	4176.92	597.5	2821.88	4558.87	3281.67	228.676	1374.55	2333.06	1245.54	2074.58	1039.55	698.684	1055.3	1985.37	2128.57	2569.12	288.235	552.308	122.642	4.41635
PE(6:0_14:1)	2989.74	2459.17	3228.12	7558.06	4165	3224.26	3746.36	2635.48	2886.61	3112.71	2609.7	3075	2649.24	3272.56	1299.21	2546.32	2052.21	2147.69	1503.77	2742.95
PE(6:0_16:2)	2626.28	717.5	8271.88	5276.61	3220.83	3281.62	4120.91	2313.71	1207.14	2744.07	1100	1536.18	1116.67	5998.17	865.873	1222.79	1005.15	1190.77	623.585	1196.15
PE(6:0_16:3)	5092.31	919.167	2539.84	2065.32	3234.17	717.647	1985.45	1662.1	1039.29	1281.36	852.239	5092.11	865.152	2315.85	1194.44	1291.91	1134.56	799.231	805.66	1428.21
PE(6:0_20:5)	6234.62	5076.67	12293	8291.13	7550.83	31029.4	6768.18	2695.97	6763.39	7704.24	3924.63	2242.76	3984.09	7300.61	5670.63	7109.56	18846.3	3629.23	5278.3	2405.77
PE(6:0_22:6)	3216.03	5810	16883.6	6099.19	7245	2441.18	10184.5	2508.87	4853.57	6390.68	3697.01	4419.74	3753.03	3613.41	1730.95	4958.82	3570.59	2096.92	2751.89	1325.64
PE(6:0_6:0)	3129.49	10021.7	5485.94	3976.61	5973.33	8458.82	7675.45	7843.55	12069.6	4537.29	7694.78	2721.71	7811.36	6651.83	811.111	7780.15	7497.06	8679.23	8137.74	5345.51
PE(6:0_8:0)	2841.67	1400.83	1495.31	1591.13	771.667	443.382	2252.73	590.323	883.036	1061.86	2498.51	2827.63	2536.36	534.756	610.317	691.912	1086.76	504.615	707.547	546.154
PE(62:16)	1320.51	232.5	472.656	402.419	479.167	55.8824	331.818	21.7742	76.7857	25.4237	723.134	13.1579	734.091	47.561	107.143	53.6765	220.588	53.0769	168.868	50.641
PE(66:13)	92.3077	105	857.812	289.516	764.167	1000	1610	827.419	248.214	1717.8	264.925	259.211	268.939	600.61	415.873	459.559	187.5	112.308	148.113	207.692
PE(68:14)	84.6154	81.6667	1175	378.226	631.667	569.853	226.364	645.161	563.393	1607.63	272.388	469.737	276.515	1088.41	517.46	779.412	197.059	186.923	0.683962	865.385
PE(68:15)	114.744	531.667	525.781	186.29	297.5	138.235	575.455	127.419	226.786	516.102	374.627	148.684	380.303	165.244	288.095	247.059	243.382	28.4615	287.736	208.974
PE(68:18)	735.897	429.167	565.625	939.516	675.833	433.088	1545.45	402.419	271.429	16.0633	166.418	160.526	168.939	711.585	150.794	754.412	427.941	263.077	347.17	183.333
PE(68:19)	1216.03	141.667	974.219	1068.55	826.667	554.412	760.909	86.2903	406.25	424.576	126.866	467.105	128.788	1487.8	1284.13	391.912	448.529	441.538	398.113	141.667
PE(dO-38:8)	3582.59	20418.3	33203.6	30067	30335.6	103558	64231.5	114156	80322.4	82601.5	39841.1	19158.9	40444.8	67273.8	116592	58003.1	29079.7	63792.4	82820.9	72637.8
PE(O-16:0/17:2)	5711.07	0	0	21641.3	35007.1	1857.44	52418.6	2224.02	0	24624.8	0	0	0	9241.78	0	5970.76	0	0	0	5479
PE(O-40:8)	5569	90087.1	67909.6	93448.6	121784	157196	153086	369284	275118	343522	107618	67212	109249	162933	1.38163e+06	192249	204571	187998	378297	178769
PE(O-8:0_10:0)	76038.5	883807	72515.6	261272	196412	433554	138133	136425	275706	798496	518531	120730	526388	78213.4	1737.3	77529.4	500948	167866	146142	157299
PE(O-8:0_16:2)	1339.1	1320.83	2341.41	1504.03	590.833	1339.71	1691.82	390.323	804.464	1549.15	1053.73	837.5	1069.7	816.463	507.937	1794.85	754.412	936.923	878.302	694.231
PE(O-8:0_16:4)	737.821	1478.33	254.688	525	771.667	916.176	1100.91	1243.55	947.321	1651.69	1371.64	269.079	1392.42	770.122	419.841	797.794	1090.44	699.231	1046.23	575.641
PE(O-8:0_18:5)	1207.05	2115	1363.28	1791.13	669.167	582.353	736.364	1322.58	1244.64	4586.44	1441.79	624.342	1463.64	667.683	433.333	863.235	1438.24	976.154	777.358	917.949
PE(O-8:0_20:5)	2717.31	1343.33	1375	2815.32	1382.5	916.176	4569.09	2192.74	758.036	2602.54	1462.69	1297.37	1484.85	2143.9	617.46	1016.91	620.588	842.308	1383.96	1457.69
PE(O-8:0_22:6)	328.846	1173.33	583.594	2341.94	1650	935.294	780.909	1379.03	251.786	2321.19	2292.54	647.368	2327.27	1732.32	751.587	382.353	683.088	1660.77	998.113	571.795
PE(O-8:0_24:6)	3727.56	1789.17	7383.59	4812.1	3884.17	1761.03	5919.09	1808.87	2507.14	5721.19	2991.04	1553.29	3036.36	2633.54	2162.7	4400.74	1953.68	2208.46	2673.58	1806.41
PE(O-8:0_8:0)	242010	729210	110741	151010	351323	305812	342479	96477.4	194250	415900	368619	152342	374204	170310	916.667	234871	68769.1	271817	29817.9	209647
PE(P-16:0/18:4)	1.3011e+07	2.11883e+07	3.88888e+06	6.8404e+07	3.01617e+07	6.5519e+06	4.03433e+06	3.90977e+07	1.4344e+07	6.42372e+07	1.00637e+07	1.95382e+06	1.02162e+07	7.67166e+06	6.2295e+06	1.16653e+07	3.08577e+06	4.77625e+06	6.07412e+06	4.86683e+06
PE(P-16:3_26:7)	4293.59	5864.17	5775.78	3156.45	5483.33	8439.71	164.782	10827.4	8766.07	9383.05	135.269	119.25	137.318	26312.8	12576.2	9654.41	41575.7	12636.9	20891.5	10184
PE(P-18:4_18:5)	2910.9	3597.5	5374.22	2733.87	3703.33	2736.03	12815.5	4168.55	4453.57	5603.39	1849.25	2906.58	1877.27	2891.46	1925.4	2815.44	4806.62	3058.46	4066.98	1911.54
PE(P-18:4_26:7)	1027.56	3062.5	1442.97	4675	705	1134.56	1080.91	914.516	1124.11	2760.17	2667.16	326.316	2707.58	695.732	1515.87	1258.09	2298.53	1757.69	2028.3	807.051
PE(P-20:0/21:0)	1059.56	0	952.255	4815.1	0	10382.7	159.317	20580.2	43704	25704.3	3368.87	2925.67	3419.91	1481.08	62661.2	32407.9	1957.68	46814	2063.38	80944.3
PE(P-26:5_28:7)	4691.03	1445.83	6004.69	4411.29	965	1532.35	210	725.806	58.0357	903.39	3852.24	6049.34	3910.61	801.22	108.73	1621.32	673.529	426.154	596.226	409.615
PE(P-28:1_28:7)	1773.72	293.333	6010.16	2649.19	248.333	166.176	1760	54.8387	311.607	175.424	1470.15	753.289	1492.42	145.732	269.841	113.235	588.235	181.538	50.9434	123.718
PE(P-28:3_28:7)	3532.69	1286.67	1885.94	2445.97	1887.5	250	280.909	268.548	82.1429	112.712	1340.3	1690.79	1360.61	596.951	801.587	691.912	880.147	235.385	110.377	204.487
PG(30:4;O2)	3.18301e+06	3.52667e+06	4.72528e+06	5.18217e+06	6.30445e+06	5.87579e+06	8.56931e+06	5.77822e+06	7.80261e+06	5.32254e+06	4.78147e+06	3.87483e+06	4.85392e+06	6.29216e+06	340614	7.12548e+06	4.56631e+06	4.57318e+06	1.03871e+07	6.29034e+06
PG(O-29:1)	1.64831e+06	486067	721497	606899	396017	165557	477456	155683	153538	263482	693338	542764	703843	206128	47074.6	419287	159963	191631	163957	177761
PGE1-EA	666424	971228	511771	1.411e+06	456775	277067	994142	402023	545955	1.17408e+06	476251	219419	483467	292774	0	100076	252527	193582	23555.4	48899.8
PI(12:0)	1787.18	1127.5	806.25	1490.32	2271.67	768.382	2141.82	843.548	729.464	1826.27	517.91	1833.55	525.758	776.22	914.286	1502.21	1049.26	603.846	859.434	1510.26
PI(16:0)	3364.74	4540	4817.19	3866.13	2900	1652.94	10177.3	3891.94	2716.07	5744.92	3905.97	2761.84	3965.15	4269.51	562.698	2258.82	2002.94	3933.08	1979.25	4247.44
PI(20:1)	781.41	763.333	689.062	898.387	536.667	294.853	431.818	587.903	2018.75	617.797	1346.27	894.079	1366.67	157.927	261.111	403.676	400.735	710.769	2858.49	1282.05
PI(22:0)	137.179	97.5	731.25	664.516	1318.33	763.235	816.364	904.839	1222.32	118.644	1652.24	125	1677.27	66.4634	1175.4	727.941	111.765	1226.15	113.208	653.846
PI(22:4)	1340.38	1990.83	1032.03	1908.06	1558.33	459.559	1774.55	1329.84	237.5	2557.63	1382.84	1260.53	1403.79	1442.68	278.571	2475.74	734.559	602.308	1300.94	1320.51
PI(24:0)	1721.79	682.5	989.062	1078.23	532.5	205.147	482.727	153.226	232.143	25.4237	1710.45	1889.47	1736.36	431.707	97.619	80.1471	255.147	144.615	284.906	121.795
PI(24:1)	35139.7	49157.5	24320.3	35560.5	39285	25093.4	27067.3	5142.74	11542.9	11090.7	12962.7	7414.47	13159.1	13698.2	1051.59	11658.8	18625	7810.77	9087.74	22205.1
PI(24:5)	350.641	728.333	662.5	245.161	1048.33	358.824	420.909	2763.71	1483.93	1348.31	1002.24	765.132	1017.42	249.39	173.81	149.265	835.294	370	1053.77	1941.03
PI(26:0)	1376.28	768.333	2887.5	3563.71	3674.17	571.324	2430.91	16606.5	16810.7	183724	11752.2	1425	11930.3	1106.71	1911.9	1027.94	1244.85	2313.08	33334	10335.3
PI(26:1)	3363.46	296.667	3269.53	3846.77	7722.5	1390.44	4477.27	2181.45	2174.11	5083.05	3992.54	4184.21	4053.03	2523.78	368.254	7388.24	4057.35	1640	2477.36	1388.46
PI(26:4)	1797.44	1670	918.75	2953.23	3297.5	879.412	1807.27	2110.48	4338.39	781.356	2297.76	937.5	2332.58	3015.24	1200	2887.5	1450.74	1545.38	7340.57	1807.05
PI(28:0)	1905.13	1234.17	3417.97	5950.81	4000.83	1453.68	1028.18	16533.9	4242.86	105850	30858.2	4407.89	31325.8	1657.32	2842.86	994.118	1470.59	2000	13292.5	36942.3
PI(28:1)	4342.31	4368.33	7330.47	8144.35	4944.17	4124.26	4760.91	4396.77	5973.21	12226.3	3018.66	3167.11	3064.39	3397.56	1132.54	3758.82	1796.32	2623.85	2734.91	2871.79
PI(28:2)	608.974	1000.83	594.531	1414.52	1600.83	283.088	440.909	329.032	705.357	873.729	1194.03	1130.26	1212.12	214.634	701.587	595.588	869.118	619.231	380.189	380.128
PI(28:3)	2151.28	1011.67	1569.53	2456.45	3021.67	221.324	1079.09	838.71	1070.54	224.576	4049.25	3391.45	4110.61	317.683	117.46	404.412	1677.21	659.231	398.113	242.308
PI(30:0)	14769.2	1.06937	1.00254	17916.9	12499.2	1106.62	10790.9	7475.81	1.14576	1.0875	3154.48	3880.92	3202.27	81048.2	3143.65	45358.1	0.943563	0.987112	1.21061	0.822593
PI(30:1)	4699.36	4340.83	2338.28	2465.32	3286.67	2542.65	9592.73	3008.06	2695.54	10749.2	4647.01	3474.34	4717.42	4817.07	2175.4	2409.56	1911.76	1052.31	4796.23	3477.56
PI(30:4)	1178.85	434.167	496.875	2333.06	1127.5	433.824	750.909	991.129	1178.57	560.169	1653.73	361.184	1678.79	158.537	385.714	587.5	372.794	481.538	1015.09	753.846
PI(30:5)	875.641	334.167	611.719	1175	1079.17	787.5	793.636	691.129	1193.75	332.203	926.866	957.237	940.909	610.976	967.46	633.088	166.912	1086.92	720.755	1140.38
PI(32:0)	7023.08	2318.33	3291.41	2118.55	10610	4652.21	1070.91	9012.9	5434.82	4081.36	7621.64	3682.89	7737.12	4379.88	6223.81	9402.94	7628.68	7644.62	2705.66	8752.56
PI(32:2)	5400	1575	7742.19	2639.52	3809.17	3187.5	4730.91	271.774	4495.54	3616.1	2019.4	28866.4	2050	70623.2	2473.81	23459.6	4850.74	3807.69	1177.36	3550.64
PI(32:4)	416.667	242.5	477.344	155.645	664.167	418.382	390	991.935	638.393	616.949	633.582	131.579	643.182	357.317	419.048	230.882	523.529	381.538	709.434	358.333
PI(32:5)	3817.95	3303.33	3848.44	4771.77	4117.5	2772.06	4901.82	4076.61	5700	2346.61	2000	4317.76	2030.3	3235.98	1949.21	2436.03	1616.91	1904.62	9581.13	5457.05
PI(32:6)	2321.79	1591.67	4863.28	82.2581	3725.83	908.088	6360	1856.45	1278.57	3628.81	2252.99	4159.87	2287.12	2423.78	500	3347.06	2912.5	1984.62	852.83	3348.08
PI(32:7)	78.8462	55	17.1875	46.7742	20	8.08824	42.7273	140.323	55.3571	76.2712	58.209	11.1842	59.0909	89.6341	87.3016	41.1765	36.7647	37.6923	45.283	64.1026
PI(32:8)	926.923	164.167	401.562	351.613	470.833	242.647	354.545	173.387	375.893	268.644	476.119	357.237	483.333	53.6585	238.889	114.706	239.706	113.846	196.226	267.949
PI(34:0)	1687.18	1104.17	3135.94	2893.55	4570.83	2931.62	8114.55	4904.03	1156.25	5750	3159.7	3897.37	3207.58	3459.15	4819.84	2275	3087.5	1694.62	2424.53	5328.85
PI(34:1)	3567.31	14411.7	6288.28	10146.8	8405.83	12473.5	7742.73	14040.3	12407.1	19290.7	11572.4	7292.11	11747.7	3225.61	5342.06	4997.79	6784.56	7677.69	7337.74	3081.41
PI(34:5)	3460.9	1352.5	6321.09	1935.48	4359.17	1995.59	4831.82	10354.8	1907.14	2434.75	1531.34	8416.45	1554.55	4447.56	2111.9	2861.03	1550.74	2243.85	3151.89	3603.21
PI(34:7)	226.923	359.167	210.938	367.742	476.667	179.412	458.182	442.742	521.429	300.847	294.776	261.184	299.242	377.439	260.317	524.265	104.412	298.462	316.038	251.923
PI(36:0)	1751.28	1265.83	1714.06	3966.94	7561.67	556.618	1529.09	3060.48	1851.79	427.966	1838.06	159.211	1865.91	404.878	2289.68	3231.62	616.176	1546.15	2113.21	1610.9
PI(36:1)	3085.9	1762.5	28221.1	20011.3	28207.5	20430.9	92572.7	52533.1	11153.6	36971.2	21734.3	19250.7	22063.6	22142.1	9017.46	20436.8	4945.59	13220	7507.55	11384.6
PI(36:2)	28148.7	4594.17	12535.2	13442.7	13133.3	5208.09	11173.6	3651.61	9782.14	18138.1	4365.67	11278.9	4431.82	18876.2	9230.95	4217.65	8555.88	5616.92	560.377	5391.03
PI(36:3)	7227.56	7503.33	9310.16	14929	10773.3	5741.91	5390	5954.84	5191.07	4455.93	6321.64	9980.26	6417.42	3503.66	11764.3	3343.38	4216.91	2919.23	2096.23	2010.9
PI(36:4)	4212.18	2975	12788.3	9901.61	18076.7	3247.79	5940.91	4160.48	4618.75	8504.24	3747.01	6551.97	3803.79	4287.8	4929.37	4838.24	5419.85	2952.31	2851.89	2225.64
PI(36:8)	1809.62	975.833	3337.5	5512.1	3230	1607.35	3153.64	2712.1	568.75	2666.95	485.075	2658.55	492.424	1638.41	580.952	894.853	2033.82	2065.38	1401.89	1323.08
PI(36:9)	1457.05	1080	3229.69	2083.06	1623.33	693.382	2041.82	1975	1234.82	1385.59	1429.85	3080.26	1451.52	1768.29	1228.57	2795.59	1821.32	928.462	781.132	1585.26
PI(38:10)	5216.03	1951.67	3846.09	3480.65	8.83996	2303.68	3722.73	4176.61	1442.86	2312.71	804.478	2425	816.667	3033.54	2850.79	926.471	2074.26	1927.69	1827.36	2462.82
PI(38:2)	7432.05	1342.5	4770.31	3040.32	7395.83	1431.62	10905.5	4688.71	2221.43	4588.14	3902.24	2089.47	3961.36	3259.15	836.508	7577.21	1803.68	2452.31	2676.42	3475.64
PI(38:3)	21664.7	1162.5	46431.2	53183.9	108514	6311.76	133575	32325	10659.8	41914.4	8042.54	27849.3	8164.39	36450.6	9788.89	12902.2	4083.09	8358.46	494.34	27575.6
PI(38:4)	18361.5	5087.5	154258	87706.5	228731	52768.4	328895	174665	26025.9	166857	78394.8	51422.4	79582.6	82172	27904	238638	9389.71	36732.3	22505.7	100381
PI(38:5)	14149.4	3458.33	12713.3	21304.8	25033.3	5657.35	22383.6	1456.45	3448.21	2127.12	3635.82	43083.6	3690.91	2851.83	5086.51	1425.74	3303.68	2483.85	3235.85	883.974
PI(38:6)	591.026	2612.5	1980.47	1462.1	3710.83	1200.74	1151.82	2279.84	2330.36	1342.37	1870.9	711.184	1899.24	1424.39	2601.59	3264.71	5425.74	2276.92	3932.08	2142.31
PI(38:7)	200.641	447.5	386.719	875.806	109.167	136.765	863.636	151.613	246.429	310.169	462.687	146.053	469.697	89.0244	392.063	86.7647	283.824	113.846	126.415	64.7436
PI(38:8)	382.692	4113.33	2691.41	1259.68	1645.83	2122.06	1997.27	1824.19	1153.57	2865.25	1721.64	427.632	1747.73	2684.15	553.968	1448.53	4060.29	807.692	3605.66	1393.59
PI(38:9)	779.487	1078.33	3652.34	2192.74	2628.33	1379.41	1232.73	833.871	1469.64	1366.95	9.62622	830.263	9.77207	1496.95	125.397	1055.88	514.706	808.462	1386.79	82.6923
PI(40:11)	255.769	3917.5	1878.12	608.871	1381.67	1194.85	1655.45	993.548	1942.86	1739.83	2063.43	634.868	2094.7	829.878	2288.1	1739.71	2319.85	1793.08	2408.49	348.718
PI(40:3)	5159.62	801.667	25.7812	1062.9	2940.83	200	798.182	87.0968	150.893	141.525	2653.73	1409.21	2693.94	161.585	67.4603	58.8235	184.559	164.615	170.755	37.1795
PI(40:5)	4171.15	2376.67	23540.6	27887.9	26381.7	2789.71	42477.3	9704.84	4432.14	6766.1	4171.64	20327.6	4234.85	12902.4	2763.49	11830.1	2875	3019.23	866.981	3394.87
PI(40:6)	8117.31	2666.67	26071.9	19752.4	66610	3680.88	61321.8	13570.2	851.786	32603.4	4570.9	34961.2	4640.15	3973.78	3351.59	5066.18	2886.03	4276.92	1705.66	10119.9
PI(40:7)	7834.62	1602.5	29718.8	15938.7	12383.3	3385.29	30287.3	3911.29	4628.57	13692.4	1894.03	22931.6	1922.73	4919.51	4415.87	17992.6	3260.29	3678.46	565.094	1429.49
PI(40:8)	10958.3	2654.17	6507.03	4318.55	12187.5	2450	14245.5	5441.94	2030.36	4188.14	3376.12	8114.47	3427.27	3532.32	4388.89	4005.88	5627.21	3504.62	479.245	2957.05
PI(42:0)	718.59	395.833	867.969	1761.29	400	133.088	598.182	377.419	310.714	486.441	304.478	401.974	309.091	172.561	301.587	367.647	19.8529	150	350.943	180.128
PI(42:1)	642.308	1575	733.594	1395.16	381.667	271.324	187.273	485.484	729.464	950.847	389.552	332.895	395.455	449.39	211.111	188.235	339.706	357.692	385.849	417.949
PI(42:10)	5100.64	2023.33	2148.44	4054.84	3487.5	1789.71	2171.82	245.161	492.857	719.492	46.2687	2363.82	46.9697	628.049	2324.6	957.353	1183.82	2268.46	188.679	281.41
PI(42:11)	180.128	168.333	174.219	260.484	175	104.412	295.455	256.452	263.393	122.034	174.627	227.632	177.273	106.098	321.429	133.088	84.5588	54.6154	237.736	228.205
PI(42:2)	1610.9	275.833	246.875	912.903	1076.67	263.971	1096.36	112.903	103.571	192.373	244.776	3767.76	248.485	332.317	702.381	236.029	481.618	271.538	627.358	270.513
PI(42:3)	1944.23	751.667	546.094	1879.84	333.333	643.382	2.0625	341.935	1038.39	661.017	612.687	544.079	621.97	168.293	220.635	1032.35	2478.68	1863.08	850.943	441.026
PI(42:4)	124.359	3.02176	400.781	1116.94	1208.33	132.353	2070	29.0323	160.714	101.695	1733.58	2.3856	1759.85	201.829	158.73	213.235	476.471	287.692	231.132	66.6667
PI(42:5)	1428.85	1005	489.062	1341.13	771.667	1047.06	1897.27	596.774	912.5	1524.58	574.627	1297.37	583.333	1300.61	591.27	411.029	797.794	530	1088.68	641.667
PI(42:6)	462.821	290	945.312	2337.9	656.667	308.824	1067.27	382.258	416.071	433.898	505.97	406.579	513.636	440.244	296.825	379.412	165.441	391.538	175.472	245.513
PI(42:8)	864.103	437.5	950	608.871	530.833	252.941	1113.64	410.484	213.393	125.424	357.463	580.263	362.879	311.585	136.508	194.853	315.441	176.923	276.415	144.231
PI(42:9)	4639.1	1410.83	5091.41	8769.35	4679.17	636.029	7249.09	2183.06	547.321	2863.56	1661.19	4184.87	1686.36	3778.05	1226.98	2527.94	1646.32	1011.54	341.509	803.205
PI(44:0)	36189.7	161.667	6476.56	4283.06	21606.7	136.029	10379.1	280.645	683.929	225.424	6073.13	603.947	6165.15	176.829	820.635	316.912	144.118	739.231	118.868	182.692
PI(44:2)	1.60512	140.833	1482.81	1387.9	1077.5	347.794	823.636	518.548	500	735.593	760.448	229.605	771.97	1.52682	19.8413	1496.32	193.382	443.077	224.528	425.641
PI(46:0)	1602.56	1342.5	1932.81	1825.81	1625	176.471	1576.36	676.613	438.393	967.797	1420.15	880.263	1441.67	684.146	361.905	556.618	945.588	455.385	859.434	225.641
PI(46:10)	2284.62	2642.5	925	1520.97	3575.83	1073.53	3170	1501.61	1966.96	1856.78	690.299	2130.26	700.758	1877.44	134.127	2257.35	1578.68	1549.23	2371.7	2073.08
PI(46:7)	67.9487	135.833	158.594	88.7097	66.6667	75	56.3636	47.5806	100	10.1695	1311.19	32.2368	1331.06	10.3659	123.016	51.4706	75.7353	2322.31	185.849	57.6923
PI(48:1)	552.564	137.5	125	239.516	116.667	66.1765	119.091	25	46.4286	42.3729	25.3731	438.816	25.7576	38.4146	24.6032	58.0882	41.1765	39.2308	66.0377	35.8974
PI(48:11)	1559.62	1401.67	839.062	756.452	1118.33	899.265	1440.91	982.258	626.786	980.508	1143.28	468.421	1160.61	1505.49	103.968	1341.18	552.206	477.692	303.774	852.564
PI(48:12)	2096.15	1671.67	1732.03	777.419	398.333	327.941	17.3712	970.968	969.643	1062.71	213.433	1319.08	216.667	868.902	234.921	986.765	766.912	906.154	497.17	1385.9
PI(48:13)	381.41	661.667	789.062	782.258	1418.33	307.353	440	351.613	568.75	668.644	255.224	4137.5	259.091	264.024	323.81	322.059	527.941	172.308	524.528	119.872
PI(48:2)	428.846	138.333	307.812	314.516	253.333	893.382	273.636	466.129	159.821	508.475	200	563.816	203.03	107.317	87.3016	469.853	205.882	303.077	31.1321	411.538
PI(48:3)	29595.5	1000.83	1212.5	5359.68	4112.5	169.853	2723.64	259.677	268.75	536.441	1352.99	21568.4	1373.48	127.439	185.714	270.588	754.412	98.4615	249.057	157.051
PI(48:4)	2697.44	521.667	836.719	645.161	1597.5	116.176	1534.55	666.129	341.071	303.39	1410.45	1264.47	1431.82	509.756	390.476	337.5	1472.79	142.308	837.736	388.462
PI(48:5)	558.333	333.333	1419.53	1633.87	1047.5	380.882	203.636	274.194	370.536	314.407	405.97	1192.11	412.121	221.951	250	423.529	227.941	322.308	605.66	290.385
PI(50:3)	203.846	54.1667	204.688	461.29	158.333	130.882	555.455	68.5484	332.143	161.864	1605.22	171.053	1629.55	39.6341	338.889	166.912	119.853	1091.54	68.8679	99.359
PI(50:6)	2641.03	622.5	474.219	380.645	1080	2.94118	437.273	94.3548	185.714	101.695	592.537	148.684	601.515	323.78	525.397	122.059	1175.74	164.615	0.353774	7.69231
PI(50:7)	2166.03	456.667	974.219	1364.52	1123.33	137.5	673.636	361.29	86.6071	388.136	410.448	398.026	416.667	262.805	129.365	249.265	239.706	255.385	505.66	106.41
PI(50:8)	2.76245	3.59119	492.969	274.194	3.59119	179.412	215.455	1323.39	599.107	1821.19	860.448	61.8421	873.485	97.561	176.19	3.1687	580.147	1420	917.925	1257.05
PI(52:14)	1832.69	864.167	840.625	1673.39	2536.67	412.5	1188.18	937.097	317.857	1013.56	256.716	887.5	260.606	290.244	207.143	1863.24	974.265	401.538	383.962	617.308
PI(52:3)	167.308	300	1415.62	461.29	422.5	430.147	740.909	154.839	409.821	475.424	661.94	369.079	671.97	334.756	130.159	180.147	487.5	238.462	415.094	319.231
PI(54:1)	1663.46	95	1066.41	610.484	950	98.5294	1934.55	642.742	231.25	362.712	251.493	346.053	255.303	1.76379	97.619	291.912	224.265	390.769	194.34	173.718
PI(54:10)	9.03787	169.167	364.844	262.097	503.333	266.176	608.182	11.3702	375.893	688.136	180.597	261.842	183.333	915.244	203.175	797.794	145.588	290.769	133.019	1246.79
PI(54:15)	46.7949	625	225.781	81.4516	107.5	289.706	336.364	312.097	300.893	236.441	475.373	5.26316	482.576	13.4146	224.603	291.912	95.5882	578.462	349.057	326.923
PI(54:6)	469.231	24589.2	670.312	879.032	696.667	358.088	1208.18	353.226	475	2139.83	1918.66	61.1842	1947.73	1136.59	238.095	406.618	1602.94	324.615	340.566	154.487
PI(56:10)	1167.31	446.667	1396.09	1255.65	802.5	192.647	380.909	1155.65	64.2857	1367.8	247.761	457.895	251.515	392.073	681.746	296.324	427.941	456.154	606.604	500
PI(56:4)	239.103	510	811.719	512.097	118.333	1031.62	470	806.452	1067.86	945.763	485.821	217.105	493.182	650	640.476	936.765	987.5	10.9004	782.075	1410.9
PI(58:14)	227.564	1549.17	345.312	769.355	1600.83	329.412	2460.91	1116.94	887.5	835.593	335.075	555.921	340.152	738.415	194.444	1041.18	238.971	43.0769	817.925	594.872
PI(58:15)	30.1282	1046.67	165.625	87.9032	48.3333	205.882	24.5455	322.581	540.179	203.39	1514.18	55.9211	1537.12	75.6098	252.381	127.941	241.176	900	114.151	214.744
PI(58:3)	1329.49	465	2160.16	6635.48	2110	723.529	2965.45	1560.48	280.357	417.797	202.239	4203.95	205.303	2479.88	745.238	972.794	646.324	623.077	270.755	64.7436
PI(58:5)	149.359	405	653.125	2478.23	835	679.412	3696.36	461.29	292.857	1792.37	843.284	287.5	856.061	200.61	1.34921	195.588	1.25	190	438.679	1168.59
PI(58:7)	66.0256	270.833	1419.53	1125	527.5	104.412	1582.73	1470.16	1103.57	3050.85	175.373	418.421	178.03	687.195	365.079	327.941	313.971	166.154	187.736	1312.82
PI(58:8)	469.872	234.167	2191.41	812.903	632.5	580.882	761.818	1013.71	1063.39	16.5692	444.03	547.368	450.758	910.366	788.889	788.971	380.147	607.692	219.811	1621.15
PI(58:9)	594.231	331.667	1531.25	1184.68	1362.5	1.91176	776.364	599.194	274.107	1476.27	334.328	298.684	339.394	998.78	385.714	88.2353	188.235	722.308	441.509	274.359
PI(O-38:7)	635534	6.53058e+06	3.41804e+06	3.18614e+06	3.68273e+06	2.09611e+06	3.3486e+06	3.34876e+06	4.39131e+06	3.64171e+06	2.64639e+06	830520	2.68649e+06	3.15041e+06	1.23563e+07	4.0149e+06	4.97036e+06	3.46261e+06	6.61522e+06	2.90025e+06
PI(O-41:0)	446699	179070	51155.2	1.00242e+06	1.17458e+06	442329	1.47636e+06	3749.85	44357.5	927543	287108	159938	291458	355268	0	162476	311209	27205.5	107938	393743
PI(O-41:0)	1.08073e+06	510923	230784	2.50435e+06	3.09569e+06	1.82928e+06	3.82225e+06	114098	294739	3.11631e+06	1.11554e+06	623959	1.13245e+06	1.13056e+06	21646.4	763794	1.75819e+06	565645	884948	1.95235e+06
PS(10:0_38:3)	869.231	340	1067.19	383.065	862.5	118.382	810.909	285.484	332.143	329.661	412.687	358.553	418.939	248.171	246.032	166.912	96.3235	80.7692	278.302	105.769
PS(10:0_6:0)	1598.72	555.833	1789.84	606.452	1340.83	526.471	1170.91	574.194	1067.86	438.983	735.075	905.263	746.212	559.146	1588.89	577.206	420.588	894.615	567.925	778.846
PS(12:0)	1166.03	97.5	188.281	290.323	177.5	46.3235	183.636	68.5484	128.571	196.61	288.806	332.895	293.182	100	50	127.206	147.059	39.2308	134.906	107.692
PS(12:0_38:2)	592.308	58.3333	296.094	442.742	840.833	158.088	330	98.3871	127.679	56.7797	150.746	411.842	153.03	52.439	17.4603	91.1765	197.059	130	60.3774	14.1026
PS(12:0_38:3)	1544.23	154.167	1664.06	1167.74	947.5	80.8824	883.636	38.7097	363.393	87.2881	606.716	235.526	615.909	195.732	176.984	218.382	264.706	64.6154	330.189	31.4103
PS(12:0_38:4)	16762.2	107.5	30825.8	27808.9	3487.5	133.824	3210	76.6129	125.893	36.4407	568.657	1701.32	577.273	72.561	102.381	179.412	277.206	10.7692	461.321	71.7949
PS(12:0_38:5)	1512.18	54.1667	1061.72	854.032	1311.67	54.4118	473.636	9.67742	90.1786	133.051	61.194	355.921	62.1212	26.8293	42.8571	115.441	61.7647	110	94.3396	28.2051
PS(12:0_38:6)	2510.26	530	848.438	1546.77	493.333	61.7647	888.182	410.484	218.75	322.881	202.985	1681.58	206.061	675	467.46	181.618	244.853	302.308	384.906	429.487
PS(12:0_38:7)	705.769	815	275	1219.35	967.5	636.765	617.273	333.871	323.214	800	935.075	442.105	949.242	216.463	125.397	669.118	202.941	451.538	255.66	195.513
PS(12:0_6:0)	532.692	585	751.562	499.194	642.5	355.147	1514.55	350	526.786	820.339	489.552	781.579	496.97	607.927	199.206	344.118	622.059	334.615	400.943	1129.49
PS(14:0)	1745.51	2566.67	6454.69	5559.68	4038.33	1854.41	3762.73	4213.71	1886.61	4650.85	2128.36	2628.29	2160.61	1126.83	2053.97	3004.41	2723.53	1943.85	1632.08	1903.21
PS(14:0_38:0)	718.59	441.667	724.219	762.903	418.333	54.4118	420	36.2903	146.429	105.085	364.179	603.289	369.697	130.488	76.9841	125.735	147.794	201.538	81.1321	46.7949
PS(14:0_38:2)	430.128	205.833	563.281	773.387	297.5	128.676	215.455	91.129	258.929	297.458	345.522	342.105	350.758	263.415	259.524	71.3235	136.029	153.077	233.962	4.5516
PS(14:0_38:5)	485.897	1817.5	639.844	756.452	1131.67	292.647	1150	168.548	428.571	681.356	385.821	460.526	391.667	132.927	80.9524	825	147.794	487.692	245.283	382.692
PS(14:0_38:7)	2218.59	1053.33	3324.22	3245.16	2736.67	215.441	5482.73	285.484	430.357	563.559	526.866	5155.92	534.848	600.61	49.2063	242.647	3446.32	214.615	133.962	115.385
PS(14:0_38:8)	7850.64	1520.83	4894.53	2534.68	2588.33	100.735	2516.36	133.065	441.071	206.78	1947.76	1690.13	1977.27	457.317	258.73	592.647	2607.35	221.538	561.321	170.513
PS(14:0_38:9)	942.308	195	228.125	507.258	257.5	267.647	522.727	87.9032	143.75	138.136	216.418	2261.84	219.697	92.6829	51.5873	118.382	199.265	122.308	81.1321	176.282
PS(14:0_6:0)	9192.31	7719.17	1389.06	27955.6	20928.3	461.029	2468.18	6283.06	1150.89	22148.3	760.448	338.816	771.97	3032.32	805.556	2605.15	801.471	1003.08	821.698	1080.13
PS(16:0)	172.436	950.833	1621.88	1460.48	1756.67	646.324	1873.64	1558.06	760.714	2042.37	691.791	1293.42	702.273	1437.2	839.683	742.647	1101.47	683.846	929.245	1110.26
PS(16:0_38:10)	4968.59	2026.67	2924.22	1391.13	4411.67	192.647	1538.18	153.226	674.107	177.119	2867.16	2586.18	2910.61	303.049	488.889	186.029	3283.82	426.154	681.132	73.0769
PS(16:0_6:0)	3730.77	5247.5	5452.34	4139.52	7645.83	3903.68	4642.73	3626.61	4860.71	3829.66	2752.99	3761.18	2794.7	3342.07	2737.3	4608.09	3776.47	3314.62	4050.94	2269.87
PS(16:2_38:10)	9235.9	740.833	493.75	5598.39	2344.17	20.5882	1782.73	136.29	561.607	188.136	1072.39	1595.39	1088.64	106.098	126.19	341.176	853.676	146.923	2.62901	25
PS(16:3_30:8)	708.974	622.5	5744.53	5204.03	8379.17	3497.06	7210	2183.87	275.893	5.13917	5552.99	1241.45	5637.12	660.976	2503.97	1727.94	820.588	1379.23	1682.08	4583.33
PS(16:3_32:9)	1576.92	426.667	3571.88	1174.19	6270.83	2246.32	1999.09	2891.94	1475.89	4322.88	1604.48	2453.29	1628.79	2909.76	561.111	7256.62	1000	668.462	2054.72	2958.33
PS(16:3_38:10)	1816.03	590	611.719	1129.03	0.270833	2052.21	2790.91	964.516	929.464	1734.75	1647.01	378.947	1671.97	1034.15	34.9206	794.853	469.118	536.923	440.566	2451.28
PS(16:4_22:6)	5062.18	1627.5	2176.56	3529.03	1729.17	709.559	3768.18	3733.06	2227.68	1183.9	1567.16	1332.89	1590.91	1966.46	937.302	4330.15	1685.29	2013.85	5880.19	1131.41
PS(16:4_30:8)	2996.15	1821.67	3453.91	4291.13	3473.33	3195.59	5444.55	3499.19	3128.57	6377.97	3067.91	2319.74	3114.39	4103.66	1924.6	1688.24	2966.91	2106.15	1815.09	1050
PS(16:4_34:9)	961.538	494.167	825	2550	1531.67	602.206	1635.45	839.516	535.714	2002.54	1294.78	2244.74	1314.39	594.512	227.778	1878.68	683.824	1306.15	685.849	1193.59
PS(16:4_38:10)	1680.77	346.667	435.938	743.548	0.71875	107.353	340	337.903	268.75	263.559	261.194	1582.89	265.152	135.366	130.159	680.882	671.324	236.923	281.132	88.4615
PS(18:0)	277.564	990.833	355.469	343.548	391.667	591.912	445.455	645.968	2091.07	838.983	841.791	176.974	854.545	470.732	311.111	421.324	973.529	703.846	657.547	353.205
PS(18:0_38:10)	5505.77	1421.67	2985.16	2008.06	2968.33	719.853	1281.82	33.1085	582.143	1338.14	1926.12	3236.84	1955.3	1000.61	1008.73	547.059	2557.35	916.923	458.491	517.949
PS(18:0_38:6)	1556.41	463.333	1.01562	1869.35	2740	468.382	2202.73	325.806	246.429	729.661	435.075	319.737	441.667	110.976	137.302	644.853	642.647	249.231	265.094	621.795
PS(18:0_38:9)	18.4021	594.167	1171.09	679.839	2144.17	219.118	421.818	231.452	394.643	469.492	229.104	764.474	232.576	584.756	330.159	597.794	2607.35	646.154	298.113	243.59
PS(18:0_6:0)	10568.6	2548.33	18771.1	17325	20071.7	1812.5	12859.1	5907.26	5684.82	15553.4	3092.54	7371.71	3139.39	6926.83	1432.54	3624.26	1669.85	2813.85	7319.81	5562.82
PS(18:5_18:5)	1451.28	535.833	9776.56	10262.1	9535	1325	12440	2.38911	3938.39	174552	17014.9	1517.76	17272.7	4575	2069.05	5788.97	658.088	959.231	5131.13	10628.2
PS(18:5_26:7)	1920.51	1148.33	3626.56	891.129	2471.67	917.647	3770	1345.16	1214.29	1055.93	4350.75	327.632	4416.67	1985.98	561.111	758.088	1434.56	1332.31	4134.91	1075
PS(18:5_38:10)	742.308	244.167	626.562	796.774	377.5	698.529	2112.73	782.258	406.25	1746.61	339.552	540.132	344.697	776.829	108.73	448.529	117.647	353.846	138.679	1095.51
PS(20:0)	835.256	395	396.875	521.774	847.5	1487.5	990	494.355	1633.93	1478.81	14.8386	406.579	15.0635	757.927	168.254	413.235	1918.38	3153.08	1490.57	445.513
PS(20:0_38:4)	1365.38	135.833	482.031	718.548	335	259.559	450.909	0.705645	177.679	368.644	196.269	588.816	199.242	199.39	118.254	277.206	466.176	63.8462	468.868	243.59
PS(20:0_6:0)	5448.08	676.667	11520.3	10454	17184.2	1727.94	11833.6	7486.29	2973.21	6536.44	1105.22	4365.13	1121.97	3855.49	2086.51	1461.03	1004.41	2273.85	17467.9	5041.03
PS(20:1)	56269.9	62042.5	26473.4	46216.1	47058.3	18361.8	52475.5	30244.4	19228.6	39667.8	22361.9	16025	22700.8	23125	866.667	13377.9	29075	37230.8	22378.3	21142.9
PS(20:1_38:10)	2255.13	80	708.594	340.323	415	0.625	207.273	734.677	61.6071	446.61	250	403.289	253.788	663.415	385.714	249.265	68.3824	226.923	696.226	252.564
PS(22:0)	7241.67	1003.33	2876.56	5236.29	4496.67	666.176	5320.91	2904.03	1057.14	2811.02	1098.51	2407.24	1115.15	2978.66	1322.22	1811.03	1883.09	1740	1733.96	1918.59
PS(22:0_38:1)	791.026	652.5	0.572048	425	534.167	251.471	705.455	131.452	610.714	953.39	282.836	80.2632	287.121	439.634	217.46	236.029	5.14706	299.231	187.736	76.2821
PS(22:0_6:0)	27698.7	2109.17	9830.47	47065.3	63521.7	42307.4	47365.5	9184.68	24775.9	37103.4	42744.8	22802	43392.4	35644.5	682.54	25324.3	20480.1	6866.15	49218.9	27007.1
PS(22:1_38:10)	175	696.667	8217.97	605.645	1113.33	291.912	6850.91	691.129	455.357	3794.07	1287.31	117.763	1306.82	243.293	343.651	396.324	411.029	598.462	447.17	669.231
PS(22:3)	1959.62	1348.33	4124.22	2641.13	3738.33	1616.91	2373.64	1904.03	1118.75	1006.78	1469.4	1519.08	1491.67	1855.49	849.206	1144.12	1227.21	861.538	1389.62	2139.74
PS(22:6_36:10)	2409.62	262.5	428.906	792.742	1826.67	38.9706	163.636	76.6129	1.89174	129.661	1320.15	227.632	1340.15	1.29192	100.794	80.8824	1.5579	93.8462	190.566	13.4615
PS(22:6_38:10)	563.462	2.23196	74.2188	47.5806	309.167	318.382	490	288.71	24.1071	1883.05	169.403	108.553	171.97	95.122	178.571	736.765	176.471	311.538	274.528	859.615
PS(24:0_38:8)	181.41	0.520833	698.438	116.129	485.833	146.324	1450	293.548	200.893	1763.56	220.149	71.7105	223.485	729.878	237.302	338.235	89.7059	136.154	277.358	555.769
PS(24:1)	2741.03	670	3124.22	5979.03	4918.33	497.059	5613.64	1660.48	675	2610.17	370.149	3089.47	375.758	1203.05	750.794	4261.76	445.588	786.923	671.698	987.821
PS(24:4_38:10)	466.667	245.833	323.438	216.935	520	14.7059	326.364	18.5484	45.5357	144.068	276.866	115.789	281.061	84.1463	125.397	25.7353	163.971	108.462	60.3774	28.8462
PS(24:5)	744.872	532.5	1071.09	1889.52	1881.67	458.088	1070	4793.55	2411.61	7831.36	1774.63	1595.39	1801.52	1353.66	872.222	1739.71	718.382	672.308	3498.11	3588.46
PS(26:0_38:0)	242.308	16.6667	23.4375	15.3226	13.3333	3.67647	50.9091	36.2903	60.7143	62.7119	39.5522	125	40.1515	14.0244	37.3016	7.35294	30.1471	16.1538	35.8491	17.9487
PS(26:0_38:2)	782.051	730.833	628.125	364.516	450	55.1471	950	620.968	622.321	501.695	503.731	21.0526	511.364	189.024	89.6825	229.412	494.118	220	281.132	396.154
PS(26:2)	216.026	389.167	547.656	369.355	417.5	1163.97	343.636	278.226	150.893	192.373	333.582	246.053	338.636	245.122	192.857	237.5	386.029	293.077	468.868	324.359
PS(26:3)	44.8718	85.8333	123.438	116.935	148.333	257.353	167.273	89.5161	169.643	105.932	71.6418	54.6053	72.7273	130.488	152.381	65.4412	58.8235	120	46.2264	90.3846
PS(26:4)	299.359	124.167	234.375	302.419	613.333	86.0294	1636.36	179.839	236.607	88.1356	1691.79	258.553	1717.42	67.0732	31.746	76.4706	201.471	176.154	79.2453	5.12821
PS(26:5_38:10)	125.641	6540	2353.12	1991.13	370	369.853	1677.27	658.871	644.643	2561.86	779.104	82.8947	790.909	503.659	533.333	375.735	4872.06	924.615	490.566	273.718
PS(28:0)	11318.6	3755	45981.2	41411.3	56472.5	45161	75484.5	91876.6	63424.1	30302.5	52706.7	21852.6	53505.3	30906.7	3504.76	24752.2	12381.6	16870.8	68171.7	73330.8
PS(28:1)	3716.67	1441.67	1475	1621.77	2025	1772.79	1514.55	1752.42	854.464	4311.02	546.269	1626.32	554.545	2645.73	488.889	1231.62	1698.53	603.846	1149.06	1676.28
PS(28:2)	20.5128	184.167	125.781	127.419	331.667	294.853	78.1818	377.419	326.786	202.542	133.582	86.8421	135.606	97.561	210.317	316.176	52.2059	230.769	391.509	278.205
PS(28:4_38:10)	230.128	2820	1056.25	1208.87	1370.83	363.971	726.364	561.29	1760.71	1099.15	272.388	144.079	276.515	1347.56	289.683	815.441	371.324	77.6923	1850.94	1521.15
PS(28:6_38:10)	1260.26	411.667	1399.22	2728.23	2056.67	1055.88	2443.64	312.903	275.893	603.39	187.313	16.5201	190.152	1069.51	1190.48	373.529	574.265	1041.54	443.396	16.0965
PS(30:0)	3631.41	2196.67	8277.34	4527.42	13270.8	2394.85	4636.36	4101.61	5605.36	1942.37	1229.85	2920.39	1248.48	4170.12	2140.48	3088.97	2722.06	3041.54	8635.85	5761.54
PS(30:1)	14841	7514.17	5523.44	7883.87	9297.5	2916.91	7370	4754.84	3350.89	5133.05	2829.1	3948.03	2871.97	7615.24	1494.44	2841.91	10160.3	2261.54	3355.66	3463.46
PS(30:2)	3052.56	2256.67	2707.03	4765.32	4000.83	680.147	1918.18	1619.35	2093.75	1561.02	276.119	978.289	280.303	4781.1	765.873	2627.21	3098.53	256.923	1246.23	149.359
PS(30:3)	6101.92	5884.17	7117.97	420.161	5774.17	2082.35	8133.64	3574.19	2466.07	1533.9	1965.67	5178.95	1995.45	6747.56	474.603	2702.21	6752.94	2859.23	3465.09	2270.51
PS(30:4)	2275	6130.83	3806.25	2066.13	1486.67	2952.94	4665.45	460.484	3308.04	3809.32	7388.81	2544.74	7500.76	1838.41	2280.16	1731.62	1028.68	2443.85	1355.66	1150.64
PS(30:6)	93487.2	106537	48458.6	89427.4	81606.7	43722.8	93819.1	26228.2	34356.2	38507.6	34651.5	31928.9	35176.5	39884.8	2076.98	22341.2	64956.6	48201.5	16669.8	39149.4
PS(30:7)	1219.87	9859.17	3490.62	2375.81	1369.17	582.353	1134.55	911.29	1459.82	1300	2352.24	1044.08	2387.88	1286.59	586.508	625	1804.41	2800	2102.83	958.333
PS(32:0)	1551.92	902.5	54124.2	50621.8	83342.5	22194.9	28383.6	56769.4	53490.2	39992.4	44401.5	1830.92	45074.2	24684.8	41157.1	64177.2	22695.6	33545.4	12564.2	41586.5
PS(32:2)	5820.51	2545	10455.5	7587.9	3700.83	2669.12	10756.4	44366.9	16420.5	3048.31	2996.27	5381.58	3041.67	8040.85	3757.14	10841.2	1003.68	2370	1308.49	2443.59
PS(32:3)	7601.92	3541.67	3136.72	5868.55	4220	2540.44	3693.64	3070.16	2637.5	6263.56	3305.22	2573.03	3355.3	1785.37	1994.44	2834.56	1488.24	2027.69	1497.17	1250
PS(32:4)	2272.44	2934.17	1974.22	4828.23	2467.5	3961.03	5356.36	3923.39	2092.86	2546.61	3452.24	2873.68	3504.55	1970.12	903.968	2513.24	3203.68	2644.62	3698.11	2201.28
PS(32:6)	979.487	559.167	1792.97	2642.74	5830.83	1147.06	1336.36	10046.8	59.9212	56.8744	2999.25	654.605	3044.7	4746.95	2083.33	1529.41	1607.35	3564.62	7574.53	14833.3
PS(32:9_32:9)	310.897	1056.67	1118.75	507.258	304.167	525.735	20.4061	180.645	595.536	501.695	346.269	180.921	351.515	351.22	258.73	194.853	571.324	266.923	562.264	245.513
PS(34:1)	6462.82	8450	59937.5	70458.9	50988.3	28977.2	25706.4	45696.8	59388.4	27451.7	30821.6	1648.68	31288.6	60956.1	53588.9	51612.5	25883.8	51837.7	62374.5	57385.9
PS(34:2)	42076.3	14680.8	67900	109835	210402	95951.5	168862	117676	181864	55269.5	55307.5	58207.2	56145.5	144762	252898	172962	37206.6	157499	110650	88771.8
PS(34:5)	2914.1	1424.17	2577.34	4323.39	4595.83	1656.62	10829.1	2772.58	9048.21	15482.2	11851.5	1540.79	12031.1	4090.85	3092.06	6973.53	986.029	2627.69	4304.72	3071.15
PS(34:7)	1471.79	1168.33	446.094	859.677	225.833	132.353	557.273	565.323	1174.11	283.898	2232.84	921.711	2266.67	358.537	129.365	548.529	1333.82	624.615	233.019	227.564
PS(34:8)	2378.21	2366.67	2172.66	4198.39	4947.5	2616.91	7552.73	1668.55	697.321	3147.46	2398.51	1720.39	2434.85	2663.41	873.016	2197.06	2616.91	1076.15	1560.38	3142.95
PS(36:2)	10915.4	13906.7	92094.5	68770.2	140565	43966.9	176862	55886.3	13364.3	39044.9	3539.55	6003.95	3593.18	30700	26072.2	86066.2	11088.2	23726.9	29139.6	43537.2
PS(36:3)	155.168	2017.5	21162.5	34933.9	37208.3	54801.5	24194.5	82683.9	84468.8	62006.8	22580.6	159.251	22922.7	35205.5	62165.9	79891.2	21810.3	74643.8	78727.4	50060.3
PS(36:4)	85.8649	3858.33	14057.8	56129.8	35108.3	68208.8	27067.3	98840.3	93890.2	64887.3	9183.58	1074.34	9322.73	46127.4	61015.1	75733.1	22239	101738	72965.1	103024
PS(36:8)	1655.13	1000	5152.34	2595.97	5353.33	591.176	2239.09	701.613	16583	115347	1318.66	1755.26	1338.64	964.634	1917.46	8640.44	2063.97	1391.54	13862.3	752.564
PS(36:9)	3563.46	1232.5	0.410156	4692.74	4600	1333.09	1626.36	21121.8	9913.39	232119	14882.1	938.816	15107.6	3901.22	2992.86	2074.26	1055.15	2184.62	16225.5	72423.1
PS(38:0_6:0)	9910.26	12615.8	8267.97	18967.7	9769.17	3216.18	13109.1	1551.61	2265.18	5527.97	18043.3	36703.3	18316.7	1895.12	689.683	23164	29219.1	1081.54	11667.9	5735.26
PS(38:1)	38843.6	90962.5	31936.7	13334.7	8848.33	124230	11717.3	75559.7	54808	168575	78216.4	31750.7	79401.5	32462.2	8073.81	18213.2	65455.9	52953.1	49744.3	30794.9
PS(38:10)	2721.15	2101.67	1556.25	3549.19	3069.17	2401.47	7340.91	2277.42	3016.07	5703.39	2063.43	3682.89	2094.7	2813.41	769.048	2783.09	945.588	5113.08	2262.26	1044.87
PS(38:2)	33861.5	42346.7	8910.16	37482.3	35470	5260.29	50066.4	4356.45	66923.2	11146.6	22754.5	141536	23099.2	40953.7	46780.2	61990.4	137160	68819.2	97209.4	30763.5
PS(38:3)	39653.8	31835.8	9054.69	126114	76160.8	13772.8	88476.4	74037.1	187159	21089	32069.4	198845	32555.3	92342.1	110749	122562	102663	111832	110273	102449
PS(38:6)	2390.38	10505.8	165.069	170.394	176.074	3854.41	192.08	3593.55	188.65	179.058	157.678	2236.18	160.067	7880.49	167.689	155.359	10155.9	3937.69	5165.09	3082.69
PS(38:9)	3730.13	3262.5	5825	8552.42	8703.33	2039.71	11228.2	20671.8	5166.96	24294.1	3619.4	3461.18	3674.24	10581.7	2600.79	3202.94	2870.59	2368.46	7978.3	5235.9
PS(40:11)	682.692	0.567708	3102.34	2094.35	10385.8	600.735	1132.73	6565.32	7859.82	0.577331	9361.94	4253.29	9503.79	970.122	2655.56	1212.5	3183.82	2130	4462.26	26125.6
PS(40:4)	5382.05	2282.5	7051.56	8975.81	22734.2	4395.59	8110.91	5700.81	1363.39	10532.2	4101.49	3206.58	4163.64	3444.51	4269.84	2019.85	4249.26	1560	128.302	3943.59
PS(40:5)	11217.3	11290	4767.97	17394.4	13260.8	3367.65	9934.55	6218.55	4131.25	11898.3	6634.33	12519.1	6734.85	3954.88	9802.38	7832.35	6901.47	6482.31	6647.17	7748.08
PS(40:7)	14757.1	3330	7530.47	5593.55	3.375	3894.85	8614.55	2320.16	1393.75	3.4322	1288.06	33486.8	1307.58	8757.93	8809.52	4970.59	4606.62	7546.15	1833.02	2.59615
PS(42:10)	2424.36	1671.67	3189.06	3303.23	1980.83	2052.21	2014.55	2942.74	3564.29	1859.32	3456.72	1996.71	3509.09	1685.98	1861.9	1463.24	3173.53	2981.54	3197.17	1236.54
PS(42:11)	11519.2	5139.17	15119.5	7534.68	6418.33	1995.59	13965.5	1953.23	1583.04	6125.42	655.97	10555.9	665.909	7825	2965.87	5136.03	1131.62	2439.23	703.774	2164.74
PS(42:5)	1392.95	753.333	3110.94	4627.42	53.8424	585.294	2120	1546.77	1146.43	2118.64	3182.84	3146.05	3231.06	1121.95	1469.05	1841.91	47.508	1143.08	1300	1060.26
PS(42:7)	793.59	4048.33	6124.22	10143.5	14518.3	8482.35	8089.09	5771.77	11833	8022.88	14118.7	6001.32	14332.6	5808.54	10913.5	6101.47	4902.21	6592.31	17133	5330.77
PS(44:10)	1167.31	2974.17	2659.38	342.742	2403.33	4325	2526.36	3089.52	1985.71	605.085	3179.85	1439.47	3228.03	1305.49	1132.54	2005.15	623.529	1620.77	1427.36	1116.67
PS(44:11)	3492.95	4580	4215.62	3821.77	3938.33	2110.29	2565.45	1799.19	2894.64	2908.47	3329.85	2191.45	3380.3	3146.34	2429.37	3758.09	4634.56	3248.46	3607.55	2388.46
PS(44:6)	2459.62	593.333	2057.03	2209.68	801.667	438.235	294.545	729.839	56.25	805.085	978.358	827.632	993.182	567.683	45.2381	31.6176	3.14639	484.615	358.491	310.897
PS(44:9)	18825.6	834.167	15168.8	8591.94	16871.7	2300.74	11232.7	5075.81	244.643	2743.22	576.866	22413.8	585.606	6942.07	3583.33	4769.85	3772.06	3703.85	1152.83	2691.67
PS(46:10)	1662.18	615.833	737.5	979.839	1964.17	469.853	3237.27	432.258	366.964	1033.05	12.4918	2348.03	12.6811	741.463	132.54	377.206	341.176	670	730.189	492.949
PS(46:11)	577.564	1032.5	6021.88	3841.13	3217.5	475.735	3232.73	614.516	1111.61	546.61	1186.57	521.711	1204.55	868.902	1731.75	919.118	1227.21	346.154	1354.72	611.538
PS(46:12)	5621.79	972.5	4677.34	6298.39	6214.17	2292.65	12033.6	3865.32	4233.04	4931.36	6022.39	3854.61	6113.64	7185.37	4039.68	1927.21	3294.85	2686.15	4000	3232.05
PS(46:5)	35018.6	42775	1020.31	43589.5	35479.2	55889	71281.8	3125.81	4153.57	98605.9	34506	851.316	35028.8	0.674543	403.175	4122.79	38855.1	5490.77	5867.92	13048.1
PS(46:6)	494.231	412.5	340.625	698.387	765	1994.85	218.182	583.065	2380.36	1230.51	897.015	52.6316	910.606	3.52581	46.0317	480.882	411.029	259.231	189.623	316.026
PS(48:1)	9594.87	376.667	3505.47	8469.35	4766.67	338.971	3218.18	779.839	1168.75	806.78	3308.21	1058.55	3358.33	294.512	1358.73	778.676	383.824	2123.85	234.906	321.154
PS(48:10)	212.821	190	1211.72	3594.35	3845.83	202.941	1918.18	179.839	4.14374	157.627	4153.73	594.079	4216.67	141.463	36.5079	127.941	41.9118	194.615	72.6415	167.949
PS(48:11)	132.692	600.833	2771.88	2975.81	791.667	439.706	4205.45	1929.84	551.786	2333.05	641.045	2426.32	650.758	1945.73	396.825	1014.71	175	149.231	578.302	4.13154
PS(48:3)	2731.41	115.833	4303.12	1414.52	2065	86.0294	1799.09	7.11893	195.536	128.814	1108.96	2496.71	1125.76	53.6585	297.619	111.029	219.853	104.615	196.226	64.1026
PS(48:6)	1349.36	299.167	594.531	1313.71	700.833	279.412	2.92045	548.387	126.786	211.864	323.134	2930.26	328.03	190.244	138.095	430.882	478.676	305.385	388.679	341.026
PS(50:13)	2257.69	2866.67	2189.84	2986.29	3170	617.647	3627.27	1004.03	716.071	3277.97	1408.21	5652.63	1429.55	1232.93	333.333	912.5	991.176	591.538	1167.92	738.462
PS(50:14)	13274.4	225	759.375	4026.61	6475.83	513.235	3128.18	1043.55	1360.71	1238.14	734.328	2834.21	745.455	5629.27	6.65863	1325	1201.47	762.308	79.2453	1372.44
PS(50:5)	462.821	1300	180.469	135.484	89.1667	16.9118	221.818	24.1935	41.0714	32.2034	142.537	153.289	144.697	1.82927	50.7937	37.5	108.824	36.9231	4.71698	16.6667
PS(52:12)	1528.21	200.833	1494.53	913.71	2070.83	358.088	1451.82	445.161	1644.64	1109.32	898.507	1010.53	912.121	1297.56	251.587	374.265	880.882	752.308	1325.47	548.718
PS(52:14)	1679.49	2838.33	4461.72	1963.71	3432.5	903.676	883.636	1573.39	1220.54	716.102	1304.48	3205.26	1324.24	2093.29	350.794	1287.5	1322.06	947.692	1554.72	255.769
PS(52:4)	1119.23	735.833	708.594	208.065	817.5	105.147	4786.36	38.7097	108.036	197.458	2073.13	651.974	2104.55	1305.49	450	38.9706	2314.71	284.615	726.415	23.0769
PS(52:5)	2343.59	3381.67	1920.31	2110.48	4126.67	35.2941	3649.09	75	248.214	320.339	2310.45	1702.63	2345.45	427.439	459.524	40.4412	2715.44	33.0769	297.17	101.923
PS(52:6)	2221.79	3002.5	2050.78	291.935	893.333	62.5	1077.27	25.8065	269.643	106.78	1557.46	1689.47	1581.06	318.902	306.349	445.588	1030.15	163.846	821.698	83.3333
PS(52:7)	3810.26	2355	810.938	1917.74	3645	253.676	1690.91	174.194	497.321	268.644	986.567	2558.55	1001.52	496.951	465.873	463.971	1606.62	476.923	593.396	144.231
PS(54:1)	319.231	22.5	179.688	155.645	35.8333	159.559	201.818	225	33.0357	153.39	202.985	186.842	206.061	107.317	87.3016	131.618	75.7353	13.0769	117.925	88.4615
PS(54:3)	305.128	188.333	522.656	58.871	344.167	263.971	439.091	232.258	133.929	365.254	223.881	1970.39	227.273	62.1951	173.016	291.176	248.529	55.3846	102.83	94.2308
PS(54:6)	476.282	3247.5	892.188	783.871	2448.33	954.412	1226.36	444.355	710.714	616.949	1267.16	728.289	1286.36	488.415	230.159	213.971	2463.97	850.769	2240.57	373.077
PS(54:7)	14604.5	1059.17	1099.22	1225.81	520	88.9706	124.545	232.258	194.643	422.034	913.433	11857.2	927.273	362.805	285.714	186.029	248.529	444.615	380.189	266.026
PS(54:8)	1156.41	672.5	1303.12	1137.1	842.5	75	4078.18	29.0323	258.929	203.39	1630.6	605.921	1655.3	292.073	919.048	158.824	1399.26	162.308	844.34	32.0513
PS(56:10)	367.308	1824.17	562.5	12244.4	3512.5	2155.15	9318.18	1082.26	199.107	1053.39	450.746	278.947	457.576	2360.98	260.317	683.088	225.735	297.692	759.434	306.41
PS(56:15)	1957.69	2175	1045.31	1237.1	611.667	410.294	698.182	450	318.75	791.525	681.343	265.789	691.667	432.317	261.111	179.412	536.765	343.846	349.057	651.923
PS(56:8)	278.846	174.167	496.875	546.774	299.167	602.206	561.818	462.097	708.036	2362.71	1112.69	13.7753	1129.55	657.317	308.73	228.676	713.971	353.846	465.094	363.462
PS(56:9)	630.128	580	870.312	80.6452	2140	72.0588	64.5455	112.903	161.607	3.74792	1506.72	524.342	1529.55	104.878	242.063	263.971	32.3529	130	286.792	59.6154
PS(58:11)	1810.9	428.333	997.656	270.161	437.5	126.471	636.364	453.226	139.286	107.627	145.522	1248.68	147.727	460.976	681.746	230.882	531.618	225.385	511.321	241.667
PS(58:16)	731.41	1565	773.438	1037.9	65	1041.91	1322.73	309.677	529.464	1511.86	764.925	384.868	776.515	354.268	129.365	363.235	604.412	416.154	801.887	706.41
PS(58:8)	555.769	159.167	2221.09	541.935	792.5	649.265	754.545	79.8387	4.85323	145.763	770.149	63.8158	781.818	307.927	292.857	218.382	163.235	41.5385	56.6038	331.41
PS(58:9)	187.821	575.833	4431.25	559.677	295.833	932.353	3029.09	427.419	845.536	2389.83	1515.67	81.5789	1538.64	1116.46	158.73	455.882	1002.21	863.077	310.377	323.718
PS(6:0_14:1)	933.974	584.167	16480.5	1859.68	4955	6076.47	13542.7	9969.35	14392	5539.83	9547.76	2271.71	9692.42	5421.95	1158.73	6239.71	2670.59	1464.62	11620.8	19888.5
PS(6:0_16:2)	957.051	854.167	2525.78	2229.84	1885.83	1483.09	2761.82	1119.35	1166.96	1876.27	3050.75	1263.82	3096.97	1675	748.413	1783.09	1370.59	1098.46	1377.36	2105.13
PS(6:0_16:3)	513.462	7547.5	660.938	656.452	512.5	17289	800	345.161	4002.68	1741.53	2170.15	880.263	2203.03	950.61	286.508	359.559	663.971	672.308	810.377	1337.18
PS(6:0_16:4)	997.436	798.333	1052.34	1272.58	5784.17	688.235	4383.64	595.968	697.321	444.915	447.015	1833.55	453.788	1461.59	982.54	1129.41	556.618	698.462	815.094	651.282
PS(6:0_18:1)	16543.6	19957.5	10585.9	27651.6	27018.3	8738.24	28846.4	2258.87	8872.32	19856.8	16117.2	17150	16361.4	9021.34	4085.71	6606.62	18756.6	8335.38	6893.4	7046.15
PS(6:0_18:2)	4541.03	2525.83	2207.81	7772.58	8245	1533.09	5658.18	2412.1	3382.14	4294.92	1663.43	5701.32	1688.64	2697.56	1596.83	2552.21	2780.15	1723.85	2250	878.205
PS(6:0_18:3)	1864.1	315	2116.41	1871.77	1775.83	386.029	1558.18	3851.61	672.321	6333.9	141.045	1653.95	143.182	4226.83	315.079	553.676	159.559	403.846	584.906	3571.15
PS(6:0_20:1)	819.872	1389.17	725	1205.65	1010.83	1918.38	1275.45	1664.52	2772.32	483.898	1098.51	1013.82	1115.15	870.122	909.524	409.559	322.794	1285.38	183.962	1756.41
PS(6:0_20:2)	605.769	424.167	141.406	3416.13	1315	1049.26	669.091	733.871	1360.71	2403.39	278.358	351.316	282.576	357.317	1192.86	678.676	552.941	653.077	262.264	11.5854
PS(6:0_20:4)	237.179	337.5	47.6562	3002.42	360	328.676	400	371.774	516.071	233.051	462.687	51.3158	469.697	283.537	304.762	506.618	245.588	449.231	524.528	203.846
PS(6:0_20:5)	707.692	1744.17	1204.69	771.774	1926.67	1220.59	1472.73	629.032	1049.11	638.983	2073.13	609.868	2104.55	1776.83	639.683	1291.18	1503.68	1510.77	1659.43	1065.38
PS(6:0_22:1)	4210.9	3590	2425	2692.74	6163.33	831.618	8496.36	4081.45	2500.89	2966.95	5240.3	4565.13	5319.7	1222.56	2090.48	1766.91	3130.88	4132.31	4962.26	2406.41
PS(6:0_22:2)	650.641	908.333	1288.28	284.677	1710	897.059	1463.64	1010.48	1941.96	1531.36	1840.3	1077.63	1868.18	724.39	169.841	729.412	676.471	1521.54	681.132	736.538
PS(6:0_22:4)	2123.72	361.667	2689.06	11487.9	6504.17	735.294	4166.36	3162.9	974.107	6442.37	359.701	2603.95	365.152	4128.66	764.286	1738.24	1086.76	683.077	556.604	2446.15
PS(6:0_22:5)	2240.38	278.333	4108.59	6372.58	8728.33	102.941	5030.91	4435.48	1321.43	14805.9	703.731	957.237	714.394	3068.9	1252.38	656.618	1037.5	340	999.057	6194.87
PS(6:0_22:6)	1108.97	630	1392.19	781.452	1042.5	267.647	665.455	450.806	293.75	328.814	525.373	648.026	533.333	266.463	229.365	219.118	401.471	263.846	320.755	77.5641
PS(6:0_24:1)	4570.51	7289.17	4397.66	185.654	191.843	42775	6340.91	21380.6	8362.5	35200	1717.91	2088.82	1743.94	19564	19692.1	71941.9	42783.1	42446.2	39315.1	33766.7
PS(6:0_24:5)	6714.74	2183.33	5960.94	8737.9	7983.33	3421.32	7440.91	3935.48	5363.39	2628.81	7043.28	3228.29	7150	3902.44	930.952	7065.44	2597.06	4686.15	5563.21	2165.38
PS(6:0_26:1)	25955.8	11324.2	8154.69	10649.2	14635	15706.6	18059.1	47088.7	5766.96	16656.8	9578.36	1128.95	9723.48	13200.6	2.3362	16002.9	10403.7	1211.54	3691.51	14500
PS(6:0_26:7)	0.584936	1933.33	3135.16	1722.58	3869.17	1839.71	921.818	11254	2686.61	5955.08	2191.79	996.053	2225	719.512	1941.27	1002.94	2012.5	1484.62	1463.21	8114.1
PS(6:0_28:7)	9735.9	301.667	4566.41	4529.03	2237.5	6217.65	3220.91	7453.23	4421.43	4934.75	3234.33	6882.24	3283.33	3007.32	6926.19	3957.35	2860.29	4889.23	3877.36	1264.74
PS(6:0_30:8)	2706.41	404.167	7503.91	6183.87	4386.67	3.1093	2615.45	4082.26	1151.79	1270.34	2400.75	2576.97	2437.12	2780.49	2511.11	3.1093	1760.29	2514.62	6462.26	760.256
PS(6:0_32:3)	1954.49	8671.67	5660.94	245.905	254.102	224.208	277.203	3356.45	5780.36	6236.44	227.554	200.607	231.002	8389.02	5595.24	224.208	55984.6	11963.1	8513.21	3025.64
PS(6:0_32:5)	1663.46	216.238	18811.7	23786.3	35070	12205.1	24357.3	8737.9	24776.8	17860.2	34772.4	3259.21	35299.2	3635.37	24100	15835.3	3622.06	19696.9	6516.04	7617.95
PS(6:0_32:6)	506.41	6311.67	30935.9	35579.8	30801.7	73346.3	35916.4	90855.6	107527	23444.9	31160.4	1738.82	31632.6	72648.8	78957.1	97758.8	17418.4	60825.4	55365.1	70276.3
PS(6:0_32:7)	265.299	3449.17	8048.44	29128.2	20446.7	54572.1	17631.8	62063.7	90899.1	46123.7	11830.6	272.281	12009.8	34983.5	48438.1	58289	43789.7	56232.3	80084.9	71905.1
PS(6:0_34:5)	30132.1	28608.3	4105.47	13100.8	20206.7	2666.18	15752.7	7613.71	64125	10411	28670.9	132099	29105.3	35803.7	39981.7	33135.3	90620.6	38023.1	90750.9	11992.3
PS(6:0_34:6)	54730.1	76134.2	9191.41	164187	104713	11496.3	150432	74083.1	259366	20483.9	46720.9	377989	47428.8	107880	170074	133760	258529	146208	203966	107951
PS(6:0_34:7)	4219.87	5287.5	4650	9144.35	10914.2	6925.74	7956.36	2046.77	15922.3	2219.49	3079.1	34159.9	3125.76	6517.07	8883.33	4242.65	8899.26	10834.6	15650	4701.92
PS(6:0_36:1)	956.41	206.667	5.40797	5.58242	3277.5	183.824	2742.73	1964.52	740.179	895.763	5.16582	1517.76	5.24409	382.927	518.254	5.08985	1038.97	804.615	1944.34	1866.67
PS(6:0_36:10)	554.487	4675.83	3260.94	1989.52	910	1756.62	2847.27	3594.35	4322.32	3440.68	2548.51	928.947	2587.12	5003.05	2787.3	1884.56	4036.76	1990.77	4362.26	1222.44
PS(6:0_36:6)	4156.41	1254.17	11404.7	6784.68	13650.8	542.647	14173.6	3456.45	1702.68	9909.32	1378.36	3724.34	1399.24	4780.49	2761.9	3823.53	2247.06	1514.62	37.7358	2133.33
PS(6:0_36:8)	1157.69	5555	2448.44	2315.32	2825	1452.94	3888.18	2125	1593.75	2888.98	3476.87	1988.16	3529.55	1856.71	2381.75	4138.24	2022.79	1996.15	1503.77	4827.56
PS(6:0_36:9)	14148.7	17072.5	6291.41	31272.6	11341.7	3212.5	15638.2	2544.35	31838.4	4600	7582.84	127076	7697.73	7944.51	11786.5	7231.62	58103.7	12763.1	23284	5999.36
PS(6:0_38:1)	2.73165	237.5	1169.53	1736.29	3.55115	3.13337	743.636	260.484	300.893	259.322	467.164	835.526	474.242	840.244	296.825	498.529	476.471	350	163787	460.256
PS(6:0_38:10)	1177.56	566.667	2116.41	6909.68	4991.67	5469.12	6258.18	2676.61	11108	3833.9	8459.7	7550	8587.88	4977.44	9230.95	6266.91	6082.35	4145.38	8820.75	2414.1
PS(6:0_38:2)	1698.08	232.5	614.844	1125.81	738.333	526.471	850	643.548	357.143	1238.98	435.821	2.35197	442.424	463.415	548.413	209.559	1067.65	346.923	6533.02	292.949
PS(6:0_38:8)	359.615	456.667	4646.88	4165.32	370	2159.56	8.40851	6418.55	4198.21	2726.27	2170.15	928.947	2203.03	869.512	330.159	5911.03	1250	1812.31	900	4833.33
PS(6:0_6:0)	2224.36	2595	1649.22	2851.61	1769.17	3661.03	4524.55	1183.87	2666.96	4299.15	2113.43	2317.11	2145.45	2039.02	398.413	4765.44	2277.21	5406.92	909.434	5112.82
PS(6:0_8:0)	3245.51	3683.33	3735.16	2602.42	4604.17	2290.44	4811.82	6069.35	2349.11	8726.27	3735.82	4111.18	3792.42	3446.95	2305.56	2784.56	4331.62	2026.92	3843.4	1607.05
PS(60:10)	116.026	989.167	9.01105	1179.84	946.667	120.588	3329.09	166.935	356.25	2099.15	232.09	107.237	235.606	987.195	91.2698	419.118	240.441	276.923	294.34	581.41
PS(62:10)	118.59	1348.33	53.9062	90.3226	90	45.5882	13.6364	57.2581	78.5714	79.661	23.8806	16.4474	24.2424	25.6098	42.0635	75.7353	86.7647	109.231	1.45482	57.0513
PS(64:10)	1123.72	435.833	95.3125	904.032	1510.83	483.088	1597.27	322.581	323.214	694.915	220.896	137.5	224.242	418.293	510.317	375.735	343.382	351.538	126.415	178.846
PS(64:8)	6.40207	203.333	1124.22	1487.9	1349.17	631.618	1446.36	1477.42	400.893	1435.59	233.582	350.658	237.121	131.098	489.683	186.765	208.088	152.308	170.755	722.436
PS(8:0_38:1)	6467.31	457.5	814.844	1415.32	1180	217.647	2579.09	53.2258	371.429	243.22	156.716	2967.76	159.091	504.878	88.0952	175	814.706	251.538	635.849	312.179
PS(8:0_38:9)	2461.54	328.333	11544.5	8196.77	15148.3	1505.88	10960.9	4144.35	2591.07	4466.95	1823.13	5153.95	1850.76	615.244	1357.94	1852.94	969.118	1008.46	474.528	3655.13
PS(O-33:1)	0	56328.7	56334.3	7942.2	27355.5	84114	26169.3	107688	115295	88951.9	23399.6	1523.05	23754.2	86395.6	494671	124688	46761.3	116753	160501	66460.1
PS(O-34:0)	2778.16	1124.05	15498.2	6252.64	6126.34	43847.1	16523.6	216455	89913.3	48346.6	23284.5	11712.1	23637.3	56488.3	63748	3023.08	8039.86	63581.3	37756.7	59529.1
PS(O-36:4)	47501.7	46806.3	498249	283067	240290	513182	535948	586395	467316	576605	233420	88840.9	236957	151353	2.7205e+06	615306	89333.8	411864	297921	519346
PS(O-36:6)	1.12026e+06	218650	681011	898031	747653	744795	835452	3.21435e+07	3.11459e+07	2.27147e+06	6.25706e+06	2.1727e+06	6.35186e+06	660838	2.47623e+06	625656	784041	1.05759e+06	1.23866e+07	8.38059e+06
PS(O-37:2)	256506	377594	19785	1.56738e+06	111589	80790.9	8033	188282	88339.9	485474	33625.4	34763.9	34134.9	86428.3	101528	47471	142991	23891.5	319564	63956
PS(O-37:3)	7087.08	95.2509	18932.4	17195.2	35103.8	19242.7	31518.3	79675.9	99471	15895.6	20150.5	32204.5	20455.8	7625.04	29743.3	41742.5	0	37194	78393.7	100185
PS(O-38:3)	9682.16	78514.1	47159.2	3522.7	18171	43651.4	15949.9	47859.1	53609.5	31469.6	30861.8	9504.46	31329.4	50230.4	148347	56446.5	74426.9	43062.2	44520.6	26098.9
PS(O-38:5)	0	39767.2	166649	118866	127215	348871	250339	313122	358477	190802	117364	10026.8	119142	213430	743763	230527	161642	352641	419823	207479
PS(O-42:6)	3.09513e+07	8.47246e+06	7.0593e+07	1.47469e+07	1.89121e+07	9.42713e+06	6.73056e+07	1.90106e+07	7.25345e+06	2.79476e+07	2.59069e+06	1.47762e+07	2.62995e+06	5.16138e+07	4.41146e+07	5.2636e+07	1.94665e+07	1.38785e+07	7.38591e+06	2.03534e+07
SHexCer(36:1;O3)	485222	661667	1.46326e+06	1.81527e+06	2.32873e+06	2.73408e+06	2.44665e+06	4.07599e+06	3.22839e+06	5.83745e+06	855646	379480	868610	3.85353e+06	1.70361e+06	2.36836e+06	1.48963e+06	3.92391e+06	2.97656e+06	3.73065e+06
SM(12:0;2O/10:0)	603.846	488.333	810.938	1495.97	870.833	1011.03	1334.55	1212.9	781.25	1122.03	908.955	421.711	922.727	1656.71	892.063	3144.85	659.559	1806.15	793.396	988.462
SM(12:0;2O/12:0)	961.538	34.1667	9421.88	2720.97	33.3333	6187.5	74.5455	4134.68	3917.86	5984.75	14375.4	979.605	14593.2	4154.27	172.222	20.5882	15794.9	14292.3	119.811	4255.13
SM(12:0;2O/16:0)	21320.5	11085.8	4557.81	5511.29	7760	1160.29	4120	2558.87	3065.18	2488.14	3130.6	39877.6	3178.03	4934.76	1790.48	3150	3577.94	1721.54	3411.32	2547.44
SM(12:0;2O/18:0)	3437.18	20156.7	19136.7	19936.3	33534.2	5892.65	24441.8	8797.58	24758	17278.8	26109.7	9173.68	26505.3	10036.6	12405.6	14615.4	14873.5	15106.9	21424.5	9582.69
SM(12:0;2O/20:0)	1405.13	537.5	3494.53	3691.13	3595	200	2576.36	2054.84	379.464	2136.44	269.403	2365.13	273.485	3069.51	753.968	2832.35	763.235	974.615	826.415	1578.21
SM(12:0;2O/22:0)	87861.5	479298	152265	239066	142193	142088	460661	318398	65810.7	545777	61223.1	30184.9	62150.8	85165.2	73631	158988	135599	87854.6	72779.2	220973
SM(12:0;2O/24:0)	44359.6	40484.2	53488.3	184885	68748.3	63861.8	263525	67939.5	69204.5	74010.2	45874.6	181744	46569.7	40608.5	39978.6	138328	39980.1	50116.9	56106.6	53030.8
SM(12:0;2O/32:0)	23583.3	760	2414.84	3394.35	5740	351.471	352.727	148.387	3400.89	297.458	10705.2	496.053	10867.4	528.049	1822.22	11.0156	7129.41	273.846	188.679	96.1538
SM(12:0;2O/34:0)	77848.7	6017.5	353369	1.49907e+06	213333	1162.5	33562.7	1766.94	1200	1389.83	7849.25	76435.5	7968.18	743.293	469.841	2213.24	5011.76	1773.08	2332.08	1006.41
SM(12:0;2O/36:0)	1910.26	3039.17	7758.59	7280.65	44842.5	4032.35	198262	1589.52	1664.29	12549.2	36873.1	167502	37431.8	6298.78	12156.3	1908.09	46188.2	3876.92	2709.43	1513.46
SM(12:1;2O/12:0)	936.538	290.833	777.344	889.516	1112.5	443.382	1170	1401.61	1024.11	1083.05	937.313	621.711	951.515	1293.9	309.524	1385.29	995.588	915.385	515.094	1296.79
SM(12:1;2O/14:0)	5217.31	669.167	3525.78	1758.06	1950.83	692.647	1643.64	3112.9	843.75	1483.9	2066.42	4701.32	2097.73	1260.98	412.698	871.324	2722.79	1820.77	1611.32	912.821
SM(12:1;2O/14:1)	78769.2	17380	13411.7	29704	13503.3	4241.91	15815.5	1966.13	3044.64	5907.63	21002.2	24888.2	21320.5	3750.61	292.063	3208.82	9913.24	4228.46	3614.15	2112.18
SM(12:1;2O/16:0)	12.498	16.2474	2385.16	15.7233	16.2474	1768.38	17.7244	2412.1	2883.04	1718.64	14.5499	12.8269	14.7704	1392.07	154.762	14.3359	14.3359	845.385	1996.23	3446.79
SM(12:1;2O/16:3)	24996.2	265.833	2253.12	1036.29	1427.5	296.324	1110.91	1833.87	1950.89	1668.64	847.015	5098.03	859.848	686.585	601.587	1094.85	154.412	296.923	951.887	1635.26
SM(12:1;2O/18:0)	15499.4	37595.8	13683.6	12500.8	22242.5	9210.29	12464.5	64987.1	10614.3	120457	1701.49	3776.32	1727.27	120421	22941.3	107617	21425.7	10663.1	18195.3	26141
SM(12:1;2O/18:1)	8682.05	20948.3	4766.41	8086.29	2423.33	1048.53	3438.18	8379.84	1413.39	7411.02	5137.31	11508.6	5215.15	3123.78	1863.49	30351.5	11187.5	1160.77	5159.43	10192.3
SM(12:1;2O/18:2)	1925	1787.5	855.469	2264.52	2221.67	1342.65	2044.55	1666.13	1143.75	522.881	1034.33	850	1050	1529.27	47.619	2084.56	552.206	763.846	969.811	576.923
SM(12:1;2O/18:3)	2139.74	3228.33	2736.72	2548.39	2101.67	1268.38	4014.55	2575.81	1436.61	2508.47	3647.01	3434.87	3702.27	2979.88	307.937	5216.91	2229.41	2286.15	1813.21	2753.85
SM(12:1;2O/18:5)	2125.64	442.5	2889.06	965.323	678.333	89.7059	1200	190.323	214.286	94.9153	3568.66	2963.16	3622.73	255.488	113.492	531.618	158.088	180.769	113.208	133.333
SM(12:1;2O/20:0)	2398.08	1367.5	3317.97	3351.61	1793.33	1563.24	5861.82	4842.74	2233.93	4462.71	2342.54	3069.08	2378.03	1844.51	1082.54	2315.44	2142.65	1325.38	3404.72	1794.87
SM(12:1;2O/20:1)	3498.72	1799.17	4372.66	6232.26	4525	1272.06	4408.18	2586.29	2298.21	4733.05	1967.16	4242.11	1996.97	3970.12	752.381	6004.41	1722.79	1600	1549.06	2406.41
SM(12:1;2O/20:2)	1285.9	578.333	1089.84	507.258	846.667	149.265	337.273	899.194	482.143	1389.83	473.134	281.579	480.303	357.317	319.841	840.441	869.853	410.769	431.132	1078.85
SM(12:1;2O/20:3)	4006.41	1625	1961.72	3587.9	2807.5	724.265	3928.18	2491.13	1912.5	7597.46	1202.24	1767.11	1220.45	2737.2	481.746	3784.56	1684.56	1364.62	1263.21	1167.31
SM(12:1;2O/20:4)	203.205	2311.67	6393.75	3171.77	2260	1064.71	10107.3	1519.35	1959.82	958.475	2902.99	1694.74	2946.97	565.854	220.635	255.882	1744.85	2100.77	2613.21	571.154
SM(12:1;2O/20:5)	7171.79	1977.5	12621.1	11798.4	5690.83	1930.15	6240.91	2128.23	3311.61	3651.69	7752.99	8936.18	7870.45	1489.02	1965.87	976.471	1744.85	2723.08	2930.19	2406.41
SM(12:1;2O/22:0)	500538	3.37274e+06	785145	1.22118e+06	785624	1.01218e+06	2324240	2.23381e+06	543909	4.46271e+06	297680	211451	302190	735625	623652	1.31197e+06	1.30356e+06	902766	735828	1.65424e+06
SM(12:1;2O/22:1)	17929.5	33245	12636.7	33503.2	31181.7	13128.7	42128.2	36804.8	14812.5	93311.9	6130.6	3905.92	6223.48	37617.1	13277	46244.9	17427.9	14133.1	21573.6	30591.7
SM(12:1;2O/22:2)	2360.26	3797.5	1810.16	2733.06	4226.67	1344.85	2185.45	1625	2697.32	2749.15	1421.64	706.579	1443.18	1928.66	2700.79	1698.53	2836.03	1586.92	1883.96	2357.69
SM(12:1;2O/22:3)	40451.3	28282.5	29429.7	119000	144914	55873.5	168104	10400	8796.43	141235	36234.3	28938.2	36783.3	60567.1	504.762	30225	49425	15811.5	20978.3	75548.7
SM(12:1;2O/22:4)	41754.5	2095	3425	7464.52	6135.83	1506.62	8076.36	1780.65	1846.43	1918.64	6169.4	85214.5	6262.88	1357.32	515.079	1388.97	2118.38	1345.38	1998.11	894.872
SM(12:1;2O/22:6)	4046.15	2303.33	7146.88	4350	5941.67	7827.94	3844.55	8941.13	6067.86	11483.1	5763.43	3917.76	5850.76	7318.9	13190.5	3925	3074.26	5312.31	23864.2	10607.7
SM(12:1;2O/24:0)	216470	21794.2	285898	903216	441120	434252	1787790	1.36848e+06	379722	538387	627369	295743	636874	334817	162363	1.22172e+06	48693.4	301635	112189	494010
SM(12:1;2O/24:1)	63273.7	197734	167048	213659	225586	111575	276496	218953	105677	302615	46817.9	19437.5	47527.3	123087	115083	119759	106551	109061	140941	145651
SM(12:1;2O/24:2)	5635.9	33095.8	6512.5	9297.58	8027.5	4902.21	11125.5	3775.81	3568.75	9953.39	3377.61	2328.95	3428.79	7621.95	3440.48	23054.4	5667.65	4863.08	7066.98	1880.77
SM(12:1;2O/24:3)	542723	436759	544218	836723	448217	67366.2	1.07144e+06	86127.4	80242.9	235079	40893.3	127110	41512.9	119354	85155.6	132797	204085	112487	118788	61417.9
SM(12:1;2O/26:4)	298.718	209.167	8696.88	562.097	470.833	397.059	450.909	158.065	224.107	430.508	976.119	1174.34	990.909	314.634	226.19	1780.88	268.382	247.692	122.642	204.487
SM(12:1;2O/28:0)	13325.6	4377.5	33895.3	4547.58	23118.3	3202.94	25237.3	4849.19	346.345	3287.29	30475.4	27877	30937.1	1284.76	1519.84	1119.12	4602.21	7354.62	1026.42	3588.46
SM(12:1;2O/28:1)	9830.13	5883.33	10190.6	109294	107072	5772.79	5202.73	165872	19121.4	35032.2	5224.63	524158	5303.79	61612.8	28865.1	13959.6	21567.6	20842.3	17649.1	9989.1
SM(12:1;2O/28:5)	920.513	608.333	7403.12	5297.58	2162.5	1575	7070	8716.13	2925	1772.88	3638.06	768.421	3693.18	1890.85	6007.14	2547.06	550.735	3226.15	1631.13	5067.31
SM(12:1;2O/28:6)	8150	1328.33	13846.9	26423.4	8321.67	1784.56	22267.3	12301.6	4500	12275.4	1960.45	3.26052	1990.15	10828.7	8068.25	13440.4	3093.38	4922.31	891.509	5610.9
SM(12:1;2O/30:0)	66704.5	13335	5919.53	14666.9	13850.8	941.912	16750.9	4780.65	29223.2	4120.34	5361.19	50464.5	5442.42	4228.05	3520.63	10399.3	12709.6	3400	10267	5918.59
SM(12:1;2O/30:1)	1.5555e+06	54676.7	296130	397420	731034	9436.76	909701	658834	326145	399853	27053.7	2.82062e+06	27463.6	301885	65110.3	1.43915e+06	78211	70840.8	65412.3	937132
SM(12:1;2O/30:3)	802.564	50.7244	1403.12	3091.94	1100	4000.74	1174.55	3815.32	2022.32	2857.63	883.582	985.526	896.97	2404.88	48.309	1663.24	2513.24	1452.31	57.4239	2034.62
SM(12:1;2O/30:5)	549.359	615	176.562	688.71	671.667	944.853	554.545	845.968	20.1496	19.1251	1388.81	197.368	1409.85	221.341	996.825	473.529	789.706	490.769	705.66	283.974
SM(12:1;2O/30:6)	760.897	845.833	1409.38	12080.6	2900.83	1771.32	2368.18	859.677	1613.39	1262.71	1380.6	7190.13	1401.52	2015.24	2188.89	1209.56	34.9398	2317.69	833.962	304.487
SM(12:1;2O/32:0)	1850.64	128.333	717.969	518.548	184.167	79.4118	300.909	210.484	290.179	249.153	309.701	1645.39	314.394	58.5366	150	192.647	166.176	294.615	100.943	82.6923
SM(12:1;2O/32:1)	3802.56	400.833	2371.88	3007.26	1257.5	341.912	1544.55	1218.55	531.25	1177.12	211.194	2394.74	214.394	774.39	654.762	2353.68	768.382	790	53.7736	1660.26
SM(12:1;2O/32:3)	11353.8	995	60.7928	62.7539	64.8457	1272.06	70.7408	1483.87	1339.29	2283.05	58.0708	3734.21	58.9506	753.049	61.7578	2115.44	572.059	2162.31	1038.68	2364.1
SM(12:1;2O/32:4)	4498.08	86.1423	424.219	459.677	687.5	150.735	277.273	83.3635	923.214	2029.66	262.687	2217.11	266.667	63.031	1188.89	1609.56	2837.5	1480	2549.06	2348.72
SM(12:1;2O/32:5)	2351.28	1865.83	16297.7	3654.84	26834.2	1415.44	38800.9	8916.94	4127.68	5130.51	2335.07	3187.5	2370.45	2868.9	2103.97	1715.44	164.706	731.538	731.132	4991.03
SM(12:1;2O/32:6)	201.282	509.167	1442.19	734.677	1481.67	18.4643	488.182	532.258	1100.89	537.288	983.582	277.632	998.485	246.951	224.603	656.618	723.529	937.692	601.887	160.897
SM(12:1;2O/34:1)	1625	342.5	1138.28	3083.87	1340.83	492.647	5141.82	629.839	286.607	677.119	923.134	0.489309	937.121	525.61	219.048	444.118	606.618	380.769	489.623	416.026
SM(12:1;2O/34:2)	1839.74	430	704.688	3696.77	1287.5	92.6471	1594.55	58.871	552.679	225.424	3687.31	4390.13	3743.18	466.463	1067.46	520.588	917.647	446.923	337.736	154.487
SM(12:1;2O/34:4)	3710.26	1614.17	1878.91	745.161	2284.17	830.147	2634.55	1435.48	1476.79	1399.15	1474.63	1436.18	1496.97	1656.71	353.175	1154.41	1069.85	403.077	1453.77	329.487
SM(12:1;2O/36:0)	118481	6557.5	162686	263765	78380	781.618	215917	355.645	2297.32	3117.8	8098.51	12940.8	8221.21	539.024	1089.68	779.412	5799.26	3761.54	4896.23	548.718
SM(12:1;2O/36:1)	59388.5	2388.33	12716.4	22.4615	5882.5	321.324	2279.09	673.387	2637.5	397.458	5052.24	2182.89	5128.79	1016.46	591.27	1295.59	1436.76	277.692	650.943	178.846
SM(12:1;2O/36:4)	1758.33	908.333	2222.66	1787.1	943.333	954.412	2082.73	984.677	637.5	1011.02	752.239	631.579	763.636	955.488	229.365	499.265	658.824	1042.31	459.434	616.026
SM(12:1;2O/36:6)	7520.51	1206.67	2998.44	6560.48	1825.83	722.794	1554.55	652.419	503.571	900.847	805.224	2706.58	817.424	1631.71	367.46	1225.74	1328.68	640.769	1597.17	1150
SM(12:1;2O/38:2)	61739.1	378.333	23723.4	15449.2	4130	88.2353	1515.45	94.3548	125	199.153	888.806	369.737	902.273	179.878	231.746	358.088	105.882	163.077	449.057	19.8718
SM(12:1;2O/38:5)	1386.54	639.167	1121.09	2075.81	952.5	402.941	1100	1230.65	511.607	288.136	2276.87	1526.97	2311.36	731.098	200.794	512.5	686.765	491.538	699.057	1366.67
SM(12:1;2O/8:0)	2142.31	1531.67	15564.1	4045.16	5937.5	1739.71	4832.73	2469.35	2474.11	4873.73	3358.96	2625.66	3409.85	1323.17	2630.16	11463.2	1053.68	1461.54	1460.38	1839.1
SM(12:2;2O/10:0)	31548.1	72005.8	53927.3	49334.7	8297.5	11879.4	61319.1	3418.55	36722.3	57616.9	22535.1	3412.5	22876.5	14391.5	296.825	14884.6	13858.1	18998.5	869.811	18072.4
SM(12:2;2O/12:0)	28966	9366.67	14508.6	6845.16	9921.67	3554.41	14521.8	3257.26	2333.04	4830.51	8481.34	12143.4	8609.85	10428	482.54	20118.4	12539.7	3057.69	7133.02	10638.5
SM(12:2;2O/14:1)	842.308	264.167	571.094	10649.2	852.5	504.412	314.545	923.387	218.75	3147.46	523.134	75	531.061	388.415	192.857	489.706	494.853	245.385	412.264	253.846
SM(12:2;2O/16:4)	3623.72	2195.83	3945.31	5430.65	4194.17	2258.82	6692.73	1820.97	7327.68	1913.56	512.687	4132.89	520.455	2644.51	54.5142	2469.12	2823.53	3002.31	2720.75	1648.08
SM(12:2;2O/18:5)	2513.46	13305.8	5789.06	9954.84	3217.5	3898.53	3509.09	6648.39	5594.64	2897.46	5432.09	1684.87	5514.39	1308.54	1482.54	8836.03	4663.24	4741.54	5710.38	4304.49
SM(12:2;2O/22:6)	3905.13	2798.33	10528.1	4400	4169.17	2831.62	3069.09	1039.52	1993.75	2247.46	4116.42	2170.39	4178.79	2005.49	1365.08	3191.18	2139.71	2071.54	1836.79	1839.1
SM(12:2;2O/28:6)	1931.41	415	13321.1	24612.1	12365	3448.53	13014.5	3995.97	2891.96	12072.9	2530.6	2037.5	2568.94	4985.98	3176.98	13191.9	1769.12	2656.15	2122.64	4402.56
SM(12:2;2O/36:6)	1333.33	712.5	861.719	1966.94	2188.33	404.412	1229.09	815.323	649.107	472.881	326.866	410.526	331.818	198.171	462.698	854.412	918.382	420	791.509	1260.26
SM(12:2;2O/8:0)	3440.38	36425.8	8617.19	7721.77	935.833	17717.6	13882.7	4092.74	12060.7	14172.9	9423.88	622.368	9566.67	2223.78	912.698	758.824	21069.1	11857.7	389.623	2482.69
SM(14:1;2O/38:1)	266.026	1270	627.344	464.516	1075	211.765	529.091	475.806	850.893	100.847	704.478	1.04441	715.152	561.585	321.429	1387.5	319.118	1.22115	188.679	751.923
SM(16:0;2O/38:0)	3630.13	821.667	121.094	690.323	982.5	41.9118	704.545	37.9032	177.679	133.051	1329.1	149.342	1349.24	126.829	22.2222	20.5882	302.941	329.231	102.83	46.1538
SM(16:3;2O/22:6)	931.41	6972.5	6738.28	3792.74	4410	1397.06	4810.91	5405.65	4137.5	6668.64	6831.34	2599.34	6934.85	5625	3002.38	1755.88	6880.15	1750	4654.72	93.1252
SM(16:3;2O/26:6)	3712.18	2295.83	81.7957	1062.9	6379.17	3552.21	6840.91	2219.35	4450.89	2924.58	5390.3	1386.18	5471.97	1986.59	3419.05	2687.5	5697.79	3766.15	7742.45	671.154
SM(18:3;2O/38:6)	1094.87	383.333	740.625	1723.39	943.333	245.588	848.182	888.71	705.357	1259.32	763.433	615.132	775	1068.29	203.175	648.529	107.353	97.6923	366.038	710.897
SM(20:0;2O)	12588.5	730	3721.09	1970.97	2784.17	798.529	1987.27	1754.84	1151.79	1826.27	822.388	6205.92	834.848	3953.05	582.54	2888.97	1092.65	860	765.094	1871.79
SM(20:0;3O)	692.308	340	1766.41	4054.84	513.333	288.971	2344.55	251.613	359.821	898.305	859.701	50	872.727	173.78	250.794	194.853	187.5	122.308	148.113	30.7692
SM(20:1;2O)	836.538	891.667	2089.84	2022.58	1798.33	1444.85	2477.27	1716.94	1343.75	2315.25	1447.76	874.342	1469.7	1274.39	1003.17	2171.32	1000	831.538	557.547	1258.97
SM(20:1;3O)	4728.21	1266.67	4645.31	32552.4	14920.8	906.618	7370.91	345.968	951.786	2671.19	5310.45	2057.89	5390.91	4542.07	379.365	36918.4	475	423.077	544.34	791.026
SM(20:2;2O)	1364.1	5600.83	9536.72	1265.32	5550.83	13196.3	8490.91	10916.1	1721.43	11616.1	961.194	951.974	975.758	4417.07	4646.03	5196.32	6338.97	3751.54	6439.62	2108.97
SM(20:2;2O/38:6)	1429.49	12.5	130.469	337.903	1591.67	6.61765	944.545	0.23657	10.7143	37.2881	72.3881	0.192991	73.4848	1.82927	49.2063	27.9412	72.7941	34.6154	36.7925	32.0513
SM(20:2;3O)	973766	1.03663e+06	896470	1.03386e+06	1046055	669296	1.0494e+06	415256	436533	605097	799723	647160	811840	638882	11247.6	624306	905459	648929	440393	486384
SM(22:0;2O)	26937.8	65665	7050.78	150102	39604.2	126224	11494.5	60378.2	24200.9	124730	44663.4	8255.26	45340.2	23211.6	646.032	28549.3	40697.1	25026.2	37311.3	5610.9
SM(22:0;3O)	8663.46	349.167	1655.47	4091.13	8094.17	1045.59	7298.18	1537.1	3816.07	1239.83	8414.18	5211.18	8541.67	1513.41	65.873	1665.44	5897.79	667.692	816.038	413.462
SM(22:1;2O)	633.333	1016.67	1317.97	1756.45	648.333	511.029	1275.45	979.839	746.429	4178.81	664.179	315.132	674.242	893.293	326.19	1893.38	309.559	490.769	307.547	497.436
SM(22:1;3O)	4652.56	533.333	38787.5	787.097	4246.67	200	2740	108.871	124.107	70.339	36479.9	4282.24	37032.6	374.39	118.254	2582.35	252.206	90.7692	333.962	85.8974
SM(22:2;3O)	2832.69	5359.17	5232.81	6723.39	1145.83	1366.18	7788.18	2225	9901.79	10394.9	6255.97	1605.26	6350.76	905.488	146.032	494.118	10251.5	6227.69	107.547	1647.44
SM(24:0;2O(FA 12:0))	2426.28	7959.17	5981.25	36119.4	7665.83	132479	7588.18	57242.7	37228.6	14979.7	3979.1	88025	4039.39	13183.5	12541.3	16794.1	5509.56	20206.2	15553.8	12433.3
SM(24:0;2O(FA 16:0))	4164.1	315.833	2675	2195.16	3640	500	2322.73	1254.84	792.857	107.627	897.015	4006.58	910.606	179.878	2007.14	1363.24	795.588	273.846	666.038	1643.59
SM(24:0;2O(FA 26:0))	3481.41	370.833	740.625	1447.58	595	366.912	610.909	365.323	1408.04	488.136	1070.9	521.711	1087.12	85.3659	645.238	194.118	663.971	264.615	790.566	323.077
SM(24:0;2O)	16696.2	7294.17	7189.06	5541.13	9868.33	496.324	13970	766.935	765.179	1406.78	12273.9	10128.9	12459.8	877.439	71.4286	1308.82	2484.56	1006.92	389.623	1180.77
SM(24:1;2O(FA 12:0))	5807.05	12121.7	79834.4	11625.8	15940.8	16714	73980.9	21522.6	20267.9	20783.1	65067.9	19594.1	66053.8	10381.7	25294.4	25051.5	2220.59	23251.5	5606.6	16382.7
SM(24:1;2O(FA 14:0))	8339.1	10164.2	9246.88	11868.5	7795.83	4061.76	9050	3432.26	2835.71	5249.15	11698.5	22192.1	11875.8	2900.61	1976.19	28761.8	21785.3	4242.31	5443.4	7828.85
SM(24:1;2O(FA 16:1))	2528.85	2662.5	8700.78	2535.48	4635	990.441	4254.55	5521.77	798.214	2498.31	3094.03	3635.53	3140.91	2276.83	1896.83	3761.03	3197.79	740	1704.72	2737.18
SM(24:1;2O(FA 18:1))	1964.1	804.167	2192.97	961.29	2515.83	1740.44	4200.91	616.935	1274.11	2560.17	3075.37	838.816	3121.97	1351.83	353.968	1825.74	1415.44	860	673.585	1060.9
SM(24:1;2O(FA 18:2))	5477.56	1325	5417.97	4445.97	6085.83	1058.09	3758.18	875.806	1147.32	2962.71	3372.39	13474.3	3423.48	2967.68	1319.05	4168.38	660.294	718.462	1280.19	2047.44
SM(24:1;2O(FA 22:6))	1400	1038.33	1652.34	1847.58	2776.67	258.088	508.182	1394.35	1164.29	1538.98	1477.61	987.5	1500	1084.76	592.857	1106.62	598.529	306.923	774.528	1853.85
SM(24:1;2O)	2179.49	1225.83	1060.16	1112.1	361.667	577.206	777.273	271.774	392.857	740.678	616.418	982.895	625.758	407.927	357.937	317.647	401.471	256.154	798.113	401.282
SM(24:1;3O)	30.7692	7.5	55.4688	8.87097	52.5	77.9412	25.4545	52.4194	56.25	36.4407	20.1493	17.1053	20.4545	57.9268	79.3651	34.5588	29.4118	54.6154	87.7358	27.5641
SM(24:2;2O(FA 12:0))	19206.4	1630	16498.4	42436.3	23705.8	4542.65	18212.7	4187.9	5626.79	5170.34	14141	62806.6	14355.3	11414.6	6407.94	10647.8	2288.97	6103.85	6298.11	5455.13
SM(24:2;2O(FA 14:1))	550	330	2085.16	5504.03	6.01525	801.471	3596.36	4109.68	6707.14	1822.03	3700	5242.11	3756.06	2743.29	4562.7	2576.47	1694.85	6157.69	2222.64	3696.79
SM(24:2;2O)	2107.05	1228.33	788.281	2216.13	1150	352.941	982.727	332.258	516.071	1605.08	548.507	1888.82	556.818	354.268	767.46	2482.35	595.588	494.615	490.566	373.077
SM(24:2;3O)	24553.8	50246.7	37712.5	6670.16	6395	39061.8	43662.7	1160.48	26454.5	40473.7	16682.8	2939.47	16935.6	9481.1	1078.57	1883.82	36368.4	13594.6	5107.55	5557.05
SM(24:3;2O)	99913.5	13525.8	54901.6	329981	97073.3	114731	47105.5	134337	13299.1	451431	11414.9	49207.9	11587.9	133574	1826.98	67949.3	9203.68	12864.6	11878.3	37543.6
SM(24:3;3O)	2839.74	3094.17	2149.22	3704.84	3360.83	3163.97	3040.91	2765.32	2884.82	2516.1	6800	4093.42	6903.03	1474.39	1398.41	1380.88	3265.44	1037.69	2482.08	1507.05
SM(26:0;2O(FA 18:0))	3032.05	180.833	1.49686	688.71	251.667	131.618	194.545	180.645	375.893	144.915	475.373	982.237	482.576	130.488	230.952	272.059	488.235	163.077	250.943	12.1795
SM(26:1;2O(FA 18:0))	1411.54	1037.5	1950	1225.81	1001.67	580.147	1582.73	584.677	729.464	1358.47	955.97	3013.16	970.455	1461.59	475.397	597.794	358.088	337.692	395.283	812.821
SM(26:1;2O)	14513.5	2101.67	3111.72	6143.55	4435	1174.26	3670	591.129	1208.04	904.237	5324.63	9969.08	5405.3	1118.29	323.81	1309.56	913.971	1138.46	579.245	387.821
SM(26:2;2O(FA 24:0))	1748.08	979.167	3336.72	4340.32	375.833	67.6471	537.273	70.9677	193.75	57.6271	1729.85	622.368	1756.06	733.537	438.889	225.735	969.853	154.615	89.6226	127.564
SM(26:2;3O)	8680.13	3120	4226.56	6887.1	2653.33	875.735	3967.27	858.871	1044.64	3300	1134.33	9147.37	1151.52	1313.41	266.667	25591.9	1549.26	1095.38	1292.45	8087.18
SM(26:3;2O)	65326.9	154131	57132.8	154054	344969	117209	65729.1	30868.5	20725.9	73863.6	83997.8	83485.5	85270.5	115763	1993.65	190199	24041.9	59442.3	5260.38	79817.9
SM(26:3;3O)	68002.6	2960.83	21364.8	55877.4	41338.3	1212.5	34877.3	56680.6	2032.14	199884	2365.67	22778.9	2401.52	64449.4	543.651	10625.7	2863.97	1159.23	2106.6	8569.23
SM(28:0;2O)	2783.33	427.5	13108.6	1136.29	2155	140.441	1022.73	150.806	158.036	175.424	2812.69	3644.74	2855.3	101.829	103.175	2235.29	208.088	240.769	491.509	63.4615
SM(28:1;2O(FA 18:1))	12781.4	342.5	1268.75	727.419	1115.83	143.382	1490.91	141.935	203.571	248.305	1723.13	347.368	1749.24	37.1951	128.571	189.706	776.471	133.846	1079.25	137.179
SM(28:1;2O(FA 22:6))	2.31571	819.167	1696.09	4814.52	4265	227.941	2374.55	325.806	555.357	226.271	213.433	1670.39	216.667	470.732	122.222	667.647	780.147	94.6154	421.698	265.385
SM(28:1;3O)	1419.87	3338.33	578.906	4408.87	641.667	255.147	1021.82	4880.65	3757.14	188.983	4858.96	519.079	4932.58	776.829	410.317	506.618	1875	3020.77	1089.62	865.385
SM(28:2;2O)	141.026	407.5	135.938	183.065	304.167	1384.56	362.727	331.452	614.286	183.051	723.881	19.0789	734.848	153.659	252.381	157.353	167.647	1174.62	217.925	139.103
SM(28:2;3O)	285297	74094.2	65179.7	74372.6	44249.2	27987.5	64993.6	19396.8	12181.2	27854.2	87149.3	70048.7	88469.7	18086	285.714	14972.8	16841.2	14335.4	5758.49	14815.4
SM(28:3;2O(FA 22:6))	94.8718	925	321.875	712.097	748.333	75.7353	840.909	112.097	300.893	405.932	359.701	209.211	365.152	174.39	293.651	341.912	1015.44	516.154	819.811	157.692
SM(28:3;2O(FA 24:0))	1625.64	3.75908	786.719	805.645	2682.5	3.31684	1003.64	36.2903	167.857	79.661	691.791	889.474	702.273	61.5854	67.4603	147.059	324.265	106.923	161.321	135.897
SM(28:3;2O(FA 26:0))	821.154	760.833	1077.34	141.129	1160	213.235	1420	166.935	625	869.492	1180.6	783.553	1198.48	314.634	83.3333	553.676	330.882	145.385	369.811	482.051
SM(28:3;2O)	1788.46	2205	2460.16	1208.06	2195	1048.53	3610.91	2064.52	1474.11	2484.75	1467.16	976.316	1489.39	707.317	582.54	1741.91	3548.53	1429.23	823.585	941.667
SM(28:4;2O(FA 12:0))	62280.1	38610	20335.2	55913.7	82810	21030.1	17941.8	16433.1	40422.3	24405.9	40342.5	20218.4	40953.8	5175.61	4956.35	23472.8	30910.3	13640	28157.5	14826.3
SM(28:4;2O(FA 20:5))	18.4554	5385	1590.62	1725	570	1270.59	2214.55	499.194	1968.75	796.61	2101.49	18.941	2133.33	1042.68	228.571	1478.68	1016.18	2122.31	1137.74	432.692
SM(28:4;2O(FA 22:6))	167.308	895	269.531	474.194	101.667	217.647	1035.45	234.677	693.75	395.763	2053.73	686.184	2084.85	117.683	178.571	513.971	922.794	1058.46	244.34	153.846
SM(28:4;2O)	11075.6	38565.8	12214.1	11306.5	11675.8	5695.59	11831.8	5964.52	7616.07	8122.03	8305.22	4436.18	8431.06	7898.17	5276.98	10501.5	16374.3	6018.46	9665.09	4700
SM(28:5;2O(FA 12:0))	583.603	217589	3304.69	734.21	1541.67	8476.47	1746.36	9155.65	13122.3	4018.64	8861.19	598.961	8995.45	3543.29	10269	4875.74	113333	10237.7	36886.8	5346.79
SM(28:5;2O(FA 24:0))	1241.03	500.833	1092.19	601.613	975	44.8529	602.727	58.0645	89.2857	134.746	2344.03	621.053	2379.55	135.976	186.508	82.3529	58.0882	129.231	84.9057	32.0513
SM(28:5;2O(FA 28:0))	1160.26	264.167	1170.31	1379.03	1500.83	30.1471	1368.18	28.2258	204.464	1.69492	1962.69	1117.11	1992.42	66.4634	67.4603	43.3824	109.559	64.6154	41.5094	34.6154
SM(28:5;2O)	2898.08	9640.83	5829.69	3709.68	2664.17	961.029	2766.36	1163.71	2617.86	3248.31	3714.93	2971.71	3771.21	2035.98	1700.79	2488.24	4810.29	982.308	4000.94	862.179
SM(28:6;2O(FA 20:5))	873.718	430.833	2032.03	1783.87	805	185.294	701.818	268.548	5.7732	333.898	366.418	1569.74	371.97	426.22	51.5873	481.618	4.7544	240	310.377	178.846
SM(28:6;2O(FA 22:6))	1467.95	111.667	1463.28	2066.94	639.167	92.6471	544.545	96.7742	50.8929	66.1017	157.463	334.868	159.848	165.244	103.175	171.324	177.941	27.6923	115.094	50.641
SM(28:6;3O)	41545.5	145169	27719.5	20124.2	6961.67	9125.74	19869.1	131951	62507.1	417578	104935	26936.2	106525	47273.8	461.111	1927.21	92739.7	59582.3	76495.3	34142.9
SM(30:0;2O)	5394.87	3248.33	3178.91	2912.1	4541.67	474.265	4956.36	844.355	447.321	1312.71	1417.91	2358.55	1439.39	1339.02	93.6508	595.588	1489.71	555.385	597.17	498.077
SM(30:0;3O)	5773.08	2786.67	1818.75	1403.23	2565	500.735	3679.09	508.065	938.393	1194.92	2187.31	2290.79	2220.45	3910.37	576.19	550.735	1197.79	1025.38	1054.72	692.949
SM(30:1;2O(FA 18:1))	2275.64	698.333	1673.44	4166.13	8900.83	286.765	2666.36	255.645	362.5	176.271	1519.4	1195.39	1542.42	353.049	125.397	383.824	909.559	428.462	304.717	253.846
SM(30:1;2O(FA 18:2))	8728.21	1299.17	244.531	787.097	1349.17	277.941	1439.09	323.387	545.536	498.305	758.209	11205.9	769.697	1242.07	763.492	247.794	3444.85	776.923	2066.04	251.923
SM(30:1;2O)	2314.74	3565.83	2877.34	2344.35	2855	495.588	4120.91	5334.68	690.179	3655.08	2208.21	3053.95	2241.67	2139.63	485.714	3736.76	8102.94	441.538	4890.57	4808.33
SM(30:2;2O(FA 22:6))	3144.87	70	1156.25	359.677	129.167	242.647	336.364	431.452	425	256.78	618.657	1845.39	628.03	399.39	199.206	88.9706	973.529	274.615	710.377	98.7179
SM(30:2;2O)	12957.1	838.333	3448.44	4521.77	3098.33	2101.47	3370	1286.29	1257.14	30745.8	1291.04	3834.87	1310.61	11178.7	909.524	1063.97	920.588	653.077	560.377	1220.51
SM(30:2;3O)	3214.1	1649.17	2120.31	2799.19	4904.17	992.647	4133.64	2405.65	1533.04	2801.69	2263.43	5698.03	2297.73	2113.41	550.794	5456.62	2579.41	1269.23	1788.68	2241.03
SM(30:3;2O)	2739.74	11435	14571.1	1250	2362.5	901.471	2161.82	436.29	653.571	1446.61	6486.57	2257.89	6584.85	1311.59	254.762	822.059	388.235	699.231	208.491	374.359
SM(30:3;2O/38:6)	85.2564	52.5	210.156	191.129	230	224.265	384.545	267.742	347.321	1947.46	328.358	73.0263	333.333	97.561	66.6667	1050.74	343.382	3238.46	382.075	1396.79
SM(30:3;3O)	2237.82	802.5	1092.19	1462.1	1718.33	635.294	3081.82	2274.19	1849.11	2569.49	911.94	2598.03	925.758	508.537	779.365	4008.82	485.294	3230	1338.68	1378.21
SM(30:4;2O(FA 22:6))	1894.23	1360.83	1575.78	17.4275	18.0084	158.824	19.6456	423.387	1036.61	375.424	820.896	14.2172	833.333	205.488	607.937	269.118	15.8898	634.615	464.151	507.051
SM(30:4;2O)	11862.2	16014.2	29723.4	60936.3	24174.2	15606.6	11320.9	20525.8	12419.6	4122.03	43065.7	3271.05	43718.2	3630.49	19167.5	8071.32	7897.79	8114.62	5153.77	6494.87
SM(30:4;3O)	6508.97	1817.5	1956.25	5266.13	3671.67	836.765	1845.45	773.387	680.357	816.949	4044.03	4251.97	4105.3	581.098	103.968	1016.91	809.559	955.385	1017.92	490.385
SM(30:5;2O)	8591.67	7132.5	8319.53	12487.1	10397.5	5621.32	14530	5693.55	7473.21	12175.4	11573.9	1858.55	11749.2	13034.8	7680.95	7129.41	7926.47	5000.77	11067.9	4146.79
SM(30:6;2O(FA 24:0))	767.308	309.167	559.375	453.226	1132.5	90.4412	632.727	64.5161	163.393	38.9831	698.507	603.289	709.091	140.244	223.81	302.206	358.824	27.6923	92.4528	87.8205
SM(30:6;2O(FA 26:0))	432.051	1233.33	345.312	243.548	308.333	57.3529	235.455	81.4516	16.9643	33.0508	92.5373	490.132	93.9394	1.05183	46.8254	12.5	84.5588	29.2308	83.9623	17.9487
SM(30:6;2O)	2791.67	2832.5	3667.19	2597.58	3105	1602.94	2881.82	1320.16	2260.71	2192.37	1555.97	1221.71	1579.55	2283.54	1801.59	2791.91	1769.85	1362.31	2705.66	938.462
SM(30:6;3O)	3185.26	533.333	5438.28	26028.2	8334.17	1972.06	7305.45	2425	2450	5791.53	1901.49	1917.11	1930.3	2215.24	2270.63	3502.94	333.824	1341.54	669.811	2869.87
SM(30:7;2O)	5534.62	1320.83	3855.47	2843.55	2806.67	331.618	1774.55	973.387	991.964	1866.1	630.597	1147.37	640.152	2292.07	1119.84	1313.97	958.088	1130	2122.64	814.744
SM(30:7;3O)	8785.9	8376.67	6217.97	2930.65	2100	1897.06	2011.82	1575	2131.25	4448.31	6611.19	7744.08	6711.36	2451.22	1165.87	1599.26	1925	3040	2311.32	3145.51
SM(32:0;2O)	1684.62	1770	2002.34	3395.97	4884.17	1283.09	3555.45	3997.58	4124.11	5926.27	1658.96	1429.61	1684.09	5827.44	3062.7	2978.68	2777.94	1395.38	434.906	2247.44
SM(32:0;3O)	786.538	382.5	764.062	579.032	341.667	797.794	242.727	370.968	138.393	833.898	904.478	286.184	918.182	71379.3	149.206	247.794	134.559	220	184.906	319.231
SM(32:1;2O(FA 18:2))	3285.26	944.167	5420.31	4355.65	6526.67	64.7059	3743.64	181.452	291.071	302.542	1488.81	1184.21	1511.36	235.976	417.46	278.676	994.118	32.3077	342.453	189.744
SM(32:1;2O)	77.5641	79.1667	105.469	137.097	104.167	105.882	110	115.323	124.107	136.441	132.09	90.7895	134.091	98.1707	105.556	85.2941	113.971	125.385	100	82.0513
SM(32:1;3O)	6604.49	3173.33	2866.41	4656.45	4065.83	3797.06	4744.55	3529.03	2204.46	5728.81	4922.39	4615.13	4996.97	2998.78	1753.17	2027.21	2395.59	2913.08	2732.08	3344.87
SM(32:2;3O)	1513.46	89.8583	2374.22	2137.9	2503.33	79.2868	4983.64	3635.48	96.2768	7312.71	929.104	1026.97	943.182	1360.37	2411.9	1178.68	2083.82	2800.77	1016.98	2166.03
SM(32:3;2O(FA 22:6))	4014.74	319.167	5308.59	15613.7	5384.17	119.118	4512.73	200.806	404.464	157.627	770.896	3041.45	782.576	139.024	329.365	530.147	536.029	471.538	1058.49	110.897
SM(32:3;2O)	1428.21	5896.67	3065.62	17354	2461.67	2787.5	2200	3871.77	2107.14	12805.9	2468.66	1784.21	2506.06	2039.63	402.381	1491.91	1277.21	2143.08	2282.08	524.359
SM(32:3;3O)	660.897	426.667	256.25	1534.68	910	230.882	1306.36	117.742	166.964	209.322	423.134	5817.11	429.545	189.634	160.317	394.118	486.029	206.923	188.679	95.5128
SM(32:4;2O(FA 22:6))	30982.7	500.833	49001.6	60833.9	17201.7	373.529	16152.7	137.097	283.036	181.356	1359.7	27089.5	1380.3	376.22	592.063	199.265	909.559	225.385	1142.45	109.615
SM(32:4;2O(FA 28:0))	761.538	318.333	335.938	805.645	660	261.029	1441.82	279.032	671.429	893.22	265.672	332.237	269.697	567.073	178.571	494.853	900.735	463.077	501.887	112.821
SM(32:4;2O)	4029.49	2149.17	4692.19	6704.84	5802.5	388.235	6877.27	9401.61	5250.89	6465.25	4632.09	2966.45	4702.27	9591.46	9940.48	4463.24	4358.82	4603.85	25813.2	6639.1
SM(32:4;3O)	2199.36	2174.17	4514.84	987.097	1734.17	1355.88	882.727	489.516	507.143	1566.1	1635.82	3766.45	1660.61	1297.56	685.714	1854.41	745.588	960.769	83.9623	1075
SM(32:5;2O(FA 22:6))	22182.1	353.333	38496.9	37479	12348.3	150	9515.45	332.258	1458.04	724.576	7010.45	11535.5	7116.67	603.659	524.603	289.706	1113.24	235.385	421.698	173.077
SM(32:5;2O)	1569.87	1503.33	8791.41	437.903	3992.5	1512.5	3582.73	1321.77	1525.89	1296.61	4626.12	2932.24	4696.21	1776.22	1365.08	3191.18	2011.03	1556.15	2103.77	1482.05
SM(32:5;3O)	9657.69	15375.8	3650	5001.61	10642.5	4113.24	13326.4	4451.61	2766.96	2732.2	10825.4	17763.2	10989.4	7961.59	533.333	14843.4	26690.4	2767.69	10635.8	9615.38
SM(32:6;2O(FA 22:6))	1485.9	488.333	605.469	1029.03	3991.67	127.206	3852.73	306.452	361.607	183.051	720.149	880.263	731.061	233.537	564.286	258.088	388.235	313.846	547.17	162.821
SM(32:6;2O)	2825	1563.33	5703.12	7182.26	3360.83	1652.21	5230.91	1045.97	1426.79	1116.1	4655.22	1948.03	4725.76	1598.78	1158.73	1552.21	1773.53	1583.08	731.132	1628.85
SM(32:6;3O)	1098.72	221.667	6003.12	637.097	340	124.265	387.273	106.452	395.536	818.644	2007.46	3848.03	2037.88	95.7317	88.8889	851.471	246.324	127.692	142.453	51.2821
SM(32:7;2O(FA 22:6))	1532.05	472.5	1437.5	2.80842	1618.33	56.6176	2069.09	108.871	495.536	29.661	1413.43	2.29108	1434.85	282.317	62.6984	142.647	670.588	510	3.28532	169.872
SM(32:7;2O)	7694.23	11197.5	9196.09	35212.9	9759.17	3539.71	5050	3868.55	4846.43	6643.22	9770.9	2114.47	9918.94	1762.8	3583.33	3899.26	2280.88	3200	1448.11	1442.31
SM(32:7;3O)	30831.4	1573.33	80100.8	91788.7	208477	72620.6	164682	49614.5	120063	33161.9	55597	58077.6	56439.4	141295	843.651	80716.2	35031.6	44627.7	137192	99941
SM(34:0;2O)	4139.1	895	103284	177848	85325	2347.79	236574	5083.87	1309.82	17318.6	1108.21	12038.2	1125	3496.95	3557.14	6830.88	1188.24	5063.85	855.66	4359.62
SM(34:0;3O)	3280.13	9082.5	98.0176	101.179	3467.5	17757.4	114.057	6904.03	7785.71	5500.85	13059.7	3949.34	13257.6	2564.63	6999.21	13592.6	2349.26	15480.8	1183.96	8778.85
SM(34:1;2O)	41084.6	412234	46659.4	41846.8	36669.2	93119.9	90029.1	83763.7	68122.3	157840	48344	4782.89	49076.5	119701	84069	112572	157163	97400	124425	57719.9
SM(34:3;2O)	572.436	841.667	3945.31	5733.87	1914.17	28.6604	2521.82	1940.32	1695.54	1572.88	2533.58	332.895	2571.97	1112.8	1279.37	1722.06	607.353	1061.54	1949.06	3495.51
SM(34:3;3O)	1228.85	750.833	1858.59	1400.81	1011.67	453.676	2289.09	489.516	783.929	244.068	5431.34	803.289	5513.64	83.5366	1299.21	2234.56	728.676	1846.92	324.528	160.256
SM(34:4;2O(FA 22:6))	1654.49	1785.83	360.938	1602.42	974.167	80.8824	1566.36	107.258	255.357	175.424	647.015	1113.82	656.818	399.39	342.063	429.412	840.441	222.308	533.019	47.4359
SM(34:4;2O(FA 28:0))	747.436	520.833	534.375	191.935	1135	317.647	418.182	362.097	143.75	11.5097	425.373	630.263	431.818	286.585	241.27	361.029	100	152.308	364.151	373.077
SM(34:4;2O)	43420.5	20125	3043.75	53998.4	75162.5	25183.1	98425.5	7269.35	4612.5	26151.7	16696.3	13075.7	16949.2	23662.2	1039.68	16405.9	27675.7	3559.23	10065.1	15189.7
SM(34:4;3O)	430.128	65	515.625	495.968	402.5	250.735	305.455	25	305.357	191.525	194.776	395.395	197.727	1120.12	153.968	114.706	58.0882	6.92308	113.208	98.7179
SM(34:5;2O(FA 22:6))	2016.03	2156.67	2225	1572.58	2540	138.235	4090	205.645	314.286	219.492	477.612	3320.39	484.848	189.634	566.667	469.118	843.382	239.231	1050	92.9487
SM(34:5;3O)	4403.85	48.2189	1371.09	1453.23	482.5	440.441	3855.45	757.258	892.857	1863.56	2717.16	11982.9	2758.33	745.122	640.476	1283.09	938.971	44.5098	800.943	530.128
SM(34:6;2O(FA 22:6))	2771.79	902.5	2611.72	4300	2476.67	130.882	2187.27	191.129	574.107	353.39	2648.51	2185.53	2688.64	167.683	678.571	467.647	3120.59	346.923	311.321	131.41
SM(34:6;2O)	2189.74	39784.2	4649.22	8864.52	13098.3	5341.18	4267.27	2940.32	3955.36	5724.58	4446.27	1565.13	4513.64	8394.51	10374.6	7480.15	16562.5	4851.54	12555.7	3173.08
SM(34:6;3O)	4846.15	5765.83	1409.38	5977.42	2759.17	54789	1931.82	3952.42	3759.82	18818.6	2217.16	1336.18	2250.76	1905.49	115.079	729.412	2995.59	1867.69	1664.15	987.179
SM(34:7;2O(FA 22:6))	1942.95	123.333	495.312	3391.13	1953.33	32.3529	1122.73	79.0323	178.571	27.9661	2866.42	295.395	2909.85	17.0732	79.3651	183.824	113.971	142.308	87.7358	83.9744
SM(34:7;2O)	2508.97	1840.83	6016.41	11367.7	4926.67	12760.3	1902.73	6319.35	1571.43	8614.41	2550.75	5683.55	2589.39	3346.34	2520.63	4250.74	1352.21	1768.46	1366.04	1029.49
SM(34:7;3O)	7819.87	4606.67	10963.3	12537.9	3570	33400	15589.1	24429.8	9027.68	33732.2	11806.7	5252.63	11985.6	17564.6	10115.1	30270.6	18821.3	27380.8	24044.3	18785.9
SM(34:8;2O(FA 22:6))	517.308	92.5	574.219	781.452	345.833	2.24369	405.455	70.9677	85.7143	333.051	236.567	809.868	240.152	148.171	302.381	319.853	197.059	171.538	68.8679	287.821
SM(34:8;3O)	2462.82	1283.33	8265.62	7327.42	4420.83	2111.76	5951.82	3254.84	3436.61	4210.17	4115.67	5037.5	4178.03	4473.78	1998.41	4017.65	2516.18	2154.62	1747.17	3028.85
SM(36:0;2O)	55078.8	517.5	13525	112923	24786.7	1340.44	197353	1508.06	479.464	503.39	168.657	94712.5	171.212	21598.8	2484.92	58753.7	1344.12	1729.23	410.377	1476.92
SM(36:0;3O)	2621.15	77.5	5428.91	666.935	585	1440.44	590.909	1008.06	791.071	1080.51	751.493	371.053	762.879	575.61	1295.24	161.029	449.265	1809.23	334.906	141.667
SM(36:1;2O)	57137.8	4875	28816.4	132880	17276.7	16667.6	142029	34178.2	33625	22672	114142	41479.6	115871	7409.76	9055.56	29025	2294.12	24837.7	5633.02	8352.56
SM(36:4;2O(FA 22:6))	1075	1017.5	962.5	1218.55	1925	353.676	1810.91	613.71	499.107	1421.19	781.343	499.342	793.182	601.22	126.19	488.971	512.5	160	488.679	616.026
SM(36:4;2O)	2675.64	1998.33	113.649	4151.61	121.225	1980.88	4868.18	4846.77	7130.36	4963.56	3033.58	2617.11	3079.55	1048.17	1473.02	1069.85	3691.18	2355.38	137.236	3228.85
SM(36:4;3O)	500	735	975	103.226	974.167	572.794	2030	346.774	439.286	472.034	1070.9	650	1087.12	240.244	530.952	261.765	213.971	273.077	400	248.718
SM(36:5;2O)	1599.36	338.333	653.906	329.032	970	1105.88	660.909	498.387	1733.93	302.542	246.269	559.868	250	554.268	558.73	944.853	333.088	273.846	889.623	628.846
SM(36:6;2O(FA 22:6))	86.5385	1684.17	443.75	1032.26	2768.33	72.7941	595.455	81.4516	333.929	201.695	1802.24	1053.29	1829.55	1048.17	642.857	261.765	1588.97	96.1538	133.962	62.8205
SM(36:6;2O)	2330.77	3150.83	4189.06	6695.16	4895	3046.32	863.636	4029.03	343.75	2916.1	2525.37	3845.39	2563.64	1136.59	2008.73	1729.41	5275.74	720	2659.43	3723.08
SM(36:6;3O)	3315.38	2156.67	1875.78	10803.2	3007.5	1019.85	1822.73	2292.74	1716.07	12634.7	2900.75	573.026	2944.7	850.61	1007.14	1800.74	2506.62	1626.15	1424.53	1153.21
SM(36:7;2O(FA 22:6))	2307.69	1836.67	1423.44	1562.1	185	8.92626	2850.91	172.581	321.429	319.492	2243.28	1680.92	2277.27	390.244	469.841	156.618	646.324	268.462	456.604	116.026
SM(36:7;2O)	5188.46	4926.67	9595.31	9278.23	10599.2	10594.9	17954.5	6532.26	8333.04	4100	5041.79	4619.74	5118.18	9628.66	3950.79	6915.44	507.353	6143.08	5542.45	3766.67
SM(36:7;3O)	127.901	595	10561.7	5810.48	2780	16312.5	68028.2	36005.6	5729.46	14558.5	2284.33	131.266	2318.94	578.659	2719.05	38266.9	1466.91	6541.54	2921.7	13521.8
SM(36:8;2O)	1862.18	1470.83	2507.03	4833.87	1649.17	1392.65	3587.27	2068.55	1325	1396.61	1802.24	1548.03	1829.55	993.293	1432.54	1427.21	1134.56	1021.54	2689.62	1120.51
SM(38:2;2O)	4862.82	178.324	5085.94	7404.84	5631.67	5913.24	7545.45	4002.42	5999.11	3052.54	159.693	11850.7	162.113	2156.1	3700.79	2288.97	1573.53	2460.77	201.877	3878.85
SM(38:4;2O)	533.333	1240.83	3591.41	1483.87	838.333	950	773.636	1161.29	383.929	1355.93	3297.01	669.737	3346.97	723.171	1637.3	1252.21	794.853	439.231	1385.85	974.359
SM(38:5;2O)	3105.77	4679.17	6990.62	6687.9	3377.5	1566.91	9490.91	4620.97	3195.54	2438.14	3136.57	1461.84	3184.09	4198.17	169.1	7444.12	2250.74	2845.38	5041.51	2460.9
SM(38:5;3O)	16246.2	11457.5	8324.22	8315.32	31376.7	8053.68	12050	24367.7	23956.2	34178	11964.9	3341.45	12146.2	35757.3	12801.6	3518.38	7997.06	6173.85	10350	19896.2
SM(38:7;2O(FA 22:6))	507.051	1214.17	947.656	1213.71	991.667	111.029	1418.18	327.419	586.607	151.695	1213.43	798.684	1231.82	398.171	210.317	277.206	968.382	84.6154	565.094	80.7692
SM(38:7;3O)	1230.77	7887.5	158.217	3249.19	2492.5	6577.94	184.107	1575	5058.04	6200.85	151.133	415.789	153.423	3461.59	1865.87	3047.06	10805.9	6756.15	6634.91	1922.44
SM(38:8;3O)	6207.69	658.333	16748.4	49173.4	50497.5	30014	41150.9	31595.2	47066.1	32452.5	32074.6	25209.2	32560.6	32409.1	51347.6	66539	708.088	39529.2	4034.91	108853
SM(38:9;2O(FA 22:6))	2086.54	1440.83	648.438	658.065	2538.33	108.824	934.545	128.226	139.286	169.492	1572.39	4.59257	1596.21	122.561	303.175	232.353	51.4706	119.231	366.038	47.4359
SM(38:9;2O)	1967.31	2.8125	3707.81	11454.8	11175	3255.15	4356.36	15779.8	5494.64	9548.31	6436.57	5190.79	6534.09	3793.9	2.67857	11170.6	7200	4126.15	3.18396	6266.03
SM(38:9;3O)	771.27	1002.65	20760.9	20843.5	22100.8	61022.1	25321.8	78630.6	80174.1	40352.5	23510.4	820.395	23866.7	65778.7	99126.2	52146.3	30416.9	77593.8	55852.8	79289.1
SM(40:0;2O(FA(28:0))	1.69872	178.333	203.906	703.226	498.333	145.588	2342.73	94.3548	144.643	277.119	343.284	10742.8	348.485	91.4634	20.6349	29.4118	1045.59	101.538	47.1698	105.769
SM(40:0;2O)	573.121	2108.33	8706.25	721.024	8768.33	5653.68	812.79	7945.16	8613.39	3087.29	667.216	222354	677.325	9193.29	709.579	657.404	2635.29	687.746	4059.43	573.121
SM(40:0;3O)	2162.82	1107.5	1239.06	2552.42	1829.17	891.912	2002.73	660.484	907.143	953.39	1323.13	596.053	1343.18	1110.98	159.524	764.706	1194.12	916.923	819.811	940.385
SM(40:1;2O)	401.923	32.0027	1137.5	874.194	575	28.2377	650.909	30.9704	34.2886	32.5451	286.567	263.816	290.909	23.4166	30.4788	28.2377	28.2377	29.541	36.2295	24.6175
SM(40:5;2O(FA 22:6))	446.154	575.833	628.125	332.258	620.833	152.941	1193.64	747.581	445.536	755.932	300	51.3158	304.545	434.146	249.206	707.353	95.5882	231.538	371.698	94.2308
SM(40:5;2O)	4071.15	850.833	2899.22	1700	818.333	1591.91	750.909	1415.32	1334.82	795.763	3120.9	1528.29	3168.18	1022.56	983.333	233.088	734.559	1474.62	858.491	1151.92
SM(40:7;2O(FA 22:6))	482.692	413.333	950.781	1300.81	40	341.912	730	342.742	200	816.102	405.224	482.237	411.364	500	59.5238	340.441	212.5	332.308	465.094	666.667
SM(40:7;2O(FA 28:0))	585.897	340	415.625	455.645	184.167	240.441	1451.82	560.484	210.714	252.542	148.507	125.658	150.758	324.39	338.095	569.853	377.206	131.538	114.151	312.179
SM(40:7;2O)	18850	82409.2	16668.8	11113.7	8620.83	10284.6	11852.7	71554.8	33031.2	113291	65952.2	13579.6	66951.5	27477.4	5937.3	2059.56	62389.7	39538.5	34970.8	11147.4
SM(40:8;3O)	33955.8	12795.8	5008.59	13400	10005.8	1083.09	19602.7	219.355	1179.46	1500	11285.1	37094.7	11456.1	855.488	21.5509	1408.09	2643.38	986.923	1764.15	1340.38
SM(40:9;2O(FA 22:6))	407.051	673.333	785.938	1635.48	1326.67	227.941	1890	454.032	619.643	1054.24	1139.55	784.868	1156.82	492.073	176.19	1462.5	779.412	406.154	814.151	684.615
SM(40:9;2O)	10464.7	13622.5	2744.53	12060.5	4361.67	50.4791	3707.27	8722.58	3792.86	7505.93	51.2325	1215.13	52.0088	3329.27	3009.52	50.4791	1777.94	52.8089	4188.68	3391.67
SM(42:0;2O)	354.487	156.667	4.5687	511.29	1170.83	164.706	851.818	442.742	170.536	327.966	368.657	225	374.242	245.122	238.889	313.971	177.206	255.385	91.5094	175.641
SM(42:2;2O)	1.09594e+06	3841.67	3588.28	7812.9	18776.7	2159.56	23635.5	4156.45	11683	4239.83	2842.54	468479	2885.61	121226	9.7434	331446	1275.74	1603.08	595.283	5500.64
SM(42:3;2O(FA 22:6))	928.846	708.333	528.125	718.548	486.667	309.559	798.182	890.323	257.143	12.9173	253.731	139.474	257.576	789.634	125.397	273.529	280.882	191.538	268.868	248.718
SM(42:3;2O)	2975.64	193.333	992.969	186.662	2662.5	3083.09	2266.36	950.806	3334.82	1453.39	172.732	14368.4	175.349	573.78	2678.57	3132.35	322.794	2773.85	218.359	2427.56
SM(42:6;2O)	271.795	1345.83	1728.91	7216.13	573.333	3501.47	5188.18	2687.9	3465.18	4134.75	1937.31	5.98918	1966.67	780.488	1622.22	1164.71	194.853	1070	1135.85	2351.92
SM(42:8;2O)	71606.4	16791.7	13207	25798.4	20200	2993.38	14438.2	4660.48	3384.82	26374.6	13537.3	14980.9	13742.4	10098.8	3476.98	5647.79	8776.47	3366.15	4996.23	4032.05
SM(42:9;2O(FA 22:6))	398.077	400	581.25	250.806	209.167	303.676	1737.27	435.484	446.429	322.881	145.522	361.842	147.727	165.854	111.111	439.706	119.118	221.538	293.396	300.641
SM(42:9;2O)	5.1861	3325	22334.4	15383.1	4674.17	2249.26	6915.45	4269.35	4951.79	15355.1	2835.07	5719.74	2878.03	7051.22	5419.84	24089	6875	3033.85	509.434	4124.36
SM(42:9;3O)	1293.59	2425	7169.53	11704	7309.17	44551.5	21369.1	13079.8	25874.1	43971.2	14574.6	4176.97	14795.5	8637.2	5998.41	13119.9	12487.5	18416.2	16900.9	6552.56
SM(44:1;2O)	2904.49	229.167	476.562	3545.97	3609.17	402.206	1915.45	281.452	415.179	155.085	383.582	1821.71	389.394	121.951	171.429	236.765	162.5	346.154	369.811	165.385
SM(44:5;2O)	901.923	395.833	2056.25	1060.48	4.74537	308.088	2480.91	1768.55	763.393	857.627	714.925	777.632	725.758	970.122	732.54	1447.06	597.794	619.231	624.528	1227.56
SM(44:6;2O(FA 22:6))	286.538	440.833	360.156	432.258	129.167	23.5294	210	250	40.1786	167.797	72.3881	40.1316	73.4848	111.585	57.1429	169.853	316.176	239.231	2.51283	117.949
SM(44:7;2O)	778.846	455	518.75	1306.45	844.167	494.853	1616.36	226.613	1019.64	569.492	2340.3	885.526	2375.76	504.878	434.921	403.676	317.647	547.692	326.415	23.0769
SM(44:8;2O)	1732.69	697.5	4146.88	8337.9	4658.33	181.618	2806.36	527.419	917.857	898.305	3798.51	1875	3856.06	1017.68	950.794	941.912	790.441	759.231	799.057	510.897
SM(44:9;2O)	232.692	1600.83	2710.94	968.548	760	1422.06	912.727	870.968	578.571	2677.97	1973.88	316.447	2003.79	1012.8	569.841	1334.56	689.706	921.538	1079.25	676.282
SM(46:1;2O)	7.98793	1209.17	16393	10.0493	11689.2	136.765	1361.82	489.516	582.143	1702.54	5802.24	6961.18	5890.15	1209.76	1110.32	1637.5	2452.21	608.462	724.528	326.282
SM(46:2;2O)	2.09135	452.5	1171.09	3050.81	2569.17	263.971	1423.64	186.29	487.5	134.746	195.522	4161.18	198.485	589.634	295.238	153.676	519.118	576.154	208.491	26.9231
SM(46:6;2O)	858.974	1383.33	1694.53	1612.9	1708.33	164.706	2058.18	710.484	6.24789	1089.83	1055.97	917.105	1071.97	613.415	756.349	1272.06	748.529	153.846	426.415	1291.67
SM(46:7;2O)	2184.62	262.5	646.094	2250.81	590	179.412	1176.36	275.806	253.571	509.322	664.179	1159.21	674.242	202.439	237.302	1900.74	561.765	182.308	696.226	470.513
SM(46:8;2O)	4256.41	508.333	1566.41	2962.1	3142.5	508.088	910.909	284.677	568.75	304.237	2376.87	2967.11	2412.88	277.439	1039.68	326.471	893.382	215.385	494.34	21.7949
SM(48:0;3O)	7.0931	1715.83	1764.84	1136.29	2591.67	149.265	2633.64	94.3548	304.464	147.458	1563.43	3825	1587.12	235.976	531.746	356.618	592.647	343.077	236.792	71.1538
SM(48:4;2O)	4720.51	195.833	2589.84	4900	1991.67	168.382	1662.73	247.581	133.929	282.203	107.463	4376.97	109.091	429.268	142.857	324.265	378.676	92.3077	72.6415	201.923
SM(50:1;2O)	22534.6	387.5	5367.97	4828.23	1072.5	541.912	2814.55	511.29	778.571	764.407	1079.85	953.289	1096.21	1331.1	133.333	363.235	547.794	586.923	1077.36	381.41
SM(50:7;2O)	1737.18	160.833	835.156	1363.71	552.5	328.676	395.455	188.71	200	134.746	576.119	10159.2	584.848	334.146	256.349	295.588	295.588	210	350	131.41
SM(52:3;2O)	3369.87	144.167	496.875	666.129	414.167	55.1471	482.727	8.06452	111.607	83.8983	255.224	515.789	259.091	62.8049	72.2222	95.5882	323.529	190	58.4906	44.2308
SM(52:4;2O)	422.436	733.333	293.75	162.097	603.333	480.147	226.364	558.871	552.679	33.0508	748.507	934.211	759.848	1357.32	203.175	82.3529	255.147	349.231	492.453	414.744
SM(52:5;2O)	867.308	374.167	1559.38	1770.97	455	599.265	621.818	696.774	817.857	960.169	420.149	261.184	426.515	212.805	157.937	1220.59	432.353	766.154	396.226	406.41
SM(52:8;2O)	111608	448.333	165627	183977	61074.2	417.647	38540.9	220.968	208.929	238.983	2414.18	12771.1	2450.76	203.049	376.19	191.912	431.618	283.077	249.057	160.256
SM(52:9;2O)	109548	599.167	103318	108004	41001.7	366.176	85209.1	111.29	538.393	246.61	16732.8	32317.8	16986.4	295.732	598.413	687.5	1402.94	390.769	958.491	269.872
SM(56:9;2O)	1292.95	1394.17	545.312	2722.58	1616.67	1427.21	1843.64	1216.13	1773.21	1472.03	754.478	482.237	765.909	1032.32	113.492	574.265	1035.29	165.385	1436.79	453.205
SM(58:8;2O)	27.5641	241.667	528.125	79.8387	125.833	8045.59	70	264.516	16.9643	322.881	150.746	15.1316	153.03	131.098	108.73	108.824	61.7647	193.077	219.811	4181.41
SM(62:9;2O)	438.462	108.333	144.531	84.6774	305.833	204.412	478.182	135.484	112.5	182.203	41.0448	96.0526	41.6667	117.683	26.9841	114.706	38.2353	60.7692	147.17	108.333
SM(68:8;2O)	144.231	47.5	446.094	1.94181	170	1397.06	650.909	241.129	1268.75	2533.05	258.955	22.3684	262.879	959.756	98.4127	2542.65	571.324	3106.92	1162.26	2019.87
SM(68:9;2O)	1035.26	205.833	447.656	5.88598	414.167	3757.35	1548.18	342.742	3002.68	98.3051	332.836	796.711	337.879	811.585	438.095	388.235	372.794	1890.77	723.585	1321.15
SM(d18:0/0:0)	713106	60.966	456789	719558	468375	0	701194	717428	0	1.17211e+06	0	557259	0	480088	0	244405	0	0	0	398526
SM(d18:0/0:0)	894281	3.20757e+06	117883	1.50469e+06	296605	2.42997e+06	105050	848865	1.78542e+06	1.97877e+06	1.02166e+06	76375.8	1.03714e+06	52340.9	0	75697.7	2.25612e+06	1.21152e+06	84997.7	1.0694e+06
SM(d18:0/0:0)	0	136246	0	0	0	215403	0	0	685797	0	397559	0	403583	0	0	0	347247	494174	310413	0
SPB(14:0;2O)	108949	122766	156767	113344	138639	46050	94203.6	118945	60869.6	149125	82175.4	180204	83420.5	113725	3772.22	133401	83452.2	53966.2	95092.5	95824.4
SPB(14:0;3O)	2134.62	2664.17	1521.88	2165.32	1892.5	1563.97	1382.73	1933.87	1035.71	2206.78	2045.52	4208.55	2076.52	1840.24	271.429	2830.88	2594.85	1470	2017.92	1478.85
SPB(14:1;3O)	2126.92	2265.83	2068.75	2795.16	2976.67	1280.88	2831.82	2148.39	1544.64	2265.25	1138.81	1865.79	1156.06	1473.17	426.984	911.029	2228.68	1168.46	1323.58	826.923
SPB(14:2;O2)	291617	169927	137837	220881	226625	43188.1	195552	93296.2	77717.5	81140	171105	496066	173698	80562.5	0	135675	164136	70836.3	133657	85742.2
SPB(14:2;O2)	569296	319886	272588	420709	408298	98250.3	408858	241278	171035	139984	390323	1.2968e+06	396237	167851	1999.28	304415	471368	123165	342563	213704
SPB(16:0;2O)	850662	2.37865e+06	1.17859e+06	1.93518e+06	1.01809e+06	963014	622503	832602	1.19207e+06	2.6638e+06	1.48673e+06	841702	1.50926e+06	710376	31396.8	823892	957160	831710	968276	807659
SPB(16:0;3O)	89532.7	152758	109909	119452	94722.5	92562.5	79050.9	84141.1	71800	113864	89230.6	122814	90582.6	96396.3	1369.84	125879	71200	63081.5	81864.2	68468.6
SPB(16:0;O2)	6.16376e+06	2.206e+06	1.07241e+07	1.50621e+07	9.04196e+06	943367	5.62714e+06	1.28157e+07	3.28784e+06	3.35357e+07	1.73811e+06	9.05663e+06	1.76444e+06	8.89249e+06	138042	1.11668e+07	2.0438e+06	1.86866e+06	5.9769e+06	1.26822e+07
SPB(16:0;O2)	1.89958e+06	3.87233e+06	2.73046e+06	2.71898e+06	2.74184e+06	3.21526e+06	3.18259e+06	3.46707e+06	3.92253e+06	4.12902e+06	2.65064e+06	2.89123e+06	2.6908e+06	3.1546e+06	1.01549e+07	3.17977e+06	3.70572e+06	3.69073e+06	6.46489e+06	2.89125e+06
SPB(16:0;O2)	11103.5	70629	19268.4	36810.6	7656.98	30744.9	12514.4	5860.44	26249	76045.9	27622.6	14332.4	28041.1	22939	14263	6038.62	25300.3	20289.7	34999.6	25646.6
SPB(16:1;3O)	4617.95	12856.7	4982.03	4671.77	6325	9647.06	7812.73	7901.61	9483.04	4449.15	7461.94	4796.71	7575	3538.41	1105.56	2913.97	8202.21	10446.9	4883.96	2472.44
SPB(17:0;O2)	1517.57	80040.2	2234.44	3186.26	16321.5	3660.62	1081.24	5878.91	25283.4	8320.98	2937.81	396.397	2982.32	1995.26	3286.36	2959.09	17604.9	6309.54	2275.37	542.8
SPB(18:0;2O)	31230.1	174158	20523.4	18603.2	50689.2	109704	27506.4	13946.8	13792	246086	25570.9	15975	25958.3	15668.9	6924.6	24254.4	13066.9	13225.4	12522.6	67869.9
SPB(18:0;3O)	25760.3	742555	46022.7	28727.4	46437.5	273535	29782.7	21730.6	279794	146203	396784	36221.1	402796	19550.6	1182.54	38326.5	369066	253355	379979	58886.5
SPB(18:0;O3)	2.10858e+06	1.32659e+06	1.53076e+06	1.3953e+06	1.62429e+06	397408	1.52185e+06	472305	619473	303999	1.21939e+06	2.58789e+06	1.23787e+06	419917	177969	503131	871368	534446	694783	260971
SPB(18:0;O3)	1.53048e+06	551553	604124	723143	819137	299361	675688	411927	360874	372122	567742	1.84405e+06	576345	365077	583391	385578	457557	335986	453090	198984
SPB(18:0;O3)	1851.99	0	0	87.9514	0	0	0	0	0	0	0	337.817	0	0	0	0	0	0	0	0
SPB(18:1;3O)	9886.54	22087.5	11371.9	10962.1	15323.3	16232.4	15838.2	17367.7	18165.2	9604.24	14123.9	7736.18	14337.9	8575	543.651	9610.29	15661.8	21081.5	9716.04	6523.08
SPB(18:1;O3)	2080.4	17832.4	197.455	0	0	3326.26	0	0	5264.15	0	10304	0	10460.1	574.788	0	282.895	22630.1	8280.91	4732.28	0
SPB(18:3;O2)	50743.1	107204	79644.5	62501.6	75986.8	72616.7	46697	114583	66927.8	101133	70407.1	67399.2	71473.9	38605.5	20961.8	144658	101382	70041.3	110800	84494.1
SPB(18:3;O2)	7690.37	4820.89	6996.99	7503	7961.68	0	6587.08	1049.14	1144.57	2189.4	4483.74	16637.5	4551.68	886.926	0	3436.42	3180.38	634.982	29.8865	1427.7
SPB(20:0;2O)	99337.2	4.25648e+06	248750	149892	257338	1.13253e+06	240331	116690	1.57404e+06	717008	991718	121121	1.00674e+06	240876	7396.03	134772	534519	1.21084e+06	582309	164133
SPB(20:0;3O)	11599.4	125035	7387.5	5945.16	10360	50240.4	9291.82	2909.68	30692.9	51423.7	53256.7	6620.39	54063.6	7377.44	374.603	8045.59	22264	55455.4	14653.8	19700
SPB(20:1;O2)	16696.4	0	0	0	0	0	0	42204.8	0	0	0	11540.3	0	0	0	0	0	0	0	5706.57
SPB(20:1;O2)	44157.8	21074.6	19657.9	27921	10638.1	0	34278.9	0	0	13303.1	21450.9	42034.2	21776	0	0	1849.41	1390.63	0	0	0
SPB(22:0;2O)	194823	4.64702e+06	919631	301594	435635	818037	706701	243609	2.54368e+06	1.79176e+06	641500	468367	651220	1.0124e+06	9212.7	318750	616174	925567	1.19984e+06	182290
SPB(22:0;3O)	46909.6	798882	42967.2	36240.3	75224.2	316145	72664.5	24496.8	185825	168494	393056	38634.2	399011	36428	507.937	38973.5	167041	386355	103542	94612.8
SPB(24:0;2O)	703.205	19596.7	3832.03	945.161	1560.83	1147.06	2734.55	687.903	6542.86	2695.76	2056.72	2724.34	2087.88	9345.73	296.825	1076.47	2130.15	1013.08	2300.94	423.718
SPB(24:0;3O)	112104	799419	154500	68025	214045	243756	173244	60143.5	237472	376357	160676	81375	163111	109075	514.286	128833	127196	362916	84670.8	100051
SPB(26:0;2O)	2356.41	1716.67	1785.94	1218.55	1149.17	450.735	1186.36	505.645	714.286	857.627	1014.93	1191.45	1030.3	604.878	937.302	547.059	757.353	483.846	563.208	340.385
SPB(26:0;3O)	385.256	2120	536.719	516.935	592.5	538.235	426.364	387.903	443.75	865.254	494.03	439.474	501.515	292.073	231.746	504.412	335.294	655.385	349.057	312.179
SPB(28:0;3O)	653.205	645.833	286.719	2258.87	777.5	686.029	17.8849	664.516	914.286	166.949	489.552	434.868	496.97	711.585	213.492	904.412	950.735	364.615	866.981	541.026
SPB(30:0;3O)	4801.92	2486.67	1780.47	2127.42	1382.5	466.176	504.545	343.548	306.25	1814.41	895.522	288.158	909.091	449.39	249.206	437.5	318.382	2563.85	328.302	379.487
SPBP(17:0;O2)	928763	2.15228e+06	254845	958770	1.54621e+06	1.95415e+06	244425	2.21426e+06	2.37814e+06	504255	1.37688e+06	146946	1.39774e+06	324868	224330	290097	1.47271e+06	1.7434e+06	2.08206e+06	1.05643e+06
ST(19:1;O5)	59493.5	49255.4	420231	195144	232289	204816	295228	365678	329752	342961	147584	101891	149820	171608	507369	304168	58376.8	161829	233939	214247
ST(19:1;O5)	293307	630711	1.96518e+06	1.42241e+06	1.08082e+06	1.53566e+06	1.73114e+06	2.78512e+06	1.89579e+06	3.18927e+06	705026	435626	715708	957167	6.0732e+06	1.53009e+06	292971	1.11721e+06	870755	1.37878e+06
ST(19:1;O5)	168079	31695.9	1.36304e+06	343509	649325	381439	959994	774984	544116	847358	236358	232570	239939	423662	862026	507200	50752.1	346433	335916	464705
ST(19:3;O6)	10842.3	70080.7	15502.6	20106.1	29665.9	30282.8	21948.1	23639.9	40842.2	30137.2	36290.1	15419.7	36840	20071.3	43531.1	20037.4	25110	41612.9	57767.4	18413.9
ST(20:5;O2)	24631.5	996702	85985.6	58748.8	47537.9	996495	44459.2	82971.2	102067	52012.6	62321.4	54308.1	63265.7	107073	17443.2	109393	116697	127744	150077	57772.6
ST(21:2;O)	362079	813003	399907	766538	301866	388985	353502	716921	1.0686e+06	1.66229e+06	345166	146873	350396	322895	83271.7	476105	296698	132571	79182.1	266883
ST(23:0;O5)	47511.3	127264	34075.6	55718.9	102950	53248.8	67535.4	101589	94604.2	97546.2	83260.9	66783.3	84522.5	64481.8	90854.3	59397.2	97480.9	120302	156006	82786.3
ST(23:4;O6)	152791	307862	121351	186765	212608	331989	147459	394823	368914	281211	253528	205544	257369	205595	149724	209302	279670	291288	431845	149836
ST(24:1;O5;G)	69406.4	68362.4	51265.4	87496.3	64695.6	0	62734.8	0	8525.78	79569.1	35151.8	30139.3	35684.4	6374.26	0	0	16057.3	0	243.579	0
ST(24:2;O5)	132067	101024	113151	134999	120201	39621.7	89218.9	16014.3	42074	59196	76678.2	117500	77840	42274	0	63225.4	72022.3	45302.8	37621.6	31826.7
ST(24:6;O4)	341847	443586	170178	324055	245368	227628	281334	174849	184708	364889	137746	169200	139833	204331	7052.35	133787	270576	177502	131318	152467
ST(24:6;O6)	85060.2	290439	89570.1	100906	162383	171727	79218.1	123731	212861	242959	143230	60422.5	145401	73260.8	150361	75271.5	262775	125189	137853	78465.7
ST(24:6;O6)	180182	1.56164e+06	214022	245106	395937	1.17542e+06	246437	519274	1.21701e+06	771544	926206	58836.1	940239	233543	80530.4	205790	324563	843427	430006	377151
ST(25:6;O2)	76914.7	87616.7	54506.5	111597	86775.8	73001.2	64929.1	111484	94367.7	107086	69365	90894.8	70416	78612.3	67813	74309.1	79637.5	112067	162220	93703.4
ST(27:0)	444892	163687	178157	261249	306102	13695.1	300899	47587.9	76555.7	36281.4	296516	603278	301009	70763.2	0	88390.4	148687	53389.3	58636.9	28773.4
ST(27:0)	55300.1	25574.4	6101.86	20831	26129.6	725.008	17496	0	0	727.614	34237.5	23894.1	34756.2	1327.85	0	102.516	11579.7	0	0	0
ST(28:5;O4)	268192	479087	45739.1	320576	323162	382995	46772.7	382086	331276	376175	350981	129040	356299	85542.7	81877.3	70816.9	397306	296163	405565	260282
ST(28:5;O5)	140429	239869	88943.9	182289	203399	241483	97890	307811	308766	290000	194044	66828.2	196984	119080	475262	186972	211602	293685	345563	283783
ST(29:2;O4;S)	1.07888e+06	1.46669e+06	1.02809e+06	1.20381e+06	1.40842e+06	843750	1.28592e+06	535492	435313	1.01091e+06	637623	679062	647284	1.10954e+06	29520.2	1.06767e+06	1.05416e+06	937454	455210	953323
ST(29:2;O7)	134332	2333.48	201023	101187	65929.7	499.098	41581.9	929.38	0	0	103326	197812	104891	0	0	25462.2	3278.37	0	0	0
ST(30:2;O7)	110443	0	1.3916e+06	183581	88694.5	0	3.34948e+06	1.31304e+06	46.438	3.99365e+06	0	2.31879e+06	0	4.00776e+06	0	667717	0	0	0	2.76549e+06
ST(30:3;O8)	6569.28	12306.5	149874	73733.3	20054.7	17649.5	23872.7	43101.8	20155.1	29286.7	41635.8	0	42266.6	54492.6	0	75058.7	11865.4	8039.61	18899	7353.59
ST(31:3;O9)	124697	462551	21828.2	190754	42507.4	326540	22522.3	139382	270724	182661	132773	0	134784	52856.4	190.016	20641.2	279632	178001	19881.7	129127
TG(12:0_14:0_22:3)	1.02589e+06	32623.1	75388.6	146183	158340	44821.7	101191	30047.6	86397.1	21182.6	124805	91241	126696	12425.2	30617	33106.9	83588.1	30300.3	32353.3	11632.1
TG(14:0_20:3_22:6)	1.60194e+06	67829.7	485235	340199	161601	53260.4	66410.4	59706	81530.2	77318.3	99789.8	90241.7	101302	70531.9	288309	57565	66489.9	71130.8	216511	41121.6
TG(16:4_22:6_38:10)	165.385	2095	1200	348.387	907.5	220.588	675.455	107.258	211.607	218.644	468.657	252.632	475.758	309.146	438.889	75	305.882	304.615	674.528	6.53513
TG(18:5_18:5_18:5)	4194.87	2599.17	1971.09	1540.32	1470.83	530.882	502.727	571.774	990.179	577.119	997.761	1662.5	1012.88	922.561	465.873	572.059	2046.32	670	1820.75	622.436
TG(18:5_18:5_22:6)	1533.33	1008.33	484.375	1685.48	1169.17	1422.06	1199.09	1071.77	606.25	2794.07	879.851	451.974	893.182	2491.46	273.81	1019.12	700	1812.31	1146.23	1626.28
TG(18:5_18:5_32:9)	1494.87	201.667	217.188	454.032	503.333	205.882	282.727	275	247.321	154.237	232.836	353.947	236.364	380.488	336.508	355.882	368.382	184.615	634.906	6.09022
TG(54:3;O3)	2.48233e+06	0	21198.1	542603	5107.68	0	0	0	0	0	0	586104	0	0	0	0	0	0	0	0
TG(8:0_10:0_38:10)	2399.36	310	9015.62	6179.03	2295.83	268.382	10497.3	234.677	496.429	1636.44	566.418	0.657895	575	866.463	357.143	244.118	1323.53	395.385	164.151	680.128
TG(8:0_10:0_38:4)	1706.41	2294.17	365.625	898.387	1007.5	134.559	503.636	202.419	634.821	394.068	2099.25	8584.21	2131.06	485.976	446.825	367.647	499.265	399.231	590.566	10.2564
TG(8:0_10:0_38:5)	5714.74	1016.67	1585.16	3773.39	6886.67	87.5	3332.73	231.452	474.107	321.186	29374.6	26961.2	29819.7	485.366	1594.44	247.059	3184.56	171.538	329.245	153.846
TG(8:0_10:0_38:6)	226701	7009.17	5342.97	24692.7	55384.2	242.647	9732.73	442.742	1010.71	430.508	1981.34	40499.3	2011.36	617.073	581.746	400	2193.38	209.231	1494.34	296.154
TG(8:0_10:0_38:7)	1.06707e+06	1161.67	29853.9	72704.8	1980.83	308.088	2143.64	766.935	305.357	567.797	715.672	7686.18	726.515	371.341	673.81	666.176	1436.76	360.769	829.245	470.513
TG(8:0_10:0_38:8)	3778.21	209.167	1719.53	504.839	3.89288	183.824	630	172.581	143.75	128.814	180.597	3.07333	183.333	62.1951	37.3016	332.353	583.824	226.154	714.151	200.641
TG(8:0_10:0_38:9)	18092.3	8690	2470.31	57962.1	88029.2	18704.4	87110	742.742	1703.57	80365.3	16144	3865.13	16388.6	25533.5	466.667	3830.15	11438.2	1909.23	4164.15	33197.4
TG(8:0_12:0_38:7)	55367.9	903.333	1542.97	3964.52	3958.33	364.706	1589.09	360.484	464.286	438.136	1645.52	10382.9	1670.45	453.049	345.238	157.353	871.324	298.462	693.396	284.615
TG(8:0_12:0_38:8)	173876	5392.5	5753.91	8504.03	7745.83	591.912	34819.1	702.419	1449.11	1122.03	2350.75	67101.3	2386.36	1593.9	3534.13	790.441	7922.79	537.692	4121.7	484.615
TG(8:0_12:0_38:9)	14478.8	7288.33	31867.2	59758.1	14190	1202.94	3470	566.935	214.286	19632.2	7001.49	2399.34	7107.58	764.024	2306.35	1680.88	10973.5	2840	1194.34	3764.74
TG(8:0_14:0_38:10)	2091.03	16764.2	229.688	210.484	3192.5	8081.62	10913.6	1994.35	8866.96	3600.85	7922.39	315.789	8042.42	2369.51	323.016	4189.71	2118.38	23294.6	1370.75	14756.4
TG(8:0_14:0_38:7)	1201.28	341.667	326.562	638.71	297.5	164.706	463.636	259.677	431.25	339.831	313.433	498.026	318.182	226.829	326.984	240.441	257.353	255.385	233.962	176.282
TG(8:0_14:0_38:8)	246.795	1660.83	1227.34	508.871	1580	377.206	338.182	1209.68	961.607	1088.14	873.881	948.026	887.121	615.854	228.571	315.441	520.588	386.923	398.113	658.974
TG(8:0_14:0_38:9)	2198.72	1527.5	1134.38	1675.81	638.333	205.147	7634.55	439.516	1271.43	770.339	1350	7559.21	1370.45	685.366	2048.41	1729.41	480.147	1576.92	3647.17	332.692
TG(8:0_14:1_36:10)	108.974	134.167	181.25	195.161	24.1667	39.7059	115.455	37.9032	219.643	177.966	183.582	73.6842	186.364	113.415	123.81	35.2941	84.5588	95.3846	67.9245	166.026
TG(8:0_16:0_38:10)	579.487	1095	953.906	875.806	2055.83	53.6765	1280.91	94.3548	226.786	305.085	2057.46	842.763	2088.64	314.634	1707.14	173.529	827.206	16.1538	1115.09	59.6154
TG(8:0_16:1_38:10)	1025	664.167	1252.34	1558.06	3203.33	271.324	5039.09	309.677	481.25	447.458	3602.24	1679.61	3656.82	725	984.921	579.412	658.824	632.308	2426.42	35.8974
TG(8:0_16:2_36:10)	7474.36	1060.83	4442.97	3039.52	1765	158.088	3122.73	257.258	693.75	266.102	2602.99	5088.82	2642.42	250.61	150.794	363.971	1747.79	334.615	440.566	270.513
TG(8:0_16:2_38:10)	3589.1	1706.67	4482.81	6605.65	5061.67	20.5882	1672.73	202.419	247.321	200.847	1080.6	2737.5	1096.97	331.098	200	423.529	1575.74	250.769	870.755	96.7949
TG(8:0_16:3_22:6)	1024.36	33.6697	2878.12	5312.9	5830	29.7085	3752.73	32.5836	3759.82	34.2404	3318.66	1326.97	3368.94	24.6363	32.0664	29.7085	29.7085	2753.85	6164.15	25.8998
TG(8:0_16:3_26:7)	8222.44	1281.67	7813.28	6294.35	11365.8	4246.32	13057.3	11857.3	18224.1	10223.7	4291.79	12357.9	4356.82	5752.44	7134.13	7938.97	6855.15	4786.15	10957.5	5930.77
TG(8:0_16:3_36:10)	5214.1	332.5	3291.41	2259.68	2360	17.6471	2173.64	32.2581	202.679	158.475	849.254	1159.21	862.121	138.415	276.19	161.765	663.235	76.9231	34.9057	122.436
TG(8:0_16:3_38:10)	376.282	86.6667	214.062	630.645	145.833	98.5294	260.909	89.5161	226.786	44.0678	387.313	363.816	393.182	63.4146	106.349	86.0294	208.824	104.615	245.283	114.744
TG(8:0_16:4_22:6)	1141.03	9021.67	1563.28	3314.52	4088.33	4166.91	2075.45	180.645	2688.39	8066.95	5808.21	546.711	5896.21	1617.68	3103.97	7660.29	4427.21	2154.62	3011.32	4413.46
TG(8:0_16:4_24:6)	867.949	87.4586	3622.66	8628.23	10533.3	77.1693	8044.55	18578.2	28353.6	88.9409	5035.07	690.789	5111.36	63.9941	83.2939	17283.1	77.1693	80.731	21685.8	7292.95
TG(8:0_16:4_32:9)	559.615	1722.5	1364.84	1676.61	1671.67	780.882	3107.27	325	1492.86	2201.69	608.955	1100	618.182	1126.22	308.73	301.471	522.059	696.154	1323.58	913.462
TG(8:0_16:4_34:9)	1033.33	456.667	2217.97	2.94355	12844.2	5717.65	3142.73	5941.94	15435.7	535.593	10513.4	3330.92	10672.7	2.22561	469.841	1891.91	3573.53	2.80769	2960.38	11177.6
TG(8:0_16:4_36:10)	4634.62	1116.67	855.469	1061.29	1755	107.353	670.909	68.5484	288.393	153.39	720.149	873.684	731.061	123.78	160.317	132.353	480.882	180	57.5472	57.0513
TG(8:0_16:4_38:10)	3145.51	850.833	2521.88	162.903	1469.17	297.794	579.091	335.484	545.536	433.898	758.209	719.737	769.697	442.073	191.27	1103.68	189.706	873.846	650	371.795
TG(8:0_18:2_38:10)	675.641	1355	719.531	1029.03	1610	28.6765	2364.55	399.194	612.5	344.068	463.433	1182.24	470.455	454.268	295.238	301.471	1471.32	533.846	678.302	69.8718
TG(8:0_18:3_38:10)	1296.15	448.333	120.312	744.355	1695.83	31.6176	2689.09	87.0968	116.071	110.169	1720.9	1482.24	1746.97	159.146	2.25339	27.9412	975.735	2.18405	62.2642	17.9487
TG(8:0_18:5_18:5)	603.205	1872.5	635.156	1437.9	799.167	1928.68	568.182	803.226	867.857	601.695	900.746	371.711	914.394	978.049	384.921	574.265	913.971	740	689.623	656.41
TG(8:0_18:5_22:6)	328.846	42.7493	4167.97	2494.35	3563.33	14239	1535.45	41.3703	45.8029	43.4739	7045.52	836.184	7152.27	31.28	40.7136	37.72	37.72	39.4609	48.3955	32.8841
TG(8:0_18:5_26:7)	1907.05	405	3975.78	3919.35	2956.67	752.206	1336.36	933.871	2438.39	1979.66	1567.16	1303.95	1590.91	1602.44	1438.89	2162.5	1472.79	839.231	906.604	2866.67
TG(8:0_18:5_36:10)	1607.05	197.5	504.688	287.097	328.333	239.706	438.182	323.387	153.571	181.356	65.6716	663.158	66.6667	137.195	136.508	426.471	37.5	152.308	216.981	87.8205
TG(8:0_18:5_38:10)	1448.08	60.8333	335.156	206.452	215	61.7647	46.3636	225	315.179	131.356	322.388	453.947	327.273	149.39	140.476	238.971	273.529	281.538	147.17	67.9487
TG(8:0_22:0_38:10)	2284.62	146.667	810.156	1071.77	355	142.647	500.909	316.935	91.9643	300.847	308.209	645.395	312.879	137.805	536.508	111.765	344.853	300	585.849	312.179
TG(8:0_22:1_38:10)	2361.54	200	170.312	168.548	352.5	147.794	260.909	86.2903	116.964	127.119	151.493	293.421	153.788	135.366	87.3016	154.412	19.1176	21.5385	101.887	87.1795
TG(8:0_24:0_38:7)	280.769	400.833	389.062	716.129	495.833	322.794	1040.91	87.0968	256.25	26.2712	477.612	984.211	484.848	459.756	164.286	508.088	295.588	392.308	14.1509	313.462
TG(8:0_24:0_38:9)	683.333	668.333	681.25	598.387	150	292.647	1083.64	270.968	423.214	188.983	671.642	832.895	681.818	144.512	140.476	355.882	255.882	523.077	297.17	512.179
TG(8:0_26:3_38:10)	503.846	181.667	1056.25	166.129	105.833	338.971	1007.27	505.645	266.964	1077.12	368.657	663.158	374.242	485.976	196.032	492.647	461.765	3.05434	424.528	510.256
TG(8:0_26:4_38:10)	705.769	200.833	0.410156	1787.1	1606.67	398.529	3340	433.065	0.46875	399.153	126.119	441.447	128.03	192.073	247.619	171.324	225.735	270.769	379.245	142.308
TG(8:0_26:7_36:10)	117.949	1407.5	100	316.129	108.333	31.6176	147.273	4.83871	0.491071	20.339	22.3881	27.6316	22.7273	36.5854	0.436508	13.9706	52.2059	36.1538	55.6604	16.0256
TG(8:0_8:0_10:0)	519.231	361.667	945.312	7106.45	3486.67	105.882	370.909	138.71	306.25	150	732.09	244.737	743.182	101.22	138.889	392.647	175.735	213.077	89.6226	107.051
TG(8:0_8:0_12:0)	689.744	1355.83	177.344	3047.58	1554.17	15.6319	511.818	6269.35	407.143	7558.47	1472.39	265.789	1494.7	287.805	169.048	328.676	300	361.538	507.547	290.385
TG(8:0_8:0_14:1)	1211.54	78376.7	1266.41	3014.52	683.333	5623.53	1520.91	15072.6	56456.2	7506.78	1281.34	1068.42	1300.76	18972.6	25611.9	27801.5	46320.6	18826.2	6159.43	4833.97
TG(8:0_8:0_16:0)	2399.36	1658.33	6884.38	7499.19	4298.33	871.324	4671.82	1433.06	1044.64	1037.29	4219.4	5743.42	4283.33	1032.93	674.603	1164.71	1517.65	1179.23	1618.87	812.179
TG(8:0_8:0_16:4)	257.051	813.333	248.438	64.5161	583.333	313.971	182.727	173.387	331.25	146.61	606.716	187.5	615.909	121.341	164.286	225.735	417.647	460.769	300	190.385
TG(8:0_8:0_18:0)	8052.56	1815	3192.97	3930.65	1945	710.294	3279.09	1737.1	1589.29	1131.36	1471.64	23075	1493.94	2051.83	800	2179.41	1891.18	1410	1181.13	544.872
TG(8:0_8:0_18:1)	6586.54	2100.83	16131.2	2126.61	7770	4390.44	14132.7	2702.42	6012.5	11850	7705.22	4826.32	7821.97	4060.37	745.238	6728.68	1527.21	709.231	6624.53	9075.64
TG(8:0_8:0_18:2)	820.513	241.667	1283.59	821.774	730.833	122.794	500.909	46.7742	115.179	127.966	1388.06	1490.79	1409.09	10.3659	53.1746	1403.68	100.735	130	105.66	46.7949
TG(8:0_8:0_18:3)	897.436	671.667	42795.3	12332.3	60775	14612.5	102378	42361.3	11963.4	4102.54	10616.4	16761.2	10777.3	16036.6	15123.8	58233.8	1485.29	10403.1	233.019	31598.1
TG(8:0_8:0_20:1)	32859	22952.5	16207.8	10113.7	8158.33	11860.3	16013.6	11551.6	8468.75	11119.5	21059.7	4557.24	21378.8	8693.9	231.746	2221.32	6213.24	6690	3823.58	4639.74
TG(8:0_8:0_20:3)	4134.62	113.333	7399.22	5287.9	3644.17	52.9412	1096.36	196.774	783.929	123.729	1081.34	6637.5	1097.73	135.366	81.746	239.706	297.059	165.385	556.604	30.7692
TG(8:0_8:0_20:4)	1359.62	3070	2368.75	3497.58	2960	1011.76	7203.64	3326.61	4603.57	1706.78	2884.33	4017.11	2928.03	3696.34	2295.24	6547.79	5415.44	3540.77	6023.58	4350.64
TG(8:0_8:0_20:5)	2024.36	898.333	16112.5	2094.35	3105	464.706	1622.73	296.774	277.679	309.322	10897	2147.37	11062.1	535.366	334.127	1483.09	18.5976	484.615	238.679	221.795
TG(8:0_8:0_22:0)	2112.18	72724.2	13480.5	11775.8	6928.33	29537.5	11799.1	9158.87	7018.75	64547.5	6701.49	1469.08	6803.03	20294.5	11581	16596.3	11847.1	17917.7	24534	19903.8
TG(8:0_8:0_22:2)	1626.92	445.833	1675	2557.26	3901.67	3167.65	3597.27	1857.26	2007.14	374.576	1230.6	1842.76	1249.24	641.463	256.349	537.5	2400.74	1082.31	2427.36	855.769
TG(8:0_8:0_22:3)	3710.26	2399.17	3557.81	7671.77	4645.83	3726.47	5458.18	3720.97	2382.14	916.102	2580.6	2164.47	2619.7	1883.54	964.286	2616.18	776.471	2339.23	1300.94	4646.79
TG(8:0_8:0_22:4)	3483.97	1550.83	3614.84	3363.71	1738.33	1555.88	4768.18	1808.87	2203.57	1613.56	4841.04	9388.82	4914.39	1629.88	338.095	2327.21	3132.35	1076.15	1613.21	1053.85
TG(8:0_8:0_22:5)	15646.2	193422	10198.4	102233	28355.8	6372.79	6452.73	87843.5	85437.5	101869	101934	4398.68	103478	5637.8	3853.17	5948.53	22760.3	9578.46	13730.2	5117.31
TG(8:0_8:0_22:6)	14725	1684.17	11764.1	2616.13	2704.17	974.265	2500	464.516	942.857	1233.9	4008.21	4090.13	4068.94	626.829	532.54	838.235	903.676	778.462	662.264	414.103
TG(8:0_8:0_24:0)	1205.77	1510	4835.94	5775.81	4690.83	8530.88	12140	4277.42	2931.25	6705.08	4728.36	1907.24	4800	3777.44	3290.48	7509.56	2157.35	3401.54	1407.55	4387.82
TG(8:0_8:0_24:1)	3154.49	2324.17	2365.62	3035.48	2117.5	1429.41	4013.64	2217.74	1876.79	2955.08	1481.34	3616.45	1503.79	1640.85	544.444	1550	1091.18	1043.08	1229.25	1512.82
TG(8:0_8:0_24:2)	2992.95	948.333	1221.88	4116.13	6645	1254.41	4660.91	2329.84	2501.79	1572.88	1299.25	15090.1	1318.94	712.195	946.032	2673.53	800.735	660	577.358	1398.72
TG(8:0_8:0_24:3)	2910.9	5961.67	1996.88	2983.87	1091.67	1845.59	3336.36	2325	1425.89	5305.08	3270.15	945.395	3319.7	1768.29	1476.98	1681.62	2336.76	1685.38	2125.47	2341.03
TG(8:0_8:0_24:5)	17259	503.167	5039.06	1913.71	5693.33	443.971	4031.82	16837.9	3658.93	511.696	552.985	47628.9	561.364	2861.59	4835.71	1352.21	443.971	4030.77	5145.28	6911.54
TG(8:0_8:0_24:6)	958.333	620	885.156	1064.52	1853.33	138.235	1605.45	255.645	185.714	255.932	1064.93	1025	1081.06	434.146	330.952	216.912	622.794	159.231	366.038	249.359
TG(8:0_8:0_26:1)	1945.51	2011.67	947.656	944.355	1460	430.882	1581.82	3020.16	1493.75	1723.73	1923.88	1690.79	1953.03	1209.76	540.476	1511.76	1730.15	1417.69	1750.94	1617.95
TG(8:0_8:0_26:3)	287.821	289.167	1167.97	387.097	417.5	126.471	240.909	117.742	239.286	182.203	552.239	321.053	560.606	91.4634	191.27	294.118	171.324	165.385	149.057	78.8462
TG(8:0_8:0_26:4)	5982.05	1891.67	17025	6134.68	5955.83	19522.1	13848.2	21285.5	12510.7	14604.2	7415.67	1790.79	7528.03	1461.59	6954.76	6175	1299.26	11185.4	2244.34	6493.59
TG(8:0_8:0_26:6)	3160.9	742.5	5260.94	4348.39	970.833	12.1466	5374.55	13.322	4498.21	13.9994	4467.91	1915.79	4535.61	10.0728	13.1106	4912.5	2092.65	12.7072	15.5843	10.5893
TG(8:0_8:0_28:0)	7568.59	2405.83	4214.84	3979.84	4354.17	905.882	3388.18	1092.74	1208.93	1153.39	4600	5065.13	4669.7	2969.51	2069.84	1702.94	3503.68	2702.31	1448.11	1336.54
TG(8:0_8:0_28:1)	70742.9	31283.3	11099.2	20557.3	33789.2	3054.41	25327.3	3350	1874.11	7961.86	43758.2	98970.4	44421.2	6817.07	545.238	7649.26	30736.8	1793.08	7951.89	5632.69
TG(8:0_8:0_28:3)	1019.87	1364.17	737.5	1598.39	340	707.353	1138.18	754.839	982.143	719.492	16.9232	149.342	17.1796	802.439	403.175	812.5	272.794	370.769	661.321	350
TG(8:0_8:0_28:5)	13305.8	5500	158336	215609	102317	42541.2	176475	39585.5	58802.7	153795	122778	2767.76	124638	25446.3	47507.1	77477.2	4072.79	38427.7	16581.1	22442.3
TG(8:0_8:0_28:7)	3915.38	301.667	2239.84	2845.97	5843.33	113.27	3797.27	3376.61	4275.89	2088.98	1996.27	1013.16	2026.52	5487.8	122.26	2694.85	1402.21	4100	4396.23	98.7481
TG(8:0_8:0_30:0)	1820.51	576.667	2212.5	2598.39	1521.67	386.765	1489.09	1370.97	1860.71	216.949	430.597	3980.92	437.121	182.927	140.476	623.529	918.382	770	409.434	807.692
TG(8:0_8:0_30:1)	15991	13085.8	4850.78	6280.65	3800.83	914.706	4234.55	6799.19	8820.54	4771.19	7418.66	5888.82	7531.06	2462.8	1211.11	1691.18	3656.62	82420	2435.85	11059
TG(8:0_8:0_30:4)	653.846	191.667	667.969	1410.48	3195	1133.09	1477.27	640.323	704.464	566.949	536.567	1090.79	544.697	13.998	1480.95	1177.94	1555.88	779.231	1471.7	408.333
TG(8:0_8:0_30:7)	471.154	979.167	4456.25	31.1514	6129.17	3503.68	1951.82	5666.94	1600	327.119	1646.27	814.474	1671.21	1209.76	30.6569	2384.56	530.882	3255.38	3498.11	4998.08
TG(8:0_8:0_30:8)	2656.41	13975	8547.66	21341.1	15818.3	20927.2	56538.2	38635.5	10529.5	23187.3	12.48	3478.95	12.6691	23725	13.2724	2287.5	12114	6678.46	21768.9	12355.8
TG(8:0_8:0_32:0)	1321.15	1821.67	1385.94	1727.42	506.667	139.706	471.818	95.1613	172.321	261.017	417.164	2209.87	423.485	57.3171	129.365	117.647	347.794	255.385	410.377	96.1538
TG(8:0_8:0_32:1)	12917.3	1090	3632.81	11733.9	2438.33	671.324	6997.27	1782.26	1036.61	1185.59	1161.94	125153	1179.55	953.049	545.238	1760.29	10095.6	1088.46	547.17	760.256
TG(8:0_8:0_32:2)	93517.3	2436.67	21233.6	95611.3	4324.17	544.853	1562.73	467.742	533.929	407.627	707.463	9723.03	718.182	587.195	610.317	962.5	1613.24	821.538	800.943	409.615
TG(8:0_8:0_32:3)	83023.7	593.333	1196.88	3991.94	2036.67	1133.09	1494.55	845.161	1035.71	602.542	1688.81	988.158	1714.39	306.098	577.778	863.235	1142.65	472.308	475.472	571.154
TG(8:0_8:0_32:4)	30862.8	679.167	3732.81	979.032	4962.5	692.647	6700.91	2122.58	806.25	877.119	1048.51	3090.79	1064.39	8474.39	861.111	5660.29	806.618	5275.38	447.17	1415.38
TG(8:0_8:0_32:5)	4666.67	895.833	1485.94	6.95521	7.18705	562.5	7.84042	494.355	353.571	286.441	270.896	2075.66	275	2996.95	2235.71	455.882	1533.82	948.462	335.849	717.949
TG(8:0_8:0_32:8)	663.462	1113.33	8075.78	3785.48	6310	5480.15	5896.36	32788.7	6252.68	19071.2	15446.3	509.868	15680.3	24112.2	10896	5475.74	1980.88	8899.23	20792.5	8782.05
TG(8:0_8:0_34:0)	5688.46	6024.17	8782.81	60527.4	5520	1105.88	21940	309.677	1160.71	1230.51	2373.13	252536	2409.09	628.659	874.603	518.382	9438.97	1026.15	2370.75	556.41
TG(8:0_8:0_34:1)	34614.7	40525	44879.7	252274	19379.2	18139	9210.91	1164.52	3545.54	44224.6	8245.52	200920	8370.45	2265.85	1234.13	1384.56	5315.44	78566.9	14818.9	20453.8
TG(8:0_8:0_34:2)	106304	6277.5	11885.9	44971	14195	1496.32	81855.5	884.677	1894.64	2125.42	7331.34	2.63761e+06	7442.42	1346.34	1992.06	1053.68	110574	1364.62	2064.15	826.923
TG(8:0_8:0_34:3)	311413	10750.8	92166.4	268435	26389.2	600	2143.64	505.645	32114.3	755.932	2931.34	54751.3	2975.76	609.146	1002.38	1087.5	4481.62	28306.2	2314.15	8033.97
TG(8:0_8:0_34:4)	176374	2307.5	3223.44	7085.48	7225.83	536.765	2007.27	1096.77	2507.14	785.593	6179.85	10737.5	6273.48	689.634	735.714	1122.79	4555.88	792.308	766.038	1125
TG(8:0_8:0_34:5)	1457.69	1460	2125	2893.55	1492.5	638.971	1834.55	1902.42	1501.79	1363.56	231.343	2671.71	234.848	972.561	273.81	1566.91	708.824	673.077	598.113	97.4359
TG(8:0_8:0_34:6)	4296.79	3399.17	1026.56	2220.16	1293.33	44.3442	1245.45	486.29	1377.68	1442.37	1684.33	8551.97	1709.85	828.659	527.778	2352.21	1122.79	2307.69	1536.79	672.436
TG(8:0_8:0_34:7)	48.0769	3832.5	591.406	370.968	413.333	891.912	317.273	829.032	1861.61	1484.75	500	369.079	507.576	2198.17	2063.49	441.176	1002.21	853.077	3524.53	421.154
TG(8:0_8:0_36:0)	3500	1222.5	1982.03	2113.71	2420.83	131.618	2365.45	189.516	316.071	469.492	800	4410.53	812.121	345.122	1074.6	347.794	557.353	392.308	1445.28	173.077
TG(8:0_8:0_36:10)	778.846	397.5	655.469	793.548	617.5	356.618	758.182	504.032	264.286	455.932	167.91	517.105	170.455	229.268	716.667	534.559	644.118	486.154	549.057	357.051
TG(8:0_8:0_36:2)	14850.6	189192	29803.1	13553.2	12595.8	2063.97	56708.2	731.452	4664.29	6175.42	7818.66	1.06679e+06	7937.12	3262.8	9516.67	2027.94	33136.8	2271.54	81520.8	1028.85
TG(8:0_8:0_36:3)	141966	13925	26275	220498	62615.8	4077.94	239811	2006.45	7944.64	4321.19	24288.8	7.82609e+06	24656.8	6712.8	4603.97	1931.62	276329	3511.54	4870.75	2185.9
TG(8:0_8:0_36:4)	247081	1802.5	165366	783523	121082	733.088	14510.9	929.032	8016.96	2633.9	10608.2	58776.3	10768.9	585.976	1328.57	2715.44	2775.74	2780.77	2279.25	625.641
TG(8:0_8:0_36:5)	531460	816.667	1807.03	3972.58	2711.67	626.471	2055.45	1109.68	872.321	653.39	1688.81	9609.87	1714.39	770.732	1186.51	581.618	899.265	606.154	995.283	1506.41
TG(8:0_8:0_36:6)	18116.7	2423.33	3114.06	34204.8	17047.5	1393.38	2892.73	5816.94	2578.57	3322.88	1598.51	1851.32	1622.73	3948.17	710.317	1358.09	1309.56	3095.38	1065.09	9302.56
TG(8:0_8:0_36:7)	12289.1	970	2345.31	2073.39	1327.5	1033.09	1780	385.484	408.929	405.932	1022.39	2246.71	1037.88	1635.37	685.714	1388.24	15.3694	840.769	972.642	388.462
TG(8:0_8:0_36:8)	1576.92	466.667	2773.44	2415.32	1116.67	1119.85	5042.73	2133.87	528.571	1962.71	1434.33	1.26645	1456.06	848.171	580.159	1722.79	3304.41	570.769	367.925	444.231
TG(8:0_8:0_38:1)	2255.13	626.667	596.875	441.129	203.333	872.059	1389.09	114.516	258.036	451.695	709.701	533.553	720.455	471.341	235.714	1311.03	338.971	2008.46	534.906	1776.92
TG(8:0_8:0_38:2)	11459.6	1822.5	467.969	784.677	1656.67	104.412	1430	213.71	396.429	325.424	2005.22	862.5	2035.61	351.22	325.397	291.176	360.294	425.385	3141.51	9.10117
TG(8:0_8:0_38:3)	4716.03	43275.8	1920.31	4298.39	16434.2	849.265	19323.6	1399.19	2950.89	2840.68	9713.43	51852.6	9860.61	2835.98	6115.08	1670.59	10023.5	1249.23	47948.1	754.487
TG(8:0_8:0_38:4)	145903	16092.5	11590.6	24982.3	28168.3	1589.71	122185	3113.71	3809.82	2124.58	26989.6	821849	27398.5	2990.85	5566.67	7786.76	54572.8	4334.62	2226.42	1316.03
TG(8:0_8:0_38:5)	864544	8556.67	86372.7	135786	48707.5	634.559	114048	522.581	2270.54	1650.85	3940.3	158859	4000	487.195	1310.32	1141.91	8559.56	1590.77	2623.58	311.538
TG(8:0_8:0_38:6)	997437	11275.8	15710.2	23376.6	2822.5	857.353	2134.55	448.387	724.107	469.492	2262.69	14379.6	2296.97	1731.71	553.175	853.676	1551.47	722.308	714.151	401.282
TG(8:0_8:0_38:8)	16.2642	1379.17	19.822	20.4614	1929.17	261.765	1837.27	750.806	333.929	694.915	18.9345	5643.42	19.2214	718.293	201.587	452.941	742.647	826.154	1838.68	300
TG(8:0_8:0_38:9)	12890.4	1041.67	2662.5	420.161	4037.5	309.559	12772.7	4804.03	584.821	15850.8	898.507	1833.55	912.121	7626.83	430.952	401.471	794.118	2589.23	651.887	23819.9
TG(8:0_8:0_8:0)	20578.2	15297.5	11860.9	28586.3	32407.5	5816.91	29320.9	2619.35	5300.89	20046.6	17826.1	24275	18096.2	13066.5	692.857	13412.5	25212.5	3542.31	9776.42	4655.13
WE(10:4)	30592.8	42605.8	11240.4	44124.9	50138.9	35156.4	20481.7	29573.2	36500.7	32530.9	32931.8	26748.6	33430.8	29925.9	2838.62	10849.6	36522.5	32052.1	54748.5	27870
WE(19:6;O2)	84744.2	134190	77180.2	142303	136226	280126	79940.1	258355	243089	119590	179942	28644	182668	142932	329778	123815	181244	298205	567847	216580
WE(24:8;O8)	24094.6	9337.47	47858	43445.9	86071.8	6563.71	55502.2	10544.2	26796.8	36935.8	9887.16	55739.8	10037	52139.3	39031.9	65128.3	24139.8	13826.4	60661.4	27822.8

## Sheet: Lipid differential analysis
LipidIon	Log(Pvalue)	log2(FC)	class
CAR(10:0)	0.0780319	0.092343	CAR
CAR(12:0)	0.203793	-0.65927	CAR
CAR(14:0)	0.138296	-0.26147	CAR
CAR(14:1)	0.104275	-0.019107	CAR
CAR(16:0)	0.436302	0.035312	CAR
CAR(16:1)	0.235801	-0.53214	CAR
CAR(16:2)	0.758842	0.53761	CAR
CAR(16:3)	1.03054	-1.0653	CAR
CAR(16:4)	0.496622	0.50818	CAR
CAR(18:0)	0.295196	0.17376	CAR
CAR(18:1)	0.739594	0.45577	CAR
CAR(18:2)	0.0109464	-0.09569	CAR
CAR(18:3)	0.374438	0.13482	CAR
CAR(18:4)	0.0854775	0.24571	CAR
CAR(18:5)	0.933922	0.94822	CAR
CAR(20:0)	0.0436894	-0.54474	CAR
CAR(20:1)	0.128308	-0.44674	CAR
CAR(20:2)	0.0482755	-0.16851	CAR
CAR(20:3)	0.343873	0.16311	CAR
CAR(20:4)	0.104458	-0.30345	CAR
CAR(20:5)	0.740981	0.48235	CAR
CAR(22:0)	0.20107	-0.12235	CAR
CAR(22:1)	0.0300755	-0.37419	CAR
CAR(22:2)	0.127392	-0.56613	CAR
CAR(22:3)	0.0427955	0.010545	CAR
CAR(22:4)	0.0120333	-0.31605	CAR
CAR(22:5)	0.180614	-0.78021	CAR
CAR(22:6)	0.159208	-0.22978	CAR
CAR(24:0)	0.228508	0.44355	CAR
CAR(24:2)	0.107476	-0.35463	CAR
CAR(24:3)	0.291819	-0.21797	CAR
CAR(24:4)	0.827999	-0.88168	CAR
CAR(24:5)	0.364308	0.62695	CAR
CAR(24:6)	0.337559	-0.442	CAR
CAR(26:1)	0.0612166	0.31162	CAR
CAR(26:2)	1.25865	0.7539	CAR
CAR(26:3)	1.98404	-1.7068	CAR
CAR(26:4)	0.0195986	-0.25429	CAR
CAR(26:5)	1.18494	1.5094	CAR
CAR(28:1)	0.183477	0.615	CAR
CAR(28:3)	3.68431	0.98318	CAR
CAR(28:5)	0.211575	-1.4966	CAR
CAR(28:6)	0.724188	-1.1383	CAR
CAR(28:7)	0.167601	0.053286	CAR
CAR(4:0)	0.16391	0.016317	CAR
CAR(6:0)	0.0840818	-0.34295	CAR
CAR(8:0)	0.447096	0.049343	CAR
Cer(12:0;2O/10:0)	0.00183627	-0.54862	Cer
Cer(12:0;2O/10:0;O)	0.19831	0.05867	Cer
Cer(12:0;2O/12:0)	0.497271	-0.93567	Cer
Cer(12:0;2O/12:0;O)	0.434713	0.39859	Cer
Cer(12:0;2O/16:0)	0.12188	-0.98714	Cer
Cer(12:0;2O/16:0;O)	0.334072	0.72825	Cer
Cer(12:0;2O/16:1;O)	0.0874761	0.14887	Cer
Cer(12:0;2O/16:3)	0.280883	-0.52828	Cer
Cer(12:0;2O/18:0)	0.258774	0.26667	Cer
Cer(12:0;2O/18:0;O)	0.614547	0.38416	Cer
Cer(12:0;2O/18:1)	0.613781	0.36853	Cer
Cer(12:0;2O/18:2;O)	0.62486	-0.16047	Cer
Cer(12:0;2O/18:3)	0.144013	-0.21912	Cer
Cer(12:0;2O/18:4)	0.295409	0.097366	Cer
Cer(12:0;2O/20:0)	0.0312688	0.40185	Cer
Cer(12:0;2O/20:0;O)	1.74016	-2.042	Cer
Cer(12:0;2O/20:1)	0.494135	0.56	Cer
Cer(12:0;2O/20:1;O)	0.0738286	0.54425	Cer
Cer(12:0;2O/20:2)	0.271866	0.82401	Cer
Cer(12:0;2O/20:3)	1.05112	0.6082	Cer
Cer(12:0;2O/20:3;O)	1.02188	-0.37207	Cer
Cer(12:0;2O/20:5)	0.126424	0.27149	Cer
Cer(12:0;2O/22:0)	0.335371	0.77499	Cer
Cer(12:0;2O/22:0;O)	0.871205	-0.56996	Cer
Cer(12:0;2O/22:1)	1.11339	-0.63437	Cer
Cer(12:0;2O/22:1;O)	0.109796	0.18295	Cer
Cer(12:0;2O/22:2)	0.134966	-0.22439	Cer
Cer(12:0;2O/22:2;O)	1.02321	0.4687	Cer
Cer(12:0;2O/22:3)	0.741776	0.56886	Cer
Cer(12:0;2O/22:4)	0.232503	-0.45564	Cer
Cer(12:0;2O/22:5)	0.811893	-0.064423	Cer
Cer(12:0;2O/22:5;O)	0.672845	0.67621	Cer
Cer(12:0;2O/22:6)	0.324243	0.65554	Cer
Cer(12:0;2O/22:6;O)	0.362212	0.1758	Cer
Cer(12:0;2O/24:0)	1.01005	1.46	Cer
Cer(12:0;2O/24:0;O)	0.521442	-1.0784	Cer
Cer(12:0;2O/24:1)	0.663623	-1.2069	Cer
Cer(12:0;2O/24:1;O)	0.565213	-0.1869	Cer
Cer(12:0;2O/24:2)	0.873653	-1.5564	Cer
Cer(12:0;2O/24:3)	0.0916136	-0.34713	Cer
Cer(12:0;2O/24:3;O)	0.982129	-0.90018	Cer
Cer(12:0;2O/24:4)	0.736722	1.001	Cer
Cer(12:0;2O/24:4;O)	0.309869	0.45732	Cer
Cer(12:0;2O/24:6)	0.0598165	0.038415	Cer
Cer(12:0;2O/24:6;O)	1.06675	0.97054	Cer
Cer(12:0;2O/26:0)	0.63417	1.2001	Cer
Cer(12:0;2O/26:0;O)	0.142574	0.64957	Cer
Cer(12:0;2O/26:1)	0.0732725	0.054897	Cer
Cer(12:0;2O/26:1;O)	0.646341	-0.4703	Cer
Cer(12:0;2O/26:2)	1.12553	-0.8055	Cer
Cer(12:0;2O/26:4)	0.127683	0.15296	Cer
Cer(12:0;2O/26:4;O)	0.193969	-1.3744	Cer
Cer(12:0;2O/26:5)	0.538926	-0.52233	Cer
Cer(12:0;2O/26:5;O)	0.413358	0.3119	Cer
Cer(12:0;2O/26:6)	0.182764	-0.80186	Cer
Cer(12:0;2O/26:6;O)	1.63369	1.1989	Cer
Cer(12:0;2O/28:0)	0.893357	2.9372	Cer
Cer(12:0;2O/28:0;O)	0.132905	-0.34366	Cer
Cer(12:0;2O/28:1)	0.832334	-1.3595	Cer
Cer(12:0;2O/28:1;O)	0.19663	-0.2172	Cer
Cer(12:0;2O/28:2)	0.0177903	-1.1959	Cer
Cer(12:0;2O/28:3)	0.360432	0.64829	Cer
Cer(12:0;2O/28:3;O)	1.39191	-0.72133	Cer
Cer(12:0;2O/28:4;O)	0.022753	0.72466	Cer
Cer(12:0;2O/28:5)	0.62993	0.43185	Cer
Cer(12:0;2O/28:6)	0.609499	-0.81107	Cer
Cer(12:0;2O/28:6;O)	1.82254	-0.74933	Cer
Cer(12:0;2O/30:0)	2.84758	-1.6794	Cer
Cer(12:0;2O/30:0;O)	0.133161	0.028999	Cer
Cer(12:0;2O/30:1)	0.0240525	1.1058	Cer
Cer(12:0;2O/30:1;O)	0.871663	-0.65648	Cer
Cer(12:0;2O/30:2)	0.557285	-0.52104	Cer
Cer(12:0;2O/30:2;O)	0.728893	0.2602	Cer
Cer(12:0;2O/30:3)	0.644489	0.15362	Cer
Cer(12:0;2O/30:4)	0.643733	0.36833	Cer
Cer(12:0;2O/30:4;O)	0.501455	0.21189	Cer
Cer(12:0;2O/30:6;O)	0.0781609	-0.00665	Cer
Cer(12:0;2O/32:3)	0.34822	0.20523	Cer
Cer(12:0;2O/32:4)	0.839294	0.59618	Cer
Cer(12:0;2O/32:4;O)	0.0119206	-0.046082	Cer
Cer(12:0;2O/32:5)	2.35103	-1.5405	Cer
Cer(12:0;2O/32:6;O)	0.0834123	-0.11208	Cer
Cer(12:0;2O/34:0;O)	0.0910894	0.19514	Cer
Cer(12:0;2O/34:1)	0.0444899	-0.10072	Cer
Cer(12:0;2O/34:2)	0.394106	-0.80393	Cer
Cer(12:0;2O/34:4)	0.00705115	1.6493	Cer
Cer(12:0;2O/34:6)	0.0610277	0.13683	Cer
Cer(12:0;2O/34:6;O)	0.546423	0.15008	Cer
Cer(12:0;2O/36:0;O)	1.10604	0.41473	Cer
Cer(12:0;2O/36:2;O)	0.112482	0.1889	Cer
Cer(12:0;2O/36:5;O)	0.735469	-0.44518	Cer
Cer(12:0;2O/38:0)	0.859137	0.36621	Cer
Cer(12:0;2O/38:0;O)	0.131469	-0.086973	Cer
Cer(12:0;2O/38:1)	0.113867	0.69355	Cer
Cer(12:0;2O/38:2;O)	0.286145	0.11389	Cer
Cer(12:0;2O/38:4)	0.134547	-0.11381	Cer
Cer(12:0;2O/8:0)	0.605146	0.47735	Cer
Cer(12:0;2O/8:0;O)	0.398553	0.27245	Cer
Cer(12:0;3O/10:0;(2OH))	0.135371	0.44405	Cer
Cer(12:0;3O/12:0;(2OH))	1.01475	-1.4984	Cer
Cer(12:0;3O/14:0;(2OH))	1.30416	-0.89744	Cer
Cer(12:0;3O/16:0;(2OH))	0.250399	1.4813	Cer
Cer(12:0;3O/18:0;(2OH))	0.0740126	-0.01204	Cer
Cer(12:0;3O/20:0;(2OH))	1.06874	-0.76408	Cer
Cer(12:0;3O/22:0;(2OH))	0.0810357	-0.035196	Cer
Cer(12:0;3O/24:0;(2OH))	1.6946	-1.1987	Cer
Cer(12:0;3O/26:0;(2OH))	0.885008	-1.0739	Cer
Cer(12:0;3O/28:0;(2OH))	0.667187	-0.3505	Cer
Cer(12:0;3O/32:0;(2OH))	0.0220359	-0.23106	Cer
Cer(12:0;3O/34:0;(2OH))	0.965769	1.0734	Cer
Cer(12:0;3O/36:0;(2OH))	2.32117	-2.7509	Cer
Cer(12:0;3O/38:0;(2OH))	0.112269	-0.0559	Cer
Cer(12:0;3O/8:0;(2OH))	0.110672	-0.48734	Cer
Cer(12:1;2O/10:0)	0.00118804	-0.47996	Cer
Cer(12:1;2O/10:0;O)	0.106572	-0.25718	Cer
Cer(12:1;2O/12:0)	0.25254	0.12504	Cer
Cer(12:1;2O/12:0;O)	0.195455	0.096513	Cer
Cer(12:1;2O/14:1)	0.458277	0.46282	Cer
Cer(12:1;2O/14:1;O)	0.64797	0.098346	Cer
Cer(12:1;2O/16:4)	0.369341	-1.8665	Cer
Cer(12:1;2O/18:5)	0.617115	0.19888	Cer
Cer(12:1;2O/18:5;O)	0.101982	0.21131	Cer
Cer(12:1;2O/20:5)	1.01157	0.46243	Cer
Cer(12:1;2O/20:5;O)	0.186016	0.030788	Cer
Cer(12:1;2O/22:6)	0.107291	-0.20048	Cer
Cer(12:1;2O/24:6;O)	0.0857462	-0.097535	Cer
Cer(12:1;2O/26:6)	0.466056	0.50153	Cer
Cer(12:1;2O/28:6)	0.247341	0.5287	Cer
Cer(12:1;2O/28:6;O)	0.457687	-0.31019	Cer
Cer(12:1;2O/30:6)	0.974463	1.7491	Cer
Cer(12:1;2O/32:6;O)	0.169393	0.012522	Cer
Cer(12:1;2O/34:6)	0.432987	0.46866	Cer
Cer(12:1;2O/36:10;2O)	0.0791402	0.40724	Cer
Cer(12:1;2O/36:9;2O)	0.700255	-0.51221	Cer
Cer(12:1;2O/38:10;2O)	0.703111	-1.0103	Cer
Cer(12:1;2O/40:12;2O)	0.28518	0.067166	Cer
Cer(12:1;2O/44:10;2O)	0.493084	0.28168	Cer
Cer(12:1;2O/44:12;2O)	0.693746	-2.1374	Cer
Cer(12:1;2O/46:13;2O)	0.0299334	-0.281	Cer
Cer(12:1;2O/46:9;2O)	0.157489	3.1866	Cer
Cer(12:1;2O/48:10;2O)	0.0259479	0.76035	Cer
Cer(12:1;2O/48:11;2O)	0.0198855	-0.00076218	Cer
Cer(12:1;2O/48:12;2O)	0.388188	0.49721	Cer
Cer(12:1;2O/48:13;2O)	0.0944435	0.34869	Cer
Cer(12:1;2O/50:11;2O)	0.11301	0.34306	Cer
Cer(12:1;2O/52:11;2O)	0.338211	-0.40455	Cer
Cer(12:1;2O/52:12;2O)	0.566207	0.93564	Cer
Cer(12:1;2O/58:11;2O)	0.447113	0.41874	Cer
Cer(12:1;2O/58:6;2O)	0.110064	0.2706	Cer
Cer(12:1;2O/60:2;2O)	0.287071	-0.1391	Cer
Cer(12:1;2O/66:3;2O)	0.0278302	-0.085741	Cer
Cer(12:1;2O/8:0)	0.240662	0.067278	Cer
Cer(12:1;2O/8:0;O)	0.109674	-0.1439	Cer
Cer(12:1;3O/10:0;(2OH))	0.336456	-0.70787	Cer
Cer(12:1;3O/12:0;(2OH))	0.132545	0.29342	Cer
Cer(12:1;3O/14:0;(2OH))	0.817046	-0.88914	Cer
Cer(12:1;3O/16:0;(2OH))	1.15101	1.3078	Cer
Cer(12:1;3O/16:1;(2OH))	0.258845	1.0121	Cer
Cer(12:1;3O/16:2;(2OH))	0.668296	-0.59097	Cer
Cer(12:1;3O/16:3;(2OH))	0.944853	1.2784	Cer
Cer(12:1;3O/18:4;(2OH))	0.785717	0.45637	Cer
Cer(12:1;3O/18:5;(2OH))	1.20693	0.7712	Cer
Cer(12:1;3O/20:1;(2OH))	0.888506	0.43333	Cer
Cer(12:1;3O/20:2;(2OH))	0.403523	0.32576	Cer
Cer(12:1;3O/20:4;(2OH))	0.631085	-0.17156	Cer
Cer(12:1;3O/20:5;(2OH))	0.633754	0.46873	Cer
Cer(12:1;3O/22:1;(2OH))	6.97796e-05	-0.26784	Cer
Cer(12:1;3O/22:2;(2OH))	0.155783	0.36385	Cer
Cer(12:1;3O/22:3;(2OH))	0.30696	0.54204	Cer
Cer(12:1;3O/22:4;(2OH))	1.56579	1.4804	Cer
Cer(12:1;3O/22:5;(2OH))	0.427963	0.28027	Cer
Cer(12:1;3O/22:6;(2OH))	1.35186	0.49954	Cer
Cer(12:1;3O/24:0;(2OH))	0.592964	1.2296	Cer
Cer(12:1;3O/24:1;(2OH))	0.404649	-0.62986	Cer
Cer(12:1;3O/24:2;(2OH))	0.00664745	-0.48977	Cer
Cer(12:1;3O/24:3;(2OH))	0.0544646	1.3383	Cer
Cer(12:1;3O/24:4;(2OH))	0.69701	0.65341	Cer
Cer(12:1;3O/24:5;(2OH))	0.937186	0.60023	Cer
Cer(12:1;3O/24:6;(2OH))	0.311694	0.10222	Cer
Cer(12:1;3O/26:1;(2OH))	1.92186	-1.0633	Cer
Cer(12:1;3O/26:2;(2OH))	0.00769718	-0.54061	Cer
Cer(12:1;3O/26:3;(2OH))	0.0206627	-1.0286	Cer
Cer(12:1;3O/26:4;(2OH))	0.687836	0.44035	Cer
Cer(12:1;3O/26:5;(2OH))	0.83754	0.63055	Cer
Cer(12:1;3O/28:0;(2OH))	0.195437	0.054419	Cer
Cer(12:1;3O/28:2;(2OH))	0.0399546	-0.074945	Cer
Cer(12:1;3O/28:3;(2OH))	0.684681	-0.48372	Cer
Cer(12:1;3O/28:4;(2OH))	0.133743	-0.0071104	Cer
Cer(12:1;3O/28:5;(2OH))	0.304738	0.36054	Cer
Cer(12:1;3O/28:6;(2OH))	0.107638	-0.21127	Cer
Cer(12:1;3O/30:2;(2OH))	1.56979	-2.1028	Cer
Cer(12:1;3O/30:3;(2OH))	0.133479	-0.12566	Cer
Cer(12:1;3O/30:5;(2OH))	1.25525	-0.49342	Cer
Cer(12:1;3O/30:6;(2OH))	0.705741	-0.45564	Cer
Cer(12:1;3O/32:1;(2OH))	0.313377	-1.1614	Cer
Cer(12:1;3O/32:2;(2OH))	0.286406	0.063769	Cer
Cer(12:1;3O/32:3;(2OH))	0.63317	0.38547	Cer
Cer(12:1;3O/32:4;(2OH))	0.52582	0.2614	Cer
Cer(12:1;3O/32:5;(2OH))	0.483645	-0.24221	Cer
Cer(12:1;3O/32:6;(2OH))	1.36612	-1.1303	Cer
Cer(12:1;3O/34:1;(2OH))	1.12807	0.53509	Cer
Cer(12:1;3O/34:2;(2OH))	0.11556	-0.053273	Cer
Cer(12:1;3O/34:5;(2OH))	0.310332	-0.77151	Cer
Cer(12:1;3O/34:6;(2OH))	0.0946469	-0.30863	Cer
Cer(12:1;3O/36:0;(2OH))	0.34147	-0.20165	Cer
Cer(12:1;3O/36:1;(2OH))	0.790317	0.53843	Cer
Cer(12:1;3O/36:3;(2OH))	1.03097	-0.61886	Cer
Cer(12:1;3O/36:4;(2OH))	0.235761	-0.67344	Cer
Cer(12:1;3O/36:5;(2OH))	0.138292	0.10825	Cer
Cer(12:1;3O/36:6;(2OH))	0.409438	-0.42671	Cer
Cer(12:1;3O/38:1;(2OH))	0.383851	0.086199	Cer
Cer(12:1;3O/38:5;(2OH))	0.438944	0.3178	Cer
Cer(12:1;3O/38:6;(2OH))	0.51546	0.70217	Cer
Cer(12:1;3O/8:0;(2OH))	0.176459	-0.069154	Cer
Cer(12:2;2O/10:0)	0.0434923	-0.30685	Cer
Cer(12:2;2O/10:0;O)	0.194578	-0.37427	Cer
Cer(12:2;2O/12:0)	0.52321	0.2857	Cer
Cer(12:2;2O/12:0;O)	0.782068	-0.75454	Cer
Cer(12:2;2O/14:1)	0.557527	0.30922	Cer
Cer(12:2;2O/14:1;O)	0.688939	-0.62913	Cer
Cer(12:2;2O/16:4)	0.186264	0.076763	Cer
Cer(12:2;2O/16:4;O)	0.61466	0.2991	Cer
Cer(12:2;2O/18:5)	0.239861	-0.26624	Cer
Cer(12:2;2O/20:5)	0.325404	-0.11824	Cer
Cer(12:2;2O/22:6)	0.894741	-1.5101	Cer
Cer(12:2;2O/24:6;O)	0.113914	-0.18751	Cer
Cer(12:2;2O/28:6)	0.459633	-0.3194	Cer
Cer(12:2;2O/28:6;O)	0.020779	-0.85734	Cer
Cer(12:2;2O/30:6;O)	2.02359	4.2204	Cer
Cer(12:2;2O/32:6)	0.219584	-0.058926	Cer
Cer(12:2;2O/34:8;2O)	0.0845319	-0.048699	Cer
Cer(12:2;2O/36:10;2O)	0.150442	-0.53954	Cer
Cer(12:2;2O/40:12;2O)	0.562921	0.9267	Cer
Cer(12:2;2O/54:13;2O)	0.0376911	0.10673	Cer
Cer(12:2;2O/8:0)	0.0178074	0.15876	Cer
Cer(12:2;2O/8:0;O)	0.0942307	0.048254	Cer
Cer(12:2;3O/10:0;(2OH))	0.552799	2.6234	Cer
Cer(12:2;3O/12:0;(2OH))	0.197852	-0.18556	Cer
Cer(12:2;3O/14:1;(2OH))	0.450568	0.22101	Cer
Cer(12:2;3O/16:4;(2OH))	0.437487	0.41813	Cer
Cer(12:2;3O/18:5;(2OH))	0.408446	-0.58294	Cer
Cer(12:2;3O/20:5;(2OH))	0.482262	-0.81085	Cer
Cer(12:2;3O/22:6;(2OH))	0.526802	0.54892	Cer
Cer(12:2;3O/24:6;(2OH))	0.398085	0.094915	Cer
Cer(12:2;3O/28:6;(2OH))	0.817262	0.36169	Cer
Cer(12:2;3O/34:6;(2OH))	0.0812751	0.61321	Cer
Cer(12:2;3O/8:0;(2OH))	0.446519	-0.22966	Cer
Cer(14:0;2O/38:0;O)	0.0131852	0.046527	Cer
Cer(14:0;2O/38:3)	0.66402	0.46282	Cer
Cer(14:0;2O/38:4)	0.105012	0.075561	Cer
Cer(14:1;2O/66:1;2O)	0.12842	-0.073001	Cer
Cer(14:1;2O/66:4;2O)	0.261222	-0.83506	Cer
Cer(14:1;2O/66:7;2O)	0.124947	-0.6901	Cer
Cer(14:1;3O/38:0;(2OH))	0.800331	-0.32922	Cer
Cer(14:1;3O/38:1;(2OH))	0.147138	1.0774	Cer
Cer(14:1;3O/38:2;(2OH))	0.627011	0.71785	Cer
Cer(14:1;3O/38:4;(2OH))	0.591437	0.71596	Cer
Cer(14:1;3O/38:5;(2OH))	1.06981	1.6101	Cer
Cer(14:1;3O/38:6;(2OH))	0.719526	0.98337	Cer
Cer(16:0;2O/38:0;O)	0.891252	0.30647	Cer
Cer(16:0;2O/38:1)	0.188378	-0.087806	Cer
Cer(16:0;2O/38:2)	0.4139	0.23182	Cer
Cer(16:0;2O/38:5)	0.113999	0.75767	Cer
Cer(16:0;3O/38:0;(2OH))	0.102361	0.080833	Cer
Cer(16:1;2O/60:10;2O)	0.221178	0.2596	Cer
Cer(16:1;3O/38:2;(2OH))	0.32174	-0.34085	Cer
Cer(16:1;3O/38:4;(2OH))	0.0113239	0.0043113	Cer
Cer(16:2;3O/38:6;(2OH))	0.0382274	0.34251	Cer
Cer(16:3;2O/22:6)	0.0923365	-0.19797	Cer
Cer(16:3;2O/24:6)	1.22317	1.2575	Cer
Cer(16:3;2O/24:6;O)	0.402429	-0.46871	Cer
Cer(16:3;2O/26:6)	0.382837	-0.13141	Cer
Cer(16:3;2O/28:6)	0.0426564	0.11575	Cer
Cer(16:3;2O/34:6)	0.125812	-0.19427	Cer
Cer(16:3;2O/36:6)	1.28446	1.127	Cer
Cer(16:3;2O/36:6;O)	0.192192	-0.18653	Cer
Cer(16:3;2O/44:13;2O)	0.486945	-0.2116	Cer
Cer(16:3;2O/48:13;2O)	0.724115	-0.27326	Cer
Cer(16:3;2O/54:13;2O)	0.197031	-0.75496	Cer
Cer(16:3;3O/26:6;(2OH))	0.343035	-0.2243	Cer
Cer(16:3;3O/30:6;(2OH))	0.207859	3.1129	Cer
Cer(16:3;3O/36:6;(2OH))	0.513591	-0.34071	Cer
Cer(18:0;2O/38:3)	2.16421	1.5446	Cer
Cer(18:0;3O/38:0;(2OH))	0.0740033	-0.038254	Cer
Cer(18:1;2O/38:6)	0.248524	0.93042	Cer
Cer(18:1;2O/38:6;O)	0.259328	0.19564	Cer
Cer(18:1;3O/38:1;(2OH))	0.0974639	-0.58367	Cer
Cer(18:1;3O/38:4;(2OH))	0.230829	1.0432	Cer
Cer(18:1;3O/38:5;(2OH))	0.0788512	-0.44415	Cer
Cer(18:1;3O/38:6;(2OH))	0.0791273	-0.22585	Cer
Cer(18:2;3O/38:6;(2OH))	1.13533	-0.27642	Cer
Cer(18:3;2O/38:6)	0.436407	1.6078	Cer
Cer(18:3;2O/60:13;2O)	0.39037	-0.44578	Cer
Cer(20:0;2O/38:2;O)	1.25761	-1.6783	Cer
Cer(20:0;2O/38:3)	0.351253	-0.17746	Cer
Cer(20:0;2O/38:4)	0.903763	-1.4204	Cer
Cer(20:0;2O/38:5)	2.25779	-3.1403	Cer
Cer(20:1;2O/60:10;2O)	0.539553	-0.83974	Cer
Cer(20:1;2O/60:9;2O)	1.02374	-0.42874	Cer
Cer(20:1;3O/38:1;(2OH))	0.389456	0.063801	Cer
Cer(20:1;3O/38:2;(2OH))	0.926623	-1.4931	Cer
Cer(20:1;3O/38:3;(2OH))	0.365705	-0.23805	Cer
Cer(20:1;3O/38:4;(2OH))	0.529263	1.42	Cer
Cer(20:1;3O/38:6;(2OH))	0.133448	-0.16217	Cer
Cer(20:3;2O/38:6)	0.50639	-4.7345	Cer
Cer(20:3;2O/38:6;O)	1.17111	2.3918	Cer
Cer(20:3;3O/38:6;(2OH))	0.0882495	0.42234	Cer
Cer(22:0;2O/38:6)	1.07017	-1.2674	Cer
Cer(22:0;3O/38:0;(2OH))	0.907777	-0.67345	Cer
Cer(22:1;2O/38:6;O)	1.68482	-3.5685	Cer
Cer(22:1;3O/38:4;(2OH))	0.148296	-0.047236	Cer
Cer(22:1;3O/38:5;(2OH))	0.213514	0.65654	Cer
Cer(22:1;3O/38:6;(2OH))	0.635756	-0.79099	Cer
Cer(22:2;3O/38:6;(2OH))	1.36739	-0.8969	Cer
Cer(22:3;2O/38:6)	0.738304	-0.78201	Cer
Cer(24:0;2O/38:0)	0.404818	0.154	Cer
Cer(24:0;2O/38:3)	2.22477	-1.1004	Cer
Cer(24:0;2O/38:5)	0.227264	-0.8474	Cer
Cer(24:0;2O/38:6)	0.267475	-0.3246	Cer
Cer(24:0;3O/38:0;(2OH))	0.634403	-0.33416	Cer
Cer(24:1;2O/38:6)	0.0623797	-0.24493	Cer
Cer(24:2;2O/38:6)	0.495627	0.048862	Cer
Cer(24:2;2O/38:6;O)	1.14692	0.73568	Cer
Cer(24:2;3O/38:6;(2OH))	0.542784	-0.49221	Cer
Cer(26:0;2O/38:0)	0.344901	0.4897	Cer
Cer(26:0;2O/38:1;O)	0.481045	0.11319	Cer
Cer(26:0;2O/38:2)	0.225301	0.56067	Cer
Cer(26:0;2O/38:3)	0.53848	0.28878	Cer
Cer(26:0;2O/38:6)	0.0655479	0.3416	Cer
Cer(26:1;3O/38:1;(2OH))	0.145382	-0.26473	Cer
Cer(26:1;3O/38:3;(2OH))	0.801642	0.44835	Cer
Cer(26:1;3O/38:5;(2OH))	0.217981	0.075543	Cer
Cer(26:1;3O/38:6;(2OH))	0.529509	0.17732	Cer
Cer(26:2;3O/38:6;(2OH))	0.681036	-0.36743	Cer
Cer(28:0;2O/38:1)	0.439775	0.28585	Cer
Cer(28:0;2O/38:2;O)	0.617247	-0.38406	Cer
Cer(28:0;2O/38:3;O)	0.324386	0.27408	Cer
Cer(28:0;3O/38:0;(2OH))	0.247403	0.074429	Cer
Cer(28:1;2O/38:6)	0.368054	-0.24624	Cer
Cer(28:1;3O/38:3;(2OH))	0.559483	-0.42721	Cer
Cer(28:1;3O/38:4;(2OH))	0.421377	0.16286	Cer
Cer(28:2;3O/38:6;(2OH))	1.18437	0.91389	Cer
Cer(30:0;2O/38:1;O)	1.15336	-0.7639	Cer
Cer(30:0;2O/38:2;O)	1.30145	-0.48773	Cer
Cer(30:0;2O/38:3)	0.0612576	-0.029297	Cer
Cer(30:0;2O/38:4;O)	0.0444595	-0.022362	Cer
Cer(30:0;3O/38:0;(2OH))	0.283499	0.93272	Cer
Cer(30:1;3O/38:0;(2OH))	1.458	0.75853	Cer
Cer(30:1;3O/38:2;(2OH))	0.250336	-0.28702	Cer
Cer(30:1;3O/38:3;(2OH))	0.633399	0.69414	Cer
Cer(30:3;3O/38:6;(2OH))	0.0449109	0.33567	Cer
Cer(32:1;O4)	0.00585859	0.0059395	Cer
Cer(34:0;O)	0.58854	-0.43797	Cer
Cer(36:0;O)	0.191581	-0.69519	Cer
Cer(36:2;O2)	0.657247	-1.1747	Cer
Cer(36:3;O2)	0.252623	-0.60124	Cer
Cer(38:0;O4)	0.252398	0.20732	Cer
Cer(42:2;O2)	1.40047	-0.4949	Cer
CerP(34:1;O2)	0.431703	-0.39384	CerP
CerP(36:1;O2)	0.083113	0.12482	CerP
CerP(40:1;O2)	1.69308	-1.2196	CerP
CerP(44:2;O2)	0.221839	-0.29602	CerP
DG(14:0_22:3)	0.19868	-0.74653	DG
DG(16:0)	1.6885	1.1474	DG
DG(16:0_16:0)	0.67402	-0.39364	DG
DG(18:0)	0.00421563	-0.199	DG
DG(18:0_20:4)	0.581792	-0.85736	DG
DG(20:0)	0.835293	-0.83662	DG
DG(22:0)	0.228745	-0.089432	DG
DG(22:1)	0.0518428	-0.0045314	DG
DG(22:5_22:6)	0.774626	-1.0581	DG
DG(24:1)	0.684666	-0.49331	DG
DG(24:2)	0.508002	1.0682	DG
DG(24:3)	0.71884	0.51806	DG
DG(24:4)	0.71037	-0.40856	DG
DG(26:0)	0.0487833	-1.0378	DG
DG(26:1)	0.975237	-1.0266	DG
DG(26:2)	0.596453	1.2909	DG
DG(26:3)	0.110279	-0.073613	DG
DG(26:4)	0.677864	0.71644	DG
DG(26:5)	0.309454	-0.40219	DG
DG(28:0)	2.93754	-0.93885	DG
DG(28:1)	0.0985465	-0.068585	DG
DG(28:2)	0.0582781	0.095683	DG
DG(28:4)	0.174091	0.82487	DG
DG(28:5)	0.15189	0.017079	DG
DG(30:0)	0.213532	0.0087216	DG
DG(30:2)	0.542119	0.37489	DG
DG(30:3)	4.41583	1.8747	DG
DG(30:4)	1.10888	1.6342	DG
DG(30:5)	0.304655	-0.27032	DG
DG(30:6)	0.235057	-0.65721	DG
DG(30:7)	1.03371	0.90295	DG
DG(30:8)	0.0711169	0.52426	DG
DG(32:1)	0.432234	0.20368	DG
DG(32:3)	0.142996	-0.0032008	DG
DG(32:4)	0.2869	-0.22292	DG
DG(32:5)	0.042388	-0.0096621	DG
DG(32:6)	0.52006	0.174	DG
DG(32:7)	0.016656	0.42859	DG
DG(32:8)	0.783539	-0.32626	DG
DG(34:0)	0.197612	0.31635	DG
DG(34:1)	0.294046	-0.049271	DG
DG(34:2)	1.6656	1.0221	DG
DG(34:4)	0.00192823	0.35291	DG
DG(34:7)	0.0124262	0.23797	DG
DG(34:8)	0.387685	-0.28676	DG
DG(34:9)	0.523994	-0.44477	DG
DG(36:1)	0.764247	1.2064	DG
DG(36:3)	0.584624	-0.245	DG
DG(36:6)	1.47193	2.6104	DG
DG(36:7)	1.12784	1.0972	DG
DG(36:8)	0.258306	0.4165	DG
DG(38:1)	0.252705	-0.1926	DG
DG(38:3)	0.14258	0.12757	DG
DG(38:4)	0.390536	1.1211	DG
DG(38:5)	0.673962	-0.81674	DG
DG(38:6)	0.0345153	-0.030041	DG
DG(38:7)	0.969153	1.5925	DG
DG(38:9)	0.470877	-0.40115	DG
DG(40:10)	1.25013	-1.0644	DG
DG(40:11)	0.523518	0.27704	DG
DG(40:2)	0.28124	-0.088368	DG
DG(40:4)	0.0265376	-0.086095	DG
DG(40:6)	0.272837	-0.25673	DG
DG(40:7)	0.253969	0.082924	DG
DG(40:8)	0.829297	-0.34906	DG
DG(40:9)	0.011249	-0.53936	DG
DG(42:10)	0.140238	0.30325	DG
DG(42:11)	0.672636	1.3159	DG
DG(42:2)	0.0326697	0.021629	DG
DG(42:5)	0.723387	0.65814	DG
DG(42:6)	0.0839212	0.13964	DG
DG(42:8)	0.125473	-0.30826	DG
DG(42:9)	0.456481	0.12774	DG
DG(44:11)	0.0959994	-0.041042	DG
DG(44:12)	0.875656	1.2091	DG
DG(44:3)	0.765099	0.39725	DG
DG(44:6)	0.0473175	-0.602	DG
DG(44:7)	0.327702	-0.12682	DG
DG(44:8)	0.26764	-0.31213	DG
DG(46:10)	0.500919	-0.41135	DG
DG(46:11)	1.56873	0.80693	DG
DG(46:12)	0.0540659	1.1158	DG
DG(46:6)	0.363711	-0.71383	DG
DG(46:7)	0.18766	0.20648	DG
DG(46:9)	0.281664	-0.16874	DG
DG(48:10)	0.017352	0.25662	DG
DG(48:11)	0.163826	-0.1491	DG
DG(48:12)	0.912208	-0.74691	DG
DG(48:13)	0.419424	-0.15812	DG
DG(48:4)	0.192773	0.56926	DG
DG(48:5)	0.411126	0.61196	DG
DG(48:9)	0.220051	-0.13267	DG
DG(50:0)	0.581934	0.32157	DG
DG(50:1)	0.474889	-0.33876	DG
DG(50:11)	1.50969	-1.1048	DG
DG(50:12)	0.000192126	-0.029726	DG
DG(50:13)	0.710958	-1.222	DG
DG(50:14)	0.217074	-0.25243	DG
DG(50:2)	0.135786	-1.8246	DG
DG(50:6)	0.785757	0.91087	DG
DG(50:7)	0.104197	0.42843	DG
DG(50:8)	0.0127549	0.085903	DG
DG(52:10)	1.14674	1.8536	DG
DG(52:11)	0.955978	-1.3213	DG
DG(52:14)	0.261064	0.070138	DG
DG(52:2)	0.020259	1.8831	DG
DG(52:3)	0.374079	0.68891	DG
DG(52:4)	1.02367	0.58734	DG
DG(52:9)	1.00616	1.7109	DG
DG(54:0)	0.517451	-0.2184	DG
DG(54:3)	0.666343	0.54412	DG
DG(54:5)	0.137763	-0.33253	DG
DG(54:6)	0.138875	1.1109	DG
DG(54:7)	0.241375	0.16956	DG
DG(56:0)	1.06172	0.56328	DG
DG(56:15)	1.11504	0.45735	DG
DG(56:2)	0.197273	0.86314	DG
DG(56:7)	0.00182973	0.84977	DG
DG(56:8)	0.523918	0.75231	DG
DG(56:9)	0.623351	-0.95861	DG
DG(58:10)	0.510646	0.7347	DG
DG(58:13)	0.17624	0.19289	DG
DG(60:10)	0.952279	0.91636	DG
DG(60:14)	0.0609121	-0.13285	DG
DG(60:16)	1.3632	1.1071	DG
DG(60:2)	0.354757	0.016626	DG
DG(60:4)	0.336751	-0.32879	DG
DG(62:16)	0.0343716	-0.48984	DG
DG(62:17)	0.200296	0.2529	DG
DG(64:17)	0.0294397	0.49581	DG
DG(66:10)	0.126545	0.62673	DG
DG(66:15)	1.08007	1.3946	DG
DG(66:17)	1.28264	-1.2975	DG
DG(68:0)	0.248294	3.0618	DG
DG(68:3)	0.122883	0.08902	DG
DG(68:9)	0.9796	-0.52188	DG
DG(70:10)	0.000528735	-0.68956	DG
DG(70:13)	0.13841	0.4075	DG
DG(70:6)	0.310911	1.0866	DG
DG(70:8)	0.443391	-0.40178	DG
DG(72:11)	0.214735	-1.1843	DG
DG(72:14)	0.407439	0.045086	DG
DG(72:4)	1.13189	-1.0347	DG
DG(72:6)	1.17691	0.90048	DG
DG(72:7)	0.73355	2.1876	DG
DG(74:0)	0.831592	-0.30394	DG
DG(74:1)	0.177298	-0.40694	DG
DG(74:14)	0.291592	0.078469	DG
DG(76:7)	0.536948	-0.69512	DG
DGMG(18:5)	0.431664	0.061601	DG
FA(10:6;O2)	0.240536	-0.2344	FA
FA(12:1;O)	1.50917	-0.63551	FA
FA(12:2;O)	0.999042	-0.63704	FA
FA(14:1;O3)	0.447213	0.33537	FA
FA(14:3;O2)	0.274749	-0.24514	FA
FA(14:4;O3)	0.210306	0.10785	FA
FA(14:4;O4)	0.28805	0.43381	FA
FA(14:5)	0.841083	0.46164	FA
FA(18:4;O4)	0.570145	-0.22822	FA
FA(20:3;O6)	1.17309	0.74471	FA
FA(22:0;O4)	0.0379068	-0.0037238	FA
FA(22:6;O4)	0.133521	0.47116	FA
FA(22:6;O6)	1.02203	-1.3127	FA
FA(24:5;O6)	0.924245	-0.8333	FA
FA(26:7;O3)	0.602459	-0.90375	FA
HexCer(34:0;O3)	0.470568	-1.9357	HexCer
HexCer(34:1;O4)	0.0342322	-0.76112	HexCer
HexCer(38:0;O3)	0.893924	-1.6413	HexCer
HexCer(38:2;O2)	0.236991	-1.0644	HexCer
LPA(20:1)	0.0683784	-0.073757	LPA
LPA(O-16:1)	0.842797	-0.57158	LPA
LPA(O-20:0)	0.549356	0.29709	LPA
LPC(10:0)	0.555241	0.27742	LPC
LPC(12:0)	1.2023	-0.53829	LPC
LPC(14:0)	0.14129	-0.17108	LPC
LPC(16:0)	0.149099	-0.10343	LPC
LPC(16:1)	0.196856	0.28613	LPC
LPC(16:2)	1.1425	0.68768	LPC
LPC(16:3)	0.387634	0.15411	LPC
LPC(16:4)	0.841245	-0.36456	LPC
LPC(18:0)	0.0747953	0.49873	LPC
LPC(18:1)	0.529836	-0.39018	LPC
LPC(18:2)	0.122935	-0.50787	LPC
LPC(18:3)	0.722251	1.6797	LPC
LPC(18:4)	0.0551365	0.056375	LPC
LPC(18:5)	0.0416653	0.15974	LPC
LPC(20:0)	0.107132	0.86913	LPC
LPC(20:1)	0.302876	-0.1943	LPC
LPC(20:2)	0.187553	-0.11222	LPC
LPC(20:3)	1.85365	1.0557	LPC
LPC(20:4)	0.245637	-0.059311	LPC
LPC(20:5)	0.147719	-0.57655	LPC
LPC(22:1)	0.0205373	0.25571	LPC
LPC(22:2)	0.0896509	0.72812	LPC
LPC(22:3)	2.04099	-0.71333	LPC
LPC(22:4)	0.27023	0.18887	LPC
LPC(22:5)	0.0829949	-0.23545	LPC
LPC(22:6)	0.0501985	-0.54552	LPC
LPC(24:2)	1.07761	1.1802	LPC
LPC(24:4)	0.240609	-0.06222	LPC
LPC(24:5)	0.228825	0.5057	LPC
LPC(24:6)	0.330722	-0.26171	LPC
LPC(26:0)	0.167927	-0.061236	LPC
LPC(26:3)	0.565461	-0.2666	LPC
LPC(26:4)	0.655322	0.25515	LPC
LPC(26:6)	0.213944	0.56058	LPC
LPC(26:7)	0.717418	0.3828	LPC
LPC(28:3)	0.190393	-0.10317	LPC
LPC(28:4)	0.648411	0.42298	LPC
LPC(28:5)	0.999557	-0.75788	LPC
LPC(28:6)	0.862047	0.58494	LPC
LPC(30:0)	0.0585973	-0.50671	LPC
LPC(30:3)	0.783469	0.86933	LPC
LPC(30:4)	1.05871	2.0006	LPC
LPC(30:5)	0.837874	-1.9513	LPC
LPC(30:8)	0.0176648	0.13281	LPC
LPC(32:0)	0.324101	0.76363	LPC
LPC(32:3)	0.469214	1.5884	LPC
LPC(32:4)	0.836473	0.18196	LPC
LPC(32:7)	1.67192	2.8106	LPC
LPC(32:8)	0.135409	2.1374	LPC
LPC(34:2)	0.148028	-0.11668	LPC
LPC(34:8)	0.0923987	0.11964	LPC
LPC(34:9)	0.349448	0.039947	LPC
LPC(36:0)	0.753753	-0.54728	LPC
LPC(36:1)	0.0357462	-0.29571	LPC
LPC(36:2)	0.48752	-0.46817	LPC
LPC(36:3)	0.428732	0.38387	LPC
LPC(36:4)	0.324347	-1.6727	LPC
LPC(38:2)	0.534107	0.21771	LPC
LPC(38:3)	1.68911	-0.95557	LPC
LPC(38:4)	1.12005	0.59887	LPC
LPC(38:6)	1.08899	0.35975	LPC
LPC(6:0)	1.01191	0.41687	LPC
LPC(8:0)	0.0632001	-0.13323	LPC
LPC(O-10:0)	0.0202802	0.021378	LPC
LPC(O-12:0)	0.368746	-0.25031	LPC
LPC(O-14:1)	0.266932	-0.0058821	LPC
LPC(O-16:0)	1.05688	-0.83311	LPC
LPC(O-16:4)	1.41175	1.3803	LPC
LPC(O-18:0)	0.155124	-0.053568	LPC
LPC(O-18:5)	1.26358	1.1331	LPC
LPC(O-8:0)	2.50462	1.7115	LPC
LPE(14:1)	0.959409	-0.70746	LPE
LPE(16:2)	0.2851	1.3261	LPE
LPE(16:3)	0.365743	0.14849	LPE
LPE(16:4)	0.38971	0.1836	LPE
LPE(18:1(d7))	0.996678	0.68133	LPE
LPE(18:5)	1.72275	-1.2079	LPE
LPE(20:4;O2)	0.17812	0.26124	LPE
LPE(20:5)	0.228682	0.43871	LPE
LPE(22:6)	0.00126558	0.076671	LPE
LPE(24:6)	1.1278	0.56525	LPE
LPE(26:6)	0.119857	0.066246	LPE
LPE(28:6)	0.0655786	0.077405	LPE
LPE(28:7)	0.420348	1.0737	LPE
LPE(6:0)	1.08357	-0.73951	LPE
LPE(O-16:1)	0.449434	-0.13042	LPE
LPE(O-16:2)	0.330267	-0.15326	LPE
LPE(O-16:3)	0.527193	0.52199	LPE
LPE(O-16:4)	0.234949	0.26036	LPE
LPE(O-18:5)	0.0851781	-0.40121	LPE
LPE(O-20:5)	0.00965025	0.033946	LPE
LPE(O-24:0;O)	0.519065	0.93697	LPE
LPE(O-8:0)	0.155052	-0.19514	LPE
LPI(14:0)	0.512505	-0.25965	LPI
LPI(22:2)	0.148623	-0.15602	LPI
LPS(20:3)	0.539885	-0.55548	LPS
LPS(22:6)	0.376086	0.1001	LPS
MG(O-14:0;O)	0.250161	0.57309	MG
MG(O-16:0;O)	0.203698	0.21326	MG
MG(O-16:1;O)	0.0428246	0.0042067	MG
MG(O-18:0;O)	1.17429	-1.0881	MG
NAGly(10:0)	0.465982	0.28214	NAGly
NAGly(12:0)	0.222667	-0.41884	NAGly
NAGly(14:0)	0.247513	0.12305	NAGly
NAGly(14:1)	0.64429	0.22455	NAGly
NAGly(14:1;O)	0.685141	-0.50669	NAGly
NAGly(16:0)	0.00801615	0.0073004	NAGly
NAGly(16:1)	0.158943	0.093579	NAGly
NAGly(16:1;O)	0.0559067	0.17857	NAGly
NAGly(16:2)	0.321026	0.49282	NAGly
NAGly(16:2;O(FA 24:6))	0.708562	-0.50484	NAGly
NAGly(16:2;O(FA 26:6))	0.469308	-0.20589	NAGly
NAGly(16:3;O(FA(28:6))	0.595154	0.4633	NAGly
NAGly(16:3;O)	0.0524537	-0.15988	NAGly
NAGly(16:4)	0.0649363	-0.37726	NAGly
NAGly(16:4;O(FA 24:6))	0.1151	0.019056	NAGly
NAGly(16:4;O(FA 28:6))	0.293989	0.48666	NAGly
NAGly(16:4;O)	0.00641086	-0.058941	NAGly
NAGly(18:3;O)	1.43682	-0.90883	NAGly
NAGly(18:4)	0.44535	-0.36125	NAGly
NAGly(18:5)	1.77425	-0.37823	NAGly
NAGly(18:5;O(FA 18:5))	0.837511	-0.61869	NAGly
NAGly(18:5;O(FA 28:6))	1.36332	-1.3238	NAGly
NAGly(20:4)	0.000668463	-0.045662	NAGly
NAGly(20:5)	0.330258	-0.47656	NAGly
NAGly(20:5;O)	0.248233	-0.10004	NAGly
NAGly(22:4)	0.806976	-0.63997	NAGly
NAGly(22:5)	0.215707	-0.31746	NAGly
NAGly(22:5;O)	0.176057	0.68237	NAGly
NAGly(22:6)	0.219539	0.024308	NAGly
NAGly(22:6;O(FA 22:6))	0.256001	-0.06154	NAGly
NAGly(22:6;O(FA 26:6))	0.0497204	0.16532	NAGly
NAGly(22:6;O)	3.43478	2.0841	NAGly
NAGly(24:5)	0.461343	0.43239	NAGly
NAGly(24:6)	0.266432	0.80817	NAGly
NAGly(8:0;O(FA 16:3))	0.21572	-0.2123	NAGly
NAGly(8:0;O(FA 16:4))	1.55977	1.3287	NAGly
NAGly(8:0;O(FA 18:5))	0.693724	0.5485	NAGly
NAGly(8:0;O(FA 8:0))	0.39284	-0.39453	NAGly
NAGlySer(10:0;O)	1.04994	0.47377	NAGlySer
NAGlySer(12:0;O)	0.211941	0.0054486	NAGlySer
NAGlySer(14:0;O)	1.25343	-0.962	NAGlySer
NAGlySer(14:1;O)	0.00109529	-0.0085098	NAGlySer
NAGlySer(16:0;O)	0.0670975	-0.042091	NAGlySer
NAGlySer(16:1;O)	0.128538	-0.063791	NAGlySer
NAGlySer(16:2;O)	0.356487	-0.34351	NAGlySer
NAGlySer(16:3;O)	0.354404	-0.45506	NAGlySer
NAGlySer(16:4;O)	0.991315	0.70531	NAGlySer
NAGlySer(18:0;O)	0.202386	0.28308	NAGlySer
NAGlySer(18:1;O)	0.0657889	0.11291	NAGlySer
NAGlySer(18:2;O)	0.350251	-0.3575	NAGlySer
NAGlySer(18:3;O)	0.199585	-0.026335	NAGlySer
NAGlySer(18:4;O)	0.484531	-0.63787	NAGlySer
NAGlySer(18:5;O)	0.67222	0.77342	NAGlySer
NAGlySer(20:0;O)	0.0406898	0.045378	NAGlySer
NAGlySer(20:1;O)	0.263321	0.324	NAGlySer
NAGlySer(20:2;O)	0.008838	-0.023553	NAGlySer
NAGlySer(20:3;O)	0.0114016	-0.3659	NAGlySer
NAGlySer(20:4;O)	0.581055	2.2779	NAGlySer
NAGlySer(20:5;O)	0.286276	0.16145	NAGlySer
NAGlySer(22:0;O)	0.194112	0.33664	NAGlySer
NAGlySer(22:1;O)	0.83787	0.37434	NAGlySer
NAGlySer(22:3;O)	0.264088	-0.089448	NAGlySer
NAGlySer(22:4;O)	0.0623456	0.14142	NAGlySer
NAGlySer(22:5;O)	0.797935	0.39072	NAGlySer
NAGlySer(22:6;O)	0.0645288	0.18989	NAGlySer
NAGlySer(8:0;O)	0.179268	0.050821	NAGlySer
PA(22:2;O2)	0.379221	0.45922	PA
PA(O-30:1)	0.789892	-0.78235	PA
PC(10:0_38:3)	0.298138	-0.36594	PC
PC(10:0_38:5)	0.427127	-2.6716	PC
PC(10:0_38:6)	0.288845	0.36867	PC
PC(10:0_38:8)	0.26337	0.43543	PC
PC(10:0_6:0)	0.946309	0.76869	PC
PC(12:0)	0.62349	-0.22183	PC
PC(12:0_38:4)	1.17366	-2.4958	PC
PC(12:0_38:5)	0.262079	-0.14912	PC
PC(12:0_38:7)	0.47016	0.79963	PC
PC(12:0_38:8)	1.17448	1.9837	PC
PC(14:0)	0.537483	-1.3896	PC
PC(14:0_38:5)	0.609642	-0.09169	PC
PC(14:0_38:7)	0.142944	0.020525	PC
PC(14:1_38:10)	1.6012	2.2534	PC
PC(16:0)	0.532751	0.67401	PC
PC(16:1_2:0)	0.0852892	-1.2262	PC
PC(16:2_32:9)	0.890047	0.65524	PC
PC(16:2_38:10)	0.243729	-0.18441	PC
PC(16:3_32:9)	0.133867	0.33926	PC
PC(16:4_24:6)	0.589498	-1.9025	PC
PC(16:4_26:7)	0.110586	-1.1233	PC
PC(16:4_28:7)	0.473592	-0.53235	PC
PC(16:4_30:8)	0.428245	-0.45497	PC
PC(16:4_36:10)	3.30185	2.0144	PC
PC(18:0_38:10)	0.522625	-1.8355	PC
PC(18:0_38:8)	0.0819618	-0.58336	PC
PC(18:1_38:10)	0.285679	-0.35095	PC
PC(18:5_18:5)	0.0665352	-0.27767	PC
PC(18:5_22:6)	0.962363	-0.43355	PC
PC(18:5_26:7)	0.0282239	-0.025391	PC
PC(20:0_38:10)	0.237871	0.11481	PC
PC(20:1;O)	1.13191	-1.285	PC
PC(20:2_38:10)	0.13121	-0.0032337	PC
PC(20:4_38:10)	0.104668	-0.57445	PC
PC(22:0)	0.54351	0.5053	PC
PC(22:0_38:8)	0.230664	0.038497	PC
PC(22:2)	0.392551	0.38423	PC
PC(22:2;O)	0.272001	-0.25332	PC
PC(22:4)	0.474298	0.89864	PC
PC(24:0)	0.615671	-0.45628	PC
PC(24:0_38:5)	0.0716548	0.12374	PC
PC(24:0_6:0)	0.0606943	0.391	PC
PC(24:1)	0.122772	-0.0293	PC
PC(24:2)	0.204874	0.14096	PC
PC(24:3)	1.10143	-0.48476	PC
PC(24:3_38:10)	0.00685108	-0.66694	PC
PC(24:4)	1.36186	-0.8608	PC
PC(26:0_38:10)	0.105519	0.62301	PC
PC(26:0_6:0)	0.0131334	0.38946	PC
PC(26:2)	0.746363	0.3402	PC
PC(26:3)	0.0452471	0.063922	PC
PC(26:4)	2.45479	1.1894	PC
PC(26:5)	0.85028	0.38533	PC
PC(26:5_38:10)	0.783117	-0.10215	PC
PC(28:0)	1.19017	-0.35592	PC
PC(28:0_6:0)	0.229325	0.52371	PC
PC(28:1)	0.0135905	-0.18745	PC
PC(28:2)	0.494526	-0.46121	PC
PC(28:2;O3)	0.726162	-1.4745	PC
PC(28:3)	0.146786	-0.85502	PC
PC(28:4)	0.453429	0.35504	PC
PC(30:0)	0.0604206	1.0751	PC
PC(30:3)	0.099149	-0.6297	PC
PC(30:4)	0.0156259	-0.36575	PC
PC(30:5)	0.261615	0.075146	PC
PC(30:7)	1.08255	-0.41265	PC
PC(30:8)	0.824559	0.94444	PC
PC(30:8_36:10)	0.0506791	0.28872	PC
PC(32:0)	0.134565	-0.33302	PC
PC(32:1)	0.235795	-0.85273	PC
PC(32:2)	0.14569	0.4982	PC
PC(32:3)	0.286141	-0.14416	PC
PC(32:6)	1.08344	-0.87621	PC
PC(32:7)	0.48609	0.1366	PC
PC(32:8)	0.055235	0.88265	PC
PC(34:0)	0.234605	-0.29021	PC
PC(34:0_6:0)	0.715162	-1.4425	PC
PC(34:1)	0.448016	-0.76849	PC
PC(34:2)	0.100701	-0.58746	PC
PC(34:8)	0.303819	-0.30875	PC
PC(34:9)	0.0605656	-0.047822	PC
PC(36:0)	0.0352938	-0.0010481	PC
PC(36:0_6:0)	2.07499	-2.1653	PC
PC(36:1)	0.0655918	-0.1686	PC
PC(36:2)	0.378761	-0.58867	PC
PC(36:3)	0.711783	-0.6394	PC
PC(36:4)	0.125632	-0.60117	PC
PC(36:5)	0.341457	-0.5255	PC
PC(36:7)	0.074355	-0.23856	PC
PC(38:0)	0.137639	-1.0895	PC
PC(38:1)	0.0938734	-0.10915	PC
PC(38:2)	0.0788381	-0.067972	PC
PC(38:3)	0.916158	0.48989	PC
PC(38:4)	0.26668	-0.62677	PC
PC(38:5)	0.0524163	-0.81481	PC
PC(38:6)	0.13623	-0.71053	PC
PC(38:9)	0.270959	-0.77175	PC
PC(40:11)	0.16982	-0.2273	PC
PC(40:3)	0.0920643	0.66215	PC
PC(40:4)	0.268718	-0.29088	PC
PC(40:5)	0.817924	0.37232	PC
PC(40:6)	0.654152	1.5726	PC
PC(40:7)	0.293909	-0.26563	PC
PC(40:9)	1.20437	-0.803	PC
PC(42:1)	0.251994	0.50843	PC
PC(42:11)	0.791094	0.43814	PC
PC(42:4)	1.68849	-1.8536	PC
PC(42:7)	0.790104	-2.7236	PC
PC(42:9)	0.0770706	0.044683	PC
PC(44:0)	0.77921	-1.0832	PC
PC(44:11)	0.428011	-0.4685	PC
PC(44:12)	1.44299	-0.70337	PC
PC(44:6)	0.19707	0.0023345	PC
PC(44:7)	0.268252	-0.1266	PC
PC(46:0)	0.674907	-0.55736	PC
PC(46:11)	0.422242	-0.16029	PC
PC(46:12)	0.361445	-0.93669	PC
PC(46:2)	0.894552	2.5583	PC
PC(46:3)	0.242358	0.85907	PC
PC(46:4)	0.419438	1.8676	PC
PC(46:5)	0.201696	-0.072934	PC
PC(46:7)	0.274661	-1.3988	PC
PC(48:0)	1.08874	-2.0259	PC
PC(48:1)	0.779095	-1.3431	PC
PC(48:4)	0.252207	0.60004	PC
PC(48:6)	0.209038	0.022083	PC
PC(50:0)	0.172957	0.23993	PC
PC(50:5)	0.126306	0.021538	PC
PC(52:9)	0.0848771	-0.079011	PC
PC(54:1)	0.857521	0.673	PC
PC(54:7)	0.65811	0.83788	PC
PC(56:11)	0.486061	-0.52923	PC
PC(58:12)	0.0246574	-0.5236	PC
PC(6:0_14:1)	0.394215	-0.24286	PC
PC(6:0_16:1)	0.711523	-0.42095	PC
PC(6:0_16:2)	0.609703	0.17849	PC
PC(6:0_16:4)	0.33604	-0.076245	PC
PC(6:0_18:1)	0.238532	-0.17308	PC
PC(6:0_20:1)	0.230219	-0.175	PC
PC(6:0_20:2)	0.166532	-0.055248	PC
PC(6:0_20:5)	0.508248	-0.44817	PC
PC(6:0_22:1)	0.282887	0.94988	PC
PC(6:0_22:2)	0.0989878	-0.11135	PC
PC(6:0_22:4)	0.371753	0.40797	PC
PC(6:0_22:6)	0.307938	-0.11658	PC
PC(6:0_24:1)	0.351999	-0.10085	PC
PC(6:0_24:2)	0.051868	0.019	PC
PC(6:0_24:4)	0.0699638	-0.37184	PC
PC(6:0_24:5)	0.820963	-0.33102	PC
PC(6:0_24:6)	0.0778024	0.20078	PC
PC(6:0_26:1)	0.1387	-0.64712	PC
PC(6:0_26:2)	0.368624	-0.73981	PC
PC(6:0_26:3)	0.253093	-0.37207	PC
PC(6:0_26:6)	0.226478	-0.85224	PC
PC(6:0_28:1)	0.0492809	-0.05801	PC
PC(6:0_28:2)	0.338171	-0.87987	PC
PC(6:0_28:3)	0.0517369	-0.13714	PC
PC(6:0_28:4)	0.204115	-0.71408	PC
PC(6:0_28:5)	0.70298	0.65873	PC
PC(6:0_30:1)	1.59991	-0.99041	PC
PC(6:0_30:2)	0.0807389	-0.12806	PC
PC(6:0_30:3)	0.246018	-0.51438	PC
PC(6:0_30:4)	0.0495221	-0.22154	PC
PC(6:0_30:5)	0.0596699	-0.76995	PC
PC(6:0_30:6)	0.273021	-1.0994	PC
PC(6:0_32:1)	0.0521246	-0.13535	PC
PC(6:0_32:2)	0.188053	0.15835	PC
PC(6:0_32:3)	0.733053	0.5891	PC
PC(6:0_32:4)	0.162183	-0.14191	PC
PC(6:0_32:5)	0.2338	-0.60005	PC
PC(6:0_32:6)	0.155175	-0.67978	PC
PC(6:0_32:7)	0.091108	-0.55415	PC
PC(6:0_34:1)	1.40066	-1.1714	PC
PC(6:0_34:2)	0.224213	0.26449	PC
PC(6:0_34:5)	0.0512258	-0.19094	PC
PC(6:0_34:6)	0.0119472	-0.18114	PC
PC(6:0_34:7)	0.188719	-0.63532	PC
PC(6:0_34:8)	0.3229	-0.72122	PC
PC(6:0_34:9)	0.025952	-0.44018	PC
PC(6:0_36:10)	0.248606	-0.81842	PC
PC(6:0_36:3)	0.433487	1.3184	PC
PC(6:0_36:6)	0.0905215	0.15377	PC
PC(6:0_36:7)	1.17039	0.66811	PC
PC(6:0_36:8)	0.0124948	-0.33198	PC
PC(6:0_36:9)	0.0226931	-0.23115	PC
PC(6:0_38:10)	0.309699	-0.47301	PC
PC(6:0_38:3)	0.118747	1.01	PC
PC(6:0_6:0)	0.248995	-0.34999	PC
PC(6:0_8:0)	0.252213	0.077078	PC
PC(60:12)	0.736907	-0.4181	PC
PC(60:2)	0.00890713	0.12552	PC
PC(60:6)	0.301738	1.0365	PC
PC(62:16)	0.196484	-0.133	PC
PC(62:9)	0.651841	0.02083	PC
PC(66:18)	0.531361	-1.2039	PC
PC(8:0_38:2)	0.345441	-0.49977	PC
PC(8:0_38:4)	0.323957	2.5237	PC
PC(O-16:0)	0.0845192	-0.10406	PC
PC(O-18:0)	0.152137	0.44371	PC
PC(O-20:0)	0.280424	0.68654	PC
PC(O-22:0)	0.561246	-0.42039	PC
PC(O-24:0)	0.347844	0.2086	PC
PC(O-24:2)	1.54399	2.5579	PC
PC(O-26:2)	0.0663166	-0.49044	PC
PC(O-28:0)	0.00995304	-0.0071305	PC
PC(O-28:1)	0.260649	0.22302	PC
PC(O-28:2)	0.159567	2.152	PC
PC(O-28:3)	0.0655583	0.66375	PC
PC(O-28:4)	0.590276	-2.0011	PC
PC(O-30:0)	0.0642201	-0.086854	PC
PC(O-30:1)	0.0729577	0.25117	PC
PC(O-30:2)	0.96144	-0.69022	PC
PC(O-30:3)	0.0625785	-0.11482	PC
PC(O-30:4)	0.0223879	0.11084	PC
PC(O-30:7)	0.307943	-0.25496	PC
PC(O-32:0)	0.590786	-1.2016	PC
PC(O-32:1)	0.231559	-0.33705	PC
PC(O-32:2)	1.0126	0.44009	PC
PC(O-32:5)	0.0245051	-0.56601	PC
PC(O-34:1)	0.546598	-0.69781	PC
PC(O-34:2)	0.0149475	-0.21587	PC
PC(O-34:6)	0.069457	-0.28246	PC
PC(O-36:1)	0.328056	-0.57437	PC
PC(O-36:2)	0.73168	-0.67828	PC
PC(O-36:6)	0.447873	-0.7307	PC
PC(O-38:7)	0.371684	-0.20462	PC
PC(O-40:11)	0.353261	-0.35334	PC
PC(O-40:5)	0.21207	0.49122	PC
PC(O-40:9)	0.391826	-0.048969	PC
PC(O-42:1)	1.43934	-0.94414	PC
PC(O-42:10)	0.457101	0.49198	PC
PC(O-42:4)	0.947668	-0.94609	PC
PC(O-42:6)	1.01376	-0.69429	PC
PC(O-42:9)	0.273948	-0.16534	PC
PC(O-44:0)	0.229895	0.16615	PC
PC(O-44:10)	0.230168	-0.29204	PC
PC(O-44:4)	0.0173153	-0.15825	PC
PC(O-46:0)	0.348818	-0.68831	PC
PC(O-46:12)	0.823897	-0.23827	PC
PC(O-46:5)	0.900381	0.84505	PC
PC(O-48:2)	0.0195553	0.093683	PC
PC(O-50:11)	0.0337267	0.19007	PC
PC(O-50:6)	0.108012	-0.36048	PC
PC(O-50:9)	0.318445	-1.1282	PC
PC(O-52:11)	0.408291	0.76816	PC
PC(O-54:12)	0.392061	-0.80663	PC
PC(O-54:14)	0.420041	1.2351	PC
PC(O-54:8)	0.0163929	0.20941	PC
PE(12:0)	0.833336	0.66756	PE
PE(14:0)	0.641038	-0.29073	PE
PE(16:4_22:6)	1.34587	-0.049043	PE
PE(16:4_26:7)	0.477287	-0.56389	PE
PE(16:4_36:10)	0.161407	0.32009	PE
PE(18:5_18:5)	0.271396	-0.34685	PE
PE(18:5_22:6)	0.225847	-0.77413	PE
PE(18:5_26:7)	0.285462	0.62054	PE
PE(22:3)	1.39868	0.42058	PE
PE(22:4)	0.0535127	0.25322	PE
PE(22:6_22:6)	1.32396	-2.1309	PE
PE(22:6_36:10)	0.717763	0.49283	PE
PE(22:6_38:10)	0.107182	0.71657	PE
PE(24:5)	0.642783	0.33577	PE
PE(28:6)	1.04902	-0.37548	PE
PE(28:6_38:10)	0.306332	0.58755	PE
PE(30:6)	0.143386	-0.03263	PE
PE(32:7)	0.306139	0.20615	PE
PE(32:8)	0.0229789	-0.44864	PE
PE(36:10)	0.366416	0.13331	PE
PE(38:10)	0.498799	-0.53443	PE
PE(42:11)	0.437498	-0.93409	PE
PE(46:12)	0.373394	0.29965	PE
PE(50:14)	0.704321	0.1314	PE
PE(6:0_14:1)	0.00226468	0.018685	PE
PE(6:0_16:2)	0.786296	0.40145	PE
PE(6:0_16:3)	0.179735	-0.31336	PE
PE(6:0_20:5)	0.0479602	0.24124	PE
PE(6:0_22:6)	0.682334	0.41445	PE
PE(6:0_6:0)	0.331407	-0.17602	PE
PE(6:0_8:0)	0.571065	-0.38987	PE
PE(62:16)	0.0552143	0.040832	PE
PE(66:13)	0.286846	0.69115	PE
PE(68:14)	0.107911	-0.26792	PE
PE(68:15)	0.106557	-0.2187	PE
PE(68:18)	0.000358882	0.12438	PE
PE(68:19)	0.112225	-0.82111	PE
PE(dO-38:8)	0.721196	-0.71211	PE
PE(O-40:8)	0.929098	-1.905	PE
PE(O-8:0_10:0)	0.190008	0.43649	PE
PE(O-8:0_16:2)	0.28919	-0.088592	PE
PE(O-8:0_16:4)	0.408474	-0.1796	PE
PE(O-8:0_18:5)	0.0305886	0.25527	PE
PE(O-8:0_20:5)	0.112964	0.10291	PE
PE(O-8:0_22:6)	0.786384	-0.55406	PE
PE(O-8:0_24:6)	0.0865685	-0.1122	PE
PE(O-8:0_8:0)	0.468208	0.41233	PE
PE(P-16:0/18:4)	0.926967	1.3657	PE
PE(P-16:3_26:7)	0.101253	-1.6528	PE
PE(P-18:4_18:5)	0.14265	0.11391	PE
PE(P-18:4_26:7)	0.422756	-0.45453	PE
PE(P-26:5_28:7)	0.253525	-0.16247	PE
PE(P-28:1_28:7)	0.152383	0.71162	PE
PE(P-28:3_28:7)	0.350381	-0.14331	PE
PG(30:4;O2)	0.227319	-0.35981	PG
PI(12:0)	0.136388	-0.27193	PI
PI(16:0)	0.0143951	0.0071235	PI
PI(20:1)	0.705501	-0.7949	PI
PI(22:0)	0.201838	-0.77364	PI
PI(22:4)	0.615717	-0.30522	PI
PI(24:0)	0.281608	-0.5197	PI
PI(24:1)	0.857755	0.66317	PI
PI(24:5)	0.150412	-0.020426	PI
PI(26:0)	0.112882	1.1285	PI
PI(26:1)	0.652702	-0.45434	PI
PI(26:4)	1.14319	-0.86971	PI
PI(28:0)	0.502241	-0.12097	PI
PI(28:1)	1.5466	0.62898	PI
PI(28:2)	0.769997	-0.50831	PI
PI(28:3)	0.137055	-0.5319	PI
PI(30:0)	0.0702955	-1.9462	PI
PI(30:1)	0.232012	-0.1139	PI
PI(30:4)	0.077007	-0.19149	PI
PI(30:5)	0.813847	-0.72222	PI
PI(32:0)	1.65576	-0.96297	PI
PI(32:2)	1.32918	-2.4617	PI
PI(32:4)	0.403137	-0.34681	PI
PI(32:5)	0.18285	-0.43351	PI
PI(32:6)	0.695155	-0.42803	PI
PI(32:7)	0.695631	-0.67921	PI
PI(32:8)	0.0822283	-0.063793	PI
PI(34:0)	0.925569	-0.6527	PI
PI(34:1)	0.0751505	0.2849	PI
PI(34:5)	0.352395	-0.25537	PI
PI(34:7)	0.441577	-0.34585	PI
PI(36:0)	0.0108214	-0.31348	PI
PI(36:1)	0.102143	0.40526	PI
PI(36:2)	0.268283	-0.085931	PI
PI(36:3)	0.13297	-0.3133	PI
PI(36:4)	0.116665	0.03826	PI
PI(36:8)	0.384781	0.21283	PI
PI(36:9)	1.56701	-0.6296	PI
PI(38:10)	0.281111	-0.22559	PI
PI(38:2)	0.0984209	-0.059923	PI
PI(38:3)	0.547376	0.7901	PI
PI(38:4)	0.045547	0.13911	PI
PI(38:5)	0.389644	0.024203	PI
PI(38:6)	1.31539	-1.0974	PI
PI(38:7)	0.150495	-0.074085	PI
PI(38:8)	0.28372	-0.31442	PI
PI(38:9)	1.29062	0.74383	PI
PI(40:11)	0.67435	-0.66929	PI
PI(40:3)	0.0245048	0.20824	PI
PI(40:5)	0.436877	0.45697	PI
PI(40:6)	0.521931	0.95594	PI
PI(40:7)	0.560452	0.24129	PI
PI(40:8)	0.0876075	-0.072893	PI
PI(42:0)	0.760234	0.4012	PI
PI(42:1)	0.332957	0.53939	PI
PI(42:10)	0.646447	0.054977	PI
PI(42:11)	0.31741	-0.60168	PI
PI(42:2)	0.723516	-1.0542	PI
PI(42:3)	0.605691	-0.66235	PI
PI(42:4)	0.284614	-0.59384	PI
PI(42:5)	0.0872031	-0.10542	PI
PI(42:6)	0.440064	0.28101	PI
PI(42:8)	0.395893	0.32703	PI
PI(42:9)	0.277449	0.23975	PI
PI(44:0)	0.498688	1.7538	PI
PI(44:2)	0.102215	0.10795	PI
PI(46:0)	0.0108144	0.018334	PI
PI(46:10)	0.0584618	-0.12449	PI
PI(46:7)	1.19049	-3.1768	PI
PI(48:1)	0.487544	0.35449	PI
PI(48:11)	0.17744	0.0253	PI
PI(48:12)	0.262723	-0.098282	PI
PI(48:13)	0.0691313	-0.52652	PI
PI(48:2)	0.138739	0.25689	PI
PI(48:3)	0.449387	0.36691	PI
PI(48:4)	0.631319	-0.46609	PI
PI(48:5)	0.164425	-0.09173	PI
PI(50:3)	0.842618	-1.7181	PI
PI(50:6)	0.135892	-0.17305	PI
PI(50:7)	0.533428	0.6213	PI
PI(50:8)	0.644717	-0.77314	PI
PI(52:14)	0.651475	0.25771	PI
PI(52:3)	0.422703	-0.12911	PI
PI(54:1)	0.867861	1.0136	PI
PI(54:10)	0.930998	-1.0764	PI
PI(54:15)	0.0568324	-0.56943	PI
PI(54:6)	0.233449	1.8839	PI
PI(56:10)	0.0213254	0.002081	PI
PI(56:4)	0.113847	-0.5032	PI
PI(58:14)	0.459238	0.47592	PI
PI(58:15)	0.932018	-0.97791	PI
PI(58:3)	0.409196	0.072228	PI
PI(58:5)	0.984542	0.8717	PI
PI(58:7)	0.258042	0.64869	PI
PI(58:8)	0.586772	-0.55457	PI
PI(58:9)	0.105258	0.095925	PI
PI(O-38:7)	0.717777	-1.2796	PI
PS(10:0_38:3)	0.898154	0.41599	PS
PS(10:0_6:0)	0.440854	-0.61611	PS
PS(12:0)	0.253738	0.078596	PS
PS(12:0_38:2)	0.800998	0.67783	PS
PS(12:0_38:3)	0.169527	0.56765	PS
PS(12:0_38:4)	0.773282	3.6315	PS
PS(12:0_38:5)	0.807197	1.7086	PS
PS(12:0_38:6)	0.0614301	-0.13094	PS
PS(12:0_38:7)	0.258046	0.20821	PS
PS(12:0_6:0)	0.498915	-0.31228	PS
PS(14:0)	0.19418	0.098844	PS
PS(14:0_38:0)	0.0505141	0.25532	PS
PS(14:0_38:2)	0.216066	-0.16594	PS
PS(14:0_38:5)	0.733356	0.59759	PS
PS(14:0_38:7)	0.792378	0.25145	PS
PS(14:0_38:8)	0.0058039	0.48404	PS
PS(14:0_38:9)	0.0241323	-0.45263	PS
PS(14:0_6:0)	1.75923	2.2388	PS
PS(16:0)	0.385779	-0.2479	PS
PS(16:0_38:10)	0.053441	-0.14355	PS
PS(16:0_6:0)	0.123601	-0.11094	PS
PS(16:2_38:10)	0.581034	1.4081	PS
PS(16:3_30:8)	0.599423	-0.37051	PS
PS(16:3_32:9)	0.326899	-0.35046	PS
PS(16:3_38:10)	0.242274	0.076558	PS
PS(16:4_22:6)	0.431422	-0.48473	PS
PS(16:4_30:8)	0.13898	0.072978	PS
PS(16:4_34:9)	1.01223	-0.47353	PS
PS(16:4_38:10)	0.520995	-0.44858	PS
PS(18:0)	0.375101	-0.029922	PS
PS(18:0_38:10)	0.437096	-0.25969	PS
PS(18:0_38:6)	0.0620548	0.71447	PS
PS(18:0_38:9)	0.649908	-0.76058	PS
PS(18:0_6:0)	0.999151	0.61294	PS
PS(18:5_18:5)	0.364472	1.3907	PS
PS(18:5_26:7)	0.490867	-0.72776	PS
PS(18:5_38:10)	0.586907	0.43663	PS
PS(20:0)	0.296901	-0.44993	PS
PS(20:0_38:4)	0.380731	-0.10226	PS
PS(20:0_6:0)	0.39307	-0.011144	PS
PS(20:1)	0.840348	0.40677	PS
PS(20:1_38:10)	0.623135	-0.31185	PS
PS(22:0)	0.0400673	0.063558	PS
PS(22:0_38:1)	0.0745838	0.61545	PS
PS(22:0_6:0)	0.195809	-0.26904	PS
PS(22:1_38:10)	0.437965	1.2311	PS
PS(22:3)	0.017194	-0.027229	PS
PS(22:6_36:10)	0.292869	0.34107	PS
PS(22:6_38:10)	0.731109	-0.25725	PS
PS(24:0_38:8)	0.325123	0.083447	PS
PS(24:1)	0.628026	0.34061	PS
PS(24:4_38:10)	0.0388885	0.08933	PS
PS(24:5)	0.522106	-0.14624	PS
PS(26:0_38:0)	0.3356	-0.10824	PS
PS(26:0_38:2)	0.476413	0.43896	PS
PS(26:2)	0.456286	0.020434	PS
PS(26:3)	0.00358456	-0.067166	PS
PS(26:4)	0.171882	-0.52991	PS
PS(26:5_38:10)	0.134367	0.35672	PS
PS(28:0)	0.110627	-0.041251	PS
PS(28:1)	0.28456	0.19062	PS
PS(28:2)	0.425564	-0.44304	PS
PS(28:4_38:10)	0.300711	0.087141	PS
PS(28:6_38:10)	0.83125	0.12256	PS
PS(30:0)	0.0315593	-0.27272	PS
PS(30:1)	0.40121	0.11745	PS
PS(30:2)	0.788411	0.051671	PS
PS(30:3)	0.268324	-0.22341	PS
PS(30:4)	0.394404	-0.28644	PS
PS(30:6)	0.894956	0.45908	PS
PS(30:7)	0.323151	0.14002	PS
PS(32:0)	0.391024	-0.4729	PS
PS(32:2)	0.455751	0.93133	PS
PS(32:3)	0.900452	0.33663	PS
PS(32:4)	0.59264	-0.17904	PS
PS(32:6)	1.6293	-1.4756	PS
PS(32:9_32:9)	0.240238	0.096197	PS
PS(34:1)	0.43443	-0.94127	PS
PS(34:2)	0.688283	-1.0046	PS
PS(34:5)	0.414906	-0.323	PS
PS(34:7)	0.789623	-0.60185	PS
PS(34:8)	0.13215	-0.01512	PS
PS(36:2)	0.578351	0.3828	PS
PS(36:3)	0.325329	-0.75783	PS
PS(36:4)	0.371937	-0.73167	PS
PS(36:8)	0.0627057	1.5622	PS
PS(36:9)	0.479856	0.56552	PS
PS(38:0_6:0)	0.69197	-1.2387	PS
PS(38:1)	0.280718	0.3517	PS
PS(38:10)	0.0282126	-0.027793	PS
PS(38:2)	2.63474	-1.7962	PS
PS(38:3)	1.78087	-1.27	PS
PS(38:6)	0.632524	-0.83083	PS
PS(38:9)	0.227581	0.43333	PS
PS(40:11)	1.33185	-1.5262	PS
PS(40:4)	0.690079	0.47489	PS
PS(40:5)	0.642896	-0.4724	PS
PS(40:7)	0.398613	-1.3383	PS
PS(42:10)	1.02609	-0.50935	PS
PS(42:11)	0.683525	0.25566	PS
PS(42:5)	0.380616	-0.63563	PS
PS(42:7)	1.09398	-0.85153	PS
PS(44:10)	0.307073	0.076344	PS
PS(44:11)	1.64375	-0.60866	PS
PS(44:6)	0.665932	0.66731	PS
PS(44:9)	0.0280712	-0.086273	PS
PS(46:10)	0.769744	0.29721	PS
PS(46:11)	0.0363172	0.0042321	PS
PS(46:12)	0.725687	-0.47127	PS
PS(46:5)	0.781945	1.2516	PS
PS(46:6)	0.962816	1.3313	PS
PS(48:1)	0.38397	0.46709	PS
PS(48:10)	0.00532004	-0.21913	PS
PS(48:11)	0.525188	0.47448	PS
PS(48:3)	0.0159962	0.49864	PS
PS(48:6)	0.596863	-0.58969	PS
PS(50:13)	0.407778	0.1877	PS
PS(50:14)	0.469124	0.41494	PS
PS(50:5)	0.561368	1.5323	PS
PS(52:12)	0.366266	-0.18587	PS
PS(52:14)	0.0237536	0.03197	PS
PS(52:4)	0.53256	-0.89732	PS
PS(52:5)	0.131843	0.2498	PS
PS(52:6)	0.597436	-0.1159	PS
PS(52:7)	0.0562691	0.1838	PS
PS(54:1)	0.363892	-0.21405	PS
PS(54:3)	0.100966	-0.60924	PS
PS(54:6)	0.170828	-0.22474	PS
PS(54:7)	0.314883	-0.14109	PS
PS(54:8)	0.30356	-0.55416	PS
PS(56:10)	1.0478	1.5739	PS
PS(56:15)	0.645763	0.56302	PS
PS(56:8)	0.0374807	-0.11773	PS
PS(56:9)	0.56131	-0.50939	PS
PS(58:11)	0.41905	-0.62203	PS
PS(58:16)	0.0285232	0.34231	PS
PS(58:8)	0.0448161	0.2649	PS
PS(58:9)	0.0882185	0.39511	PS
PS(6:0_14:1)	0.411074	-0.38136	PS
PS(6:0_16:2)	2.02884	-0.58627	PS
PS(6:0_16:3)	0.0725582	1.8802	PS
PS(6:0_16:4)	0.0750268	-0.018621	PS
PS(6:0_18:1)	0.0807873	0.077343	PS
PS(6:0_18:2)	0.413285	0.18279	PS
PS(6:0_18:3)	0.530855	0.18647	PS
PS(6:0_20:1)	0.0749083	0.11897	PS
PS(6:0_20:2)	0.610623	0.44507	PS
PS(6:0_20:4)	0.245445	-0.05794	PS
PS(6:0_20:5)	1.99224	-0.8058	PS
PS(6:0_22:1)	0.903877	-0.50882	PS
PS(6:0_22:2)	0.294827	-0.10553	PS
PS(6:0_22:4)	0.556514	0.58111	PS
PS(6:0_22:5)	0.325723	0.70085	PS
PS(6:0_22:6)	0.815943	0.36811	PS
PS(6:0_24:1)	0.954154	-1.3862	PS
PS(6:0_24:5)	0.33191	-0.245	PS
PS(6:0_26:1)	0.881611	0.79462	PS
PS(6:0_26:7)	0.352809	0.050837	PS
PS(6:0_28:7)	0.483681	-0.4438	PS
PS(6:0_30:8)	0.143959	-0.62649	PS
PS(6:0_32:3)	0.385425	-2.0192	PS
PS(6:0_32:5)	0.397309	-0.61698	PS
PS(6:0_32:6)	0.56616	-0.81111	PS
PS(6:0_32:7)	0.424618	-0.85163	PS
PS(6:0_34:5)	3.00998	-1.9022	PS
PS(6:0_34:6)	1.83868	-1.442	PS
PS(6:0_34:7)	1.05334	-1.0764	PS
PS(6:0_36:1)	0.0208365	-0.38262	PS
PS(6:0_36:10)	0.616978	-0.54383	PS
PS(6:0_36:6)	0.609606	0.576	PS
PS(6:0_36:8)	1.28763	-0.6563	PS
PS(6:0_36:9)	1.12038	-1.3929	PS
PS(6:0_38:1)	1.65311	-6.2225	PS
PS(6:0_38:10)	1.9893	-1.1447	PS
PS(6:0_38:2)	0.198226	-1.2258	PS
PS(6:0_38:8)	0.522512	-0.080223	PS
PS(6:0_6:0)	0.389147	-0.44702	PS
PS(6:0_8:0)	0.370226	-0.13166	PS
PS(60:10)	0.0469728	0.69521	PS
PS(62:10)	0.525829	1.6489	PS
PS(64:10)	0.550722	0.42251	PS
PS(64:8)	0.282685	0.87003	PS
PS(8:0_38:1)	0.19098	0.5222	PS
PS(8:0_38:9)	0.898116	0.93266	PS
PS(O-34:0)	0.577463	-0.20279	PS
PS(O-36:4)	0.396912	-1.701	PS
PS(O-36:6)	0.570313	0.53063	PS
PS(O-38:3)	0.980112	-1.3185	PS
PS(O-38:5)	0.573024	-1.2633	PS
PS(O-42:6)	0.0515909	-0.8043	PS
SM(12:0;2O/10:0)	1.14804	-0.93218	SM
SM(12:0;2O/12:0)	0.427962	-1.2323	SM
SM(12:0;2O/16:0)	0.250348	-0.48187	SM
SM(12:0;2O/18:0)	0.840546	-0.46583	SM
SM(12:0;2O/20:0)	0.0568425	-0.27114	SM
SM(12:0;2O/22:0)	0.764286	0.79083	SM
SM(12:0;2O/24:0)	0.223834	-0.18476	SM
SM(12:0;2O/32:0)	0.122885	-0.22143	SM
SM(12:0;2O/34:0)	0.964092	3.7477	SM
SM(12:0;2O/36:0)	0.655912	-0.79579	SM
SM(12:1;2O/12:0)	1.2853	-0.54604	SM
SM(12:1;2O/14:0)	0.675798	-0.33511	SM
SM(12:1;2O/14:1)	0.352841	0.53553	SM
SM(12:1;2O/16:0)	0.00715734	0.054537	SM
SM(12:1;2O/16:3)	0.17192	0.93161	SM
SM(12:1;2O/18:0)	0.00839573	-0.61089	SM
SM(12:1;2O/18:1)	0.819157	-0.73833	SM
SM(12:1;2O/18:2)	0.545347	0.30082	SM
SM(12:1;2O/18:3)	1.43996	-0.63687	SM
SM(12:1;2O/18:5)	0.247561	-0.79026	SM
SM(12:1;2O/20:0)	0.198634	-0.031303	SM
SM(12:1;2O/20:1)	0.0512722	-0.15216	SM
SM(12:1;2O/20:2)	0.255348	-0.2013	SM
SM(12:1;2O/20:3)	0.373877	0.30436	SM
SM(12:1;2O/20:4)	0.155424	0.34701	SM
SM(12:1;2O/20:5)	0.0508737	-0.062485	SM
SM(12:1;2O/22:0)	0.319555	0.49417	SM
SM(12:1;2O/22:1)	0.217565	0.071506	SM
SM(12:1;2O/22:2)	0.0976987	-0.317	SM
SM(12:1;2O/22:3)	0.326683	0.45447	SM
SM(12:1;2O/22:4)	0.0185431	-0.86011	SM
SM(12:1;2O/22:6)	0.91812	-1.1604	SM
SM(12:1;2O/24:0)	0.0815013	0.10807	SM
SM(12:1;2O/24:1)	0.437726	0.16381	SM
SM(12:1;2O/24:2)	0.0875588	0.10126	SM
SM(12:1;2O/24:3)	1.55988	1.1492	SM
SM(12:1;2O/26:4)	0.411036	0.25963	SM
SM(12:1;2O/28:0)	0.0991484	-0.37887	SM
SM(12:1;2O/28:1)	0.296279	-0.89062	SM
SM(12:1;2O/28:5)	0.220182	-0.51031	SM
SM(12:1;2O/28:6)	0.560381	0.10548	SM
SM(12:1;2O/30:0)	0.107857	0.12939	SM
SM(12:1;2O/30:1)	0.0933025	-0.65313	SM
SM(12:1;2O/30:3)	0.120219	0.37378	SM
SM(12:1;2O/30:5)	1.16901	-0.99763	SM
SM(12:1;2O/30:6)	0.0786196	-0.32797	SM
SM(12:1;2O/32:0)	0.00538849	-0.090724	SM
SM(12:1;2O/32:1)	0.268702	-0.12295	SM
SM(12:1;2O/32:3)	0.255677	0.048691	SM
SM(12:1;2O/32:4)	1.12317	-1.4496	SM
SM(12:1;2O/32:5)	1.37166	1.4659	SM
SM(12:1;2O/32:6)	0.517199	-0.3	SM
SM(12:1;2O/34:1)	0.651594	0.79564	SM
SM(12:1;2O/34:2)	1.11558	-1.2404	SM
SM(12:1;2O/34:4)	0.372499	0.22417	SM
SM(12:1;2O/36:0)	1.03583	3.408	SM
SM(12:1;2O/36:1)	0.00812458	1.7284	SM
SM(12:1;2O/36:4)	1.33165	0.39747	SM
SM(12:1;2O/36:6)	0.0056739	0.23668	SM
SM(12:1;2O/38:2)	0.938111	4.0549	SM
SM(12:1;2O/38:5)	1.20167	-0.62084	SM
SM(12:1;2O/8:0)	0.0250284	-0.1585	SM
SM(12:2;2O/10:0)	1.06922	1.1351	SM
SM(12:2;2O/12:0)	0.516168	-0.52995	SM
SM(12:2;2O/14:1)	0.710395	1.5398	SM
SM(12:2;2O/16:4)	0.80068	0.41439	SM
SM(12:2;2O/18:5)	0.123622	-0.032182	SM
SM(12:2;2O/22:6)	0.276137	-0.03564	SM
SM(12:2;2O/28:6)	0.112325	0.29421	SM
SM(12:2;2O/36:6)	0.312782	-0.0037559	SM
SM(12:2;2O/8:0)	0.632427	0.81063	SM
SM(14:1;2O/38:1)	0.365977	-0.25337	SM
SM(16:0;2O/38:0)	0.205212	0.53373	SM
SM(16:3;2O/22:6)	0.0208041	-0.32571	SM
SM(16:3;2O/26:6)	0.735939	-0.78011	SM
SM(18:3;2O/38:6)	0.419263	0.15468	SM
SM(20:0;2O)	0.0663084	-0.080365	SM
SM(20:0;3O)	1.72211	1.2613	SM
SM(20:1;2O)	0.0656866	-0.081965	SM
SM(20:1;3O)	0.1097	-0.45813	SM
SM(20:2;2O)	0.171668	0.33114	SM
SM(20:2;2O/38:6)	0.320169	2.4017	SM
SM(20:2;3O)	0.236972	3.5683e-05	SM
SM(22:0;2O)	0.525376	1.0704	SM
SM(22:0;3O)	0.061454	-0.20387	SM
SM(22:1;2O)	0.556754	0.49757	SM
SM(22:1;3O)	0.236127	-1.0522	SM
SM(22:2;3O)	0.638186	0.3037	SM
SM(24:0;2O(FA 12:0))	0.0941121	0.65385	SM
SM(24:0;2O(FA 16:0))	0.153261	-0.43762	SM
SM(24:0;2O(FA 26:0))	0.130362	0.10073	SM
SM(24:0;2O)	0.300745	0.2285	SM
SM(24:1;2O(FA 12:0))	0.250197	-0.49526	SM
SM(24:1;2O(FA 14:0))	1.88497	-1.1836	SM
SM(24:1;2O(FA 16:1))	0.474456	-0.21969	SM
SM(24:1;2O(FA 18:1))	0.172195	-0.065074	SM
SM(24:1;2O(FA 18:2))	0.416077	-0.61476	SM
SM(24:1;2O(FA 22:6))	0.299668	-0.21892	SM
SM(24:1;2O)	0.0499959	0.14782	SM
SM(24:1;3O)	0.623949	-0.80387	SM
SM(24:2;2O(FA 12:0))	0.574999	-0.6359	SM
SM(24:2;2O(FA 14:1))	1.377	-1.146	SM
SM(24:2;2O)	0.106195	-0.29083	SM
SM(24:2;3O)	0.583387	1.0478	SM
SM(24:3;2O)	1.30882	1.4717	SM
SM(24:3;3O)	0.496772	-0.3594	SM
SM(26:0;2O(FA 18:0))	0.422825	-0.046619	SM
SM(26:1;2O(FA 18:0))	0.0351692	-0.22896	SM
SM(26:1;2O)	0.164231	0.092889	SM
SM(26:2;2O(FA 24:0))	0.313791	0.052782	SM
SM(26:2;3O)	0.13714	-1.1305	SM
SM(26:3;2O)	0.247005	0.13177	SM
SM(26:3;3O)	1.01434	1.4896	SM
SM(28:0;2O)	0.0535446	0.18812	SM
SM(28:1;2O(FA 18:1))	0.173554	0.90493	SM
SM(28:1;2O(FA 22:6))	0.00782475	0.89871	SM
SM(28:1;3O)	0.438532	-0.13088	SM
SM(28:2;2O)	0.0595423	-0.086838	SM
SM(28:2;3O)	0.83182	0.73582	SM
SM(28:3;2O(FA 22:6))	0.73096	-0.63777	SM
SM(28:3;2O(FA 24:0))	0.419679	0.46759	SM
SM(28:3;2O(FA 26:0))	0.106108	0.00016302	SM
SM(28:3;2O)	0.187175	0.053656	SM
SM(28:4;2O(FA 12:0))	0.379367	0.30469	SM
SM(28:4;2O(FA 20:5))	0.0821688	0.14136	SM
SM(28:4;2O(FA 22:6))	1.19775	-1.0811	SM
SM(28:4;2O)	0.0944685	0.078207	SM
SM(28:5;2O(FA 12:0))	0.675428	0.11365	SM
SM(28:5;2O(FA 24:0))	0.000290738	-0.61025	SM
SM(28:5;2O(FA 28:0))	0.0165428	-0.072607	SM
SM(28:5;2O)	0.335758	-0.13569	SM
SM(28:6;2O(FA 20:5))	0.138889	0.2776	SM
SM(28:6;2O(FA 22:6))	0.609638	1.2966	SM
SM(28:6;3O)	0.0233868	0.45373	SM
SM(30:0;2O)	1.08425	0.84302	SM
SM(30:0;3O)	0.291503	-0.17879	SM
SM(30:1;2O(FA 18:1))	0.337177	0.94636	SM
SM(30:1;2O(FA 18:2))	0.805355	-1.0441	SM
SM(30:1;2O)	0.609941	-0.71465	SM
SM(30:2;2O(FA 22:6))	0.549609	-0.39507	SM
SM(30:2;2O)	0.580894	0.89833	SM
SM(30:2;3O)	1.0677	-0.51097	SM
SM(30:3;2O)	0.362731	0.75034	SM
SM(30:3;2O/38:6)	0.814775	-1.4607	SM
SM(30:3;3O)	0.22669	-0.4641	SM
SM(30:4;2O(FA 22:6))	0.196531	-0.01857	SM
SM(30:4;2O)	0.149961	-0.15268	SM
SM(30:4;3O)	0.157177	0.043082	SM
SM(30:5;2O)	0.324305	-0.50103	SM
SM(30:6;2O(FA 24:0))	0.196619	-0.27346	SM
SM(30:6;2O(FA 26:0))	0.867416	1.3218	SM
SM(30:6;2O)	0.0805866	-0.22416	SM
SM(30:6;3O)	0.768811	0.78332	SM
SM(30:7;2O)	0.0639207	-0.0352	SM
SM(30:7;3O)	0.627578	-0.24325	SM
SM(32:0;2O)	0.00879691	-0.23777	SM
SM(32:0;3O)	0.372642	-4.327	SM
SM(32:1;2O(FA 18:2))	0.487496	1.1497	SM
SM(32:1;2O)	1.30242	-0.54257	SM
SM(32:1;3O)	0.505969	-0.16133	SM
SM(32:2;3O)	0.689929	-0.30602	SM
SM(32:3;2O(FA 22:6))	0.331516	1.3657	SM
SM(32:3;2O)	1.10295	1.1772	SM
SM(32:3;3O)	0.255887	-0.96705	SM
SM(32:4;2O(FA 22:6))	0.552362	1.7955	SM
SM(32:4;2O(FA 28:0))	0.098166	-0.0095516	SM
SM(32:4;2O)	1.38092	-1.4575	SM
SM(32:4;3O)	0.130353	-0.2184	SM
SM(32:5;2O(FA 22:6))	0.489098	1.529	SM
SM(32:5;2O)	1.50427	-0.59906	SM
SM(32:5;3O)	1.29393	-1.0702	SM
SM(32:6;2O(FA 22:6))	0.0778459	0.43761	SM
SM(32:6;2O)	0.179118	-0.093503	SM
SM(32:6;3O)	0.0661787	-0.30785	SM
SM(32:7;2O(FA 22:6))	0.0778382	0.19225	SM
SM(32:7;2O)	1.10851	0.65263	SM
SM(32:7;3O)	0.167319	-0.32943	SM
SM(34:0;2O)	1.10815	2.9423	SM
SM(34:0;3O)	1.16262	-0.72335	SM
SM(34:1;2O)	0.165674	-0.17493	SM
SM(34:3;2O)	0.510749	-0.50423	SM
SM(34:3;3O)	0.475519	-1.3574	SM
SM(34:4;2O(FA 22:6))	0.186093	0.058978	SM
SM(34:4;2O(FA 28:0))	0.505503	-0.23969	SM
SM(34:4;2O)	0.32395	0.69148	SM
SM(34:4;3O)	0.122841	-0.38462	SM
SM(34:5;2O(FA 22:6))	0.189937	0.2741	SM
SM(34:5;3O)	0.40385	-0.94189	SM
SM(34:6;2O(FA 22:6))	0.0719168	-0.30419	SM
SM(34:6;2O)	0.432684	-0.35265	SM
SM(34:6;3O)	1.41544	2.7666	SM
SM(34:7;2O(FA 22:6))	0.0628396	-0.034514	SM
SM(34:7;2O)	0.36685	0.69824	SM
SM(34:7;3O)	0.992895	-0.60004	SM
SM(34:8;2O(FA 22:6))	0.807269	-0.68629	SM
SM(34:8;3O)	0.737012	-0.26981	SM
SM(36:0;2O)	0.215378	0.40983	SM
SM(36:0;3O)	0.157094	0.1757	SM
SM(36:1;2O)	0.186099	0.018554	SM
SM(36:4;2O(FA 22:6))	1.54152	0.54015	SM
SM(36:4;2O)	0.181915	0.19951	SM
SM(36:4;3O)	0.106013	-0.07313	SM
SM(36:5;2O)	0.0195547	0.04411	SM
SM(36:6;2O(FA 22:6))	0.675351	-0.79741	SM
SM(36:6;2O)	0.389781	-0.29977	SM
SM(36:6;3O)	0.452844	0.66612	SM
SM(36:7;2O(FA 22:6))	0.406546	-0.19553	SM
SM(36:7;2O)	0.320153	0.14545	SM
SM(36:7;3O)	0.197977	0.6105	SM
SM(36:8;2O)	0.122608	-0.17522	SM
SM(38:2;2O)	0.513017	0.1422	SM
SM(38:4;2O)	1.03797	-0.84531	SM
SM(38:5;2O)	0.189933	-0.060582	SM
SM(38:5;3O)	0.0677732	-0.12541	SM
SM(38:7;2O(FA 22:6))	0.0502527	-0.13334	SM
SM(38:7;3O)	0.124576	-0.42635	SM
SM(38:8;3O)	0.358306	-1.0963	SM
SM(38:9;2O(FA 22:6))	0.587147	0.43623	SM
SM(38:9;2O)	0.117821	0.037208	SM
SM(38:9;3O)	0.698526	-1.1736	SM
SM(40:0;2O(FA(28:0))	0.224585	-1.855	SM
SM(40:0;2O)	0.0173389	-2.2861	SM
SM(40:0;3O)	0.234303	0.070472	SM
SM(40:1;2O)	0.553416	1.2402	SM
SM(40:5;2O(FA 22:6))	0.745941	0.37523	SM
SM(40:5;2O)	0.294371	-0.30866	SM
SM(40:7;2O(FA 22:6))	0.221222	-0.058401	SM
SM(40:7;2O(FA 28:0))	0.203861	0.03065	SM
SM(40:7;2O)	0.205927	-0.01809	SM
SM(40:8;3O)	0.257021	0.17021	SM
SM(40:9;2O(FA 22:6))	0.89936	-0.38209	SM
SM(40:9;2O)	1.09933	1.0293	SM
SM(42:0;2O)	0.318289	0.0092431	SM
SM(42:2;2O)	0.136811	-0.24802	SM
SM(42:3;2O(FA 22:6))	0.0576609	0.39203	SM
SM(42:3;2O)	0.0994255	-0.97439	SM
SM(42:6;2O)	0.513037	0.61958	SM
SM(42:8;2O)	0.36089	0.66866	SM
SM(42:9;2O(FA 22:6))	0.588648	0.51321	SM
SM(42:9;2O)	0.354966	-0.39577	SM
SM(42:9;3O)	0.324772	0.32629	SM
SM(44:1;2O)	0.786808	1.0319	SM
SM(44:5;2O)	0.632892	-0.38733	SM
SM(44:6;2O(FA 22:6))	0.404145	0.27872	SM
SM(44:7;2O)	0.0269595	-0.46962	SM
SM(44:8;2O)	0.266372	-0.039129	SM
SM(44:9;2O)	0.4073	-0.1599	SM
SM(46:1;2O)	1.06056	-0.29498	SM
SM(46:2;2O)	0.11065	-0.15688	SM
SM(46:6;2O)	0.477938	-0.33483	SM
SM(46:7;2O)	0.541935	-0.41627	SM
SM(46:8;2O)	0.110091	-0.23844	SM
SM(48:0;3O)	0.474851	-0.36245	SM
SM(48:4;2O)	0.833117	0.81452	SM
SM(50:1;2O)	0.776231	1.6298	SM
SM(50:7;2O)	0.589971	-1.5528	SM
SM(52:3;2O)	0.00809996	0.93239	SM
SM(52:4;2O)	0.971904	-0.75861	SM
SM(52:5;2O)	0.595979	0.30025	SM
SM(52:8;2O)	1.09364	4.2593	SM
SM(52:9;2O)	0.338201	2.1574	SM
SM(56:9;2O)	1.37514	0.70635	SM
SM(58:8;2O)	0.11548	0.84568	SM
SM(62:9;2O)	1.38363	0.81488	SM
SM(68:8;2O)	0.683084	-1.0364	SM
SM(68:9;2O)	0.576451	0.2522	SM
SM(d18:0/0:0)	0.776768	0.95883	SM
SPB(14:0;2O)	0.00625966	-0.187	SPB
SPB(14:0;3O)	1.20488	-0.53437	SPB
SPB(14:1;3O)	1.14447	0.29819	SPB
SPB(14:2;O2)	0.297009	-0.43628	SPB
SPB(16:0;2O)	0.254463	0.28875	SPB
SPB(16:0;3O)	0.160267	-0.034356	SPB
SPB(16:0;O2)	0.302585	0.27162	SPB
SPB(16:1;3O)	0.0414569	0.15644	SPB
SPB(18:0;2O)	0.492706	1.3606	SPB
SPB(18:0;3O)	0.247666	-0.27252	SPB
SPB(18:1;3O)	0.20261	0.12639	SPB
SPB(18:1;O3)	0.687308	-0.96704	SPB
SPB(18:3;O2)	0.182076	-0.041281	SPB
SPB(20:0;2O)	0.0263732	0.7581	SPB
SPB(20:0;3O)	0.108491	0.27954	SPB
SPB(22:0;2O)	0.227196	0.82708	SPB
SPB(22:0;3O)	0.0305809	0.081276	SPB
SPB(24:0;2O)	0.017383	0.54465	SPB
SPB(24:0;3O)	0.408776	0.61016	SPB
SPB(26:0;2O)	0.0363477	-0.038837	SPB
SPB(26:0;3O)	0.00252957	0.31609	SPB
SPB(28:0;3O)	0.668321	-0.28182	SPB
SPB(30:0;3O)	0.556763	0.53503	SPB
ST(20:5;O2)	0.0638192	1.4775	ST
ST(24:1;O5;G)	0.896813	1.7033	ST
ST(24:2;O5)	0.165847	0.099796	ST
ST(24:6;O4)	0.750371	0.43686	ST
ST(24:6;O6)	0.048702	0.445	ST
ST(28:5;O4)	0.230724	-0.056842	ST
ST(28:5;O5)	0.680237	-0.89003	ST
ST(30:2;O7)	0.502105	-0.51365	ST
ST(30:3;O8)	0.271046	0.072462	ST
TG(12:0_14:0_22:3)	0.327454	0.9531	TG
TG(14:0_20:3_22:6)	0.0467718	0.19645	TG
TG(16:4_22:6_38:10)	0.156846	0.18311	TG
TG(18:5_18:5_18:5)	0.345061	-0.12775	TG
TG(18:5_18:5_22:6)	0.282304	-0.33391	TG
TG(18:5_18:5_32:9)	0.0196305	-0.42945	TG
TG(54:3;O3)	0.362709	1.9482	TG
TG(8:0_10:0_38:10)	0.976494	1.6948	TG
TG(8:0_10:0_38:4)	0.285979	-1.1583	TG
TG(8:0_10:0_38:5)	0.521425	-2.4075	TG
TG(8:0_10:0_38:6)	0.677123	2.2306	TG
TG(8:0_10:0_38:7)	0.711902	5.6868	TG
TG(8:0_10:0_38:8)	0.127952	0.71251	TG
TG(8:0_10:0_38:9)	0.260449	0.95574	TG
TG(8:0_12:0_38:7)	0.264891	1.5095	TG
TG(8:0_12:0_38:8)	0.144222	0.80757	TG
TG(8:0_12:0_38:9)	0.171843	1.1229	TG
TG(8:0_14:0_38:10)	0.28659	-0.51746	TG
TG(8:0_14:0_38:7)	0.0985089	-0.076564	TG
TG(8:0_14:0_38:8)	0.0378319	0.28066	TG
TG(8:0_14:0_38:9)	0.882328	-1.0423	TG
TG(8:0_14:1_36:10)	0.676138	-0.50999	TG
TG(8:0_16:0_38:10)	0.244318	-1.2135	TG
TG(8:0_16:1_38:10)	0.377276	-0.81629	TG
TG(8:0_16:2_36:10)	0.0790547	0.18371	TG
TG(8:0_16:2_38:10)	0.045607	0.7624	TG
TG(8:0_16:3_22:6)	0.0659965	-0.32902	TG
TG(8:0_16:3_26:7)	0.375846	-0.24017	TG
TG(8:0_16:3_36:10)	0.19597	1.1465	TG
TG(8:0_16:3_38:10)	0.872638	-0.52913	TG
TG(8:0_16:4_22:6)	0.735677	-0.52038	TG
TG(8:0_16:4_24:6)	0.0794042	0.034664	TG
TG(8:0_16:4_32:9)	0.398457	0.36702	TG
TG(8:0_16:4_34:9)	0.0281283	-0.070849	TG
TG(8:0_16:4_36:10)	0.50664	1.0416	TG
TG(8:0_16:4_38:10)	0.157548	0.11207	TG
TG(8:0_18:2_38:10)	0.107455	-0.050726	TG
TG(8:0_18:3_38:10)	0.407453	-0.19667	TG
TG(8:0_18:5_18:5)	0.150849	0.14509	TG
TG(8:0_18:5_22:6)	0.404829	1.1749	TG
TG(8:0_18:5_26:7)	0.585934	-0.39213	TG
TG(8:0_18:5_36:10)	0.702848	0.42907	TG
TG(8:0_18:5_38:10)	0.942584	-0.27325	TG
TG(8:0_22:0_38:10)	0.256101	-0.26323	TG
TG(8:0_22:1_38:10)	0.643174	1.0314	TG
TG(8:0_24:0_38:7)	0.457482	-0.57498	TG
TG(8:0_24:0_38:9)	0.543105	-0.29556	TG
TG(8:0_26:3_38:10)	0.014832	-0.1587	TG
TG(8:0_26:4_38:10)	0.26069	0.95272	TG
TG(8:0_26:7_36:10)	0.369439	2.617	TG
TG(8:0_8:0_10:0)	0.533706	1.4176	TG
TG(8:0_8:0_12:0)	0.193993	1.699	TG
TG(8:0_8:0_14:1)	0.454378	-0.29614	TG
TG(8:0_8:0_16:0)	0.0974509	-0.06477	TG
TG(8:0_8:0_16:4)	0.897539	-0.43595	TG
TG(8:0_8:0_18:0)	0.244176	-0.81702	TG
TG(8:0_8:0_18:1)	0.0902545	0.032727	TG
TG(8:0_8:0_18:2)	0.00809889	-0.81728	TG
TG(8:0_8:0_18:3)	0.0468416	-0.028048	TG
TG(8:0_8:0_20:1)	1.08013	0.64522	TG
TG(8:0_8:0_20:3)	0.303778	0.61624	TG
TG(8:0_8:0_20:4)	2.45247	-1.0393	TG
TG(8:0_8:0_20:5)	0.0437946	-0.44503	TG
TG(8:0_8:0_22:0)	0.126797	0.22731	TG
TG(8:0_8:0_22:2)	0.130344	0.28105	TG
TG(8:0_8:0_22:3)	0.29857	0.20088	TG
TG(8:0_8:0_22:4)	0.6635	-0.58393	TG
TG(8:0_8:0_22:5)	0.579061	1.1904	TG
TG(8:0_8:0_22:6)	0.349203	0.69476	TG
TG(8:0_8:0_24:0)	0.199017	-0.066446	TG
TG(8:0_8:0_24:1)	0.863132	0.24876	TG
TG(8:0_8:0_24:2)	0.210387	-0.28333	TG
TG(8:0_8:0_24:3)	0.214152	-0.025538	TG
TG(8:0_8:0_24:5)	0.228143	-0.88495	TG
TG(8:0_8:0_24:6)	0.294302	-0.18596	TG
TG(8:0_8:0_26:1)	1.3864	-0.41956	TG
TG(8:0_8:0_26:3)	0.220646	-0.18283	TG
TG(8:0_8:0_26:4)	0.572402	0.6159	TG
TG(8:0_8:0_26:6)	0.224957	0.067923	TG
TG(8:0_8:0_28:0)	1.76561	-0.68219	TG
TG(8:0_8:0_28:1)	0.188147	-0.60714	TG
TG(8:0_8:0_28:3)	0.996331	0.53874	TG
TG(8:0_8:0_28:5)	0.328376	0.30584	TG
TG(8:0_8:0_28:7)	0.0332234	-0.3388	TG
TG(8:0_8:0_30:0)	0.430927	0.2293	TG
TG(8:0_8:0_30:1)	0.32411	-1.4844	TG
TG(8:0_8:0_30:4)	0.0395584	-0.65436	TG
TG(8:0_8:0_30:7)	0.218143	-0.15183	TG
TG(8:0_8:0_30:8)	1.23055	0.77504	TG
TG(8:0_8:0_32:0)	0.273207	0.37385	TG
TG(8:0_8:0_32:1)	0.0586672	-2.115	TG
TG(8:0_8:0_32:2)	0.668068	2.9531	TG
TG(8:0_8:0_32:3)	0.542133	2.6762	TG
TG(8:0_8:0_32:4)	0.171142	0.05205	TG
TG(8:0_8:0_32:5)	1.2961	-1.3334	TG
TG(8:0_8:0_32:8)	0.652097	-0.85072	TG
TG(8:0_8:0_34:0)	0.074793	-1.7469	TG
TG(8:0_8:0_34:1)	0.206928	-0.13913	TG
TG(8:0_8:0_34:2)	0.0348947	-3.7735	TG
TG(8:0_8:0_34:3)	0.366031	2.0554	TG
TG(8:0_8:0_34:4)	0.10162	2.0609	TG
TG(8:0_8:0_34:5)	1.34071	0.55535	TG
TG(8:0_8:0_34:6)	1.06336	-0.77638	TG
TG(8:0_8:0_34:7)	0.626893	-0.77033	TG
TG(8:0_8:0_36:0)	0.0908938	-0.32022	TG
TG(8:0_8:0_36:10)	0.130465	-0.54764	TG
TG(8:0_8:0_36:2)	0.185733	-1.9064	TG
TG(8:0_8:0_36:3)	0.0440034	-3.9556	TG
TG(8:0_8:0_36:4)	0.824465	3.2265	TG
TG(8:0_8:0_36:5)	0.151085	4.0678	TG
TG(8:0_8:0_36:6)	0.941065	0.90334	TG
TG(8:0_8:0_36:7)	0.173246	0.4097	TG
TG(8:0_8:0_36:8)	0.4891	0.2017	TG
TG(8:0_8:0_38:1)	1.18156	-0.8908	TG
TG(8:0_8:0_38:2)	0.0406053	0.21894	TG
TG(8:0_8:0_38:3)	0.555148	-1.0043	TG
TG(8:0_8:0_38:4)	0.19943	-1.8301	TG
TG(8:0_8:0_38:5)	0.825638	2.3159	TG
TG(8:0_8:0_38:6)	0.529718	4.8012	TG
TG(8:0_8:0_38:8)	0.375718	-0.99343	TG
TG(8:0_8:0_38:9)	0.0729788	-0.34066	TG
TG(8:0_8:0_8:0)	0.0194461	-0.12308	TG

## Sheet: DELs
LipidIon	Log(Pvalue)	log2(FC)
CAR(26:3)	1.98404	-1.7068
Cer(12:0;2O/20:0;O)	1.74016	-2.042
Cer(12:0;2O/26:6;O)	1.63369	1.1989
Cer(12:0;2O/30:0)	2.84758	-1.6794
Cer(12:0;2O/32:5)	2.35103	-1.5405
Cer(12:0;3O/24:0;(2OH))	1.6946	-1.1987
Cer(12:0;3O/36:0;(2OH))	2.32117	-2.7509
Cer(12:1;3O/22:4;(2OH))	1.56579	1.4804
Cer(12:1;3O/26:1;(2OH))	1.92186	-1.0633
Cer(12:1;3O/30:2;(2OH))	1.56979	-2.1028
Cer(12:1;3O/32:6;(2OH))	1.36612	-1.1303
Cer(12:2;2O/30:6;O)	2.02359	4.2204
Cer(18:0;2O/38:3)	2.16421	1.5446
Cer(20:0;2O/38:5)	2.25779	-3.1403
Cer(22:1;2O/38:6;O)	1.68482	-3.5685
Cer(24:0;2O/38:3)	2.22477	-1.1004
CerP(40:1;O2)	1.69308	-1.2196
DG(16:0)	1.6885	1.1474
DG(30:3)	4.41583	1.8747
DG(34:2)	1.6656	1.0221
DG(36:6)	1.47193	2.6104
DG(50:11)	1.50969	-1.1048
DG(60:16)	1.3632	1.1071
LPC(20:3)	1.85365	1.0557
LPC(32:7)	1.67192	2.8106
LPC(O-16:4)	1.41175	1.3803
LPC(O-8:0)	2.50462	1.7115
LPE(18:5)	1.72275	-1.2079
NAE(16:3)	2.3367	1.9424
NAGly(18:5;O(FA 28:6))	1.36332	-1.3238
NAGly(22:6;O)	3.43478	2.0841
NAGly(8:0;O(FA 16:4))	1.55977	1.3287
PC(14:1_38:10)	1.6012	2.2534
PC(16:4_36:10)	3.30185	2.0144
PC(26:4)	2.45479	1.1894
PC(36:0_6:0)	2.07499	-2.1653
PC(42:4)	1.68849	-1.8536
PC(6:0_34:1)	1.40066	-1.1714
PC(O-24:2)	1.54399	2.5579
PE(22:6_22:6)	1.32396	-2.1309
PGE1-EA	2.54631	1.5035
PI(32:2)	1.32918	-2.4617
PI(38:6)	1.31539	-1.0974
PS(14:0_6:0)	1.75923	2.2388
PS(32:6)	1.6293	-1.4756
PS(38:2)	2.63474	-1.7962
PS(38:3)	1.78087	-1.27
PS(40:11)	1.33185	-1.5262
PS(6:0_34:5)	3.00998	-1.9022
PS(6:0_34:6)	1.83868	-1.442
PS(6:0_38:1)	1.65311	-6.2225
PS(6:0_38:10)	1.9893	-1.1447
SM(12:1;2O/24:3)	1.55988	1.1492
SM(12:1;2O/32:5)	1.37166	1.4659
SM(20:0;3O)	1.72211	1.2613
SM(24:1;2O(FA 14:0))	1.88497	-1.1836
SM(24:2;2O(FA 14:1))	1.377	-1.146
SM(24:3;2O)	1.30882	1.4717
SM(32:4;2O)	1.38092	-1.4575
SM(34:6;3O)	1.41544	2.7666
TG(8:0_8:0_20:4)	2.45247	-1.0393
