# Supplementary material for: High temperature ameliorates high-fat diet-induced obesity by promoting ceramide breakdown in skeletal muscle tissue
Source: Life Metab. 2024 Apr 3;3(5):loae012. doi: 10.1093/lifemeta/loae012 (PMC11749596; doi:10.1093/lifemeta/loae012)
Supplement: loae012_suppl_Supplementary_Table_S6 [file loae012_suppl_Supplementary_Table_S6.xlsx]

## Sheet: LD_lipidomics
Fragment ids	Neutral mass (Da)	m/z	Charge	Retention time (min)	Chromatographic peak width (min)	LD_OBRT-1	LD_OBRT-2	LD_OBRT-3	LD_OBRT-4	LD_OBRT-5	LD_OBRT-6	LD_OBHT-1	LD_OBHT-2	LD_OBHT-3	LD_OBHT-4	LD_OBHT-5	LD_OBHT-6	Accepted Compound ID	Accepted Description	Adducts	Formula	Score
0.04_279.0472m/z		279.047	1	0.0419833	0.4599	95478.1	167673	74873.2	106988	36003.3	5.55419e+06	92664.8	89097.6	5.75062e+06	172153	84420	46230.5
0.04_371.1011m/z		371.101	1	0.0419833	0.0419167	73877.5	0	0	0	0	2158.62	0	0	1606.29	218525	0	0
0.04_445.1212m/z		445.121	1	0.0419833	0.0419167	55512.2	0	0	0	0	0	0	0	0	198685	0	0
0.04_551.5038m/z		551.504	1	0.0419833	0.0628667	219669	0	38789.1	208228	127229	0	0	0	0	204835	0	0
0.04_563.4685m/z		563.468	1	0.0419833	0.0314333	134758	0	0	0	0	0	0	0	0	21354.1	0	0
0.04_589.4842m/z		589.484	1	0.0419833	0.0419167	264912	0	0	0	3694.96	0	0	0	0	79755.1	0	3973.38
0.04_593.5126m/z		593.513	1	0.0419833	0.0419167	356167	0	0	0	53396.8	0	0	14267.3	864.612	172560	0	0
0.04_611.1871m/z		611.187	1	0.0419833	0.0628667	34069.9	0	0	0	0	0	0	816657	0	0	0	0
0.04_615.4946m/z		615.495	1	0.0419833	0.0523833	385880	0	0	0	22081.7	0	0	125814	0	273041	0	114866
0.04_617.5131m/z		617.513	1	0.0419833	0.0523833	105973	0	0	0	46244.2	0	0	25303.7	0	105626	0	5119.28
0.04_629.4574m/z		629.457	1	0.0419833	0.0314333	7812.35	23211	0	7137.28	0	644214	0	0	201559	28550.6	3178.53	2943.58
0.04_720.5589m/z		720.559	1	0.0419833	0.0943	445397	1.7049e+06	1.29347e+06	331438	443182	0	0	412439	97.3524	662058	25499.9	640552
0.04_731.4986m/z		731.499	1	0.0419833	0.104783	69049.5	344328	374860	144729	267042	8.68155e+06	0	1.86762e+06	1.49965e+06	421377	97750.3	422370
0.04_760.4587m/z		760.459	1	0.0419833	0.659567	6.42057e+06	8.08089e+06	1.04657e+07	1.2938e+06	2.60824e+06	1.61193e+07	0	2.80176e+07	3.30845e+07	6.07855e+06	459938	2.26906e+06
0.04_844.6185m/z		844.618	1	0.0419833	0.07335	93009.4	74081.9	128504	59208.3	140717	2.49268e+06	0	313422	0	505705	28601.8	26504.9
0.04_875.7118m/z		875.712	1	0.0419833	0.553767	646416	0	1.22893e+06	3.60973e+06	2.85623e+07	6.39453e+06	0	61118.8	0	1.74832e+06	0	756252
0.04_900.7184n	900.718	901.726	1	0.0419833	0.543283	6.66722e+06	0	920128	1.83442e+06	1.71969e+07	3.83915e+06	0	213428	0	1.52246e+07	90132.9	7.00449e+06			M+H-H2O, M+H, M+Na
0.04_932.7647n	932.765	915.761	1	0.0419833	0.0628667	1.26807e+07	4755.53	168685	259675	3.42891e+06	0	0	0	0	1.62229e+06	3551.59	1.08648e+06	Triricinolein	Triricinolein	M+H-H2O, M+H	C57H104O9	42.7
0.04_934.5992m/z		934.599	1	0.0419833	0.07335	108835	35333.3	10321.7	14873.4	693525	0	0	26798.6	0	291379	2675.96	310338
0.05_102.0906m/z		102.091	1	0.05245	0.0523833	158462	0	0	0	0	0	3907.46	0	0	71078.1	0	0
0.05_142.0263m/z		142.026	1	0.05245	0.07335	0	67046	0	21429.1	0	8528.09	1942.78	0	677.657	12.9884	1828.73	0
0.05_189.1119m/z		189.112	1	0.05245	0.0314333	41446.1	0	0	0	0	0	0	0	0	18706.4	0	0
0.05_247.1659m/z		247.166	1	0.05245	0.0943	1.11924e+06	0	0	0	33441.7	0	0	0	0	683446	0	43457.9
0.05_249.1356m/z		249.136	1	0.05245	0.0314333	48336.6	0	0	0	4433.57	2134.08	639.151	0	0	32615.3	0	190.587
0.05_281.2943m/z		281.294	1	0.05245	0.0314333	55088.9	0	0	0	0	0	0	0	0	20974.4	0	0
0.05_291.8461m/z		291.846	1	0.05245	0.07335	0	0	0	0	0	194165	6011.07	0	9512.73	0	479.903	0
0.05_298.2735m/z		298.274	1	0.05245	0.0419167	217222	0	0	0	0	0	0	0	0	5638.91	0	0
0.05_318.2993m/z		318.299	1	0.05245	0.0628667	568457	0	0	0	739.971	0	1440.3	0	0	888564	0	0
0.05_361.1150m/z		361.115	1	0.05245	0.0314333	0	0	0	0	0	65191.2	0	0	1237.44	0	0	0
0.05_369.3507m/z		369.351	1	0.05245	0.0523833	162183	0	0	0	0	0	0	0	0	14300.8	0	0
0.05_435.2431m/z		435.243	1	0.05245	0.0628667	7939.72	25021.1	0	36181.7	0	318284	0	0	0	4650.22	8224.93	0
0.05_526.2946m/z		526.295	1	0.05245	0.0314333	21202.5	283606	0	144191	1344.86	0	0	0	0	6256.61	0	0
0.05_528.2372m/z		528.237	1	0.05245	0.0314333	0	15009.7	0	12352.3	0	76996	0	0	0	0	0	0
0.05_625.4454m/z		625.445	1	0.05245	0.0628667	566553	7739.26	17580.3	29233.3	40402.9	309972	0	30032.7	60443.6	316382	6116.7	101447
0.05_643.4186m/z		643.419	1	0.05245	0.0628667	945.165	0	0	0	6967.43	0	0	0	317121	86.3464	0	17438.4
0.05_677.3970m/z		677.397	1	0.05245	0.07335	8108.08	92054	3973.78	8714.7	668.985	0	0	0	1.08929e+06	15728.9	12358.4	8922.4
0.05_703.4768m/z		703.477	1	0.05245	0.0419167	68893.4	110388	76401.6	64301	39445.1	641503	0	0	262321	139982	15195.3	126681
0.05_786.6759m/z		786.676	1	0.05245	0.104783	58885	633933	403083	492866	577075	0	0	1.49427e+06	0	351977	298310	5.02293e+06
0.05_800.6542n	800.654	823.653	1	0.05245	0.0314333	1.70296e+06	136648	83155.9	112408	100798	0	0	73586.9	0	304709	9493.54	297401			M+H, M+Na
0.05_83.0597m/z		83.0597	1	0.05245	0.0314333	69523.4	0	0	638.939	0	0	724.822	0	0	24346.9	175.881	0
0.05_925.3565m/z		925.357	1	0.05245	0.0419167	0	46210	0	1960.83	0	762680	0	0	642939	26487.7	495.051	0
0.06_104.1063m/z		104.106	1	0.0629333	0.208383	151560	0	10155.2	11488.6	229173	13817.4	0	0	2.96559	180421	17741.1	410060
0.06_1059.4926m/z		1059.49	1	0.0629333	0.03145	254816	0	0	0	0	0	0	0	0	0	0	0
0.06_1083.8324m/z		1083.83	1	0.0629333	0.0419167	64202.1	0	0	0	0	0	0	0	0	172054	0	0
0.06_150.1267m/z		150.127	1	0.0629333	0.0419167	50111.1	0	16739.2	0	35080.3	0	83.853	0	0	42518.1	0	20552.1
0.06_164.1418m/z		164.142	1	0.0629333	0.0943	31669.6	0	8106.01	0	42535	0	84.7817	0	0	51773.3	0	35406
0.06_165.1120m/z		165.112	1	0.0629333	0.0838333	119025	0	0	9689.74	10483.2	1603.39	3201.18	0	0	107766	6734.07	25682
0.06_206.9866m/z		206.987	1	0.0629333	0.0314333	0	0	0	0	0	56536.9	0	0	0	0	3.48547	0
0.06_213.1125m/z		213.113	1	0.0629333	0.0419167	48714.9	0	0	18439.5	0	1.33254	622.353	0	0	57760	12569.2	0
0.06_265.1409m/z		265.141	1	0.0629333	0.0314333	20149.5	0	0	0	0	0	0	0	0	13370.5	0	0	2-Carboxy-4-dodecanolide	2-Carboxy-4-dodecanolide	M+Na	C13H22O4	40.6
0.06_302.3046m/z		302.305	1	0.0629333	0.0838167	810607	0	0	0	12563	0	0	0	0	893453	0	0
0.06_305.1571m/z		305.157	1	0.0629333	0.0314333	129434	0	0	0	4632.91	0	0	0	0	80168.5	0	0
0.06_317.2799m/z		317.28	1	0.0629333	0.0419167	285002	0	0	0	0	0	0	0	0	207773	0	0
0.06_337.2205m/z		337.22	1	0.0629333	0.0628667	22490.7	39002.6	0	27326.9	0	3240.44	0	0	5911.59	22313.7	8268.19	0
0.06_359.2408m/z		359.241	1	0.0629333	0.0523833	266040	0	0	0	36306.8	0	0	0	0	202320	0	0
0.06_472.2460m/z		472.246	2	0.0629333	0.0838167	5323.63	948573	0	606630	0	33948	10805	0	1688.31	2421.09	45756.1	0
0.06_522.5945m/z		522.595	1	0.0629333	0.0419167	86519	0	0	7492.17	8033.25	0	0	149270	0	42745.5	0	0
0.06_569.3146m/z		569.315	1	0.0629333	0.0314333	126693	0	0	0	0	0	0	0	0	81074.4	0	0
0.06_655.4736m/z		655.474	1	0.0629333	0.0943167	0	8417.44	19479.3	45835.7	32768.8	413214	0	0	0	14687.1	2909.44	39358
0.06_733.4880n	733.488	756.468	1	0.0629333	0.0419167	110992	417492	1.0828e+06	101135	451838	1.3909e+06	0	1.89261e+06	419730	312717	25326.4	740014			M+H, M+Na
0.06_771.6875m/z		771.688	1	0.0629333	0.03145	5122.39	0	0	0	6040.9	0	0	0	0	71241.7	4894.39	193.658
0.06_792.4394m/z		792.439	1	0.0629333	0.1467	1.31861e+06	1.07958e+06	943342	268841	1.05489e+06	6.93911e+06	0	684728	2.29223e+06	686087	68916.7	1.18722e+06
0.06_795.6469m/z		795.647	1	0.0629333	0.0419167	1.7486e+06	70303.8	49196.2	18336.8	90448.8	0	0	39603.5	0	391055	20999.8	542439
0.06_841.6919m/z		841.692	1	0.0629333	0.0419167	3.00935e+06	0	23867.6	142350	70680.6	0	0	7469.32	0	143301	2705.41	213110
0.06_847.6808m/z		847.681	1	0.0629333	0.239833	2.27883e+06	140051	871960	2.43998e+06	754989	13982.9	0	523268	0	2.41564e+06	0	587513
0.06_873.6997m/z		873.7	1	0.0629333	0.0523833	2.97833e+06	61651.9	309659	439903	176293	23137.3	0	0.247372	0	582666	0	277347
0.06_897.7052m/z		897.705	1	0.0629333	0.0419167	2.62645e+06	0	11545.2	30696.7	153.745	39836.7	0	0	0	1.08847e+06	3412.76	252828
0.06_909.7965m/z		909.797	1	0.0629333	0.0314333	196442	0	0	0	14276.4	0	0	0	0	217477	3230.19	0
0.06_911.8093m/z		911.809	1	0.0629333	0.0314333	382850	415.548	56.7187	11216.2	18257.3	0	0	0	0	268516	0	0
0.06_912.6465m/z		912.647	1	0.0629333	0.02095	168047	2503.19	62636.2	17008.5	20981.6	99247.8	0	680.916	0	234581	0	56885.8
0.06_927.2501m/z		927.25	1	0.0629333	0.0943	0	0	0	0	0	0	0	0	0	6.44154e+06	0	0
0.06_941.5086m/z		941.509	1	0.0629333	0.0524	6585.63	300375	53.9969	302159	211488	50239.4	0	0	40424.8	76000	861.253	309020
0.06_947.7495m/z		947.749	1	0.0629333	0.0209667	372246	0	0	0	13604.8	0	0	0	0	582518	0	410804
0.06_965.7879m/z		965.788	1	0.0629333	0.0314333	331129	0	0	0	0	0	0	0	0	111652	0	73.8185
0.07_1200.8751m/z		1200.88	1	0.0734167	0.03145	0	0	0	0	0	0	0	195633	0	0	0	0
0.07_130.0641m/z		130.064	1	0.0734167	0.0419167	35914.4	0	0	235.357	0	0	1066.56	0	0	33697.3	0	0
0.07_226.9528m/z		226.953	1	0.0734167	0.0314333	0	0	0	1493.98	0	0	2997.42	0	0	0	4100.37	96384.6
0.07_235.1652m/z		235.165	1	0.0734167	0.0838167	23816.3	0	0	0	0	0	40479.4	0	0	20252.7	17259.5	0
0.07_243.1338m/z		243.134	1	0.0734167	0.0523833	45189.9	0	0	0	0	0	0	0	0	70425	0	0
0.07_284.8660m/z		284.866	1	0.0734167	0.0524	0	0	0	0	0	101144	3106.6	0	0	0	7615.64	0
0.07_310.3104m/z		310.31	1	0.0734167	0.0628667	30021.7	0	0	0	0	0	0	0	0	238593	0	0
0.07_404.2557m/z		404.256	2	0.0734167	0.0419167	0	212639	0	94363.3	0	9504.54	1433.09	0	111.113	0	1402.9	0
0.07_437.2334m/z		437.233	1	0.0734167	0.0419167	107264	26277.8	0	41192.2	0	104253	0	0	29778.5	90488.8	4953.73	0
0.07_475.2979m/z		475.298	1	0.0734167	0.07335	737670	70877	0	87708.6	13753.4	4605.25	0	0	0	998095	25067.4	17199.3
0.07_531.3556m/z		531.356	1	0.0734167	0.0209667	0	0	0	0	0	0	0	0	0	0	0	126465	2'-Apo-beta-carotenal	2'-Apo-beta-carotenal	M+Na	C37H48O	41.9
0.07_613.4788m/z		613.479	1	0.0734167	0.0419167	67594.3	0	0	0	6455.79	0	0	0	0	59260	0	31588.6
0.07_617.4087m/z		617.409	1	0.0734167	0.156	7264.02	0	12890.3	0	14960.2	0	0	484.924	855011	20249	4685.38	81013
0.07_631.4963m/z		631.496	1	0.0734167	0.07335	79029.9	0	0	1316.66	0	0	0	0	0	146504	0	56795.3	Muricatenol	Muricatenol	M+Na	C37H68O6	46.5
0.07_696.5345m/z		696.534	1	0.0734167	0.0419167	14586.2	0	134.654	0	42936.5	0	0	27435.4	0	52351.1	0	70910.7
0.07_725.5157m/z		725.516	1	0.0734167	0.0628667	2.2493e+06	202764	630686	22427.2	362367	0	0	491160	0	285423	2759.2	371274
0.07_728.5218m/z		728.522	1	0.0734167	0.187433	3.53642e+06	820706	2.56548e+06	177666	4.05573e+06	78279.7	0	515807	4540.75	4.50782e+06	10764.7	2.51448e+06
0.07_746.5745m/z		746.575	1	0.0734167	0.0419167	183980	930972	224672	211670	203177	11792	0	548062	5940.69	794021	94607.2	319534
0.07_766.5771m/z		766.577	1	0.0734167	0.0524	1.00276e+06	278135	544352	216644	260107	7778.41	0	459135	0	349266	18080.3	276506
0.07_772.4703m/z		772.47	1	0.0734167	0.0209667	115869	94476.9	0	46466.5	11165.1	66755.6	0	95921.6	93797.4	59558.5	9751.21	14410.2
0.07_775.6803m/z		775.68	1	0.0734167	0.0523833	7434.32	0	0	7692.89	17883.5	0	0	6961.88	0	622864	7357.37	15792.2
0.07_795.0690m/z		795.069	1	0.0734167	0.0419167	0	0	0	0	130240	0	0	0	0	0	0	0
0.07_799.4536m/z		799.454	1	0.0734167	0.03145	1475.79	59403.5	21986.8	6930.46	33065.9	199981	0	167660	56037.2	46507.4	2548.34	147327
0.07_802.6310m/z		802.631	1	0.0734167	0.0628667	72254.5	17619.4	25645.4	101087	129884	0	0	165765	0	1.65037e+06	23961.8	63571.8
0.07_821.6635m/z		821.664	1	0.0734167	0.0523833	1.77829e+06	61565.7	149487	89097	408732	0	0	44092.5	0	449048	57.4127	460271
0.07_860.5260m/z		860.526	1	0.0734167	0.0838333	331323	213584	344158	60990.3	476546	14389.3	0	647164	1598.8	362679	0	2.28485e+06
0.07_871.6785m/z		871.679	1	0.0734167	0.07335	1.63186e+06	1987.86	53999.3	62154.6	6.61381	89253	0	18135	0	629334	4696.5	413763
0.07_881.7674m/z		881.767	1	0.0734167	0.0419167	305451	0	0	0	1820.74	0	0	0	0	25032	0	5772.42
0.07_931.2475m/z		931.247	1	0.0734167	0.0419167	0	0	0	0	0	0	0	0	0	449854	0	0
0.07_94.0641m/z		94.0641	1	0.0734167	0.0523833	33300.6	0	0	3185.03	5051.62	3.19124	2041.35	0	0	32685.3	1419.92	0
0.07_949.7224m/z		949.722	1	0.0734167	0.0523833	1.16152e+06	0	5280.19	54916.4	14267.1	0	0	0	0	1.19903e+06	0	334871
0.07_973.7338m/z		973.734	1	0.0734167	0.03145	450324	0	0	0	0	0	0	0	0	882083	0	131458
0.07_981.5530m/z		981.553	1	0.0734167	0.03145	5863.06	0	0	0	0	0	0	0	0	128799	0	22055
0.08_122.0957m/z		122.096	1	0.0839	0.0943	176870	2853.55	24164.3	6552.89	48456.9	7250.29	8412.38	0	0	205881	3099.41	84161.1
0.08_357.1475m/z		357.148	1	0.0839	0.0524	63980.7	0	0	0	0	0	0	0	0	118016	0	0
0.08_363.1720m/z		363.172	1	0.0839	0.0628667	100523	11353.2	0	9592.5	3180.41	0	0	0	19563.7	102385	0	0
0.08_385.7544m/z		385.754	2	0.0839	0.0628667	3239.89	316793	0	154568	0	15806.1	503.234	0	1461.37	0	25927.1	0
0.08_478.2601m/z		478.26	1	0.0839	0.03145	10931.6	55705.2	0	46061.4	0	1.72892e+06	0	0	444449	7844.11	11820.3	0
0.08_496.2722n	496.272	497.279	1	0.0839	0.07335	587322	20837.6	3391.43	37041.8	33604.8	2771.4	0	0	0	1.24902e+06	7845.73	45383			M+H, M+Na
0.08_497.2414m/z		497.241	1	0.0839	0.0314333	4563.86	96529.2	0	70391.3	0	0	0	0	3416.65	25690.4	12906.1	0
0.08_504.2648m/z		504.265	1	0.0839	0.0628667	0	81199	9664.09	56013.7	10043.1	519364	0	0	225603	0	13560.7	27483.6	Morphiceptin	Morphiceptin	M+H-H2O	C28H35N5O5	45
0.08_661.5387m/z		661.539	1	0.0839	0.50235	29114.1	40088.4	19523.6	6428.8	15389.1	2711.94	0	134672	2151.95	1.97827e+08	1.26513e+06	164176	TG 12:0_12:0_12:0	TG(12:0/12:0/12:0)	M+Na	C39H74O6	40.3
0.08_697.4793m/z		697.479	1	0.0839	0.1467	740823	476.086	3.0836e+06	0	1.64764e+06	0	0	1.87466e+06	0	1.55638e+06	0	1.68091e+06
0.08_730.5387m/z		730.539	1	0.0839	0.104783	5.46024e+06	423306	553036	299854	496296	8743.63	0	919227	47143.4	658684	13109.2	740983	PS O-34:1	LMGP03020044	M+H-H2O	C40H78NO9P	40.1
0.08_761.5027n	761.503	806.451	1	0.0839	0.208383	5.94458e+06	1.02553e+06	1.30948e+06	570956	942876	1.34906e+07	0	2.9521e+06	4.43499e+06	821570	129350	1.44704e+06			M+H-H2O, M+2Na-H
0.08_780.5545m/z		780.555	1	0.0839	0.4599	7.06296e+07	5.69242e+06	2.77671e+07	2.34423e+06	5.55602e+07	1.26732e+06	0	8.18694e+06	5509.2	4.89769e+07	507344	2.68935e+07
0.08_789.6926m/z		789.693	1	0.0839	0.0943	216825	136158	186408	52154.7	14281.4	0	0	76728.3	0	1.72394e+06	35280.2	438482
0.08_805.6275m/z		805.628	1	0.0839	0.0838167	1.52304e+06	79610.6	171172	30258.3	264221	1329.57	0	441916	0	2.47228e+06	64008.8	242369
0.08_810.6754m/z		810.675	1	0.0839	0.239833	195949	1.11629e+06	1.7889e+06	0	1.31743e+06	0	0	2.22973e+06	0	1.15041e+06	73715.3	1.28453e+06
0.08_811.5142n	811.514	834.502	1	0.0839	0.104783	464765	436870	1.3428e+06	381400	1.85648e+06	3.47283e+06	0	1.70224e+06	1.88118e+06	532116	99958.5	3.41953e+06			M+H-H2O, M+Na
0.08_850.4664m/z		850.466	1	0.0839	0.0628833	19516.3	151050	129134	40386	198438	369808	0	312747	11542.1	89585.9	4896.5	522096
0.08_852.5540m/z		852.554	1	0.0839	0.0628667	6.07646e+06	291128	3.18436e+06	88564	3.17262e+06	206642	0	719501	0	309236	8373.11	5.06074e+06
0.08_855.5758n	855.576	856.583	1	0.0839	0.239833	1.70804e+07	1.99156e+06	1.48339e+07	867271	2.51443e+07	1.12349e+07	0	8.98655e+06	1127.15	1.7007e+07	126624	1.50522e+07			M+H, M+Na, M+2Na-H
0.08_877.6392m/z		877.639	1	0.0839	0.0419	12086	0	99172.1	31975.7	57673.3	67383.4	0	316143	0	296323	0	496095
0.08_889.5319m/z		889.532	1	0.0839	0.104783	1.00085e+07	331014	587436	333894	2.62891e+06	223842	0	332657	667.258	1.76508e+06	301.318	2.01639e+06
0.08_913.5483n	913.548	896.545	1	0.0839	0.260783	9.51315e+06	380738	4.20751e+06	336796	6.74024e+06	1.20435e+06	0	1.82513e+06	16463.5	4.00189e+06	22811.8	7.67987e+06			M+H-H2O, M+2Na-H
0.08_968.7103m/z		968.71	1	0.08		0.675	1373	3865	6952	8961	93	7	381	728	54791	1456	7306	PC 12:0_38:9		[M+H]+	C58H98NO8P	100
0.08_971.7534m/z		971.753	1	0.0839	0.0628667	433301	0	0	0	0	0	0	0	0	3.48139e+06	0	168384
0.08_999.6849m/z		999.685	1	0.08		1259	366	348	539	2300	709	31	1729	735	18784	1056	10531	PI 44:1		[M+H]+	C53H101O13P	97.3
0.09_1162.9158m/z		1162.92	1	0.09		1612	114	5677	498	1255	279	16	22432	541	2024	252	1012	PC 26:0_38:10		[M+H]+	C72H124NO8P	97.9
0.09_369.2052m/z		369.205	1	0.0943667	0.0314333	0	66196.7	0	14095.6	0	1254.82	0	0	0	0	0	0
0.09_478.2535m/z		478.254	1	0.0943667	0.17695	6230.25	413911	73874.7	359303	56157.9	5.88598e+06	0	27514	2.6527e+06	6797.47	184304	139712
0.09_506.3598m/z		506.36	1	0.0943667	0.197917	10411.4	1.72643e+06	27764.1	1.72841e+06	47354.9	131738	0	227940	0	47414.9	392808	190542	LPC O-18:2	LysoPC(P-18:1(9Z))	M+H	C26H52NO6P	42.5
0.09_619.5289m/z		619.529	1	0.0943667	0.104783	142328	0	0	0	3260.12	0	0	0	0	2.14058e+06	279386	0
0.09_647.3532m/z		647.353	1	0.0943667	0.07335	17349	16732.6	55090.5	15400.7	101737	660301	0	122944	177668	102582	8334.07	214513
0.09_704.5245m/z		704.525	1	0.0943667	0.0628667	1.35268e+06	150310	174317	60275.1	112884	20446.2	0	19320.9	13935.1	315962	24614	283131
0.09_732.4652m/z		732.465	1	0.0943667	0.0628667	112153	349900	139501	81963.2	142359	1.8024e+06	0	556965	654548	998344	26607.1	371543
0.09_756.5542m/z		756.554	1	0.0943667	0.595667	6.4343e+07	6.33592e+06	7.86227e+07	1.70138e+06	3.43801e+07	1.06804e+06	1454.79	5.4572e+07	230392	4.18426e+07	349339	3.62775e+07
0.09_790.5715m/z		790.572	1	0.0943667	0.0628667	8.59492e+06	615621	375141	71306.8	118932	28415.4	0	475707	7776.05	198122	74920.4	184972
0.09_809.5946n	809.595	810.602	1	0.0943667	0.763167	2.02179e+08	8.80158e+07	2.34579e+08	2.09183e+07	1.45202e+08	1.21412e+07	973805	1.72291e+08	510787	1.51423e+08	4.78848e+06	6.13831e+07			M+H, M+Na, M+2Na-H
0.09_825.6391m/z		825.639	1	0.0943667	0.0419167	180887	27728.2	59175.7	37413.8	117104	226.829	0	140268	0	775443	364.893	1.11838e+06
0.09_834.5989m/z		834.599	1	0.09		514828	503950	849566	210967	1001934	36739	73486	700778	114844	174504	29145	238550	PC 38:3		[M+H]+	C46H86NO8P	99.8
0.09_840.6806n	840.681	823.677	1	0.0943667	0.50235	2.77039e+06	210145	2.73285e+06	3.18361e+06	9.83856e+06	1.33823e+06	0	1.40956e+06	0	3.7609e+06	23170.5	1.774e+06			M+H-H2O, M+Na
0.09_849.6936m/z		849.694	1	0.0943667	0.0628667	644272	11953.2	136052	731692	3.97092e+06	1954.81	0	191113	0	5.64603e+06	204.424	1.50417e+06
0.09_850.6970m/z		850.697	1	0.0943667	0.02095	0	0	36521.8	133059	981570	0	0	13219.3	0	208326	0	39273
0.09_858.5988m/z		858.599	1	0.0943667	0.187433	3.00988e+06	742414	6.43069e+06	120697	7.8466e+06	17085	0	6.96124e+06	0	4.85003e+06	34811.3	2.96125e+06
0.09_873.7385m/z		873.739	1	0.0943667	0.07335	120158	23351.8	252457	204331	778131	0	0	0	0	199521	0	160198
0.09_883.5358m/z		883.536	1	0.09		2994	2195	25381	3559	23603	1586	14	6473	5684	3615	809	28627	PI 36:3		[M+H]+	C45H81O13P	87.7
0.09_911.5114n	911.511	894.508	1	0.0943667	0.0419167	1065.61	52312.4	131412	21820.5	276259	36252.4	0	74027.6	0	95295	0	503264			M+H-H2O, M+Na
0.09_955.7537m/z		955.754	1	0.0943667	0.07335	706560	0	0	16005.4	2341.89	0	0	4236.65	0	3.83425e+06	0	1.568e+06	Triricinolein	Triricinolein	M+Na	C57H104O9	41.9
0.09_961.7168m/z		961.717	1	0.0943667	0.0419	0	0	0	0	8579.67	0	0	39767.2	0	714410	0	413178
0.09_985.8186m/z		985.819	1	0.09		704	107	757	1162	1362	202	12	989	534	5366	551	2402	TG 8:0_14:0_38:6		[M+H]+	C63H110O6	99.6
0.1_504.2703m/z		504.27	1	0.1		590	1656	5449	2148	6912	24123	151	814	11570	732	693	3629	PC 14:0		[M+H]+	C22H44NO8P	99.8
0.1_506.2091m/z		506.209	1	0.1		396	5957	1316	7365	1127	1227	127	799	3438	493	2462	1322	PS 14:0		[M+H]+	C20H38NO10P	94
0.1_546.3204m/z		546.32	1	0.1		1108	766	18574	464	13834	99	22	1830	893	4468	893	5166	PE 6:0_16:3		[M+H]+	C27H48NO8P	99
0.1_768.457m/z		768.457	1	0.1		14492	3355	27222	1882	13899	21657	127	18742	6277	2923	382	4057	PC 34:8		[M+H]+	C42H68NO8P	99.9
0.1_925.7224m/z		925.722	1	0.1		26208	6430	41847	139282	287245	162534	5400	44764	134836	395557	23288	14209	TG 8:0_10:0_38:8		[M+H]+	C59H98O6	95.1
0.10_248.0643m/z		248.064	1	0.10485	0.0943	0	0	0	0	75600.6	0	0	105958	0	0	0	147511
0.10_339.1287m/z		339.129	1	0.10485	0.07335	0	5173.39	0	8263.24	0	104775	0	0	46272.4	0	0	0
0.10_417.7673m/z		417.767	2	0.10485	0.0419	0	109108	0	83942	0	94782.8	3509.67	0	0	0	35807.9	0
0.10_491.1507m/z		491.151	1	0.10485	0.07335	0	372.606	0	109.19	0	230668	0	0	44262.2	0	0	0
0.10_518.3224m/z		518.322	1	0.10485	0.197917	173660	0	2.05957e+06	2772.06	1.12053e+06	4404.58	0	153276	0	690041	0	1.14341e+06
0.10_633.3781m/z		633.378	1	0.10485	0.0523833	12483	0	0	0	0	0	0	0	125094	0	0	20021.7
0.10_667.5275m/z		667.527	1	0.10485	0.104783	34258.1	268692	32007.1	500091	290096	0	0	42226.3	13658.3	449505	57923.6	114878
0.10_690.5225n	690.523	735.494	1	0.10485	0.0838167	69132.5	109447	600541	6060.16	584059	225488	0	155826	46725.5	1.41165e+06	15648.2	435053			M+H-H2O, M+2Na-H
0.10_705.4428m/z		705.443	1	0.10485	0.07335	48421	188489	38055.2	34874.9	73391.4	379270	0	4942.43	203804	269086	12728.4	271739
0.10_709.4791m/z		709.479	1	0.10485	0.0943167	84808.3	0	379274	0	328556	0	0	384227	0	1.03664e+07	0	752651
0.10_739.4714m/z		739.471	1	0.10485	0.07335	168245	170403	505134	98696.4	428122	142778	0	952124	17560.7	327287	6298.78	692918
0.10_769.4795m/z		769.48	1	0.10485	0.2503	1.33482e+07	237468	1.8428e+06	160634	1.21531e+06	1.30875e+06	0	1.38818e+06	460578	933075	47223.8	1.70455e+06
0.10_792.4875m/z		792.488	1	0.10485	0.0628833	215276	139497	131608	41012.5	561777	215897	0	323489	80224.7	202708	28252.8	994101
0.10_794.4888m/z		794.489	1	0.10485	0.0524	493553	90407	187708	30429	564040	518730	0	481585	66665.6	384472	73863.5	715577
0.10_795.5773n	795.577	778.54	1	0.10485	0.564233	4.33326e+07	5.44945e+06	2.62943e+07	2.03528e+06	1.83671e+07	3.43692e+06	0	1.0579e+07	44571.1	1.38422e+07	1.10279e+06	1.54361e+07			M+H-H2O, M+Na, M+2Na-H
0.10_810.5060m/z		810.506	1	0.10485	0.187433	5.04544e+06	1.83473e+06	5.55472e+06	462178	3.76084e+06	8.20564e+06	0	4.07917e+06	4.0457e+06	3.33112e+06	147940	4.03308e+06
0.10_813.5317n	813.532	814.539	1	0.10485	0.2503	1.39923e+07	2.90538e+06	4.80465e+07	2.18197e+06	3.27564e+07	6.78902e+06	0	8.02689e+06	482250	1.49911e+07	356172	1.57726e+07			M+H, M+Na
0.10_830.5669m/z		830.567	1	0.10485	0.553767	2.27675e+08	3.48897e+06	2.53411e+07	1.93695e+06	3.44359e+07	1.66545e+06	0	7.51452e+06	2489.14	2.01479e+07	335358	2.07365e+07
0.10_834.6006m/z		834.601	1	0.10485	0.5852	3.74663e+07	2.19532e+07	2.69878e+07	6.35612e+06	2.46117e+07	3.19921e+06	0	2.00104e+07	11288.4	2.58324e+07	655767	7.88512e+06
0.10_838.5324m/z		838.532	1	0.10485	0.17695	1.17888e+06	671895	5.09434e+06	451905	5.74807e+06	3.40587e+06	0	1.77567e+06	345831	2.90248e+06	71930.9	4.53563e+06
0.10_846.6095m/z		846.609	1	0.10485	0.0419	35621.4	64720.7	112944	5591.49	29679.2	47044.1	0	309347	0	312642	0	73844	Culinariside	Culinariside	M+2Na-H	C45H87NO10	40.1
0.10_860.6149m/z		860.615	1	0.10485	0.22935	1.41793e+06	179304	7.95429e+06	38681.9	4.68572e+06	72836	0	2.89396e+06	0	6.85006e+06	6040.11	2.14138e+06
0.10_867.5446m/z		867.545	1	0.10485	0.136217	1.80573e+06	885074	5.07171e+06	493652	5.05635e+06	3.06105e+06	0	2.11535e+06	0	5.91796e+06	15882.2	6.11822e+06
0.10_876.4680m/z		876.468	1	0.10485	0.0419167	22359.4	11454.8	200545	4691.8	361057	135030	0	200835	0	27397.1	0	398313
0.10_878.5034m/z		878.503	1	0.10485	0.0314333	60298.8	16809.8	71462.2	15187.7	205828	19698.2	0	150896	0	55293.8	0	458692
0.10_898.6254m/z		898.625	1	0.10485	0.0314333	0	0	32928.2	11154	42121.5	488915	0	54402.7	0	114797	0	53911.5
0.10_987.7365m/z		987.736	1	0.10485	0.0419167	0	0	0	0	0	0	0	0	0	413681	0	55143.6
0.10_994.7128m/z		994.713	1	0.10485	0.0628833	0	0	0	0	0	0	0	3915.52	0	159671	0	23645.7
0.11_1089.8827m/z		1089.88	1	0.11		770	1011	1032	463	1267	386	28	728	414	5860	438	4110	TG 8:0_22:0_38:10		[M+H]+	C71H118O6	99.8
0.11_1192.8667m/z		1192.87	1	0.11		275	1802	17311	93	6623	403	9.26619	4470	511	4831	463	1005	PE 32:6_38:10		[M+H]+	C75H118NO8P	100
0.11_650.5198m/z		650.52	1	0.11		6740	3758	26386	4559	20669	799	142	17009	1000	4431	1581	7023	Cer 12:2;3O/30:6;(2OH)		[M+H]+	C42H69NO5	86
0.11_683.4587m/z		683.459	1	0.11		643	2885	7196	1266	6437	1059	66	2581	1280	148441	822	17425	DG 40:10		[M+H]+	C43H64O5	84.2
0.11_709.4789m/z		709.479	1	0.11		2955	2463	4361	1000	5867	1711	8576	9361	4167	1081264	3877	18076	DG 42:11		[M+H]+	C45H66O5	99.1
0.11_746.6022m/z		746.602	1	0.11		23926	13328	615887	188393	96773	31299	68445	120335	217876	317965	102450	27628	PC O-34:1		[M+H]+	C42H84NO7P	93.7
0.11_821.6592m/z		821.659	1	0.11		4921	13361	56830	20522	188454	1060	10021	2896	4155	13511	4425	46332	TG 8:0_8:0_32:4		[M+H]+	C51H90O6	92.9
0.11_945.6893m/z		945.689	1	0.11		16662	1954	8854	1652	12087	673	68	15945	602	14181	2199	31111	TG 8:0_16:3_34:9		[M+H]+	C61H94O6	88.5
0.12_1042.726m/z		1042.73	1	0.12		1340	394	882	1063	4729	459	9	1494	103	12409	161	3005	PC 18:4_38:10		[M+H]+	C64H100NO8P	100
0.12_1188.8373m/z		1188.84	1	0.12		1859	1011	4421	4.63737	3072	84	46	4059	395	8525	450	650	PE 32:8_38:10		[M+H]+	C75H114NO8P	98.3
0.12_234.8502m/z		234.85	1	0.115333	0.0524	0	4471.52	0	2195.32	0	639872	3524.37	0	91484.2	0	1541.59	0
0.12_336.1770m/z		336.177	1	0.115333	0.07335	0	73309.2	0	48796.9	1161.39	195676	0	0	47449.9	0	35078.6	24439.7
0.12_621.3880m/z		621.388	1	0.115333	0.0209667	48886	25939.1	0	0	0	0	0	0	11073.7	82832.7	0	33161.4
0.12_641.5197m/z		641.52	1	0.115333	0.02095	0	0	0	0	0	0	0	172040	0	0	0	0
0.12_666.5853m/z		666.585	1	0.12		340	794	1414	289	950	1259	329	7566	1031	1826	2004	9737	Cer 12:0;2O/32:6;O		[M+H]+	C44H77NO4	94.7
0.12_669.4958m/z		669.496	1	0.115333	0.281733	5.46861e+06	12443.5	7.88859e+06	12298.2	1.31559e+07	0	0	3.13327e+06	3953.45	8.21876e+06	0	1.18724e+07
0.12_678.501m/z		678.501	1	0.12		43717	4322	3451	2129	3086	594	23	4872	1159	9078	4379	6427	PC 22:0_6:0		[M+H]+	C36H72NO8P	84.5
0.12_683.4595m/z		683.46	1	0.115333	0.0314333	660.574	7386.81	32544.3	3100.44	47055.7	1011.82	0	0	0	693414	0	104214
0.12_700.4125m/z		700.413	1	0.12		941	3101	4273	2741	10814	1614	53	13976	1574	6994	986	1384	PS 28:1		[M+H]+	C34H64NO10P	93.9
0.12_730.4636m/z		730.464	1	0.12		8.11902	3920	4115	813	8460	4360	81	9991	3467	3723	1368	6918	PS 30:0		[M+H]+	C36H70NO10P	99.8
0.12_739.4624m/z		739.462	1	0.115333	0.0628833	172603	238497	813027	96778.1	607987	336795	0	1.73104e+06	74281.1	593350	4188.37	598385
0.12_739.5804m/z		739.58	1	0.115333	0.07335	20133.6	0	579847	0	291346	0	0	113413	0	188381	0	152328
0.12_772.4370m/z		772.437	1	0.115333	0.0419	42263.1	109234	37953.2	36180.9	35165.8	107605	0	266133	159762	133768	13449	83006.5
0.12_773.4233m/z		773.423	1	0.12		1477	2106	2908	2714	5875	3105	24	13301	2804	3585	2106	3418	PI 28:2		[M+H]+	C37H67O13P	97.5
0.12_789.5335n	789.534	790.541	1	0.115333	0.553767	9.9486e+07	1.11309e+07	7.25305e+07	4.99465e+06	4.46226e+07	1.12138e+07	8587.29	3.58144e+07	1.77519e+06	3.99313e+07	1.70885e+06	3.75565e+07			M+H-H2O, M+H, M+2H, M+Na
0.12_826.5396m/z		826.54	1	0.12		477291	2966	9.13785	8050	9.13785	1404	91	74784	2043	57704	826	9.13785	PC 16:4_24:6		[M+H]+	C48H76NO8P	98.8
0.12_833.6653m/z		833.665	1	0.115333	0.0838167	101806	23703.4	283876	15398.2	1.90564e+06	0	0	266284	0	2.37558e+06	3115.12	1.11491e+06
0.12_895.6367m/z		895.637	1	0.12		703	919	3163	3.24109	3.24109	3.24109	100	7553	32	7342	649	5699	SM 28:5;2O(FA 20:5)		[M+H]+	C53H87N2O7P	91
0.12_897.6492m/z		897.649	1	0.12		312	901	1511	2993	5462	17474	66	7399	464	1024	2187	10093	SM 28:4;2O(FA 20:5)		[M+H]+	C53H89N2O7P	99.3
0.12_909.7266m/z		909.727	1	0.12		10074	2336	15273	1404	16418	2100	4105	3773	7337	574581	21144	267984	DG 56:9		[M+H]+	C59H98O5	92.4
0.12_912.7436m/z		912.744	1	0.12		43102	4239	16937	19248	2447	2964	7562	5616	30473	1455359	96593	152198	Cer 12:1;2O/48:11;2O		[M+H]+	C60H97NO5	99.9
0.12_935.5290m/z		935.529	1	0.115333	0.0628667	0	29765.6	181191	16819.2	263801	0	0	1617.27	0	245720	0	271796
0.12_971.6558m/z		971.656	1	0.12		1022	815	1322	147	9597	631	4	6323	691	5483	760	11700	PI 42:1		[M+H]+	C51H97O13P	100
0.12_973.7559m/z		973.756	1	0.115333	0.0419167	0	0	0	0	0	0	0	22546.6	0	422898	0	136731
0.13_1014.619m/z		1014.62	1	0.13		687	1088	2103	517	5334	306	20.4763	1648	205	1251	402	2666	PS 52:12		[M+H]+	C58H90NO10P	99.9
0.13_1040.7046m/z		1040.7	1	0.13		1198	204	1152	540	1345	128	17	4042	397	5460	479	3408	PC 54:12		[M+H]+	C62H100NO8P	94.7
0.13_1096.692m/z		1096.69	1	0.13		888	1076	2733	385	818	432	6168	4030	557	2376	460	2311	PS 58:13		[M+H]+	C64H100NO10P	84.8
0.13_166.0247m/z		166.025	1	0.1258	0.1048	705.515	23813.6	0	42450.2	0	11541	2128.75	0	1581.41	0	21157.2	0
0.13_226.9502m/z		226.95	1	0.1258	0.0314333	0	0	0	4988.35	59875	0	1551.8	0	0	0	3906.38	4137.97
0.13_473.7431m/z		473.743	2	0.1258	0.0314333	0	109627	0	61965.5	0	0	958.625	0	0	0	5721.86	0
0.13_522.5951m/z		522.595	1	0.1258	0.02095	0	0	0	0	0	0	0	281973	0	0	0	0
0.13_542.4938m/z		542.494	1	0.13		2847	597	5963	433	5310	455	25152	5935	814	474	460	2003	Cer 12:0;2O/24:4		[M+H]+	C36H65NO3	99.8
0.13_570.2604m/z		570.26	1	0.1258	0.0628667	0	0	132419	0	298579	0	0	0	0	0	0	101936
0.13_643.4135m/z		643.413	1	0.1258	0.0314333	11358.5	0	61799.8	0	74355.7	0	0	54008.5	187537	98785.5	0	127755
0.13_674.3951m/z		674.395	1	0.13		1327	3313	10606	1898	4791	1211	43	4794	637	4278	4.30774	3692	PS 26:0		[M+H]+	C32H62NO10P	86.9
0.13_694.5172m/z		694.517	1	0.1258	0.22935	628036	0	2.06364e+06	0	2.14544e+06	0	0	2.57437e+06	0	1.16997e+06	0	1.50987e+06	Galactosylceramide (d18:1/14:0)	Galactosylceramide (d18:1/14:0)	M+Na	C38H73NO8	40.3
0.13_712.4925m/z		712.492	1	0.13		3744	2028	20955	943	10851	657	95	7656	1745	30142	699	12808	NAGly 22:6;O(FA 22:6)		[M+H]+	C46H65NO5	99.4
0.13_725.5558m/z		725.556	1	0.1258	0.239833	5.06447e+06	812158	1.15382e+07	30435.6	1.02039e+07	0	47.3584	479524	0	5.93135e+06	4104.24	6.00768e+06	SM(d18:0/16:1(9Z))	SM(d18:0/16:1(9Z))	M+Na	C39H79N2O6P	40
0.13_738.5038m/z		738.504	1	0.1258	0.176967	783988	1454.12	1.96551e+06	37133.9	1.55669e+06	18471.9	0	1.1522e+06	3330.67	2.08924e+06	3667.45	1.31716e+06
0.13_739.5838m/z		739.584	1	0.13		1519	2986	20719	1744	39876	627	340	9115	770	7604	652	21709	TG 8:0_8:0_26:3		[M+H]+	C45H80O6	99.6
0.13_753.5103m/z		753.51	1	0.13		77119	2437	56296	307	57830	2455	244	133301	1973	3507	1065	8157	TG 8:0_18:5_18:5		[M+H]+	C47H70O6	92.9
0.13_753.5896m/z		753.59	1	0.1258	0.281733	1.05624e+07	1.3051e+06	3.2844e+07	267750	3.23347e+07	65256.4	0	4.43613e+07	0	1.12563e+07	16977.2	1.83246e+07
0.13_759.6791m/z		759.679	1	0.13		1244	16.0494	10151	3685	3753	456	160	5929	1063	5529	1106	16.0494	DG 44:0		[M+H]+	C47H92O5	89.8
0.13_776.4474m/z		776.447	1	0.13		4934	2304	6900	1647	11831	10890	131	6948	1466	9363	1004	3140	PS 34:5		[M+H]+	C40H68NO10P	100
0.13_779.5768n	779.577	824.557	1	0.1258	0.239833	4.00723e+06	2.57659e+06	1.47937e+07	1.09674e+06	1.09572e+07	2.12722e+06	99937.2	1.55839e+07	55920.8	1.05716e+07	577934	1.00551e+07			M+Na, M+2Na-H, M+2Na
0.13_782.6431m/z		782.643	1	0.1258	0.2503	1.14185e+07	2.17663e+06	3.63727e+06	32110.2	2.86818e+06	28030	0	1.01515e+07	766.757	6.4187e+06	157167	1.04182e+06
0.13_801.6929m/z		801.693	1	0.1258	0.02095	20063.2	12939	58689	79.7408	107831	0	0	35951.3	0	2789.79	2111.97	136696
0.13_809.6565m/z		809.657	1	0.13		54661	13490	37350	164.449	248113	466	18617	164.449	981	19035	3213	719428	SM 12:1;2O/30:3		[M+H]+	C47H89N2O6P	94.3
0.13_817.6118m/z		817.612	1	0.1258	0.0314333	47286.1	42398.7	0	71327.5	86136.8	97321.4	0	377649	0	644451	65612.2	147841
0.13_820.5889m/z		820.589	1	0.1258	0.02095	75130.7	114438	467129	13746	0	0	0	525016	0	203485	9033.29	181168
0.13_822.4262m/z		822.426	1	0.13		915	1054	1710	1454	4246	3232	104	6677	2941	3750	1256	5308	PS 38:10		[M+H]+	C44H66NO10P	85.7
0.13_835.6674m/z		835.667	1	0.1258	0.271267	3.83068e+06	241024	4.37378e+06	285535	4.55727e+07	478360	0	2.77368e+06	0	3.28332e+06	48241	1.43354e+07
0.13_835.6677m/z		835.668	1	0.13		2719	8.01058	190940	2054	3204920	423	80	30166	477	30818	749	909714	SM 12:1;2O/32:4		[M+H]+	C49H91N2O6P	99.4
0.13_839.7053m/z		839.705	1	0.1258	0.0419167	2331.28	0	205525	46763.9	124813	0	0	71233.4	0	68240.4	0	173980
0.13_845.4244m/z		845.424	1	0.13		2180	2232	2613	1391	2872	3244	11198	12116	2658	4744	1365	4993	PI 34:8		[M+H]+	C43H67O13P	94.5
0.13_877.6675m/z		877.667	1	0.1258	0.0314333	0	0	14915.1	22634.3	116544	5384.56	0	98767.3	0	98807.1	0	123889
0.13_878.4848m/z		878.485	1	0.1258	0.156	1.04365e+06	151552	681822	28209.2	724870	142033	0	549340	815.643	1.13121e+06	7186.7	649600
0.13_897.4790m/z		897.479	1	0.1258	0.07335	42963.3	78846.9	393863	17829.1	368724	194834	0	305337	4535.38	488199	0	337507
0.13_902.4907m/z		902.491	1	0.13		9236	2097	14218	5582	18480	2718	202	6280	936	12576	1412	27224	PS 44:12		[M+H]+	C50H74NO10P	93.5
0.13_929.5055m/z		929.506	1	0.1258	0.0838333	343259	45438	447941	72968.7	671838	51670.4	0	1174.39	77120.8	323252	5982.71	791170
0.13_948.4992m/z		948.499	1	0.1258	0.0419167	0	416317	282025	80201.8	572997	0	0	33090.4	0	386514	7486.23	225717
0.13_949.7636m/z		949.764	1	0.1258	0.02095	0	2018.67	0	0	0	0	0	0	0	85112	0	120928
0.14_311.2962m/z		311.296	1	0.136283	0.0209667	0	0	0	0	0	0	0	63130.6	0	0	0	1978.42
0.14_321.1568m/z		321.157	1	0.136283	0.0419167	0	1757.26	0	7589.01	0	186530	0	0	153640	0	6647.6	2937.12	Octanoylglucuronide	Octanoylglucuronide	M+H	C14H24O8	50.4
0.14_385.2117m/z		385.212	2	0.136283	0.03145	0	11155.9	0	21998.8	11.6586	99677.8	0	0	90462.6	0	19913.8	2135.16
0.14_544.333m/z		544.333	1	0.14		19332	2881	16898	1686	19293	856	99	12629	391	17430	833	12319	LPC 18:1		[M+H]+	C26H52NO7P	90.8
0.14_554.2834m/z		554.283	1	0.136283	0.0314333	0	107501	65245.1	44157.6	53820.4	0	0	0	0	0	4207.09	197496
0.14_572.2730m/z		572.273	1	0.136283	0.0419167	0	0	84354.7	0	160871	0	0	0	0	0	0	34352.2
0.14_590.309m/z		590.309	1	0.14		1779	1746	5244	1554	10642	408	55	4534	606	3243	737	6115	PS 6:0_16:3		[M+H]+	C28H48NO10P	100
0.14_615.4971m/z		615.497	1	0.136283	0.0838333	0	0	0	0	15529.4	0	0	391772	228.616	121777	0	138591
0.14_618.3088m/z		618.309	1	0.136283	0.0628667	0	0	11324.4	0	21270.7	0	0	0	6738.66	3635.4	0	129891
0.14_625.4207m/z		625.421	1	0.136283	0.0524	18019.8	36192.7	15732.4	31625.3	36353.1	365979	0	55860	118430	118221	0	160218
0.14_644.3763m/z		644.376	1	0.136283	0.0209667	22424.3	0	65084.6	0	68558.3	0	0	18041	18244.9	64387.9	0	75141.6
0.14_700.4102m/z		700.41	1	0.136283	0.0524	52507.4	4689.7	121327	3419.26	190635	0	0	205672	40649.4	172133	0	330411
0.14_726.5056m/z		726.506	1	0.136283	0.0314333	750257	31550.9	38450.9	0	21039.4	0	0	101397	0	122668	0	133222
0.14_765.3536m/z		765.354	1	0.14		3313	1239	2056	1453	1263	2352	35	8625	3925	1855	1288	1829	PI 28:6		[M+H]+	C37H59O13P	88.8
0.14_786.4724n	786.472	787.468	1	0.136283	0.239833	702650	1.62893e+06	869251	2.21198e+06	787831	2.97109e+06	5236.13	1.96392e+06	2.61591e+06	1.15575e+06	619597	740770			M+H, M+2H
0.14_832.4967m/z		832.497	1	0.136283	0.0628667	429781	282736	762092	248486	1.16817e+06	1.11131e+06	0	1.60194e+06	87837.6	377085	9373.1	514553
0.14_856.4912m/z		856.491	1	0.136283	0.125733	336234	1.09481e+06	1.30227e+06	280162	1.24384e+06	804770	0	1.93934e+06	122427	1.01744e+06	41531.7	2.2924e+06
0.14_862.4989m/z		862.499	1	0.136283	0.0524	209934	88831.5	241360	45771.8	282028	29727.5	0	311357	0	387282	0	338596
0.14_881.5148m/z		881.515	1	0.136283	0.0628833	119797	401897	1.04631e+06	32875	1.10542e+06	17231.1	0	1.02438e+06	272.28	1.2112e+06	4258.79	1.02322e+06
0.14_881.5164m/z		881.516	1	0.14		3733	3293	15825	1169	32684	1485	201	6606	1228	17003	1883	7560	PI 36:4		[M+H]+	C45H79O13P	99.1
0.14_903.7438m/z		903.744	1	0.136283	0.0209667	0	0	10724.6	0	192015	0	0	8496.55	0	353273	0	221486
0.14_912.5461m/z		912.546	1	0.14		2084	8850	12839	2210	25243	1941	212	13860	220	19609	3606	10326	PE 48:13		[M+H]+	C53H80NO8P	86.9
0.14_972.5119m/z		972.512	1	0.136283	0.0628833	23068.6	0	276976	9918.31	728128	0	0	61823.5	0	248723	0	255306
0.15_321.2094m/z		321.209	1	0.146767	0.125733	12292.4	1.26832e+06	0	399125	0	6722.17	0	0	2808.2	9289.81	110793	3325.39
0.15_394.1858m/z		394.186	2	0.146767	0.0838333	0	28641.2	0	46987.3	0	393844	0	0	45011.6	0	32107.1	0
0.15_486.4152m/z		486.415	1	0.15		2421	374	4506	249	4689	219	38	2161	470	3161	275	2046	Cer 12:1;3O/16:0;(2OH)		[M+H]+	C28H55NO5	100
0.15_486.4361m/z		486.436	1	0.15		330	157	3318	145	12920	304	40	2470	291	2676	200	785	Cer 12:0;2O/20:4		[M+H]+	C32H57NO3	85.9
0.15_524.2757m/z		524.276	1	0.146767	0.239817	1.26536e+06	25309	1.77275e+06	16182.4	1.23534e+06	3472.98	0	0	15850.1	427240	1814.12	570078
0.15_550.2906m/z		550.291	1	0.146767	0.0838167	24260.2	0	1.63719e+06	0	1.13381e+06	0	0	0	3857.07	0	0	271275
0.15_550.4791m/z		550.479	1	0.15		197	949	1455	646	2411	314	72964	4288	906	6852	1428	6452	Cer 12:1;3O/22:1;(2OH)		[M+H]+	C34H65NO5	92.9
0.15_576.2674m/z		576.267	1	0.146767	0.0628667	60651.5	0	265331	0	176710	0	0	0	0	0	0	112772
0.15_603.3515m/z		603.351	1	0.146767	0.0209667	0	0	6927.75	0	21725	1006.34	0	2295.76	19446.2	42127	76.6278	44899.2	3-O-alpha-L-rhamnopyranosyl-3-hydroxy-5Z-tetradecenoyl-3-hydroxydecanoic acid		M+2Na-H	C30H54O9	40.2
0.15_610.1869m/z		610.187	1	0.146767	0.145533	0	0	4298.71	0	0	0	0	7.23909e+06	0	0	0	28029.8
0.15_716.3578m/z		716.358	1	0.15		979	2815	2907	1139	5400	1016	42	2941	6546	2388	780	5352	PS 30:7		[M+H]+	C36H56NO10P	90.8
0.15_718.5438m/z		718.544	1	0.146767	0.07335	391131	411485	595620	194921	594741	6681.08	0	1.21283e+06	1812.69	651588	32782.4	823101
0.15_731.4623m/z		731.462	1	0.146767	0.0931333	93669.5	146301	260636	83647.3	122348	602609	0	935682	527480	1.55096e+06	55749.4	240766
0.15_737.4775m/z		737.478	1	0.146767	0.0628667	65583.1	9031.43	188840	0	370421	0	0	254890	0	222466	0	197433
0.15_745.6388m/z		745.639	1	0.146767	0.0314333	17923.3	24287.5	265423	27876.7	112250	0	0	219050	0	22906.6	28250.2	90277.1
0.15_798.5457m/z		798.546	1	0.146767	0.292217	3.73902e+07	5.854e+06	5.54727e+07	1.31801e+06	2.94164e+07	2.33411e+06	906.594	4.81997e+07	64141.1	2.64022e+07	491820	2.23039e+07
0.15_808.3480m/z		808.348	2	0.146767	0.03145	51041.9	21081.2	35590.7	0	10514.7	44357.5	0	185044	35521.5	50604	0	11174.2
0.15_812.6157m/z		812.616	1	0.15		39234	205706	552039	53588	338555	1248	120	289018	779	656906	11544	99730	PC 6:0_32:3		[M+H]+	C46H86NO8P	99.7
0.15_832.5069m/z		832.507	1	0.15		33291	10459	137313	9892	98558	1901	200	43289	648	80262	2829	6584	PS 38:5		[M+H]+	C44H76NO10P	95.6
0.15_874.6351m/z		874.635	1	0.146767	0.0314333	92.8136	1766.02	16821.6	7009.69	32919.5	0	0	226166	0	107074	0	67237.8
0.15_878.4966m/z		878.497	1	0.15		12328	3168	14831	4041	37885	990	325	14573	1217	18008	2007	2115	PS 42:10		[M+H]+	C48H74NO10P	97.5
0.15_905.706m/z		905.706	1	0.15		744	1525	7928	1470	10289	230	27	4432	441	11351	2.6625	11911	SM 26:1;2O(FA 22:4)		[M+H]+	C53H97N2O7P	90.1
0.15_915.7822m/z		915.782	1	0.146767	0.0419167	38125.4	12910.2	92331.1	86111.7	786012	0	0	0	0	266647	0	271796
0.15_924.6635m/z		924.663	1	0.15		1929	575	2203	1042	1081	1833	78	8109	1187	7527	3084	5914	PS 44:1		[M+H]+	C50H96NO10P	96
0.15_955.7296m/z		955.73	1	0.15		3410	759	8166	4959	12002	641	2	0.2375	355	41968	2360	24777	SM 30:2;2O(FA 22:6)		[M+H]+	C57H99N2O7P	94.7
0.16_192.8588m/z		192.859	1	0.15725	0.0838333	0	0	0	0	0	143898	0	0	5045.99	0	0	0
0.16_246.2404m/z		246.24	1	0.16		291879	113111	169526	100848	141087	11206	238241	106338	23011	156715	167695	100206	SPB 14:0;2O		[M+H]+	C14H31NO2	97.2
0.16_426.2570m/z		426.257	2	0.15725	0.1467	0	311895	10513.3	278653	4276.57	4.23685e+06	19504.8	34824.5	1273.74	0	207264	112503
0.16_607.5664m/z		607.566	1	0.15725	0.0616833	1347.8	0	0	0	0	0	0	0	0	0	0	78963.4
0.16_641.5116m/z		641.512	1	0.15725	0.02095	0	0	0	0	0	0	0	128725	0	0	0	0
0.16_700.4893m/z		700.489	1	0.15725	0.156	1.48443e+06	137801	691607	46141.1	531277	0	0	659755	1920.95	756220	2826.07	696408
0.16_731.5176m/z		731.518	1	0.16		4219	7331	20200	2138	5115	682	10662	232925	4500	630	2455	17005	TG 8:0_8:0_26:7		[M+H]+	C45H72O6	90.3
0.16_741.4382m/z		741.438	1	0.15725	0.02095	81800.8	25108.5	53918	6753.02	54389.1	117582	0	85718.1	19658.3	72198.1	0	66429
0.16_754.4609m/z		754.461	1	0.16		4893	1957	12618	772	549	1259	4124	20941	1576	16903	1139	10787	PS 32:2		[M+H]+	C38H70NO10P	97.7
0.16_771.6092m/z		771.609	1	0.15725	0.02095	142876	38583.2	99153.6	34211	58364	0	0	200597	0	1.30529e+06	44281.7	81397.6
0.16_842.5664m/z		842.566	1	0.15725	0.17695	3.05667e+06	688287	1.38325e+06	260856	1.32713e+06	147681	0	1.90576e+06	0	2.14034e+06	85225	1.6679e+06
0.16_884.5197m/z		884.52	1	0.15725	0.115267	385732	308087	760846	470609	1.08344e+06	630075	0	520354	18518	682695	20179.4	1.61209e+06
0.16_897.5003m/z		897.5	1	0.15725	0.0314333	14575.3	0	222070	5296.97	109492	60459.3	0	104090	0	306975	0	116636
0.16_938.565m/z		938.565	1	0.16		4668	1388	5747	1124	6895	2989	25	7729	1027	7948	577	6204	PE 50:14		[M+H]+	C55H82NO8P	98
0.16_981.7388m/z		981.739	1	0.16		1438	1293	1979	4182	2072	201	143	5186	589	15571	403	267	SM 32:3;2O(FA 22:6)		[M+H]+	C59H101N2O7P	95.5
0.17_1186.822m/z		1186.82	1	0.17		3947	1177	371	301	624	161	15	7331	453	7266	299	660	PE 32:9_38:10		[M+H]+	C75H112NO8P	97.6
0.17_210.9672m/z		210.967	1	0.167717	0.197917	0	0	0	96055.4	0	5080.46	1597.88	0	0	0	25347	0
0.17_343.1413m/z		343.141	1	0.167717	0.0838333	0	25915.1	0	13038.7	0	562259	0	0	148754	0	8429.1	0
0.17_403.7538m/z		403.754	2	0.167717	0.13505	0	1.85455e+06	0	759277	0	143667	9183.44	0	16124	0	178921	0
0.17_415.7547m/z		415.755	2	0.167717	0.197917	0	7.51202e+06	0	2.84541e+06	12865.5	680608	26438.4	0	20532.7	0	398692	24785.6
0.17_476.2736m/z		476.274	1	0.167717	0.124567	22541.8	338844	533026	213535	274085	193656	0	0	295.305	81436.4	104591	212019
0.17_484.4753m/z		484.475	1	0.167717	0.0314333	0	0	0	0	0	0	0	226153	0	0	0	0
0.17_552.3078m/z		552.308	1	0.167717	0.114083	25844.6	0	1.59075e+06	0	665926	0	0	0	0	46845.6	0	204375
0.17_590.5437m/z		590.544	1	0.167717	0.08265	0	0	0	0	33693.2	0	0	842906	0	10898.5	0	29341.1
0.17_651.4400m/z		651.44	1	0.167717	0.218867	75331.8	641984	467602	240396	379941	5.47241e+06	0	515290	698625	279172	13768	408080
0.17_690.4657m/z		690.466	1	0.167717	0.02095	0	18694.3	15414.8	0	14503.7	0	0	17674.9	0	5776.85	0	51603.8
0.17_722.475m/z		722.475	1	0.17		9274	2130	24582	1374	28541	339	2381	7029	1350	38927	1409	5472	PC 6:0_26:6		[M+H]+	C40H68NO8P	99.9
0.17_724.4601m/z		724.46	1	0.167717	0.07335	521237	130719	334139	7858.99	451562	0	0	815380	4743.97	698495	27506.6	411613
0.17_740.5896m/z		740.59	1	0.167717	0.02095	32861.7	9091.63	312084	5178.96	37074.5	0	0	160794	0	225780	0	36062.8
0.17_742.5717m/z		742.572	1	0.17		20959	14367	50678	2309	13564	964	128	19198	500	36277	814	31269	LPC 32:0		[M+H]+	C40H82NO7P	99.9
0.17_772.6596m/z		772.66	1	0.17		478	1210	4484	1247	9190	355	71	5407	422	2718	1490	2144	Cer 16:3;2O/36:6;O		[M+H]+	C52H87NO4	99.8
0.17_787.6672m/z		787.667	1	0.17		18118	29889	733.718	18398	191164	8634	733.718	733.718	9240	7337	188173	1136261	SM 12:1;2O/28:0		[M+H]+	C45H91N2O6P	98.7
0.17_811.4812m/z		811.481	1	0.167717	0.0628667	728076	261201	708493	140170	552783	1.60871e+06	0	1.14639e+06	940485	567324	65466.7	452707	Vinaginsenoside R2	Vinaginsenoside R2	M+H-H2O	C43H72O15	40.4
0.17_819.6599m/z		819.66	1	0.167717	0.12575	265228	44181	207543	14247.3	206799	10117.4	0	396133	0	1.76306e+06	13677.4	680022
0.17_829.4785m/z		829.479	1	0.17		84452	1759	2785	3357	16735	1644	100	25388	2006	7282	1083	4996	PI 32:2		[M+H]+	C41H75O13P	87.4
0.17_833.6523m/z		833.652	1	0.17		6.4293	1997	152927	6.4293	238218	492	64	45195	242	26580	2161	6.4293	SM 12:1;2O/32:5		[M+H]+	C49H89N2O6P	99.7
0.17_838.7057m/z		838.706	1	0.167717	0.0314333	20844.3	6286.12	233435	2763.39	281628	0	0	57169.1	0	23432.2	0	44418
0.17_848.6135m/z		848.613	1	0.167717	0.0616833	71783.6	33476.3	417994	43138.7	169264	35679.7	0	646214	0	319925	0	223459
0.17_899.4806m/z		899.481	1	0.167717	0.08265	148285	20412.7	247376	42142.3	202049	91126.9	0	112768	5755.75	322259	0	160224
0.17_916.5336m/z		916.534	1	0.167717	0.02095	42804.4	54591.4	165596	21658.3	135086	42728	0	72617.5	0	342001	0	101985
0.17_945.7325m/z		945.733	1	0.167717	0.114083	14014	0	49548.7	0	246279	13650.8	0	207369	0	4.07813e+06	3079.5	904943
0.17_976.7037m/z		976.704	1	0.17		1431	1040	734	715	2749	65	18	5938	607	20140	1004	5947	PS 12:0_38:6		[M+H]+	C56H98NO10P	93.5
0.18_1007.757m/z		1007.76	1	0.18		479	353	541	231	1952	284	14	4836	1.4375	3965	171	2615	SM 34:4;2O(FA 22:6)		[M+H]+	C61H103N2O7P	99.8
0.18_1050.7162m/z		1050.72	1	0.18		1450	195	1118	86	2375	95	17	6367	452	507	189	2208	PS 18:1_38:10		[M+H]+	C62H100NO10P	99.9
0.18_144.9600m/z		144.96	1	0.1782	0.0931333	0	16552.6	0	23790.9	0	315040	10849.8	0	79075.9	0	32091.2	0
0.18_372.7463m/z		372.746	2	0.1782	0.0616833	0	118197	0	10146.4	0	7951.68	3108.49	0	0	0	13619.2	0
0.18_437.6859m/z		437.686	2	0.1782	0.0943167	0	3887.63	0	28090.7	0	1.41553e+06	449.767	0	45524.4	0	215.044	82.6649
0.18_500.2764m/z		500.276	1	0.1782	0.0314333	0	19138.6	223666	1432.36	87069.3	0	0	0	0	0	1612.05	30594.2
0.18_501.2843n	501.284	502.292	1	0.1782	0.2608	964444	303722	3.19784e+06	230248	2.07648e+06	133044	0	12936.3	3323.82	547195	13542.1	1.22124e+06			M+H, M+2Na-H
0.18_518.324m/z		518.324	1	0.18		45287	5153	157072	11592	99860	1008	9510	12328	11509	87509	8997	81369	LPC 18:3		[M+H]+	C26H48NO7P	100
0.18_573.3068m/z		573.307	1	0.1782	0.08265	30877.3	0	105421	0	110149	0	0	0	2673.2	20414.8	0	51221.4
0.18_573.4346m/z		573.435	1	0.1782	0.145533	73921.9	0	102513	0	505114	47196.1	0	157306	145191	57804.6	170.539	324893
0.18_629.4243m/z		629.424	1	0.18		2609	1135	1937	1180	5363	76	20	284	19646	2833	399	3724	SM 28:4;3O		[M+H]+	C33H61N2O7P	90.1
0.18_645.5535m/z		645.553	1	0.1782	0.0512167	0	0	5584.62	0	13242.3	0	0	0	0	87183.6	0	10496.3
0.18_669.4954m/z		669.495	1	0.18		266337	2999	539081	4048	1009701	1514	148	217995	1051	691188	1761	848748	SM 12:1;2O/20:3		[M+H]+	C37H69N2O6P	99.3
0.18_674.3812m/z		674.381	1	0.18		2903	1597	4522	2022	8846	336	72	6996	1013	3100	1281	5392	PE 30:6		[M+H]+	C35H58NO8P	98
0.18_686.4356m/z		686.436	1	0.1782	0.0419167	82446.7	8060.62	165128	0	225984	0	0	146335	0	248543	0	272532
0.18_739.4603m/z		739.46	1	0.1782	0.0721667	141011	95002.9	388147	50232.9	262860	140943	0	608890	25921.8	412205	0	237872
0.18_752.5258m/z		752.526	1	0.1782	0.145533	5.90331e+06	231929	1.02431e+06	74461	480703	25874.3	0	788376	0	837871	1875.82	373315
0.18_754.4591m/z		754.459	1	0.1782	0.08265	240282	35487	193749	93247	147688	84267.7	0	247775	24938.6	535479	24806.1	163039
0.18_759.6517m/z		759.652	1	0.1782	0.124567	159272	46329.2	922270	103266	810523	30040.6	0	199389	0	908272	109455	1.13561e+06
0.18_766.5388m/z		766.539	1	0.1782	0.659567	5.33706e+07	8.35719e+06	2.13047e+07	2.79149e+06	1.12401e+07	3.12106e+06	0	8.5205e+06	47111.3	8.96771e+06	395500	6.44399e+06
0.18_770.5087m/z		770.509	1	0.1782	0.281733	5.56614e+07	727371	7.84631e+06	758806	7.80598e+06	529822	0	2.32614e+06	256879	5.2876e+06	176815	6.86647e+06
0.18_771.4217m/z		771.422	1	0.1782	0.0419167	222386	66509.3	248477	32777	73584.5	93269.5	0	218525	95934.5	208132	16861.8	91871.4
0.18_775.4946m/z		775.495	1	0.1782	0.0314333	77010.1	11860	138203	33555.1	99383.6	16709.3	0	145284	40016.8	239162	17971.8	88676.4
0.18_776.4416m/z		776.442	1	0.1782	0.08265	383769	127496	259985	31780	183756	110061	0	368357	79680.9	427383	52296.3	198059
0.18_782.5006m/z		782.501	1	0.18		65025	40071	100565	955	71009	29.9386	299	109198	29.9386	113945	29.9386	47861	PS 6:0_30:5		[M+H]+	C42H72NO10P	92.9
0.18_789.3521m/z		789.352	1	0.18		747	1076	4651	1805	2158	6644	57	3307	1163	2692	406	2663	PI 30:8		[M+H]+	C39H59O13P	81.1
0.18_796.5295m/z		796.529	1	0.18		384272	34272	8.28265	8060	285384	3764	83	58636	1500	664280	2418	64975	PE P-16:3_26:7		[M+H]+	C47H74NO7P	98.1
0.18_830.4883m/z		830.488	1	0.1782	0.0721667	1.22105e+06	431626	1.52462e+06	199942	112584	299035	0	598972	33877.7	562229	41695.7	105883
0.18_861.6601m/z		861.66	1	0.1782	0.0209667	1655.37	0	191375	0.86527	74316.4	0	0	113196	0	241705	0	99826.4
0.18_862.5307m/z		862.531	1	0.1782	0.114083	3.42491e+06	263382	794830	101762	662118	18167.2	0	586095	449.019	1.95148e+06	16628	824631
0.18_868.4979m/z		868.498	1	0.1782	0.0419167	384916	89035	471425	16643.9	277791	91141.3	0	297002	379.519	375665	0	246513
0.18_885.6490m/z		885.649	1	0.1782	0.0617	120204	735.933	36592.5	13146.4	45218.2	37871.6	0	65997	0	152054	8431.38	116895
0.18_899.7069m/z		899.707	1	0.1782	0.0617	53546	0	226365	307413	541085	258889	0	15044.7	0	574286	481.219	401742
0.18_910.7281m/z		910.728	1	0.18		4506	382	3238	776	6196	118	21	1321	34	160788	8813	124143	Cer 12:1;2O/48:12;2O		[M+H]+	C60H95NO5	100
0.18_929.5197m/z		929.52	1	0.1782	0.0931333	212849	71792.2	766384	90738	446045	90596.8	0	111843	28832.8	661650	4483.46	363857
0.18_943.4844m/z		943.484	1	0.1782	0.08265	498702	358441	292541	45802	161645	74168.3	0	10606.6	4441.12	349957	0	135685
0.18_975.7326m/z		975.733	1	0.1782	0.0617	0	0	4799.35	0	0	0	0	29403.7	0	240117	0	40392.9
0.19_399.1940m/z		399.194	1	0.188683	0.0721667	0	5534.27	0	13505.1	1672.77	34646.7	0	0	107179	0	4976.28	1259.35
0.19_454.2919m/z		454.292	1	0.188683	0.145517	222579	11183.9	555871	35030.6	305566	30284.3	0	0	0	146760	9178.7	268130
0.19_480.3089m/z		480.309	1	0.188683	0.2084	712223	113790	2.19473e+06	222647	1.41644e+06	188812	0	47657.2	0	369822	37323	854581
0.19_528.3078m/z		528.308	1	0.188683	0.2084	1.24024e+06	472693	3.03999e+06	225892	1.79218e+06	30068.9	0	0	0	482683	2351.54	582346
0.19_531.348m/z		531.348	1	0.19		10763	6245	19351	7719	25778	599	2864	66776	4905	17636	4314	38916	SM 20:0;2O		[M+H]+	C25H53N2O6P	86.9
0.19_548.2758m/z		548.276	1	0.188683	0.260783	5.88797e+06	0	3.23463e+06	0	2.07612e+06	1659.9	0	0	0	315853	0	662495
0.19_568.5688m/z		568.569	1	0.188683	0.250317	0	0	48128.3	0	69458.9	0	0	4.29834e+08	3438.85	239280	0	47773.9
0.19_620.3934m/z		620.393	1	0.188683	0.124567	297726	47770.9	253497	9673.34	380888	16706.3	0	98854.6	0	210564	0	685765
0.19_621.4866m/z		621.487	1	0.188683	0.218883	4.75712e+06	0	31322.5	0	266455	0	0	56349.8	330152	274933	0	165663
0.19_645.4878m/z		645.488	1	0.188683	0.22935	5.22915e+06	1623.47	608558	0	566588	0	0	224399	0	511815	0	1.01222e+06	DG O-38:8	LMGL02070015	M+Na	C41H66O4	45.1
0.19_648.3807m/z		648.381	1	0.19		3329	3749	9359	1913	11523	3664	35	9194	2506	3537	789	9670	PS 6:0_20:2		[M+H]+	C32H58NO10P	81.4
0.19_698.4692m/z		698.469	1	0.19		7947	3455	6283	1629	4651	869	82	6350	481	23615	603	6619	PC 28:1		[M+H]+	C36H70NO8P	92.9
0.19_719.4633m/z		719.463	1	0.188683	0.0931333	893842	97108.5	247027	16719.6	187366	1620.17	0	406405	105968	398695	0	316229	1,2-Di-(9Z,12Z-octadecadienoyl)-sn-glycero-3-phosphate	1,2-Di-(9Z,12Z-octadecadienoyl)-sn-glycero-3-phosphate	M+Na	C39H69O8P	40.3
0.19_721.5292m/z		721.529	1	0.188683	0.0616833	68081.2	23745.6	224596	0	148695	0	0	73082.6	0	231004	0	110412
0.19_723.5447m/z		723.545	1	0.19		47154	856	10.2709	1671	5358	494	103	14763	211	740	670	4593	SM 12:1;2O/24:4		[M+H]+	C41H75N2O6P	99.4
0.19_739.5902m/z		739.59	1	0.188683	0.0616833	82028.3	0	32774.1	210.858	7050.17	211.213	0	3319.2	0	121957	0	324.042
0.19_743.4644m/z		743.464	1	0.188683	0.156017	4.07137e+06	254354	694120	111319	518523	276297	0	730962	364903	953293	41775.9	511667
0.19_743.6138m/z		743.614	1	0.19		2897	2747	6958	1770	4351	636	424	7225	3845	8889	5941	5384	TG 8:0_8:0_26:1		[M+H]+	C45H84O6	97.5
0.19_744.5601m/z		744.56	1	0.188683	0.406767	5.67447e+06	3.14346e+06	1.47061e+07	1.90351e+06	4.89907e+06	951885	1835.09	7.07432e+06	10025.3	1.25543e+07	682834	2.58926e+06
0.19_768.5601m/z		768.56	1	0.188683	0.62785	1.98396e+07	2.65775e+07	7.05937e+07	6.54923e+06	2.73279e+07	4.67162e+06	0	2.55495e+07	112649	2.65591e+07	1.30794e+06	1.39821e+07
0.19_772.4171m/z		772.417	1	0.19		9117	2833	2546	448	2324	563	54	2167	3211	12383	1077	4457	PS 34:7		[M+H]+	C40H64NO10P	99.5
0.19_786.5058m/z		786.506	1	0.188683	0.313183	1.13524e+08	2.07716e+06	2.34591e+07	1.5943e+06	1.58811e+07	1.12792e+07	0	2.07788e+07	4.23701e+06	8.16053e+06	466915	1.57382e+07
0.19_792.5570m/z		792.557	1	0.188683	0.616817	2.78873e+07	7.21715e+07	5.45922e+07	1.32307e+07	2.59848e+07	8.425e+06	0	6.88312e+06	49671.5	1.76115e+07	1.44882e+06	9.13167e+06
0.19_794.5710m/z		794.571	1	0.188683	0.616817	1.73247e+07	3.13004e+07	6.12998e+07	1.05173e+07	2.3599e+07	6.80453e+06	1071.79	1.30362e+07	15770.1	1.99079e+07	1.62062e+06	8.99929e+06
0.19_818.5117m/z		818.512	1	0.188683	0.0931333	2.47446e+06	227293	1.26581e+06	124489	502482	216310	0	540128	2468.55	1.71008e+06	71750.8	471318
0.19_849.6427m/z		849.643	1	0.19		374	2144	2090	3288	6021	367	9662	5443	412	61094	1361	4507	SM 24:1;2O(FA 20:4)		[M+H]+	C49H89N2O7P	86.9
0.19_858.4983m/z		858.498	1	0.188683	0.0617	392352	292307	308737	92354.8	207502	160246	0	318585	283.009	505412	4257.71	274914
0.19_868.5861m/z		868.586	1	0.188683	0.0209667	118573	33288.8	163140	17828.6	106942	127831	0	136776	0	122459	0	99146.3
0.19_876.4774m/z		876.477	1	0.19		30292	7409	8279	4528	6754	2919	213	14696	5087	15154	1977	4277	PS 42:11		[M+H]+	C48H72NO10P	99.3
0.19_917.7855m/z		917.786	1	0.188683	0.2084	0	0	97403.2	111708	2.98275e+06	372607	0	0	0	397390	0	213715
0.19_956.7329m/z		956.733	1	0.188683	0.0512167	0	0	4226.15	0	0	0	0	4274.01	0	289910	0	135100
0.21_509.3678m/z		509.368	1	0.21		1277	941	2588	1598	6339	2510	18602	9540	19085	15660	17389	6001	SM 12:0;2O/8:0		[M+H]+	C25H53N2O6P	93.7
0.21_859.6603m/z		859.66	1	0.21		4832	2.63125	3890	1198	7611	2106	26	15474	336	12530	886	7130	SM 44:4;2O		[M+H]+	C49H93N2O6P	83.6
0.22_1082.7813m/z		1082.78	1	0.22		936	418	245	287	629	172	38	2223	310	4357	108	1401	PS 20:0_38:9		[M+H]+	C64H108NO10P	96.1
0.22_367.2836m/z		367.284	1	0.218933	0.0931333	0	2845.7	53746.3	15014.8	59935.1	5883.45	0	0	0	0	0	39805.6
0.22_482.3212m/z		482.321	1	0.218933	0.0407333	0	0	58087.8	6.16724	53734.8	3370.83	0	9713.57	5097.36	27050.4	0	46476
0.22_530.3247m/z		530.325	1	0.218933	0.124567	53429.9	47146.8	1.59616e+06	28065.7	827723	16139.2	0	225202	0	119839	0	372019
0.22_540.5365m/z		540.537	1	0.218933	0.271267	162282	0	76688.6	0	134345	0	0	2.09274e+07	0	468131	0	224917
0.22_550.3151m/z		550.315	1	0.218933	0.08265	126040	0	126945	0	114463	0	0	0	0	66174	0	36473.2
0.22_554.2888m/z		554.289	1	0.218933	0.23865	2.70725e+06	500114	1.15017e+06	181050	710869	111337	0	0	0	253840	0	688363
0.22_569.3517m/z		569.352	1	0.218933	0.0407333	1139.82	0	3786.6	0	47558.3	0	0	254828	0	0	0	3362.41
0.22_597.3590m/z		597.359	1	0.218933	0.0616833	0	0	0	0	54300.7	0	0	0	10803.7	0	0	88450.1
0.22_612.3723m/z		612.372	1	0.22		1952	430	4775	1044	3953	238	78	3572	355	2315	1071	1616	PC 6:0_18:5		[M+H]+	C32H54NO8P	82.4
0.22_660.4037m/z		660.404	1	0.22		8758	6331	14425	2844	6903	1354	91	11224	5134	7076	5349	9531	LPE 32:9		[M+H]+	C37H58NO7P	99.2
0.22_662.3988m/z		662.399	1	0.218933	0.0931333	25558.6	24078.5	173346	0	165883	0	0	200215	146074	217943	13952.5	261148
0.22_677.5129m/z		677.513	1	0.218933	0.60615	2.52786e+06	527637	1.04899e+06	498828	785477	176.197	0	684913	3243.01	4.99703e+07	1.33891e+06	718528
0.22_678.4413m/z		678.441	1	0.218933	0.0407333	15647.2	18917.9	68684.9	5132.39	55910.3	0	0	102497	0	57800.4	7207.15	46299.9
0.22_706.4664m/z		706.466	1	0.22		2212	0.95	8302	990	3663	760	10	12391	2852	8430	1200	776	PS 6:0_24:1		[M+H]+	C36H68NO10P	99.5
0.22_706.5921m/z		706.592	1	0.218933	0.0721667	49355.4	14536.3	318051	22686	104543	16348.1	0	17630.5	0	116529	2597.46	61098.7
0.22_731.6078m/z		731.608	1	0.218933	0.805083	3.95633e+07	2.33371e+07	1.26373e+08	9.54961e+06	5.28672e+07	9.66435e+06	2353.74	1.10603e+08	31269.5	5.71682e+07	2.99381e+06	3.22273e+07
0.22_736.5109m/z		736.511	1	0.218933	0.0512167	62774.3	27966.7	0	266.448	23052.1	2958.49	0	244378	10701.1	96684.2	0	31030.9
0.22_764.5237m/z		764.524	1	0.218933	0.752683	1.29686e+08	1.2513e+07	1.52582e+07	3.26155e+06	1.03155e+07	4.11474e+06	66238	1.25973e+07	253954	6.82962e+06	708729	1.36293e+07
0.22_777.45m/z		777.45	1	0.22		3199	1932	4267	1579	5309	2530	57	1687	4684	11238	1900	1868	PI 28:0		[M+H]+	C37H71O13P	97.1
0.22_798.6002m/z		798.6	1	0.218933	0.0721667	18995	196565	66851	77002.1	195837	237738	0	836786	0	308549	30926.9	386402
0.22_799.6703m/z		799.67	1	0.218933	0.312	449909	27721.3	1.11746e+06	157437	4.7673e+06	125895	0	617897	0	3.41329e+06	86177	2.76095e+06
0.22_813.6848m/z		813.685	1	0.218933	0.627517	1.62837e+07	3.16976e+06	3.14724e+07	3.85991e+06	8.86859e+07	1.33581e+07	0	1.48507e+06	15174.1	6.34712e+06	2.30302e+06	2.65822e+07
0.22_829.7253m/z		829.725	1	0.218933	0.0407333	0	0	7965.58	0	61682.9	0	0	5135.65	0	56309.3	0	21086.5
0.22_835.6583n	835.658	880.589	1	0.218933	0.08265	490831	24919.5	328507	26382.8	623254	84000.1	0	637172	0	1.20125e+06	4531.77	607079			M+H-H2O, M+2Na-H
0.22_842.4978m/z		842.498	1	0.218933	0.0616833	411801	61638.8	82478.1	49666.2	152623	30619.7	0	183959	602.979	210951	10096.7	147711
0.22_842.6658m/z		842.666	1	0.218933	0.124567	88328.8	79.5422	261936	123769	851497	41768.7	0	838026	0	1.08752e+06	6594.22	719563
0.22_850.4626m/z		850.463	1	0.22		19426	3823	1787	3023	4430	782	201	5091	1134	5611	1806	5170	PS 40:10		[M+H]+	C46H70NO10P	99.9
0.22_855.6426m/z		855.643	1	0.218933	0.114083	42430.7	37486.9	221966	14695.4	216365	0	0	722144	0	713604	4175.19	177823
0.22_866.5651m/z		866.565	1	0.218933	0.07335	559596	145982	270831	172802	318084	327657	0	526206	0	1.12399e+06	11188.4	296699
0.22_878.5246m/z		878.525	1	0.218933	0.114083	1.05432e+06	74235.4	472572	25209.5	373573	76598.4	0	292883	0	1.02246e+06	8398.69	401376
0.22_890.4809m/z		890.481	1	0.218933	0.08265	397213	44602.5	79844.1	110283	137339	245012	0	41777.8	719.444	255389	3238.99	84890
0.22_897.6917m/z		897.692	1	0.22		5726	881	515	1310	3910	1405	51	454	689	28110	1452	5780	TG 8:0_8:0_38:8		[M+H]+	C57H94O6	96.8
0.22_905.5380m/z		905.538	1	0.218933	0.0512167	262322	37472.9	91953.2	6089.18	120566	31991.8	0	10371.6	0	222206	0	105749
0.22_917.5119m/z		917.512	1	0.218933	0.0419167	184206	51125.1	120296	33080.2	190708	144535	0	40701.3	0	333528	4110.95	106571
0.22_930.7309m/z		930.731	1	0.22		4696	754	4706	2066	9455	582	29	444	265	225650	919	23633	PC O-48:7		[M+H]+	C56H100NO7P	100
0.22_940.7752m/z		940.775	1	0.22		1850	964	3731	1258	4975	1210	56	3656	572	22802	460	28513	Cer 12:1;2O/50:11;2O		[M+H]+	C62H101NO5	100
0.22_957.5508m/z		957.551	1	0.22		5657	701	16381	2132	1093	610	111	7780	731	11146	550	2870	PI 42:8		[M+H]+	C51H83O13P	90.8
0.23_1015.5419m/z		1015.54	1	0.229417	0.0524	0	0	129314	0	170209	0	0	0	0	7587.27	0	0
0.23_256.2654m/z		256.265	1	0.229417	0.0617	0	0	0	0	0	0	10148.7	64326.6	0	0	0	0
0.23_452.2758m/z		452.276	1	0.229417	0.0721667	0	0	36556.1	18843.6	52274.8	20515.2	0	3953.7	0	7464.01	2340.58	61556.1
0.23_500.2193m/z		500.219	1	0.229417	0.0721667	0	86137.9	6729.13	12771.8	0	29933.7	0	0	0	0	2818.18	0
0.23_512.5051m/z		512.505	1	0.229417	0.39675	0	0	0	0	0	0	0	7.45587e+06	0	170011	0	58303.6
0.23_522.5998m/z		522.6	1	0.229417	0.114083	0	0	31444.7	0	118135	0	0	3.05181e+06	0	15407.6	0	35253.5
0.23_526.2929m/z		526.293	1	0.229417	0.312	1.12625e+07	1.48772e+06	5.41413e+06	462665	3.12717e+06	355906	0	78875.5	0	1.10975e+06	11889.5	1.64292e+06
0.23_564.2553m/z		564.255	1	0.229417	0.135033	971525	0	357699	0	196608	0	0	0	0	2311.22	0	43847.2
0.23_570.2566m/z		570.257	1	0.229417	0.0419167	178805	0	18776.1	0	45768.1	0	0	0	0	0	0	0
0.23_595.4604m/z		595.46	1	0.229417	0.0512167	0	0	0	0	10313.2	0	0	185839	120.391	428.258	0	7713.25
0.23_651.3784m/z		651.378	1	0.229417	0.166483	359924	278144	452794	108154	378245	175205	0	386736	179138	323839	0	477323
0.23_668.4282m/z		668.428	1	0.23		228	1591	8482	1426	7026	1039	21	3343	1587	4452	624	4333	PC 6:0_22:5		[M+H]+	C36H62NO8P	99.9
0.23_675.5314m/z		675.531	1	0.229417	0.124567	358231	0	292060	0	127501	0	0	27788.4	0	38455.3	0	158147
0.23_692.4226m/z		692.423	1	0.23		6645	3139	6958	642	9065	1465	51	7908	1198	5165	927	4136	PC 28:4		[M+H]+	C36H64NO8P	93.5
0.23_694.4423m/z		694.442	1	0.229417	0.08265	112466	0.0753168	159675	0	133677	0	0	251636	0	190336	0	92624.9
0.23_709.4787m/z		709.479	1	0.229417	0.0617	0	0	30902.7	0	16831.5	0	0	53860.3	0	681883	0	54722.8
0.23_716.4481m/z		716.448	1	0.229417	0.156	190030	240724	565492	17859.3	388265	54972.3	0	412865	418273	478656	3288.39	602980
0.23_720.453m/z		720.453	1	0.23		6156	2424	11497	890	9221	3279	78.6236	10443	4004	4329	3954	6506	PC 30:4		[M+H]+	C38H68NO8P	90.3
0.23_724.4720m/z		724.472	1	0.229417	0.0524	138976	18369.8	78852.7	11164.3	111196	0	0	32006.5	4340.54	290471	20581.9	94850.3
0.23_751.5448m/z		751.545	1	0.229417	0.23865	4.4478e+06	1.55614e+06	3.26471e+06	234976	1.32979e+06	52238.3	0	148683	0	2.0499e+06	3237.42	335646
0.23_758.5014m/z		758.501	1	0.23		5.38252	3765	28105	5.38252	20224	5.38252	54	14443	5.38252	3698	1490	5716	PS 6:0_28:3		[M+H]+	C40H72NO10P	89.5
0.23_761.4048m/z		761.405	1	0.229417	0.07335	218765	215652	314920	84551.6	201943	85538.1	0	1.29735e+06	60780.9	345015	13274.2	140143
0.23_776.45m/z		776.45	1	0.23		17.517	17.517	2544	1120	1630	1194	175	12256	3964	8323	328	6239	PS 6:0_30:8		[M+H]+	C42H66NO10P	100
0.23_810.4707m/z		810.471	1	0.229417	0.0524	1.54664e+06	351071	231586	121299	307668	191663	0	1.49861e+06	892547	745717	33423.6	242834
0.23_820.6028m/z		820.603	1	0.229417	0.124567	1.53082e+06	230711	923930	82822.7	603031	83963	0	1.02387e+06	0	1.42998e+06	10747.4	542162
0.23_826.6390m/z		826.639	1	0.229417	0.08265	244009	15297.6	70591.7	17370.9	144129	28368.1	0	591135	0	239884	2147.4	242491
0.23_836.6177m/z		836.618	1	0.229417	0.51185	7.80458e+06	1.14984e+07	2.10156e+07	1.76229e+06	8.11717e+06	627610	0	1.59917e+07	0	1.29265e+07	211313	2.72195e+06
0.23_873.6438m/z		873.644	1	0.23		1507	1024	2601	1802	104.059	1919	34729	12031	8170	11761	6832	4597	SM 24:1;2O(FA 22:6)		[M+H]+	C51H89N2O7P	91.5
0.23_883.6708m/z		883.671	1	0.23		5094	623	2368	1146	4578	568	53	7341	510	8229	1072	5.33582	SM 16:3;2O/32:6		[M+H]+	C53H91N2O6P	98
0.23_907.5342m/z		907.534	1	0.229417	0.145517	473715	157239	2.10011e+06	26429.9	1.25586e+06	16173.9	0	316600	0	1.72046e+06	2498.8	684928
0.23_933.5369m/z		933.537	1	0.229417	0.271267	316309	624073	1.65352e+06	40325.1	1.51632e+06	80667.2	0	187647	4834.98	1.6508e+06	5332.98	955076
0.23_936.5787m/z		936.579	1	0.23		3341	1279	31660	1891	9067	1611	44	4139	460	9487	171	2042	PS 16:3_32:9		[M+H]+	C54H82NO10P	93.1
0.23_968.7074m/z		968.707	1	0.23		1326	32	2541	3800	8223	2725	3.20527	4566	153	17484	284	2595	PC 48:6		[M+H]+	C56H100NO8P	99.9
0.24_236.1278m/z		236.128	1	0.2399	0.145517	0	2607.32	938.144	3617.68	10064.6	43565	1839.32	0	41858.5	1834.23	8394.02	12196.1
0.24_264.8536m/z		264.854	1	0.2399	0.0721667	0	0	0	0	0	0	6340.73	0	30537.7	0	1812.36	0
0.24_334.8451m/z		334.845	1	0.2399	0.0419167	0	0	0	27003.9	0	87483.1	8736.25	0	0	0	21535.3	0
0.24_520.3416m/z		520.342	1	0.2399	0.0419167	0	0	35856.8	0	72471	0	0	0	0	46937.5	0	0	LPC 18:2	LysoPC(18:2(9Z,12Z))	M+H	C26H50NO7P	40.9
0.24_538.291m/z		538.291	1	0.24		1267	1836	4162	1071	2233	573	18438	3270	445	4105	694	1835	LPC 18:4		[M+H]+	C26H46NO7P	99.8
0.24_549.4966m/z		549.497	1	0.2399	0.0419167	0	0	64474.5	0	13247.5	0	0	47229.8	0	87890.5	0	33864.9
0.24_559.4269m/z		559.427	1	0.24		1065	1871	5306	1627	2902	1344	58833	5929	3542	2886	2655	1398	DG 30:2		[M+H]+	C33H60O5	81.8
0.24_576.2723m/z		576.272	1	0.2399	0.0524	330485	0	0	0	31202.5	0	0	0	0	1088.57	0	3293.95
0.24_608.3638m/z		608.364	1	0.2399	0.0721667	75441.3	20300.8	54425.1	0	94163.4	0	0	97730.3	0	34557.8	0	89790.6
0.24_638.6425m/z		638.642	1	0.2399	0.0419167	0	0	0	0	0	0	0	109066	0	0	0	0
0.24_651.5360m/z		651.536	1	0.2399	1.17247	4.65165e+06	3.19573e+07	1.72201e+07	1.14099e+07	1.34122e+07	1.91117e+07	2.01209	859102	133514	4.2711e+06	139490	1.43979e+06
0.24_675.5399m/z		675.54	1	0.24		54744	1424	7097	1406	3171	552	134	3114	299	4507	815	1324	SM 12:1;2O/20:0		[M+H]+	C37H75N2O6P	93.3
0.24_676.4343m/z		676.434	1	0.24		9013	1657	14848	3356	10535	1166	45	18702	587	8231	776	6143	PC O-30:8		[M+H]+	C38H62NO7P	99.8
0.24_719.4744m/z		719.474	1	0.2399	0.0628667	247575	43118.4	135695	7730.09	112816	4007.19	0	211832	24456.9	213326	2942.29	91280.6
0.24_729.5898m/z		729.59	1	0.2399	0.239833	1.78463e+06	1.71483e+06	4.06224e+06	691165	2.64823e+06	94503.2	0	2.53969e+06	0	2.00089e+06	38903.3	2.41625e+06
0.24_740.4878m/z		740.488	1	0.2399	0.0628833	272955	123971	180412	58969.8	213539	77733.3	0	298886	17513.9	366852	16530.6	293511
0.24_765.4837m/z		765.484	1	0.2399	0.02095	0	25998.9	0	22759.6	0	29131.2	0	132583	14107.5	70031.9	1885.92	0
0.24_775.4853m/z		775.485	1	0.2399	0.0419167	237368	21318.4	24640.6	18496.2	44684.3	19518.7	0	216248	39084.6	141958	4604.13	78926.3
0.24_775.618m/z		775.618	1	0.24		715	1338	16.0208	3959	42514	2462	160	13396	239	230906	2659	6553	DG 46:6		[M+H]+	C49H84O5	95.5
0.24_778.5738m/z		778.574	1	0.2399	0.0721667	497618	379527	1.42388e+06	114689	759206	18696.4	0	295373	0	662156	38464.6	150522
0.24_786.5212m/z		786.521	1	0.24		157.141	82444	121525	8420	17645	2302	38927	243980	28975	103174	1843	1816	PS 34:0		[M+H]+	C40H78NO10P	91
0.24_818.5807m/z		818.581	1	0.2399	0.02095	387259	60388.8	137872	31926.7	146537	54660.4	0	226800	0	505949	12350.4	96907.5
0.24_828.6247m/z		828.625	1	0.2399	0.135033	2.47458e+06	44990.6	39171.4	37309.4	81404.1	118770	0	885195	0	618577	21912.6	123316
0.24_836.5131m/z		836.513	1	0.2399	0.0628667	1.04183e+06	283382	313548	253564	319863	274783	0	589895	159095	760263	49797.1	275061
0.24_836.5417m/z		836.542	1	0.24		3059	6435	16838	102844	5357	117012	217	38404	1521	43022	1590	29939	PS 38:3		[M+H]+	C44H80NO10P	99.9
0.24_857.5243n	857.524	858.532	1	0.2399	0.0314333	413620	160944	92733	80932.8	220319	134116	0	252984	0	483013	8245.45	195325			M+H, M+Na
0.24_899.5444m/z		899.544	1	0.2399	0.0419167	636630	6972.52	328397	67690.6	256950	72342.3	0	121060	0	385316	4148.63	145588
0.25_1002.5537m/z		1002.55	1	0.250367	0.1036	0	0	527818	20.6796	510776	0	0	0	0	109793	0	7441.21
0.25_1003.7156m/z		1003.72	1	0.25		2185	815	1024	838	2334	574	2638	4549	9740	15261	5161	4828	DG 64:18		[M+H]+	C67H96O5	99.8
0.25_387.2880m/z		387.288	1	0.250367	0.0419167	109582	52393.1	214688	30116.4	106353	31063.4	0	0	0	53439	1251.55	30965.7
0.25_414.7752m/z		414.775	2	0.250367	0.02095	0	20789.7	25745.9	46652.2	29761.5	64315.4	3743.11	0	0	0	7871.24	133018
0.25_496.3401m/z		496.34	1	0.250367	0.343433	2.25534e+06	129965	5.62965e+06	74786.6	1.53134e+06	588.22	0	1.10653e+06	0	2.5363e+06	47774.9	1.72673e+06
0.25_573.4918m/z		573.492	1	0.250367	0.08265	26879.3	0	33222	0	229927	0	0	292492	0	120528	0	60912.8
0.25_579.4355m/z		579.435	1	0.250367	0.0419167	86247.7	0	7063.86	0	11504.5	0	0	0	134859	37225.4	698.187	6717.69
0.25_594.5842m/z		594.584	1	0.250367	0.522333	0	0	3973.19	0	4151.1	0	0	8.89587e+07	0	768021	0	14135.4	Cer 38:0;O3	LMSP02020031	M+H-H2O	C38H77NO4	40.2
0.25_638.4075m/z		638.407	1	0.250367	0.08265	53696.6	8265.6	172078	0	193716	0	0	367231	19798.9	133987	0	175189
0.25_704.5158m/z		704.516	1	0.250367	0.0524	605270	107205	117872	35414.1	113272	74758.5	0	221628	14030.2	267791	15976.8	300995
0.25_718.5744m/z		718.574	1	0.250367	0.417233	4.04155e+06	3.19055e+06	2.45671e+07	1.30677e+06	4.86986e+06	152844	0	3.73869e+06	0	8.30072e+06	82784.6	3.55276e+06
0.25_756.4988m/z		756.499	1	0.25		6.74175	6.74175	6.74175	2478	6.74175	296	67	4723	13689	6.74175	1196	6.74175	PC O-36:10		[M+H]+	C44H70NO7P	96.9
0.25_757.4862n	757.486	802.484	1	0.250367	0.124567	8.85109e+06	259591	955659	92419.9	871694	156004	0	1.15077e+06	217760	1.36239e+06	39594	508279			M+H, M+2Na-H
0.25_801.6847m/z		801.685	1	0.250367	0.166483	3.12487e+06	7084.06	2.85292e+06	4671.74	1.90553e+06	28860.6	0	513102	0	1.06004e+06	0	550100
0.25_816.7039m/z		816.704	1	0.250367	0.240283	1.18797e+06	260128	5.76931e+06	200395	3.34961e+06	641794	0	39207	0	516253	4959.78	485092
0.25_818.6494m/z		818.649	1	0.250367	0.07335	290334	57583.7	246252	53134	445185	196785	0	406141	0	829322	11962	340447
0.25_822.6036m/z		822.604	1	0.250367	0.0209667	21529.5	43887.9	108938	21089.7	124513	40807.7	0	218947	0	279196	9226.62	173564
0.25_828.4625m/z		828.462	1	0.250367	0.0628833	1.7446e+06	55952	90083.5	40477.8	69136.1	97749.1	0	278652	30023.9	316071	4916.72	108928
0.25_835.4609m/z		835.461	1	0.250367	0.0628667	304069	201086	190155	90815.4	175394	211870	0	353002	301507	265863	38373.8	107950
0.25_838.6333m/z		838.633	1	0.250367	0.366117	2.0571e+06	928672	1.8514e+07	946374	8.34426e+06	1.68247e+06	0	3.54081e+06	0	8.76981e+06	37139.9	1.25695e+06
0.25_843.6398m/z		843.64	1	0.250367	0.0419167	35022.5	0	40723.1	10823	124371	22399.7	0	183042	0	270700	0	113118
0.25_866.4854m/z		866.485	1	0.250367	0.0419167	378164	86621.4	229952	96349.1	174832	112687	0	213085	2555.94	333781	9196.91	67497.7
0.25_873.7047m/z		873.705	1	0.250367	0.0419167	48266.6	0	153225	130488	344106	45643.7	0	3064.39	0	172027	0	80942.7
0.25_879.6314m/z		879.631	1	0.250367	0.02095	23028.4	0	38685.2	0	17578	550.593	0	79504.7	0	131278	0	27439.3
0.25_902.5714m/z		902.571	1	0.25		8534	2032	24649	862	7700	2030	77	9608	770	21122	1091	3097	PC 44:11		[M+H]+	C52H82NO8P	91
0.25_955.7581m/z		955.758	1	0.250367	0.02095	0	0	0	0	11.6683	0	0	1519.81	0	317227	0	126830
0.25_957.7392m/z		957.739	1	0.250367	0.02095	0	0	5348.45	0	3437.7	0	0	0	0	158521	0	98550.6
0.25_980.5623m/z		980.562	1	0.250367	0.12575	8070.27	625.509	4.39432e+06	5559.3	2.09638e+06	2152.1	0	0	0	951358	0	42512.9
0.26_1014.5191m/z		1014.52	1	0.26085	0.07335	0	0	325050	0	268015	0	0	0	0	36961.8	0	0
0.26_102.0910m/z		102.091	1	0.26085	0.166483	0	4418.95	6091.94	6096.8	20511.1	14663.7	13124.2	8225.07	0	60684.3	13585.1	116568
0.26_1086.8112m/z		1086.81	1	0.26		940	716	2304	773	830	364	10722	2321	2151	5982	3079	1997	PS 20:0_38:7		[M+H]+	C64H112NO10P	98.9
0.26_476.2763m/z		476.276	1	0.26085	0.0419167	143446	96656.1	97099.4	72880.4	91377.7	171375	0	0	7.81513	109026	10811.6	98234
0.26_525.3532m/z		525.353	1	0.26085	0.0314333	12922.1	10913	48645.9	269.43	11057.8	4434.83	0	0	0	30597.6	0	3685.1
0.26_569.4866m/z		569.487	1	0.26085	0.0838333	0	0	0	0	0	0	0	7.96568e+06	2926.34	0	0	0
0.26_601.5179m/z		601.518	1	0.26085	0.0943	139562	8026.58	379121	12108.9	386161	0	0	111115	0	1.04677e+06	0	37542.6
0.26_653.5503m/z		653.55	1	0.26085	0.60615	968344	9.00573e+06	1.90068e+07	3.32818e+06	5.20973e+06	4.7978e+06	0	682178	0	3.08859e+06	78529	930904
0.26_663.3433m/z		663.343	1	0.26085	0.0419167	54926	0	36378.1	0	23439.3	0	0	29854.5	123275	48361.5	0	10759.6
0.26_729.6331m/z		729.633	1	0.26085	0.0524	74849.5	33409.8	10664	2907.26	17889.1	0	0	295695	0	101676	0	53939.3
0.26_746.6048m/z		746.605	1	0.26085	0.365867	3.7955e+06	2.40348e+06	5.36411e+07	1.89721e+06	7.35106e+06	958398	0	6.24391e+06	0	1.75035e+07	513610	2.89642e+06
0.26_760.5878m/z		760.588	1	0.26085	1.45303	1.18711e+08	3.72708e+08	6.14091e+08	4.08183e+07	1.11306e+08	2.30465e+07	873.448	6.5077e+08	7.35193e+06	2.94853e+08	1.09813e+07	5.25885e+07	HexCer 36:1;O4	LMSP05010043	M+H	C42H81NO10	41.2
0.26_778.4644m/z		778.464	1	0.26085	0.0943167	1.12154e+06	129776	180073	45966.6	227099	43081.2	0	313586	23335.9	601443	124082	234113
0.26_789.6920m/z		789.692	1	0.26085	0.0419167	502413	51974.8	486440	28038.4	190407	49050.2	0	144028	0	0	15132.4	422077
0.26_804.6217m/z		804.622	1	0.26085	0.0838333	2.91686e+06	48488.1	96059.8	57182.8	98848.8	64805	0	766203	0	905862	14292.8	142318
0.26_814.5726m/z		814.573	1	0.26085	0.0209667	94506.6	95551.7	54271.3	39355.1	134900	99344.1	0	244471	0	197992	11138.8	144302
0.26_824.6118m/z		824.612	1	0.26085	0.0209667	242719	24843.8	201222	10200.2	127972	27272.9	0	343957	0	447406	0	152334
0.26_846.4454m/z		846.445	1	0.26085	0.0419167	149861	6256.46	39803.1	18960.1	23028.7	0	0	16494.6	2510.59	40923.6	0	18256.4
0.26_852.6779m/z		852.678	1	0.26085	0.0419167	88761	0	16730.7	0	96993.9	44026.1	0	102896	0	212245	0	47153.1
0.26_870.5088m/z		870.509	1	0.26085	0.0209667	114155	0	79045.1	9724.87	58911.8	37129.8	0	59451.5	0	106930	0	40864.7
0.26_885.5469m/z		885.547	1	0.26085	0.156	1.46038e+06	571510	2.29442e+06	406418	1.30877e+06	562188	0	237320	0	1.8095e+06	53052	513195
0.26_900.6828m/z		900.683	1	0.26085	0.0524	153090	0	84832.2	15107.2	132947	28145.6	0	27820.8	0	344816	0	241640
0.26_931.5295m/z		931.53	1	0.26085	0.145517	596509	198819	1.60155e+06	45914.6	977690	103841	0	45903.5	0	1.40532e+06	5610.24	310022
0.27_184.1105m/z		184.11	1	0.271333	0.104783	100528	9842.28	82534.8	2699.48	36883.8	10543.1	7043.97	33984.9	0	57698.5	2616.42	13559	5,6,7,8-Tetrahydro-2,4-dimethylquinoline	5,6,7,8-Tetrahydro-2,4-dimethylquinoline	M+Na	C11H15N	44.1
0.27_319.1392m/z		319.139	1	0.271333	0.03145	0	1349.39	0	4192.67	0	1406.99	0	0	45332	0	0	2245.65
0.27_479.2465m/z		479.246	1	0.271333	0.03145	23213.4	29295	20158.9	29413.5	26416.6	51126.4	0	16809.8	62547	17793.6	7926.16	57382.5
0.27_481.3517m/z		481.352	1	0.271333	0.0209667	19000.5	0	13262.1	0	13490.9	0	0	0	0	53987.5	0	2074.4
0.27_523.4764m/z		523.476	1	0.271333	0.03145	0	0	72723.6	0	0	0	0	31488.6	0	7633.89	0	0
0.27_524.3697m/z		524.37	1	0.271333	0.0419167	76675.3	0	115041	0	44863.9	0	0	19479.5	70554	111550	0	0
0.27_569.4153m/z		569.415	1	0.271333	0.0628667	0	0	0	0	0	0	0	627622	0	3693.16	0	0
0.27_576.5120n	576.512	577.519	1	0.271333	0.649083	8.20916e+06	2.00255e+06	6.31263e+06	9.15834e+06	7.8962e+06	2.63023e+06	0	2.71004e+06	23362.9	1.09552e+07	3.06941e+06	5.08627e+06	Cohibin C	Cohibin C	M+H, M+Na	C37H68O4	40.7
0.27_583.3235m/z		583.323	1	0.271333	0.0628833	93690.2	36379	335213	0	189549	9661.02	0	0	0	33435.8	0	68688.8
0.27_604.3638m/z		604.364	1	0.271333	0.0524	142836	0	81463.1	0	42629.8	0	0	21728.7	12993.1	64952.7	0	11871
0.27_623.5040m/z		623.504	1	0.271333	0.553767	2.835e+07	2.32791e+06	3.09692e+06	1.20492e+06	1.89312e+06	139297	0	1.9001e+06	1.92908e+06	1.81527e+06	10847.7	2.49945e+06
0.27_625.5177m/z		625.518	1	0.271333	0.354033	9.21667e+06	1.93767e+06	3.77257e+06	887327	2.12873e+06	627506	0	989416	46980.6	2.39193e+06	55567.9	917464
0.27_703.5754m/z		703.575	1	0.271333	0.481383	1.37958e+07	1.57552e+07	2.90961e+07	3.46581e+06	1.30384e+07	1.18669e+06	0	99329.3	0	1.84999e+07	854883	7.61909e+06	SM 34:1;O2	LMSP03010042	M+H	C39H79N2O6P	40.1
0.27_714.5081m/z		714.508	1	0.27		12149	1188	7636	1775	6649	818	43.8906	7158	1358	11512	439	2696	NAGly 18:5;O(FA 26:6)		[M+H]+	C46H67NO5	99.4
0.27_716.5243m/z		716.524	1	0.271333	0.166483	367781	550535	872643	73500.6	722494	0	0	551727	6735.31	1.31544e+06	6679.95	551796
0.27_718.4457m/z		718.446	1	0.271333	0.0628667	673141	119370	467119	36265.7	246183	27868.3	0	541742	113510	375214	6023.01	157920
0.27_734.4979m/z		734.498	1	0.271333	0.0524	284626	185242	1.40508e+06	19020.7	148877	58632.5	0	1.13796e+06	96446.6	873037	24236.2	82984.4
0.27_748.5283m/z		748.528	1	0.271333	0.607167	6.61583e+07	5.7613e+06	1.06867e+07	1.6829e+06	5.66259e+06	2.12758e+06	540.002	3.20982e+06	41387	5.53424e+06	181950	5.9822e+06
0.27_752.4963m/z		752.496	1	0.271333	0.0419167	456509	38090.9	73703	18061.1	61534.9	16327.9	0	73789.1	0	115575	3978.39	60268.2
0.27_758.6437m/z		758.644	1	0.271333	0.22935	49652.9	569734	375221	0	536707	5781.98	0	593297	119.406	1.38256e+06	31525.5	81118.3
0.27_759.6503m/z		759.65	1	0.271333	0.145533	465494	0	1.13666e+06	77815.3	647928	117160	0	221353	0	3.69902e+06	53062.2	342148
0.27_771.6539m/z		771.654	1	0.271333	0.0314333	41300.3	359.102	157607	343.412	75447.4	0	0	71069.2	0	435985	4893.91	16358.2
0.27_773.6586m/z		773.659	1	0.27		6727	497	12678	1322	28186	1558	65	11220	450	86389	1577	6.46797	TG 8:0_8:0_28:0		[M+H]+	C47H90O6	90.8
0.27_776.5754m/z		776.575	1	0.271333	0.1048	2.99566e+06	1.58056e+06	5.33927e+06	346277	1.36906e+06	340553	0	2.02354e+06	0.074496	4.96192e+06	59295.8	436666
0.27_782.4605m/z		782.461	2	0.271333	0.334683	2.92059e+07	728806	788683	182406	519127	335449	0	1.51707e+06	2.13716e+06	1.62063e+06	138746	238771
0.27_786.6771m/z		786.677	1	0.271333	0.187433	9.60875e+06	206662	8.05913e+06	282835	4.65558e+06	746577	0	3.22857e+06	35.851	2.65438e+06	422149	8.58893e+06
0.27_814.6284m/z		814.628	1	0.271333	0.0943	239487	148464	3.22421e+06	264485	997881	373308	0	763190	0	3.23065e+06	83172.7	211125
0.27_827.6468m/z		827.647	1	0.27		242	750	7136	1498	11713	1286	181	23778	347	38142	1254	3435	DG 50:8		[M+H]+	C53H88O5	85.4
0.27_906.5291m/z		906.529	1	0.27		7403	7751	14222	8812	6033	1426	337	7913	123191	5401	6951	10204	PS 44:10		[M+H]+	C50H78NO10P	93.9
0.27_907.5309m/z		907.531	1	0.27		6062	1979	32071	4988	20029	4042	174	10862	935	121895	508	4760	PI 38:5		[M+H]+	C47H81O13P	100
0.27_913.5785m/z		913.579	1	0.271333	0.07335	638461	15122.1	881279	42748	357802	66213.9	0	34497.2	0	496867	0	148008
0.27_925.7271m/z		925.727	1	0.271333	0.0314333	0	0	36857.2	40949.7	612629	199374	0	0	0	344474	0	159075
0.28_184.0723m/z		184.072	1	0.281817	0.417233	8.80385e+06	2.70106e+06	7.26742e+06	920318	3.57389e+06	651639	1005.19	5.83509e+06	3366.56	4.40492e+06	317740	2.78683e+06
0.28_283.2641m/z		283.264	1	0.281817	0.114083	0	0	45.8389	0	0	0	2917.47	411479	0	6773.86	0	0
0.28_414.7824m/z		414.782	2	0.281817	0.0314333	15592.8	24228.3	33753.3	43177.9	105874	90340.2	5425.5	9047.37	0	21485.7	14986.8	219634
0.28_441.3068m/z		441.307	1	0.281817	0.0314333	56882.6	2779.55	108257	216.902	76782.2	25561.8	0	0	0	143423	3460.8	55970.9
0.28_481.3119m/z		481.312	1	0.281817	0.0419	241911	8893.7	185723	21953.7	99558.4	1761.77	0	0	278.831	165768	2718.7	9431.89
0.28_570.3494m/z		570.349	1	0.28		10662	2363	4574	1213	15570	428	12	27320	188	5912	903	2133	LPC 20:2		[M+H]+	C28H54NO7P	93.5
0.28_620.3928m/z		620.393	1	0.281817	0.135033	1.74994e+06	33631	401018	9414.34	158068	14527.7	0	101135	2966.95	659633	6561.91	53667.7
0.28_624.6303m/z		624.63	1	0.281817	0.459467	61709.9	0	31932.9	8102.91	64332	3783.37	1019.82	0	0	5.26861e+07	121464	207142	Cer 40:0;O2	Cer(d18:0/22:0)	M+H	C40H81NO3	41.8
0.28_646.3753m/z		646.375	1	0.281817	0.0419167	213686	5300.42	81337.6	6899.45	67095.2	2739.29	0	32965.5	58060.6	111034	0	23479.3
0.28_653.5277m/z		653.528	1	0.281817	0.02095	48920.8	81072.9	894.783	1304.74	29895.8	23077.2	0	17952.3	0	72580	4434.24	11908.7
0.28_716.4516m/z		716.452	1	0.281817	0.0838333	675749	87278.6	379594	11962.6	115801	0	0	99817.7	62035.9	405714	1642.7	30545.3
0.28_721.5941m/z		721.594	1	0.281817	0.0524	174706	57672.9	895499	0	140536	142.806	0	9507.64	0	502315	14076.4	18501.6
0.28_730.5386m/z		730.539	1	0.281817	0.259733	9.94281e+06	258838	3.52583e+06	233084	1.17465e+06	495589	0	2.47441e+06	67282.7	1.53026e+06	36125.2	1.2409e+06
0.28_731.4361m/z		731.436	1	0.281817	0.0419167	343246	93189.9	324193	46735.3	122361	54092.4	0	468319	163579	374619	15784.5	119766
0.28_731.4665m/z		731.466	1	0.281817	0.0628833	418541	159952	532248	70363.4	200232	152713	0	1.3686e+06	474325	631669	65906.9	188606
0.28_734.5717m/z		734.572	1	0.281817	1.32847	6.718e+07	8.91819e+07	2.13585e+08	1.41703e+07	4.293e+07	1.06614e+07	0	1.3117e+08	1.18646e+06	9.12952e+07	5.04683e+06	5.32801e+07
0.28_766.5717m/z		766.572	1	0.28		5295	18015	21246	3530	18954	2643	4135	18748	1756	20801	1610	2928	LPC 34:2		[M+H]+	C42H82NO7P	99.9
0.28_786.6030m/z		786.603	1	0.281817	0.7946	3.43775e+07	4.95144e+07	1.28723e+08	9.04062e+06	3.73763e+07	6.88105e+06	942.273	1.74927e+08	521979	9.32546e+07	2.67561e+06	1.45723e+07	PC 18:1_18:1	LMGP01010858	M+H	C44H84NO8P	42.8
0.28_826.5337m/z		826.534	1	0.28		49618	4167	15490	3691	10404	2203	8838	12162	11343	25125	7238	15261	PC 38:7		[M+H]+	C46H78NO8P	98
0.28_840.5543m/z		840.554	1	0.281817	0.17695	4.52198e+06	319018	1.55603e+06	311910	1.01994e+06	810692	0	1.45095e+06	61.8897	3.21767e+06	35084.2	910586
0.28_849.5252m/z		849.525	1	0.281817	0.0523833	514825	44805.2	203396	59312.9	143414	256817	0	160766	0	299336	3691.98	37780.6
0.28_855.7496m/z		855.75	1	0.281817	0.0523833	5629	0	12186.2	0	17824.1	0	0	0	0	278094	0	28713.2
0.28_859.5430m/z		859.543	1	0.281817	0.0838333	1.08513e+06	546992	674355	215148	339308	430306	0	117188	2028.33	918180	67849.3	213968
0.28_907.4831m/z		907.483	1	0.281817	0.0419167	189716	33851.2	94357.8	15341.1	77562.2	83436.9	0	1172.92	0	79115.6	0	12871.1
0.28_907.6802m/z		907.68	1	0.281817	0.0419167	48055.4	0	28023.5	0	148891	43.8781	0	44660.4	0	320146	0	248990
0.28_908.7443m/z		908.744	1	0.28		3242	1477	1529	1436	2799	564	33	4080	40	5700	799	2007	PC O-46:4		[M+H]+	C54H102NO7P	97.2
0.28_913.5116m/z		913.512	1	0.281817	0.0523833	689856	37514.3	373186	10102.6	228419	29313.9	0	0	10.2966	296115	0	35110.5
0.28_915.6495m/z		915.649	1	0.281817	0.0523833	69107.2	897.96	217120	0	409152	702.317	0	6999.84	0	248278	0	0
0.28_931.7127m/z		931.713	1	0.281817	0.0314333	43616.3	0	26895.3	0	42126.4	0	0	0	0	191711	0	124779
0.29_124.9984m/z		124.998	1	0.292283	0.208383	151806	57703.8	175180	33862	104875	248484	4538.34	104347	117474	94087.7	26076.4	126559
0.29_261.0362m/z		261.036	1	0.292283	0.0943167	0	0	209567	0	35170.7	0	0	0	0	85387.2	0	0
0.29_310.3093m/z		310.309	1	0.292283	0.1467	0	0	78152	0	28981.4	0	0	0	0	336011	0	17363.4	SPB 20:1;O2	N,N-Dimethylsphingosine	M+H-H2O	C20H41NO2	40.5
0.29_339.2323m/z		339.232	1	0.292283	0.0838333	20828.5	7866.69	17779.2	4968.26	12195.7	686.809	0	24946.2	124814	20941.9	2695.83	13620.5
0.29_454.2895m/z		454.289	1	0.29		45770	13814	64817	4545	305159	1147	1189826	316559	19672	234938	36845	334012	PE O-8:0_8:0		[M+H]+	C21H44NO7P	94.8
0.29_465.3596m/z		465.36	1	0.292283	0.0314333	7021.15	329.482	88267.5	0	20071.4	0	0	0	0	66240	0	0
0.29_507.3514m/z		507.351	1	0.29		3375	6928	6263	7508	8825	2239	40	20694	427	7074	2380	3620	SM 12:1;2O/8:0		[M+H]+	C25H51N2O6P	90.8
0.29_590.4922n	590.492	591.497	1	0.292283	0.115267	16497.9	0	144598	0	738260	0	0	227370	0	1.50373e+06	0	129555			M+H-H2O, M+H
0.29_611.1846m/z		611.185	1	0.292283	0.0314333	0	0	0	0	0	0	0	520854	0	0	0	0
0.29_629.5469m/z		629.547	1	0.292283	0.480417	395265	3.13184e+06	2.05197e+07	2.38762e+06	4.50847e+06	2.29493e+06	0	48994.2	4846.46	5.99281e+06	520821	657710
0.29_667.4502m/z		667.45	1	0.292283	0.0524	84531.9	2051.95	58612.1	33.1126	33923.5	0	0	21353.2	0	132459	0	0
0.29_699.5371m/z		699.537	1	0.29		12393	1483	4575	1733	2364	1267	228	1104	496	6514	327	1780	SM 32:0;2O		[M+H]+	C37H77N2O6P	92.2
0.29_700.4915m/z		700.491	1	0.29		6887	2069	2612	1002	2285	1444	100	6078	522	9645	920	1641	PC 6:0_24:3		[M+H]+	C38H70NO8P	100
0.29_704.5053m/z		704.505	1	0.292283	0.02095	839418	39506.1	83463.2	19003.4	53260.1	17503.1	0	43807.1	4677.98	155270	11470.9	52824.4
0.29_706.5401m/z		706.54	1	0.292283	0.5326	5.2906e+06	1.32519e+07	6.68706e+06	1.36749e+06	4.86409e+06	476481	0	367120	4.71592	7.96978e+06	276274	2.90809e+06
0.29_706.581m/z		706.581	1	0.29		10788	7196	11012	3698	5309	1328	260	9481	3483	10275	5060	4706	Cer 12:2;3O/34:6;(2OH)		[M+H]+	C46H77NO5	92
0.29_754.5915m/z		754.591	1	0.292283	0.0628667	70230.6	52102	573034	23547	275798	11364.8	0	68232	0	529353	8245.84	72165
0.29_802.5341m/z		802.534	1	0.292283	0.07335	1.75146e+06	123901	471578	50661.6	154447	78362.7	0	512169	720.689	389883	31110.6	42304.5
0.29_806.5715m/z		806.571	1	0.292283	1.43207	1.00776e+09	4.41092e+07	2.00754e+08	2.2951e+07	8.12518e+07	2.15739e+07	2774.81	7.06172e+07	1.27741e+06	4.3889e+07	1.39097e+06	9.99531e+07
0.29_819.7292m/z		819.729	1	0.292283	0.0419167	0	0	19524.7	0	116176	0	0	0	0	7619.08	0	0
0.29_832.5826m/z		832.583	1	0.29		1116672	441265	414832	312793	302619	255200	35027	328742	269697	276968	172487	369468	PC 38:4		[M+H]+	C46H84NO8P	100
0.29_884.7412m/z		884.741	1	0.292283	0.02095	4629.6	0	7801.6	0	9452.75	0	0	0	0	127767	0	35372.7
0.3_413.2595m/z		413.26	1	0.3		19029	18650	15441	14819	14146	12633	36581	14142	16095	14649	15225	12814	NAGlySer 16:2;O		[M+H]+	C21H36N2O6	87.8
0.3_690.4047m/z		690.405	1	0.3		14017	3790	9619	2680	9630	1528	40	5899	1831	4022	586	1923	PC 28:5		[M+H]+	C36H62NO8P	84.2
0.3_704.4603m/z		704.46	1	0.3		3125	1940	9.7023	1279	4543	916	97	8255	8925	7398	882	584	LPC 30:5		[M+H]+	C38H68NO7P	97.3
0.3_717.559m/z		717.559	1	0.3		7660	2510	9302	2535	2821	1074	307	4361	460	18395	903	2384	SM 34:2;3O		[M+H]+	C39H77N2O7P	88.8
0.3_784.5845m/z		784.585	1	0.3		3713078	341260	519156	335898	613474	244420	726464	425525	317542	1261986	33572	443350	PC 6:0_30:3		[M+H]+	C44H82NO8P	99.8
0.3_905.7567m/z		905.757	1	0.3		487	672	1724	881	1249	1968	42	2993	323	15504	642	6690	TG 8:0_8:0_38:4		[M+H]+	C57H102O6	100
0.3_930.7164m/z		930.716	1	0.3		4859	5397	5583	8775	7080	3395	3258	9348	19246	22021	7016	9329	PS 8:0_38:1		[M+H]+	C52H100NO10P	99.8
0.3_948.6664m/z		948.666	1	0.3		601	558	562	542	573	332	19	274	513	4527	206	934	PS 46:3		[M+H]+	C52H96NO10P	100
0.30_249.1534m/z		249.153	1	0.302767	0.0314333	0	0	0	0	12363.7	0	0	0	0	15239	0	0
0.30_269.2263m/z		269.226	1	0.302767	0.124567	0	0	112777	0	6185.57	0	1208.78	0	0	167273	10868.2	0
0.30_364.2573m/z		364.257	1	0.302767	0.0628667	221654	6384.36	40797.3	11105.4	12926.8	0	0	0	0	0	3911.7	17958
0.30_404.2896n	404.29	427.293	1	0.302767	0.0628667	573030	71692.7	495689	33341.6	151888	59755.3	0	118312	0	446586	12299.8	68443			M+H-H2O, M+Na
0.30_522.3564m/z		522.356	1	0.302767	0.13505	20690.5	0	615092	0	142618	0	0	72815.4	0	206226	0	0
0.30_522.5995m/z		522.599	1	0.302767	0.0419	28379.1	0	10136.6	0	0	0	0	826131	0	30692.7	0	0
0.30_551.5027m/z		551.503	1	0.302767	0.166483	5647.37	0	89556.4	191304	1.08201e+06	23049.3	0	230064	3.80458	668308	135036	325553
0.30_579.4307n	579.431	624.386	1	0.302767	0.187433	1.19086e+06	163719	554731	26029.5	342681	23826.3	0	431331	205703	709594	105.037	273612			M+H, M+2Na-H
0.30_618.3806m/z		618.381	1	0.302767	0.07335	433140	0	151368	0	35431.1	0	0	0	5717.09	156605	0	0
0.30_621.4856m/z		621.486	1	0.302767	0.0419	389310	0	16382	0	7741.67	0	0	0	0	26998.7	0	0
0.30_627.5356m/z		627.536	1	0.302767	1.43207	8.99351e+06	7.24693e+07	1.0422e+08	1.48398e+07	2.36714e+07	1.6661e+07	0	2.63704e+06	1.99113e+06	5.86376e+07	3.97918e+06	5.36576e+06
0.30_678.4337m/z		678.434	1	0.302767	0.0419	213451	12161.1	97754.4	17890.4	36689.1	9419.75	0	113851	1703.06	159088	0	0
0.30_690.4106m/z		690.411	1	0.302767	0.0838167	536625	51192.4	317789	3144.19	145040	0	0	150865	2363.68	280702	0	28246.7
0.30_692.5265m/z		692.527	1	0.302767	0.0628833	404094	0	85224.3	0	596.947	0	0	5086.18	0	199832	0	0
0.30_716.5251m/z		716.525	1	0.302767	0.0524	265283	149352	346086	21066.8	87798.4	0	0	19185.3	0	661852	0	3939.8
0.30_769.4667m/z		769.467	1	0.302767	0.02095	815493	46480.9	89568.8	32784.9	88577.7	52701.2	0	89804	58028.7	215736	16641.9	12443.3
0.30_844.5860m/z		844.586	1	0.302767	0.0209667	10785.8	55485.7	61095.7	15337.9	21353.9	30847.7	0	85182.9	0	128769	6310.4	38433.1
0.30_886.5582n	886.558	909.547	1	0.302767	0.354833	5.39605e+06	7.42404e+06	2.2505e+07	2.24989e+06	8.10484e+06	3.06005e+06	0	690711	8819.66	1.58534e+07	496266	2.59393e+06			M+H, M+Na
0.31_468.2820m/z		468.282	2	0.31325	0.0419	0	3555.63	39047.7	505.358	34011	30424.3	2873.12	0	0	22290.5	0	16390.5
0.31_477.3582m/z		477.358	1	0.31325	0.0314333	0	0	51854.8	0	4270.19	0	0	0	0	27494.8	0	0	28-Homobrassinolide	28-Homobrassinolide	M+H-H2O	C29H50O6	40.4
0.31_641.5168m/z		641.517	1	0.31325	0.0523833	0	0	236579	0	4549.12	0	0	146665	0	184878	0	0
0.31_655.5642m/z		655.564	1	0.31325	0.595667	0	377420	6.00326e+06	911446	1.42068e+06	404269	0	0	0	540279	12703.5	46561.3
0.31_674.4348m/z		674.435	1	0.31325	0.135033	1.71397e+06	34365.5	555693	5091.75	533294	0	0	392953	0	843013	0	225012
0.31_680.4200m/z		680.42	1	0.31325	0.0524	222271	7295.78	105902	0	27434.8	0	0	13448.3	1893.53	235525	0	0
0.31_722.4518m/z		722.452	1	0.31325	0.0314333	204185	0	101490	0	54439.8	7944.43	0	41728.5	0	127622	0	0
0.31_725.5555m/z		725.555	1	0.31325	0.0524	513354	44825.9	322945	2748.86	79130.2	18081.7	0	0	0	329037	2982.19	0
0.31_749.6294m/z		749.629	1	0.31325	0.02095	24146.9	4343.19	65683	4393.61	43696	0	0	11117.6	0	218144	716.362	3052.13
0.31_817.6403m/z		817.64	1	0.31325	0.02095	74422.2	7736.01	30844.7	4550.87	254403	47067.3	0	38315.5	0	177455	3649.59	50445.5
0.31_844.7407m/z		844.741	1	0.31325	0.323217	199111	8241.89	688423	531077	3.09928e+06	3.17118e+06	0	29005.3	0	207573	0	147278
0.31_857.7566m/z		857.757	1	0.31		4645	11236	37495	126294	172447	95083	1320	2026	5085	23732	17737	8884	TG 8:0_8:0_34:0		[M+H]+	C53H102O6	100
0.31_899.7118m/z		899.712	1	0.31325	0.0838333	17705.3	0	398910	27719	1.23571e+06	14868.7	0	4629.23	0	540388	0	242279
0.31_933.7888m/z		933.789	1	0.31		2812	1163	5687	658	6774	169	46	2970	409	8645	342	3757	TG 8:0_10:0_38:4		[M+H]+	C59H106O6	99.8
0.32_321.1548m/z		321.155	1	0.323717	0.08265	0	9955.73	5073.13	5358.56	1895.86	3250.51	0	15740.9	64094.9	0	2529.9	2506.28
0.32_341.3042m/z		341.304	1	0.323717	0.218883	151102	610018	1.8738e+06	268449	619788	299229	0	123950	0	1.0733e+06	191924	416717
0.32_451.2398m/z		451.24	1	0.323717	0.0524	10847.2	15660.4	34618.7	18443.3	52755.2	9936.53	0	0	0	18769.2	2182.36	48388.6
0.32_473.7435m/z		473.743	2	0.323717	0.0523833	0	59501.2	103529	35513.6	132422	38337.3	5857.63	0	0	0	7523.78	71991.5
0.32_529.3098m/z		529.31	1	0.323717	0.0628833	100121	0	229919	0	36049.7	0	0	0	0	51429.1	0	0
0.32_606.3829m/z		606.383	1	0.323717	0.0419167	361881	0	134251	3579.37	0	0	0	11182.1	0	166129	0	0
0.32_704.5202m/z		704.52	1	0.323717	0.0931167	780924	20799.1	164350	25420.6	58397	44576.3	0	13967.9	2204.43	219183	5308.96	40374.8	PS O-32:0	LMGP03020041	M+H-H2O	C38H76NO9P	42.4
0.32_728.5571m/z		728.557	1	0.323717	0.0419167	441598	64712.3	445488	20431.1	116647	10283.3	0	115192	0	158385	584.552	47480
0.32_730.4674m/z		730.467	1	0.32		6923	1692	2890	1156	1735	459	120	2548	1645	7692	863	2674	PS 6:0_26:3		[M+H]+	C38H68NO10P	98
0.32_807.4118m/z		807.412	1	0.323717	0.02095	173801	29984.9	70128.8	18514.3	33246.7	27515.6	0	97521.9	60211.7	29758.9	3994.17	19872.4
0.32_810.4634m/z		810.463	1	0.323717	0.0314333	234088	99406.7	136454	47117	76226.1	48900.7	0	263182	413998	147773	10360.7	26277
0.32_819.7233m/z		819.723	1	0.323717	0.03145	0	0	23431.1	0	74288.1	0	0	0	0	9562.68	0	0
0.32_852.5274m/z		852.527	1	0.323717	0.0314333	1.09094e+06	161916	517463	81191.7	180208	225240	0	175445	11.7945	577621	2353.73	19317.2
0.32_885.7031m/z		885.703	1	0.323717	0.0523833	139897	0	27739.5	0	331706	0	0	0	0	452044	0	29575.2
0.33_369.3506m/z		369.351	1	0.3342	0.07335	291892	0	28690.2	0	3998.59	0	0	0	0	17952.7	0	8741.08
0.33_404.7863m/z		404.786	2	0.3342	0.0419167	11894.3	36576.2	11170.9	9425.69	39185	15200.2	7620.66	92455.6	0	0	3098.67	0
0.33_569.4881m/z		569.488	1	0.3342	0.03145	0	0	0	0	0	0	0	2.83851e+06	0	0	0	0
0.33_610.1848m/z		610.185	1	0.3342	0.0314333	0	0	0	0	0	0	0	319544	0	0	0	0
0.33_674.4356m/z		674.436	1	0.3342	0.0617	423045	6811.63	36300.6	0	0	0	0	0	0	120396	0	0
0.33_690.4408m/z		690.441	1	0.3342	0.03145	125899	21834.1	84305.5	3270.8	11482.7	0	0	0	0	122538	0	0
0.33_715.4763m/z		715.476	1	0.33		26451	4902	7188	3446	3054	1689	175242	6577	2491	8197	1628	3612	SM 34:6;2O		[M+H]+	C39H69N2O6P	97.5
0.33_732.5560m/z		732.556	1	0.3342	0.156733	5.09773e+06	4.23151e+06	2.36387e+06	860962	1.89963e+06	1.0305e+06	0	756725	19498.7	1.04102e+07	294046	758526
0.33_742.4398m/z		742.44	1	0.33		9152	1653	4693	412	1683	1274	90	4674	2418	2460	1173	2827	PC 32:7		[M+H]+	C40H66NO8P	98.1
0.33_799.5474m/z		799.547	1	0.3342	0.0721833	636258	132179	990974	27674.5	144962	54922	0	441275	0	715497	9506.24	44722
0.33_806.4629m/z		806.463	2	0.3342	0.0419167	4.16008e+06	85992.7	348817	35127.4	60915.6	50790.3	0	239194	126570	124400	15756.1	27078.4
0.33_835.5029m/z		835.503	1	0.3342	0.0419167	455541	313451	405622	138699	154298	207452	0	397854	164285	305136	29769.3	13573.2
0.33_851.7030m/z		851.703	1	0.3342	0.0931167	0	0	9053.9	258.858	176687	0	0	0	0	65155.1	0	0
0.33_859.5254m/z		859.525	1	0.33		2075	7861	13406	12181	5873	5033	10509	3063	3890	14149	1569	2455	PI 34:1		[M+H]+	C43H81O13P	86.9
0.33_943.6718m/z		943.672	1	0.3342	0.0617	0	0	4834.82	0	36143.7	0	0	9800.73	0	50606.3	0	7181.33
0.34_339.2318m/z		339.232	1	0.344683	0.09325	2749.11	7149.01	7015.9	3489.63	5982.33	3049.78	0	20371.6	75695.5	4288.71	2656.62	0
0.34_385.3343m/z		385.334	1	0.344683	0.0931167	96172.5	10802.3	40506	5611.08	30725.7	20003.3	0	5407.73	0	2220.63	17592.3	41286.2
0.34_399.1954m/z		399.195	1	0.344683	0.0628833	0	9865.97	1629.62	4697.76	4651.57	1533.73	0	0	117389	0	1281.94	6794.6
0.34_402.2411m/z		402.241	1	0.344683	0.0943167	62407.5	235188	32603.4	83663.8	108671	97320.1	0	0	2196.07	0	11631.4	225756
0.34_608.4606m/z		608.461	1	0.34		22138	904	463	301	573	356	17	803	529	2132	252	598	PC O-24:0		[M+H]+	C32H66NO7P	90.8
0.34_770.4716m/z		770.472	1	0.344683	0.103883	807691	203198	331114	183813	93451.1	178009	0	23548.1	87786.9	297553	51166	8736.33
0.34_772.5889m/z		772.589	1	0.344683	0.0209667	98820.9	66905.6	288109	10824.9	55562.2	4023.3	0	173350	0	275403	1542.14	3255.46
0.34_816.6445m/z		816.645	1	0.344683	0.0419167	80622.8	32254.3	232400	25708.2	696489	161400	0	9026.73	0	525208	6858.96	54005.5
0.34_827.6690m/z		827.669	1	0.344683	0.0617	0	0	57624.7	0	7815.2	7276.79	0	20953.7	0	263390	0	0
0.34_855.7473m/z		855.747	1	0.34		3559	1319	5259	610	2127	1755	96	1809	482	24624	1110	1214	TG 8:0_8:0_34:1		[M+H]+	C53H100O6	83
0.35_886.5339m/z		886.534	1	0.35		25999	4747	2115	4464	12045	2806	230	8632	585	14801	3218	2509	PE 46:12		[M+H]+	C51H78NO8P	98.4
0.35_911.5644m/z		911.564	1	0.35		6789	8998	87063	3539	15061	2471	22	3847	609	73688	2.19296	3265	PI 38:3		[M+H]+	C47H85O13P	97.2
0.36_1199.7454m/z		1199.75	1	0.36		1406	267	1344	273	92	160	28	7984	94	1081	23	380	PI 60:13		[M+H]+	C69H109O13P	90.8
0.36_132.0396m/z		132.04	1	0.355167	0.176967	57590.5	0	163684	16720.1	252094	33234.2	449.987	22912.3	604.218	95261.5	2355.62	306251
0.36_207.0169m/z		207.017	1	0.355167	0.145517	39811.6	0	47757.8	0	81603.7	0	0	10095.4	0	30605.7	2487.3	178118
0.36_319.1394m/z		319.139	1	0.355167	0.08265	0	3238.36	5676.22	2692.01	6544.53	1310.2	0	2707.37	84574.1	2306.65	0	1006.74
0.36_351.2159m/z		351.216	1	0.355167	0.1982	950480	0	126590	94.5453	133531	0	0	0	0	49751.7	0	251665
0.36_414.7757m/z		414.776	2	0.355167	0.1036	1.11591e+06	194080	504138	142015	348306	212466	28449	329238	1855.14	134026	60088.9	268968
0.36_608.4596m/z		608.46	1	0.355167	0.0616833	85082.2	0	0	0	0	0	0	0	0	12464.2	0	0
0.36_718.5135m/z		718.513	1	0.355167	0.0104833	87884.3	33342.1	34966.4	16262.7	40240.5	0	0	70457	0	110612	2478.4	0
0.36_818.5723m/z		818.572	1	0.355167	0.0616833	309113	83968.1	174202	41056.4	98930.9	77309.6	0	82075.7	0	210335	8391.36	31163.1
0.36_822.5486m/z		822.549	1	0.355167	0.0419167	1.28933e+06	95302.5	409353	87266.1	134508	102245	1335.35	205606	0	655731	18724.1	33154.4
0.36_885.7408m/z		885.741	1	0.36		2260	1490	3252	1919	5069	983	77	2965	556	52730	5093	45305	SM 28:1;2O(FA 18:0)		[M+H]+	C51H101N2O7P	99.4
0.36_916.5319m/z		916.532	1	0.355167	0.02095	0	5874.54	159139	7170.68	31678.1	14575.7	0	0	0	135219	0	0
0.36_921.8262m/z		921.826	1	0.36		538	774	4062	2812	1240	1070	32	2577	557	1147	151	642	DG 56:3		[M+H]+	C59H110O5	98.7
0.36_931.7626m/z		931.763	1	0.355167	0.0616833	0	0	0	0	0	0	0	0	0	305394	0	11283.9
0.36_933.5434m/z		933.543	1	0.36		6358	7942	11271	2298	2355	2788	57	1186	1433	5535	878	3752	PI 40:6		[M+H]+	C49H83O13P	95.6
0.36_942.4776n	942.478	472.246	2	0.355167	0.324217	1.1716e+06	1.72444e+06	8.46263e+06	392283	2.64396e+06	393649	29635.8	421293	158284	4.69523e+06	37196.7	733914			M+H, M+2H
0.36_953.7097m/z		953.71	1	0.36		18061	1464	2032	871	4900	2071	17357	4995	5755	22634	1181	13716	SM 30:3;2O(FA 22:6)		[M+H]+	C57H97N2O7P	99.6
0.37_159.9464m/z		159.946	1	0.365633	0.0512167	0	0	6957.66	0	16182.8	0	2249.26	0	0	0	0	3896.92
0.37_167.9853m/z		167.985	1	0.365633	0.564233	2.21802e+06	1.04728e+06	1.74308e+06	1.53308e+06	1.60372e+06	1.60154e+06	73022.2	1.47706e+06	68156.9	1.71578e+06	1.059e+06	2.27388e+06
0.37_327.2159m/z		327.216	1	0.365633	0.135317	1.44309e+06	0	2923.18	0	32392.5	0	0	0	0	4385.47	0	0
0.37_339.1817m/z		339.182	1	0.365633	0.219417	57910.7	51475.3	357600	14195.8	98758.1	10780	0	478870	32175.5	235299	3046.76	26603.2
0.37_423.2170m/z		423.217	2	0.365633	0.1036	75613.7	81785.1	103948	71563.1	90089.9	87506.4	393.053	61490.4	47849	11529.1	8844.49	40908.2
0.37_465.2612m/z		465.261	1	0.365633	0.0931167	12682.7	123957	235978	34596.8	141001	144319	0	43635.8	0	70501.9	0	54739.9
0.37_486.2509m/z		486.251	2	0.365633	0.08265	9636.51	0	216351	2780.65	77145.8	2829.62	944.794	0	0	0	0	11396.1
0.37_506.3606m/z		506.361	1	0.365633	0.387283	770342	1.59646e+06	2.6593e+06	845406	1.61183e+06	597315	0	3.81825e+06	0	1.9516e+06	154349	1.04715e+06
0.37_540.5349m/z		540.535	1	0.365633	0.2301	0	0	0	0	0	0	0	4.40577e+06	0	17687.8	0	0
0.37_565.4698m/z		565.47	1	0.365633	0.0934	0	0	4492.81	0	0	0	0	0	251632	34559.9	0	0
0.37_712.6176m/z		712.618	1	0.37		594	1198	1079	451	480	342	350	2076	296	7869	151	1819	Cer 12:1;3O/34:4;(2OH)		[M+H]+	C46H83NO5	82.4
0.37_719.5491n	719.549	720.554	1	0.365633	0.0721667	220460	300877	644450	60297.5	107215	105099	0	27133	2799.47	341345	26343.5	24581.1			M+H-H2O, M+H
0.37_743.5876n	743.588	788.524	1	0.365633	0.0934	1.66784e+06	343938	1.92761e+06	150575	211859	364440	1463.64	670768	180614	1.00534e+06	58278.1	140507			M+H, M+2Na-H
0.37_763.4556m/z		763.456	1	0.365633	0.02095	198800	141338	344421	51606	99265.9	92339.8	0	269287	67099.8	118585	30609.4	7735	PG 16:1_16:1	PG(16:1(9Z)/16:1(9Z))	M+2Na-H	C38H71O10P	42.3
0.37_772.4749m/z		772.475	1	0.365633	0.0721667	184073	72702	121046	41149.4	34282.4	21166.9	0	69100.1	27715.3	111613	8489.45	3167.54
0.37_874.5425m/z		874.543	1	0.365633	0.08265	164122	74342.4	250248	112337	75222.7	284363	0	0	0	207794	3488.31	11486.3
0.37_899.7172m/z		899.717	1	0.365633	0.0617	0	0	235429	2212.96	246256	32451.6	0	0	0	24509.2	0	5751.04
0.37_914.7519m/z		914.752	1	0.365633	0.0407333	62038.2	0	94438.3	0	105742	0	0	0	0	227812	0	19959.2
0.40_111.0193m/z		111.019	2	0.3959	0.376817	1.61043e+06	377971	1.4362e+06	462890	1.38767e+06	1.48007e+06	59941.2	1.17614e+06	7572.59	1.55758e+06	510587	1.92514e+06
0.40_124.0405m/z		124.041	1	0.3959	0.135167	138898	35190.9	150082	39832.9	141444	103795	22060.9	65032.5	4200.35	112208	33954.5	80677
0.40_151.0076m/z		151.008	1	0.3959	0.08265	3287.01	513.691	1095.6	1717.98	2406.24	4063.45	933.161	0	21007.1	1027.76	1718.96	3252.24
0.40_272.9337m/z		272.934	1	0.3959	0.14565	0	58175.7	11720.3	132579	35648.3	429592	24703.8	9929.73	729.166	562.322	146618	38973.2
0.40_311.2750m/z		311.275	1	0.3959	0.0512167	0	0	0	0	0	0	0	46568.7	0	2464.42	0	0
0.40_353.2340m/z		353.234	1	0.3959	0.0616833	141238	9266.2	31157.2	5507.64	15413	8008.64	476.079	22130.2	20384.2	25792.7	2872.67	8826.31
0.40_424.7340m/z		424.734	2	0.3959	0.0931333	79549.1	149892	243262	105917	155877	157390	4865.95	137328	80699.5	33069.3	33180.6	116275
0.40_73.5315m/z		73.5315	2	0.3959	0.198367	125719	15742.2	156199	52997.7	229126	169685	13691.1	44118.4	34.5952	155490	55930.1	280690
0.40_735.6443m/z		735.644	1	0.3959	0.0420333	0	13588.5	0	0	0	2880.78	0	30293	0	0	2763.85	0
0.40_97.9907m/z		97.9907	1	0.3959	0.440683	1.7402e+06	892937	1.43508e+06	766980	1.16981e+06	2.50836e+06	178229	1.04287e+06	37575.6	1.29796e+06	726562	1.59856e+06
0.41_234.8850m/z		234.885	1	0.406367	0.313933	763215	71443	549371	385474	695888	1.29703e+06	62592.6	350996	12871	616440	342397	1.06317e+06
0.41_392.2761m/z		392.276	1	0.41		7291	9597	21831	3869	16238	2858	2575	39622	4916	7171	3874	3869	CAR 16:4		[M+H]+	C23H37NO4	94.3
0.41_421.2532m/z		421.253	2	0.406367	0.02095	138257	0	0	5443.8	23128.4	12078.8	1.4533	0	0	14496.6	884.815	22012.9
0.41_568.3493m/z		568.349	2	0.406367	0.0616833	265.9	0	0	0	0	0	0	1.66051e+06	970.344	0	0	0
0.41_568.5685m/z		568.568	1	0.406367	0.703283	11705.7	7130.47	4992.06	7640.49	6549.03	0	6570.15	5.86205e+08	60157.1	214274	19132.8	7139.14
0.41_611.1837m/z		611.184	1	0.406367	0.0420333	0	0	0	0	0	0	0	92972.9	0	0	0	0
0.41_663.5463m/z		663.546	1	0.406367	0.168217	0	0	0	0	0	0	0	7923.32	0	1.31326e+06	2860.13	8658.89
0.41_821.5551m/z		821.555	1	0.41		21661	874	4171	1833	4330	1340	4422	2515	1239	3691	1586	2772	SM 42:9;2O		[M+H]+	C47H79N2O6P	98.6
0.41_881.7535m/z		881.754	1	0.41		4674	690	792	274	1026	631	10	909	259	1381	281	590	TG 8:0_8:0_36:2		[M+H]+	C55H102O6	94.5
0.42_361.1663m/z		361.166	1	0.41685	0.35585	2.18964e+06	11292.3	106198	0	133889	0	0	103295	4648.02	61538.8	0	107715
0.42_394.2683m/z		394.268	1	0.41685	0.0723	215296	33337.9	109291	23607.5	74018.1	36781	0	179738	0	99867.5	9907.62	39873.1
0.42_501.2077m/z		501.208	1	0.41685	0.0829333	92060.2	22252.2	174763	9888.18	68425.1	13073.7	0	0	7894.32	149254	0	18782.3
0.42_522.5962m/z		522.596	1	0.41685	0.219633	0	0	0	0	0	0	0	517462	0	0	0	0
0.42_802.6315m/z		802.631	1	0.41685	0.0315667	24811.6	177.939	10242.3	9371.6	27109.4	0	0	35013.9	0	207379	0	1709.21
0.42_901.6742m/z		901.674	1	0.42		9104	755	1044	698	6.02028	599	60	7113	163	14835	974	15171	SM 26:1;2O(FA 22:6)		[M+H]+	C53H93N2O7P	87.7
0.42_911.5657m/z		911.566	1	0.41685	0.0315667	122903	141620	137438	49925.9	89346.4	92326.2	0	0	0	141438	1838.74	11065.3
0.43_319.1389m/z		319.139	1	0.427333	0.0742667	18732.8	5713.73	8925.63	2486.38	4542.31	3926.93	0	15961.2	63363.5	5225.4	526.738	3315.52
0.43_363.1625m/z		363.163	1	0.427333	0.13595	715503	1930.58	6242.19	0	0	0	0	19084	7211.75	36395.7	2285.68	13600.8
0.43_364.2566m/z		364.257	1	0.427333	0.0526667	112915	0	2808.13	0	0	0	0	0	0	1440.27	0	11259.5	Talinolol	Talinolol	M+H	C20H33N3O3	43
0.43_641.5074m/z		641.507	1	0.427333	0.0422	0	0	0	0	0	0	0	104955	542.899	0	0	0
0.43_756.5906m/z		756.591	1	0.427333	0.0317167	0	22608.2	38010.5	8365.34	11521.3	23724.7	0	94905	0	117976	8623.73	23592.4
0.43_775.5365m/z		775.536	1	0.427333	0.0106	170405	32251.6	42965.2	19600.5	19810.5	24991	0	56391.3	2704.86	43241.3	1870.57	8042.29
0.43_816.5582m/z		816.558	1	0.427333	0.189383	1.11062e+06	936442	923597	334768	487370	706338	0	246114	2077.89	398666	99835.8	333494
0.43_871.7584m/z		871.758	1	0.43		6097	709	14475	15172	38726	17247	24	1218	360	13580	894	733	SM 12:1;2O/34:0		[M+H]+	C51H103N2O6P	91
0.44_126.9706m/z		126.971	1	0.437933	0.0318833	0	4644.41	0	289.814	211.256	6475.39	1082.14	2078.21	18672.3	0	0	0
0.44_301.0924m/z		301.092	1	0.437933	0.0422	8507.02	6169.58	1258.68	2106.57	0	15438	4541.31	0	44896.4	1930.59	4835.92	0
0.44_321.1592m/z		321.159	1	0.437933	0.0423667	117.762	7466.43	9224.11	2935.59	2835.02	1382.84	0	15853.9	33239.7	11100.2	2053.49	498.23
0.44_362.1702m/z		362.17	1	0.437933	0.168417	386828	13530.7	18506.3	0	2346.91	0	0	40536	34928.1	14444.2	0	1306.07
0.44_398.7622m/z		398.762	2	0.437933	0.408967	1.03592e+06	2.30835e+06	571116	824945	1.26313e+06	1.16305e+06	64454.7	425104	75707.5	1.23251e+06	269986	1.01224e+06
0.44_414.7410m/z		414.741	2	0.437933	0.135317	785088	203820	307502	111275	236091	217639	8202.51	194763	20654.6	132565	40413.8	254767
0.44_478.3292m/z		478.329	1	0.437933	0.659567	3.76697e+07	1.83494e+07	8.88604e+06	7.56908e+06	5.9112e+06	6.01777e+06	5726.66	1.1894e+07	10188.1	5.7793e+06	2.70607e+06	8.45866e+06	LPC 16:0	LysoPC(16:0)	M+H-H2O	C24H50NO7P	41.2
0.44_479.2448m/z		479.245	2	0.437933	0.03205	125160	22426.1	50786.9	18589.7	22668.1	39437.6	1569.31	48245.8	52164.9	44525.9	6158.77	29870.5
0.44_503.1841m/z		503.184	1	0.437933	0.0742667	212875	42089.3	80843	14931.8	70136.3	47376.1	0	5799.23	4839.47	17082.2	0	2549.5
0.44_744.5974m/z		744.597	1	0.437933	0.0212333	90151.1	58813.7	205546	22499	29963.4	19021.7	0	100163	0	87017.6	12574.1	384.336
0.44_925.7252m/z		925.725	1	0.437933	0.178683	171391	5569.26	600777	169192	1.04818e+06	668929	0	0	0	758722	14451.2	329271
0.45_321.2094m/z		321.209	1	0.448567	0.145967	114742	617007	609105	122741	265135	65678.2	0	923376	588.255	181921	42260.3	122280
0.45_369.2084m/z		369.208	1	0.448567	0.240583	1.6877e+06	159216	64672.8	58570.6	103801	24038.7	168.876	19761.5	3272.83	13667.2	0	26239.6
0.45_385.1654m/z		385.165	1	0.448567	0.252033	829707	47093.1	142102	10854.4	103638	31075.7	0	88506.7	17225.5	21419.2	5051.15	193756
0.45_402.7748m/z		402.775	2	0.448567	0.0533167	537346	54641.6	48597.2	34764.5	38103.7	92099.5	10937.9	67581.9	2264.85	89027.4	12208.2	47714.4
0.45_403.7534m/z		403.753	2	0.448567	0.366733	1.31093e+06	2.75765e+06	2.30397e+06	510563	953123	506124	17141.8	728202	29852.1	895161	95754.9	353830
0.45_782.5012m/z		782.501	1	0.448567	0.04265	1.15242e+06	62619.3	35455.5	26732.9	17150.2	40017.7	0	166060	37602	16521.4	22678.7	14986.4
0.45_834.4623m/z		834.462	1	0.448567	0.0423667	115361	106114	65689.9	40701.9	26403.4	61220.1	0	86208	190201	91544.9	12590.6	4700.37
0.45_871.6761m/z		871.676	1	0.45		4978	1081	1795	789	3121	597	146	3355	423	1887	614	2370	TG 8:0_8:0_36:7		[M+H]+	C55H92O6	96.9
0.45_925.4848m/z		925.485	1	0.45		15597	6896	98	1787	331	3446	5546	2647	697	167	1453	6213	PI 40:10		[M+H]+	C49H75O13P	99.4
0.45_939.731m/z		939.731	1	0.45		6195	723	2100	1205	655	365	80	1451	132	1991	251	3486	SM 16:3;2O/36:6		[M+H]+	C57H99N2O6P	99.9
0.46_339.2561m/z		339.256	2	0.459217	0.20895	880.867	8908.79	9683.28	17940.9	3693.47	7517.41	0	34610.9	25394.8	1.50017e+06	46052.7	15195.9
0.46_386.7620m/z		386.762	2	0.459217	0.4296	1.62145e+06	2.65537e+06	2.48959e+06	664299	983748	1.02344e+06	23782.5	2.46621e+06	26113.7	1.0821e+06	292699	1.68601e+06
0.46_399.7693m/z		399.769	2	0.459217	0.649083	2.37555e+06	2.03654e+07	7.55738e+06	3.94731e+06	2.38529e+06	2.68819e+06	106377	1.35609e+07	91446.5	3.28819e+06	1.67165e+06	1.8778e+06
0.46_412.7775m/z		412.777	2	0.459217	0.28295	1.45767e+06	1.44316e+06	1.30822e+06	563271	836997	1.11248e+06	164247	2.49857e+06	37349.8	807569	327241	686839
0.46_496.3377m/z		496.338	1	0.459217	0.0747	73192.7	23949.2	238868	22234.9	19383.1	2674.27	0	0	0	127926	16661.2	18581.1
0.46_504.3449m/z		504.345	1	0.459217	0.35585	2.63354e+06	1.50993e+06	1.48846e+06	471252	973563	217776	0	2.80652e+06	0	803834	62342.5	855366
0.46_595.5251m/z		595.525	1	0.459217	0.0320667	0	0	0	0	0	0	0	85708.5	0	0	0	0
0.46_775.5443n	775.544	410.761	2	0.459217	0.659567	3.21857e+07	1.03632e+07	2.56665e+06	3.93728e+06	2.43742e+06	4.22531e+06	97117.3	1.982e+06	84440.7	2.16233e+06	1.09767e+06	1.96361e+06			M+H, M+2Na
0.46_806.4900m/z		806.49	1	0.459217	0.105983	3.13682e+06	155776	379662	95864.6	61137.2	200470	0	286924	76012.4	186796	46286.6	48235.2
0.46_822.5342m/z		822.534	1	0.459217	0.06395	966708	190675	175968	116789	97830.7	191984	0	85245	0	138479	10337.6	71484.2
0.47_281.8675m/z		281.867	1	0.469983	0.0533167	89677.1	5241.92	34352.5	31907.6	72840.7	109796	11056.7	0	9778.09	95637.9	30910.7	134681
0.47_343.1933m/z		343.193	1	0.469983	0.272017	7.11148e+06	590163	325928	183768	455868	326449	0	525625	21576.7	317473	59630.7	264575
0.47_367.1941m/z		367.194	1	0.469983	0.334883	5.06671e+06	620799	789284	316059	520065	585584	0	349424	38353.4	126002	6297.21	989305
0.47_628.4323m/z		628.432	1	0.469983	0.0531833	0	37245.9	67830.4	4192.62	3446.28	0	0	0	316692	26561.7	30.7336	0
0.47_720.5578m/z		720.558	1	0.469983	0.0637833	0	278760	255421	29519.7	4808.73	7494.46	0	0	0	177262	986.121	0
0.47_728.5547m/z		728.555	1	0.469983	0.0747	111537	161828	185634	13329.7	9352.39	8918.19	0	9780.21	0	97589.2	1816.72	0
0.47_820.5514m/z		820.551	1	0.469983	0.0214167	364304	58047	46987.2	18061.2	4870.63	26262.3	0	38307.2	0	26335.4	836.12	25649.4
0.47_836.546m/z		836.546	1	0.47		12570	7698	3219	168984	205265	158482	258	6323	2666	3601	2038	5557	PS 6:0_34:6		[M+H]+	C46H78NO10P	97.2
0.47_884.5048m/z		884.505	1	0.469983	0.0533833	214171	166491	131509	101305	36465.4	128877	0	0	1063.94	14166	0	15176.6
0.48_413.7853m/z		413.785	2	0.480633	0.377817	1.0539e+06	320524	2.70696e+06	1.03853e+06	1.31846e+06	895767	65554.1	586277	8677.97	1.18433e+06	226180	647845
0.48_415.7544m/z		415.754	2	0.480633	0.39795	2.4605e+06	1.06947e+07	5.64269e+06	2.2541e+06	3.01411e+06	2.75101e+06	44780.6	915872	93541.8	1.21323e+06	358110	1.20931e+06
0.48_470.2482m/z		470.248	2	0.480633	0.0747	49627.7	0	228837	18012.5	111647	35323.3	2719.99	0	0	104115	0	20091.9
0.48_750.5373m/z		750.537	1	0.480633	0.168417	1.62523e+06	1.13371e+06	604746	190187	147540	260101	0	0	0	142625	0	42056
0.48_760.4195m/z		760.42	1	0.480633	0.104633	744225	385684	310255	71968.1	106283	85166.8	0	785857	197831	201191	26322.6	80046.9
0.49_230.1009m/z		230.101	1	0.491117	0.157817	0	3926.74	1314.26	6500.41	3561.22	15218.2	1455.77	173.511	132801	2347.97	5295.28	5567.68
0.49_334.8488m/z		334.849	1	0.491117	0.0319	0	0	0	4166.31	0	57904	3227.3	0	0	0	15282.7	36791.4
0.49_389.7366m/z		389.737	2	0.491117	0.115367	752677	1098.88	21809.9	0	12153.6	0	216.393	6436.34	0	8919.65	0	0
0.49_402.7458m/z		402.746	2	0.491117	0.157483	2.58091e+06	264274	308261	50173.1	136399	82632.1	3176.25	73607.7	10603.8	142455	11149.9	85927.1	Tacrolimus	Tacrolimus	M+2H	C44H69NO12	45.3
0.49_474.2459m/z		474.246	2	0.491117	0.0746333	223555	58099	309076	36803	122224	79810.2	3534.95	85584.1	1887.63	229229	9289.7	61580.3
0.49_477.2737m/z		477.274	1	0.491117	0.115283	151595	26295.9	325694	30407.9	100507	60750.7	0	18465.9	1006.5	56426	6875.45	48181.2
0.49_496.2574n	496.257	479.254	1	0.491117	0.09395	382023	100886	336628	66546	122342	85239.2	0	119619	125953	228402	16875	92878.9			M+H-H2O, M+H
0.49_502.3260m/z		502.326	1	0.491117	0.0319	394642	14176.7	37814.8	6342.16	21447.6	630.61	0	0	0	4212.78	0	8934.91
0.49_734.4751m/z		734.475	1	0.491117	0.0319	22407.8	57777.1	76971.9	11522.5	11046.4	24694.5	0	77766.2	39881.8	55502.8	10933.4	7091.27
0.49_802.4626m/z		802.463	1	0.491117	0.0533833	370888	22905.1	14386.2	17891.9	9277.61	37434.6	0	22787.5	10743.2	8644.2	0	33804.9
0.49_810.4611m/z		810.461	1	0.491117	0.0319	122155	110525	82574.6	47021.2	47420.5	87395.4	0	202034	288226	98697.9	15645.4	22609.5
0.49_873.6978m/z		873.698	1	0.491117	0.0427333	27455.8	0	234702	43907.6	48214.6	12641.1	0	0	0	0	0	0
0.50_301.0890m/z		301.089	1	0.501883	0.0427333	0	5047.39	65.2553	95.3353	248.094	3132.38	6137.61	2132.54	46654.5	8505.79	5883.16	1193.49
0.50_302.1606m/z		302.161	1	0.501883	0.14725	356913	5067.65	4334.54	11157.4	2006.15	21772.1	6108.87	0	2588.84	0	6376.12	9260.95
0.50_363.2244m/z		363.224	1	0.501883	0.032	4068.25	54.2507	2720.29	0	0	0	0	3188	0	43328.1	0	0
0.50_413.7349m/z		413.735	2	0.501883	0.032	249646	44237.8	64984.8	31233.2	44353.6	63223.9	3824.79	45327.7	40943.9	54228	13811.6	69083.2
0.50_420.2502m/z		420.25	2	0.501883	0.0834667	304468	0	6698.67	10573.3	29657.7	2879.21	2638.04	31301.6	3943.49	20361.1	938.251	18055
0.50_663.4532m/z		663.453	1	0.501883	0.032	0	0	0	0	0	0	0	85346.7	1496.2	34350	0	0
0.50_866.4898m/z		866.49	1	0.501883	0.0534167	121964	91751.1	8687.75	32760.2	42606.3	49744	0	0	0	8195.51	4156.14	3934.12
0.50_951.5291m/z		951.529	1	0.501883	0.0427333	0	4357.18	215181	0	13520.2	8843.91	0	0	0	0	0	0
0.51_414.7417m/z		414.742	2	0.512633	0.0214833	228765	27923.5	53282	17542.5	41299.4	18044.1	731.732	18394.2	487.768	24642	2924.97	41231
0.51_434.7602m/z		434.76	2	0.512633	0.1046	528821	46681.4	78504.5	27616.4	60364.1	85627.3	14008.3	8394.48	2390.12	42396.4	21229	109063
0.51_587.4458m/z		587.446	1	0.512633	0.0427333	0	0	0	0	0	0	0	0	74230.2	2958.94	0	0
0.52_322.2130m/z		322.213	1	0.523367	0.0212167	0	22894.2	30394.9	0	138.303	0	0	43440	0	0	0	0
0.52_371.2169m/z		371.217	1	0.523367	0.104633	89617.2	48691.8	51600.5	22779.2	35352.7	35588.2	0	50621.4	31969.1	48153.7	14570.2	36755.2
0.52_471.2551m/z		471.255	2	0.523367	0.0317	7698.43	37588.3	138928	3180.18	37445.7	6543.75	2497.13	6272.62	1923.29	63275.7	4264.78	6826.69
0.52_480.3047m/z		480.305	1	0.523367	0.0319667	60019.1	27440.5	95332.5	29870.6	30554.7	42172.2	0	31056.8	0	31693.4	3241.01	23570.8
0.52_500.2384m/z		500.238	1	0.523367	0.06195	62324.7	20646.5	68651.7	0	39703.9	45131.8	0	0	0	37116.8	0	0
0.52_657.5882m/z		657.588	1	0.523367	0.0831167	0	0	0	0	0	0	11.5401	0	0	599592	6772.47	0
0.52_786.5227m/z		786.523	1	0.523367	0.0212167	130910	76356.9	81392.6	35581.3	34286.9	34791.4	0	174708	21048.9	40908	9433.22	31751.9
0.53_311.2939m/z		311.294	1	0.53385	0.0619	0	0	0	0	0	0	0	101018	0	0	0	0
0.53_319.1409m/z		319.141	1	0.53385	0.04245	10453.1	4302.8	8634.11	1567.61	6959.95	1188.08	0	7528.87	40568.7	3837.99	0	259.244
0.53_479.2281m/z		479.228	2	0.53385	0.0726333	96953.3	33165.3	47103.4	11502.9	19715	24650.2	0	48953.5	51763.5	27178.7	6467.05	24005.4
0.53_489.2459m/z		489.246	1	0.53385	0.0727	103906	4713.83	22634.3	0	5708.53	0	0	0	0	0	0	7716.05
0.53_569.4603m/z		569.46	1	0.53385	0.0532167	0	0	0	0	0	0	0	631893	0	0	0	0
0.53_770.5109m/z		770.511	1	0.53385	0.0209667	107393	76732.6	63834.4	47673.2	33904.4	38325.5	0	8001.48	1538.9	34222.7	18815.2	18244.2
0.53_797.6687m/z		797.669	1	0.53385	0.0727	15.1895	0.067831	61205.7	13004.6	113038	52396.3	0	377.99	0	20386.9	1775.79	139224
0.53_811.4511m/z		811.451	1	0.53385	0.09395	75754.1	121374	120811	52948.1	56171.7	81466.7	0	194866	306330	84426	7137.35	26711.9
0.53_845.5457m/z		845.546	1	0.53385	0.0619	418490	156118	92628.9	39931.3	22383.7	19987.1	0	52303.2	0	31778.9	0	29.8735
0.53_909.7322m/z		909.732	1	0.53385	0.0512167	8046.04	0	16550.8	0	0	0	0	0	0	70458.6	0	29591.7
0.54_258.9127m/z		258.913	1	0.544333	0.0514167	9302.98	3291.07	5050.62	15876	15729.4	55106.4	16414	0	7920.4	32095.6	24649.8	14989.5
0.54_300.1469m/z		300.147	2	0.544333	0.0619	0	2253.59	1239.18	858.775	3187.69	0	0	1508.46	50962.7	1662.28	565.213	2155.2
0.54_300.1980m/z		300.198	1	0.544333	0.104067	71311.2	64400.4	67402	60781.2	70123.6	3755.3	1802.09	33459.4	2090.12	75780.7	79001.7	107137
0.54_409.7553m/z		409.755	2	0.544333	0.0512167	208185	17567.1	51092	8891.65	4939.49	6162.61	3606.36	0	0	95.6659	0	9089.68
0.54_470.2546m/z		470.255	2	0.544333	0.08285	27288.4	23710.5	103098	17315.9	27483.6	4668.55	0	18268.3	32773	57021.6	14718.8	4820.52
0.54_485.3604m/z		485.36	1	0.544333	0.104067	251105	229016	227190	305176	242261	0	60033.3	64653.5	0	186322	185044	250064
0.54_492.2180m/z		492.218	1	0.544333	0.0512167	8584.69	2049.45	75055.4	3437.76	17696.6	0	0	0	10704.7	53233.7	0	0
0.54_585.3719m/z		585.372	1	0.544333	0.0619	104826	115899	135344	83360.5	122928	0	0	27785.2	24665.9	60343.3	87193	100186
0.54_753.5774m/z		753.577	1	0.544333	0.0723833	53188.9	60419.8	157482	6460.7	13970.9	0	1076.49	53527.8	0	5208.18	1230.1	0
0.54_760.5069m/z		760.507	1	0.544333	0.0723667	257686	426750	432053	68448.8	62768.5	139269	0	965211	74173.8	144805	35071.2	38621
0.54_773.5345n	773.535	796.529	1	0.544333	0.104067	893008	368665	444892	293729	287185	214848	0	300746	13764.3	340069	72346.3	174556			M+H, M+Na
0.54_808.4890m/z		808.489	1	0.544333	0.0407333	251435	32216.3	59479.4	88525.7	63140.3	84672.6	0	48362.6	44538.9	33375.2	12247.5	35402.4
0.54_839.6330m/z		839.633	1	0.544333	0.0619	26504.8	2285.13	268267	17303.4	170829	155556	0	9168.09	0	120562	0	0
0.55_600.3951m/z		600.395	1	0.55		8004	7848	9068	7550	14351	1793	11589	6035	3597	10068	8151	12096	LPC 22:1		[M+H]+	C30H60NO7P	88.5
0.57_123.0187m/z		123.019	1	0.574583	0.188917	10170.4	22663.1	19970.1	14069.6	7289.33	15392.8	18677.3	15476.2	392184	15047.2	15893.4	12093.5
0.57_151.0083m/z		151.008	1	0.574583	0.1355	2053.81	13405.3	13245.7	7607.59	3575.52	41974.7	18111.3	10122.6	195864	5623.23	13103.2	6747.8
0.57_151.0342m/z		151.034	1	0.574583	0.209867	168677	262115	207563	341894	150426	416842	256283	84021.6	43691	189444	362165	292870
0.57_213.9237m/z		213.924	1	0.574583	0.0514167	0	1139.19	0	1320.74	628.215	4639.69	6051.88	0	16924.4	0	3022.88	1191.65
0.57_307.0956m/z		307.096	1	0.574583	0.0935833	0	45208	17054.6	25533.8	21696.9	130549	0	0	1007.53	0	26227.5	28348.7
0.57_412.8149m/z		412.815	2	0.574583	0.07355	233023	111432	191355	189914	191943	114625	6419.21	92509.1	18965.4	131285	214675	199935
0.57_415.3202m/z		415.32	1	0.574583	0.0514167	25316.3	0	34924.1	61125.3	39467.1	0	0	170.791	0	21694.8	54956.9	56705.3
0.57_416.3140m/z		416.314	1	0.574583	0.1038	283154	121739	197293	264732	206414	11966.6	0	52872.5	727.285	204536	235302	297711
0.57_429.3124m/z		429.312	1	0.574583	0.08285	97400.6	0	45564	119517	79208.5	0	0	0	0	34839.4	91941.9	97849
0.57_439.3158m/z		439.316	1	0.574583	0.0619	7149.06	245.567	25468.5	26238.6	17387.3	14668.2	0	0	13204.5	36192.8	14394.5	18805.2
0.57_456.2732m/z		456.273	1	0.574583	0.104067	3994.81	74333.3	146815	19088.6	34286	26940.1	0	0	2816.33	55690.6	469.363	11299	3-Hydroxyhexadecadienoylcarnitine	3-Hydroxyhexadecadienoylcarnitine	M+2Na-H	C23H41NO5	41.6
0.57_459.3466m/z		459.347	1	0.574583	0.125167	829800	32246.9	342838	796499	477431	1088.82	0	0	0	494898	583002	691429
0.57_467.3453m/z		467.345	1	0.574583	0.0618833	58948.9	2981.99	37780.5	89711.5	60812	2265.68	0	0	0	56271.6	70456.7	69741.9
0.57_491.3729m/z		491.373	1	0.574583	0.0933167	261357	0	148920	345503	228063	0	0	23873.3	0	162593	238160	289680
0.57_504.7038m/z		504.704	1	0.574583	0.0514167	67102.1	0	21453	74873.5	32526.2	0	973.485	0	0	28497.4	24698.8	24791
0.57_622.3846m/z		622.385	1	0.574583	0.0409333	145103	24608	52335.1	132689	37817.4	0	0	44363.2	24333.5	47783.1	37773.6	67871.6
0.57_73.5315m/z		73.5315	2	0.574583	0.199383	140372	125520	137999	165324	88922.2	191400	62895	73292.4	308.399	170672	216126	198063
0.57_788.5134m/z		788.513	1	0.574583	0.114283	1.38126e+06	284676	412771	212431	141378	252036	0	236358	279197	168720	39651.8	128112
0.57_844.7395m/z		844.739	1	0.574583	0.0619	0	0	272.59	0	60128.1	96389	0	0	0	0	0	0
0.58_1150.8197m/z		1150.82	1	0.58		785	344	4974	3079	2727	101	14	820	105	1.375	1511	1183	PC 26:6_38:10		[M+H]+	C72H112NO8P	100
0.59_1036.8113m/z		1036.81	1	0.59		1.68454	7600	1962	3323	1355	106	17	8081	333	1.68454	277	5203	PC O-56:10		[M+H]+	C64H110NO7P	98.1
0.59_115.0931m/z		115.093	1	0.585267	0.0421167	8981.85	0	4782.49	6096.64	10481.3	0	0	0	0	5774.45	15200.8	23145.1
0.59_150.1117m/z		150.112	1	0.585267	0.0526	3448.17	12544.1	14657.8	10070.1	17705.4	1963.39	14852.6	5048.11	142.72	7602.32	15329.1	21595.1
0.59_308.2399m/z		308.24	1	0.585267	0.0842167	18268.9	4646.45	28643.7	32587.1	49968.4	0	0	0	0	26249.6	52547.5	83625.1
0.59_321.1603m/z		321.16	1	0.585267	0.0619	2285.55	13231.4	5495.52	4860.5	4440.1	10027.4	0	13880.5	68525.3	6374.44	3504.36	5725.81
0.59_334.8456m/z		334.846	1	0.585267	0.135967	0	12916.2	0	18899.3	0	428554	10902.9	0	11672.4	2827.45	58564.8	0
0.59_341.2482m/z		341.248	1	0.585267	0.0421167	312616	98907.7	229057	303564	219035	9634.79	0	84201.6	13477.1	261788	298890	330237	FA 21:4	LMFA01140030	M+Na	C21H34O2	41.4
0.59_356.2179n	356.218	379.203	1	0.585267	0.125167	61999.3	58762.9	39706.8	17818.7	20361.5	166.581	10610	54123.5	1.08371e+06	58977.1	35105.6	15569.8			M+H, M+Na
0.59_373.2847m/z		373.285	1	0.585267	0.08285	70810.1	8862.93	12082	66757.3	38291.8	0	2955.31	0	0	55418.9	56148.1	75554.4	Finasteride	Finasteride	M+H	C23H36N2O2	40.4
0.59_396.3097m/z		396.31	1	0.585267	0.0630667	170752	84669.2	118304	145666	154191	0	0	39199.8	0	143399	171728	159272
0.59_405.3141m/z		405.314	1	0.585267	0.07355	331608	182270	278642	253387	305528	0	0	60631.8	1517.18	224453	336706	268916
0.59_405.8068m/z		405.807	2	0.585267	0.260833	5.2391e+06	2.3828e+06	4.23357e+06	4.36626e+06	4.28463e+06	107570	2.53275e+06	1.56708e+06	71293.2	3.52809e+06	5.4422e+06	6.12703e+06
0.59_414.7748m/z		414.775	2	0.585267	0.114283	577703	83423.4	154734	81070.8	54415.9	101710	9077.98	64063.3	2391.76	52873.2	32035.2	66354
0.59_416.7965m/z		416.796	2	0.585267	0.114467	1.05578e+06	484775	704755	714986	744317	96827.1	18673.4	292621	7651.26	659464	768341	939283
0.59_421.9866m/z		421.987	1	0.585267	0.125167	941406	61865.3	379820	813256	565011	0	0	7599.99	0	457839	643866	825471
0.59_422.0456m/z		422.046	1	0.585267	0.0526	20610.3	0	11763.9	13116.9	21659.4	0	0	0	0	8083.55	19192.7	25017.2
0.59_422.3204m/z		422.32	1	0.585267	0.114467	423104	0	146376	368561	239952	0	0	0	0	230086	272725	343011
0.59_423.3109m/z		423.311	1	0.585267	0.0526	115164	25338.4	73733.1	103138	110693	13841.7	0	17870.4	0	86202.2	107384	125188	3-(Acetyloxy)-2-hydroxypropyl octadecanoate	3-(Acetyloxy)-2-hydroxypropyl octadecanoate	M+Na	C23H44O5	41
0.59_461.3386m/z		461.339	1	0.585267	0.0618833	38801.5	0	35083.8	71222.1	50188.7	0	0	0	0	20501.5	57828.5	83468.2
0.59_469.2774m/z		469.277	1	0.585267	0.0316333	10534.1	3144.31	11221.3	3608.57	3068.75	0	0	3196.56	55077	5253.91	2693.18	267.378
0.59_471.3575m/z		471.358	1	0.585267	0.07355	727788	360397	503663	462415	497273	526.352	116190	191670	0	500712	382816	391909
0.59_537.3825m/z		537.383	1	0.585267	0.0421167	98636.9	11350.3	19626.4	94313.9	42018.2	0	0	0	0	16796.9	64769.1	19798.5
0.59_540.8711m/z		540.871	2	0.585267	0.0421167	371200	31850	135132	215115	148201	0	0	5220.49	0	166237	195815	202111
0.59_547.4320m/z		547.432	1	0.585267	0.0316333	77412.7	0	53943.4	77647.2	91370.7	0	0	12189.9	0	57076.1	105111	117931
0.59_674.5344n	674.534	697.524	1	0.585267	0.1038	2.16594e+06	884825	1.66689e+06	1.73171e+06	1.43298e+06	4099.12	4841.55	433719	7928.61	1.38875e+06	1.46192e+06	1.31363e+06			M+Na, M+2Na
0.6_1018.646m/z		1018.65	1	0.6		1403	762	3627	0.75	678	288	8	1785	8494	1038	626	1493	PS 52:10		[M+H]+	C58H94NO10P	89
0.6_1035.7881m/z		1035.79	1	0.6		8706	1429	4098	3778	5457	127	69	1205	453	3446	1031	2223	SM 36:4;2O(FA 22:6)		[M+H]+	C63H107N2O7P	99.6
0.6_1036.6024m/z		1036.6	1	0.6		589	490	897	0.575	288	245	6	542	4196	1005	487	678	PS 54:15		[M+H]+	C60H88NO10P	99.1
0.6_472.3393m/z		472.339	1	0.6		9525	4672	11012	15147	6943	533	12	6518	234	7043	2048	95	CAR 22:6		[M+H]+	C29H45NO4	96.2
0.6_791.613m/z		791.613	1	0.6		33769	7691	29054	27259	51689	1161	3271	13656	642	476721	44380	74908	TG 8:0_8:0_30:5		[M+H]+	C49H84O6	95.5
0.60_244.1781n	244.178	245.186	1	0.59575	0.240133	666610	404831	463260	493015	485364	107806	399615	321745	115412	588394	441684	589093			M+H-H2O, M+H
0.60_266.1376m/z		266.138	1	0.59575	0.07355	16977.2	16458.4	5595.12	7523.71	4331.38	4153.99	3197.38	14818	265425	10077.4	12948.5	8384.99
0.60_308.1862m/z		308.186	1	0.59575	0.0526	212.762	3486.64	855.379	0	404.541	0	0	0	28279.9	1948.02	2292.79	0
0.60_308.8499m/z		308.85	1	0.59575	0.0618833	0	2287.25	0	4327.23	3136.27	4243.92	2452.01	1463.14	83345.5	1382.36	5322.05	4360.29
0.60_398.3061m/z		398.306	2	0.59575	0.0316333	31942.7	4985.31	7807.19	16243.6	28378.3	5679.02	2833.05	11957.6	950.267	13182.4	29639.4	34387.2
0.60_409.2977m/z		409.298	1	0.59575	0.0314333	12297.6	6795.14	14028.8	10943	8935.93	0	0	0	0	8400.86	7276.62	4312.21
0.60_418.7830m/z		418.783	2	0.59575	0.0523833	59191.7	31537	9615.89	24016.5	30599.3	24967.5	3779.72	17709.4	6414.37	29720.4	40836.1	12510
0.60_485.3227m/z		485.323	1	0.59575	0.0526	49445.3	33566.4	48987.1	51043.3	36745.6	0	23876.6	12838.3	6353.49	19078.9	47389.3	49161.9
0.60_492.3033m/z		492.303	1	0.59575	0.0526	132677	56364.1	114803	164941	115449	193.636	2180.42	94425.8	31002.9	47814.4	156045	137771
0.60_567.3341m/z		567.334	1	0.59575	0.1038	27138.3	17019.8	22006.6	25117.7	15349.7	0	0	17451.7	383378	17724	23810.4	22090.3
0.60_590.5509m/z		590.551	1	0.59575	0.14655	0	0	0	548.115	0	0	0	544074	0	8732.32	0	0
0.60_662.4395m/z		662.44	1	0.59575	0.08285	154281	14113	59581.5	102721	43931.4	0	0	57541.5	34295.7	113517	47055.5	26999.6
0.60_690.5045m/z		690.504	2	0.59575	0.0526	498629	9376.19	122913	266067	317426	0	0	8136.66	0	302726	194699	309253
0.60_734.4905m/z		734.491	1	0.59575	0.0842167	791908	595736	527851	1.01946e+06	265817	55105.9	0	356624	122701	406707	355404	122565
0.60_804.5803m/z		804.58	1	0.59575	0.0314333	7399.96	48107.6	30975.4	13116.2	33268.8	14532	0	92656.4	0	112080	0	28439.1
0.60_811.6606m/z		811.661	1	0.59575	0.0314333	73875.8	81750.7	88997.5	66886.3	79455.4	146909	0	131095	0	99616.5	25535.5	31393.1
0.60_854.5709m/z		854.571	1	0.59575	0.0421167	306787	40296	72914.8	13399.5	20214.2	17485.5	0	11382.5	0	33874.1	0	22467.9
0.60_907.6872m/z		907.687	1	0.59575	0.0526	191926	47282	169981	117535	144430	0	0	27474.6	0	136193	158630	133195
0.60_909.5463m/z		909.546	1	0.59575	0.189183	736011	2.32062e+06	4.19907e+06	356770	1.10806e+06	404361	0	12530.3	0	2.4848e+06	37180.7	134485	Glc-GP 38:4	LMGP14010001	M+Na	C47H83O13P	41.3
0.61_104.1061m/z		104.106	1	0.606217	0.0735333	171956	91953.6	161342	151305	109749	173319	43726.4	114568	0	68770.9	62143.7	57128.9
0.61_105.0186m/z		105.019	1	0.606217	0.0735333	615.316	1307	0	1094.21	806.622	0	1155.36	3643.62	66199.5	54.9025	2590.82	1053.34
0.61_105.0360m/z		105.036	1	0.606217	0.126967	89657	252811	143951	120695	259379	3519.15	131557	93652.6	1540.75	172226	124329	91220.9
0.61_112.8946m/z		112.895	1	0.606217	0.0523833	20.5579	9247.72	109601	50736.5	80083.5	0	9114.96	0	433.928	0	5706.34	391.951
0.61_167.0724m/z		167.072	1	0.606217	0.0933167	1.09505e+06	1.88229e+06	1.4956e+06	1.32185e+06	2.68363e+06	207597	1.34461e+06	979930	10373.2	1.8095e+06	1.37306e+06	1.15461e+06
0.61_211.0993m/z		211.099	1	0.606217	0.0523833	6729.3	33775.9	19031.1	65446.9	76211.1	16812.7	34302.4	16854.4	0	28196.3	17487.9	1476.87
0.61_272.1966m/z		272.197	1	0.606217	0.0735333	67351.7	67946.4	54666.7	29382.3	43943.5	1935.9	95510.6	29902.4	7258.43	50300.1	42862.2	42455.7
0.61_282.1571m/z		282.157	1	0.606217	0.0950333	311943	427552	298900	383460	219094	2075.29	145936	55160.5	37487.2	192212	261991	55560.8
0.61_385.2156m/z		385.216	1	0.606217	0.0628667	12126.8	15035.8	9412.71	4795.39	9243.19	30289	0	24573.9	129112	12305.5	4627.75	8571.82
0.61_395.2416m/z		395.242	1	0.606217	0.0842167	880468	996374	594143	989236	344310	603.587	81094	105678	110391	371156	463655	41670.8
0.61_472.2537m/z		472.254	2	0.606217	0.0314333	31379.1	17450.9	40922	26772.1	14085.8	0	2813.48	14070.2	95733.5	54400	7764.51	15352.9
0.61_475.2508m/z		475.251	2	0.606217	0.0314333	63150.7	41046.4	5567.91	2868.44	14045.5	42119.8	0	0	32861	13636.1	2597.31	6270.21
0.61_480.3496m/z		480.35	1	0.606217	0.0842167	554991	248394	201081	204054	178696	29135	4.73974	129709	1162.88	243145	182681	208855
0.61_592.398m/z		592.398	1	0.61		1764	1228	2460	4891	1807	419	29	560	1003	2201	2121	1151	PC 6:0_16:1		[M+H]+	C30H58NO8P	99.8
0.61_593.4363m/z		593.436	1	0.606217	0.0630667	330162	109627	208969	286114	196411	0	0	100887	0	192737	165869	148547
0.61_607.4379m/z		607.438	1	0.61		7759	5316	5622	4225	6455	345	30	2693	409	12733	8251	2442	DG 34:6		[M+H]+	C37H60O5	90.1
0.61_621.4099m/z		621.41	1	0.606217	0.07355	1.06706e+06	672699	581140	1.13409e+06	322309	0	0	143594	11853.7	316915	426834	66119.6
0.61_719.5114m/z		719.511	1	0.61		47571	12428	22873	29957	25228	639	51634	30856	760	66645	19695	20115	SM 12:1;2O/24:6		[M+H]+	C41H71N2O6P	99.6
0.61_770.5027m/z		770.503	1	0.606217	0.0314333	337626	55379.9	79454.5	29485.1	65548.2	13973.9	0	9732.68	0	53454.1	166.765	0
0.61_772.5235m/z		772.524	1	0.606217	0.0523833	216962	239392	387360	76329.1	61709.5	13461.7	0	34144.8	478.45	82074.9	0	0
0.61_808.4929m/z		808.493	1	0.606217	0.02095	149704	25100.6	86863.2	109608	45986.6	83839.6	0	85945.8	22886.4	48117.5	7902.55	13731.3
0.61_820.5247m/z		820.525	1	0.606217	0.0949167	4.78364e+06	547723	265626	205738	157062	53376.7	0	65372.8	0	39008.9	0	23011.6
0.61_858.5235m/z		858.524	1	0.61		5624	5759	5766	12945	40684	6145	182	4471	1563	942	990	2503	PS 40:6		[M+H]+	C46H78NO10P	97.9
0.61_89.0837n	89.0837	90.0906	1	0.606217	0.0735333	53866.8	68912.8	65726.7	67792.5	55944.1	0	84645.2	32470.6	296.539	59486.4	61341.3	83312.2			M+H-H2O, M+H
0.61_904.6964m/z		904.696	1	0.61		14221	3997	17640	10387	11243	702	39	3330	212	13433	16830	16961	PS 38:0_6:0		[M+H]+	C50H98NO10P	93.5
0.61_951.5311m/z		951.531	1	0.606217	0.0314333	0	35098.2	162190	0	24980.3	0	0	0	0	0	0	0
0.62_117.1144n	117.114	118.122	1	0.6167	0.178183	980067	790412	625533	590140	635717	33530.1	273248	0	0	617.96	572.328	0			M+H-H2O, M+H
0.62_138.0903m/z		138.09	1	0.6167	0.1675	280388	258903	159213	198969	219347	30423.1	130261	209246	3803.65	338382	275557	313473
0.62_147.0910m/z		147.091	1	0.6167	0.0314333	0	0	0	3351.74	9449.36	0	784.299	0	811.673	0	5831.72	6139.96
0.62_148.0235m/z		148.023	1	0.6167	0.0419167	93.4098	3733.22	0	0	2073.93	0	0	21396.2	0	13988.2	15308.4	22822.2
0.62_151.1217m/z		151.122	1	0.6167	0.0525833	37241	33746.2	29557.8	24519.4	50017.6	2209.12	0	31181.1	519.473	57192.6	37940.2	40614.2
0.62_163.1219m/z		163.122	1	0.6167	0.0842333	59501.6	73043.5	60048	92017.8	61967.4	32288.9	53523	34814.5	6138.1	72253.8	79724.3	74019.4
0.62_194.1520m/z		194.152	1	0.6167	0.0419	18852.1	11290.7	6851.69	11101.5	18268.6	0.474705	663.035	9109.46	0	19237.6	12892.9	25627.6
0.62_202.1446m/z		202.145	1	0.6167	0.0950333	40408.9	16380.8	31761.4	10734.3	24772.8	348.799	4780.42	63798.7	195117	81148.6	23485	54457.3
0.62_202.1447m/z		202.145	1	0.62		2090	1297	1550	1462	1709	269	241	2266	35806	2489	2022	1891	NAGly 8:0		[M+H]+	C10H19NO3	99.6
0.62_282.1093m/z		282.109	1	0.6167	0.0314333	2488.55	4291.81	7803.06	5248.87	838.768	0	3204.27	2767.31	94988.8	2023.31	1592.91	0
0.62_288.8692m/z		288.869	1	0.6167	0.0314333	2613.32	3148.22	0	0	0	5415.7	407.243	0	23026.2	2.13255	435.86	0
0.62_292.0160m/z		292.016	1	0.6167	0.116283	0	0	6044.98	16143.6	0	0	348736	0	0	0	0	0
0.62_299.0431m/z		299.043	1	0.6167	0.1058	0	0	61120.5	180689	4253.09	0	265532	0	0	0	0	0
0.62_315.0165m/z		315.017	1	0.6167	0.0209667	0	0	0	0	0	0	120824	0	0	0	0	0
0.62_395.1754m/z		395.175	1	0.6167	0.0628667	12283.7	23220.8	8093.86	5405.82	989.673	0	2161.68	4358.32	187614	10094.1	2924.71	0
0.62_408.2562m/z		408.256	1	0.6167	0.0419	93292.3	127860	123649	75089.1	80388.5	51423	0	26895.2	8509.39	56062	18881.9	20877.9
0.62_561.3997m/z		561.4	1	0.62		4790	1157	14314	4088	20952	640	12584	27502	3194	13864	2616	24339	SM 12:2;2O/12:0		[M+H]+	C29H57N2O6P	95.6
0.62_605.3955m/z		605.396	1	0.6167	0.0630667	192818	103882	183516	299310	150799	0	4276.45	86731.6	14089	157685	120656	130907
0.62_624.3829m/z		624.383	1	0.62		6309	3050	4963	8384	5530	1269	532	5476	3025	4613	3081	3363	PS 18:0_6:0		[M+H]+	C30H58NO10P	91.5
0.62_87.0256m/z		87.0256	1	0.6167	0.0523833	0	16024.9	1816.31	1893.25	16390.5	0	6351.77	0	4295.06	2018.44	0	0
0.62_874.4949m/z		874.495	1	0.6167	0.178417	156620	95725.9	122383	588011	679565	1.62276e+06	0	5741.36	0.910231	11024.2	1963.4	0
0.62_949.5203m/z		949.52	1	0.6167	0.0314333	10097.6	76633.9	68741.2	0	0	11666	0	0	0	0	0	0
0.63_137.0830m/z		137.083	1	0.627183	0.0314333	1205.87	1967.37	841.447	617.582	964.018	0	1051.65	2295.1	41617.2	2184.8	583.793	3191.28
0.63_152.1056m/z		152.106	1	0.627183	0.0525833	10502.7	4423.39	7823.1	9078.3	16522.3	0	0	4010.27	0	20807.2	11551.2	19685.4
0.63_164.1053m/z		164.105	1	0.627183	0.0628667	21171.1	21309.4	21054.8	12039.9	25286.4	26856.5	3659.08	19773.9	42732.3	29541.6	25434.7	32880
0.63_164.1423m/z		164.142	1	0.627183	0.0421	0	7452.39	8108.8	0	8249.76	0	0	4840.19	0	28127.5	31938.1	21719.9
0.63_165.1378m/z		165.138	1	0.627183	0.07375	77038	49967.6	39286.3	48909.2	69526.6	9970.15	22.7428	45156.9	0	63284	43120.4	56850.4
0.63_177.0749m/z		177.075	1	0.627183	0.0950333	63714.3	44947.9	30324.2	34470.5	60631	0	2686	43151.5	284290	56981.5	49710.3	55476.2
0.63_187.1215m/z		187.121	1	0.627183	0.0421	32231.1	18773.2	21894	19104.8	38397	0	0	21125.1	9397.33	10852.9	22238.7	23654.8
0.63_190.1229m/z		190.123	1	0.627183	0.0314333	11218.2	3663.37	6707.82	8729.03	8666.82	6454.58	0	5296.98	4216.73	13308	9477.2	12885.1
0.63_203.1277m/z		203.128	1	0.627183	0.0421	10267.9	12485.7	24091.3	11369.5	24460	3393.73	14460.9	21141.7	855.212	8776.12	29547.3	17446.3
0.63_697.3876m/z		697.388	1	0.627183	0.02095	4937.21	6600.56	48.6538	0	4714.18	0	0	0	49197.9	5129.19	7764.8	0
0.63_74.0957m/z		74.0957	1	0.627183	0.08485	250460	187391	170473	114621	134061	74.1529	0	6437.67	0	681.195	0	0
0.63_746.5665m/z		746.567	1	0.627183	0.0419	0	68655.8	92144.3	0	36132.6	37628.1	0	16410	0	85438.4	6470.13	0
0.63_798.5448m/z		798.545	1	0.627183	0.0842167	224280	1.62832e+06	1.44518e+06	216111	103340	30116.1	174.804	460884	0	184893	2109.74	11603.1
0.63_802.4652m/z		802.465	1	0.627183	0.0523833	493599	47416.1	27900.6	6377.88	8985.68	10195	0	19375.3	0	14804.1	0	0
0.63_886.6726m/z		886.673	1	0.63		2917	862	768	4341	3311	1082	128	12.7634	267	4350	3383	1720	Cer 16:3;2O/44:13;2O		[M+H]+	C60H89NO5	98.4
0.64_106.0642m/z		106.064	1	0.63765	0.12675	377023	237173	204836	207159	273535	14889.5	6069.53	214982	14835.2	281216	265099	295204
0.64_116.0471n	116.047	117.056	1	0.63765	0.0953167	61654.3	26198.7	18031.9	12302.1	38103.6	2031.54	97937.4	13223.9	365.458	28908.6	26426.8	32356.8			M+H-H2O, M+H
0.64_122.0700m/z		122.07	1	0.63765	0.0316167	1125.3	3540.24	677.123	725.357	847.952	2816.62	1034.29	2572.31	13358.8	1150.87	1531.16	964.889
0.64_132.0757m/z		132.076	1	0.63765	0.18865	1.2425e+06	737146	1.00456e+06	1.31741e+06	809254	80275.3	592609	263941	45856.2	291662	318127	321758	Creatine	Creatine	M+H	C4H9N3O2	41
0.64_143.1660n	143.166	188.142	1	0.63765	0.0953333	389149	193423	277944	175454	169199	0	0	224434	422.252	220200	179947	410443			M+H, M+2Na-H
0.64_162.1269m/z		162.127	1	0.63765	0.0314333	16807.4	13284.6	7511.48	10367.7	12095.7	0	1669.64	9155.28	0	11068.2	11467.4	13846.5
0.64_163.0530m/z		163.053	1	0.63765	0.0525833	35585.7	28714	33717.8	46996.9	57713.4	0	22546.2	19449.4	2062.78	50045.7	55084.9	62295.3
0.64_165.0685m/z		165.068	1	0.63765	0.272267	1.9374e+06	1.3494e+06	1.14292e+06	1.17418e+06	1.5135e+06	168285	29059.9	941306	82960.3	1.24724e+06	1.10658e+06	1.25043e+06
0.64_172.1115m/z		172.111	1	0.63765	0.1058	61433.6	46499.9	29139.5	41021.2	63774	9414.46	1151.63	37193.5	3657.26	49052.9	49719.2	51309.1
0.64_179.0841m/z		179.084	1	0.63765	0.1058	1.10418e+06	1.01521e+06	542569	2.33154e+06	151666	107847	170016	64088.3	11830.7	95233	121502	104080
0.64_180.9795m/z		180.98	1	0.63765	0.0743667	0	0	0	0	0	558.623	76200.9	0	1035.89	0	0	0
0.64_181.0996m/z		181.1	1	0.63765	0.18865	2.83271e+06	1.88083e+06	1.507e+06	1.78344e+06	2.31571e+06	154711	15520.9	1.79155e+06	47401.2	2.29042e+06	2.24968e+06	2.40406e+06
0.64_190.1566m/z		190.157	1	0.63765	0.0423167	13374.6	16687.3	12075	5633.83	17346.3	0	0	7584.67	0	7831	10306.7	9974.9
0.64_198.1263m/z		198.126	1	0.63765	0.177967	1.52625e+07	9.43296e+06	8.16072e+06	9.20359e+06	1.22901e+07	972443	28148.6	1.02292e+07	162086	1.33853e+07	1.24406e+07	1.39639e+07
0.64_212.1996m/z		212.2	1	0.63765	0.0632833	85703.2	40517.4	41846.7	44711.8	46197.9	0	0	25612.3	0	50800.2	48744.9	55212.7
0.64_239.1164m/z		239.116	1	0.63765	0.0632833	393190	39085.8	140239	347702	185563	12335.3	47645	157814	23768.5	393614	77280.6	274743
0.64_242.1517m/z		242.152	1	0.63765	0.230367	1.57679e+07	1.19353e+07	8.8745e+06	1.0461e+07	1.64412e+07	1.02847e+06	238113	1.13399e+07	603533	1.54813e+07	1.61411e+07	1.5802e+07
0.64_256.9988m/z		256.999	1	0.63765	0.08485	0	1427.96	0	0	0	0	114602	0	2326.43	0	0	0
0.64_275.9924m/z		275.992	1	0.63765	0.198933	75844.2	115948	114751	128176	74359.1	490.277	4.58452e+06	10463.1	275309	17106.7	97514.9	15293.7
0.64_289.0556m/z		289.056	1	0.63765	0.0638833	0	28502.7	11720.8	27113.8	13350.5	0	124928	0	7065.07	0	14668.4	0
0.64_336.1605m/z		336.161	1	0.63765	0.0421	704.884	1007.17	48638.9	0	0	5103.67	0	2011.13	6253.21	0	0	0
0.64_378.0245m/z		378.025	1	0.63765	0.08485	0	0	0	0	633.331	0	124735	0	0	0	0	184.396
0.64_558.0895m/z		558.089	1	0.63765	0.0953167	0	0	0	0	0	0	317084	0	0	0	0	0
0.64_577.1073m/z		577.107	1	0.63765	0.0743667	0	13983.7	0	15488.4	0	0	415739	0	0	0	0	0
0.64_628.4307m/z		628.431	1	0.63765	0.0314333	0	17357.3	18006.5	0	3470.7	0	0	0	57566.8	4410.45	0	0
0.64_65.0386m/z		65.0386	1	0.63765	0.0316167	2601.72	3148.3	3389.85	0	9384.29	0	0	5234.46	0	5922.92	6161.96	9042.85
0.64_739.1565m/z		739.156	1	0.63765	0.136067	62367	198897	0	233172	199657	0	1.43459e+06	0	6061.84	14562.1	232792	23923.8
0.64_90.0541m/z		90.0541	1	0.63765	0.0740833	128039	73408.8	109877	120364	79786.3	0	45982.9	13833.1	192.854	20629.4	26371.3	19454.5
0.64_91.0533m/z		91.0533	1	0.63765	0.18845	2.4749e+06	1.64146e+06	1.35597e+06	1.48657e+06	1.99837e+06	203697	66494.6	1.6626e+06	30013.8	2.05669e+06	1.94966e+06	2.11493e+06
0.64_927.5335m/z		927.533	1	0.63765	0.0421	0	153113	395424	15067.2	54698.2	0	0	0	0	65494.4	15744.1	10547.7
0.65_133.0686m/z		133.069	1	0.648133	0.0104833	1175.17	15809.1	1416.8	6039.53	4673.68	5555.88	2404.11	3597.71	7237.94	4489.06	2658.2	2947.74
0.65_158.0723n	158.072	181.07	1	0.648133	0.2094	452183	246007	305995	241586	257765	47452.9	62510.6	235366	1.67014e+06	235263	191714	256114			M+H-H2O, M+Na
0.65_158.0950m/z		158.095	1	0.648133	0.1058	238650	162084	109836	155252	161880	61027.1	5047.39	104459	3508.56	155078	159821	153950
0.65_166.0476m/z		166.048	1	0.648133	0.0316167	14731.1	8263.28	4396.78	3499.56	3123.76	1857.23	5850.59	6077.18	495948	4434.48	4936.63	536.175
0.65_178.0460m/z		178.046	1	0.648133	0.0423167	0	0	0.810788	107.013	718.175	0	1526.73	907.308	31882.5	0	439.492	677.847
0.65_179.0561m/z		179.056	1	0.648133	0.0639	25326.6	15217.3	17748.7	30328.8	24979.6	56070.1	8688.3	10497.5	63818.8	12550.8	18907.1	18176.9	1,3-Dimethyluric acid	1,3-Dimethyluric acid	M+H-H2O	C7H8N4O3	40.5
0.65_195.1007m/z		195.101	1	0.648133	0.0429333	3362.81	4896.82	5424.43	2996.44	1967.67	12971.1	1540.99	3846.3	1200.08	7338.34	3886.97	19.2269
0.65_197.0695m/z		197.07	1	0.648133	0.0743667	142188	21155	41296.3	51134.6	53705.8	8511.83	2635.67	100325	10281.8	108973	43428.2	66759
0.65_198.0926m/z		198.093	1	0.648133	0.14655	341126	296138	182231	151481	160757	33117	132033	370752	9.38516e+06	226312	137917	173320
0.65_204.1738m/z		204.174	1	0.648133	0.0531167	44411.3	14981.8	23110.5	14245.1	36129.9	0	0	4899.35	0	32115.7	17971.5	26009.8
0.65_215.1532m/z		215.153	1	0.648133	0.0421	35605.8	10794.6	11690.8	10619	38534.7	0	190.345	18230.8	0	23709.2	16350.3	29275.8
0.65_217.1424m/z		217.142	1	0.648133	0.0316167	3132.27	4291.32	7486.87	1459.28	2145.79	7766.43	0	8474.6	4337.45	9352.62	10634.4	6069.36
0.65_242.1109m/z		242.111	1	0.648133	0.0740833	154822	224874	97107.3	189561	141806	32692.9	87420.8	378510	8.68306e+06	240094	156399	145260
0.65_253.1691m/z		253.169	1	0.648133	0.03185	72187	3076.17	27713.1	0	58027.7	0	0	21963.2	136.05	35988.4	0	34150.6
0.65_255.1513m/z		255.151	1	0.648133	0.0531167	20601.3	1446.61	14021.5	0	11892	0	0	17953.7	3525.07	19879.2	4056.42	15758.9	(+)-Setoclavine	(+)-Setoclavine	M+H	C16H18N2O	44.7
0.65_262.2354m/z		262.235	1	0.65		93665	53411	64977	50147	65904	1171	46044	67297	763	66973	93410	69330	SPB 14:0;3O		[M+H]+	C14H31NO3	97.5
0.65_298.1540m/z		298.154	1	0.648133	0.1058	0	0	0	1881.23	0	0	887503	0	0	0	0	0	Physostigmine	Physostigmine	M+Na	C15H21N3O2	40.9
0.65_402.7466m/z		402.747	2	0.648133	0.0423167	443826	70263.8	0	0	0	20524.2	0	0	0	15779.3	0	0
0.65_479.0400m/z		479.04	1	0.648133	0.0528	0	14402.3	0	0	0	0	340955	0	0	0	22295.4	24694.1
0.65_504.3411m/z		504.341	1	0.648133	0.0316167	115547	169086	31589.6	0	2498.99	557.932	0	91122.7	0	48042.2	0	0
0.65_821.1565m/z		821.156	1	0.648133	0.125583	53725.2	17657.2	0	2688.57	56466.7	0	1.32668e+06	0	0	18766.3	49532	30035.8
0.65_887.5607m/z		887.561	1	0.648133	0.03185	0	90698.3	100497	0	0	58506	0	11693.8	0	70686.5	0	0
0.65_91.0651m/z		91.0651	1	0.648133	0.0534167	0	0	0	0	0	417.938	197.575	0	46953	0	0	0
0.66_118.0643m/z		118.064	1	0.6588	0.14655	216120	126419	121753	80033.4	133252	93201.4	17103	110622	70569.1	148648	98062.2	153018
0.66_130.0639m/z		130.064	1	0.6588	0.0321667	61720.3	16202.8	30439.2	14709	39605.1	7901.15	0	12446.4	0	48087.6	0	24075.9
0.66_139.0528m/z		139.053	1	0.6588	0.1058	754047	378093	388776	322961	427275	34382.1	52858	335623	13816.4	401051	263718	381134
0.66_143.0716m/z		143.072	1	0.6588	0.0639	78433.2	34776.4	48700.4	37086.9	49157.6	4508.28	794.032	14008.6	0	40136.4	20656.8	33653.4	Hydralazine	Hydralazine	M+H-H2O	C8H8N4	42
0.66_150.0654m/z		150.065	1	0.6588	0.0528	3064.67	2777.52	1944.29	1547.5	2262.49	0	604.307	2891.08	70367.8	712.026	830.798	2235.28
0.66_154.0640m/z		154.064	1	0.6588	0.13605	418125	216034	229703	187205	242261	16205.7	2719.55	128011	4734.89	208974	143745	189359
0.66_168.0779m/z		168.078	1	0.6588	0.14655	924514	591072	537661	487429	585875	37428.8	14713.8	328604	3742.09	445270	341003	429507
0.66_169.0845m/z		169.084	1	0.6588	0.136067	590405	270942	293943	231199	303204	39675.6	33814.7	230801	2615.31	299311	188082	288928
0.66_173.9606m/z		173.961	1	0.6588	0.1058	0	0	0	0	0	0	81895.6	0	0	0	0	0
0.66_183.1286m/z		183.129	1	0.6588	0.0534167	100412	41048.6	42609.2	29326.5	56384.1	1874.8	120.734	27348.8	2.86022	52861	32820.5	43090.4
0.66_184.0981m/z		184.098	1	0.6588	0.399833	4.06979e+07	3.02138e+07	2.46097e+07	2.5974e+07	2.39483e+07	1.14533e+06	0	1.31692e+07	1.74704e+06	1.4856e+07	1.63051e+07	1.63874e+07
0.66_188.0937n	188.094	171.09	1	0.6588	0.157017	971853	509807	537872	467438	505680	61793.3	198506	285831	1.02806e+06	436091	321256	411247	Antipyrine	Antipyrine	M+H-H2O, M+Na	C11H12N2O	41.5
0.66_194.0947m/z		194.095	1	0.6588	0.03185	46849.4	4150.55	14412.3	0	13663.7	6285.15	150.243	14898.6	3213.71	21884.3	4419.63	15975.2	Rasagiline	Rasagiline	M+Na	C12H13N	42.8
0.66_207.0903m/z		207.09	1	0.6588	0.0639	62607.6	10900.4	16105.1	8523.51	36231.1	10695.9	472.628	6698.82	3740.81	26866.1	7836.93	19013.3
0.66_211.1215m/z		211.122	1	0.6588	0.146533	4.61273e+06	1.95925e+06	2.2229e+06	1.25845e+06	2.37288e+06	222728	1430.5	2.32659e+06	35070	2.82528e+06	2.39748e+06	2.92034e+06
0.66_224.1294m/z		224.129	1	0.6588	0.0423167	24349.7	0	10281.6	0	14819.9	0	0	21997	0	17448.9	8206.66	20742.7	Cerulenin	Cerulenin	M+H	C12H17NO3	40.9
0.66_229.1606m/z		229.161	1	0.6588	0.157017	407082	203232	245788	219490	215164	947.404	24267.9	117322	8051.83	152075	147757	186381
0.66_241.1758m/z		241.176	1	0.6588	0.125583	440344	183320	239469	136961	260202	19140.8	5267.14	122669	5307.73	213821	142268	222228
0.66_242.0705m/z		242.071	1	0.6588	0.0743667	61325.6	64367.9	35274.7	29982.2	33732.7	8196.7	12807.3	124606	241205	47234.9	46927.2	41382.3
0.66_263.1148m/z		263.115	1	0.6588	0.0743667	120476	50106.7	70418.6	60956.6	81380.9	20650.2	5675.88	18045.5	2214.4	125640	48815.2	98861.6
0.66_266.1650m/z		266.165	1	0.6588	0.0639	227373	90753.1	114750	59295.3	128638	0	0	87297.1	5739.37	118997	49319.1	79868.3	Mirtazapine	Mirtazapine	M+H	C17H19N3	41.7
0.66_400.7689m/z		400.769	1	0.6588	0.04265	0	131619	13029.2	0	0	25099.4	0	67270.6	0	0	0	0
0.67_156.0793m/z		156.079	1	0.6695	0.115117	231085	112246	134714	121704	132703	2065.27	4.80746	64991.6	0	119700	81865.9	106231
0.67_177.1271m/z		177.127	1	0.6695	0.125583	285994	196399	174769	124808	240962	50896.3	7155.91	218598	22593.2	253256	133016	248450
0.67_184.0314m/z		184.031	1	0.6695	0.125583	221814	228071	176244	120495	132838	17693.6	62979.5	201818	272615	102029	88137.4	116445
0.67_198.0482m/z		198.048	1	0.6695	0.0638833	34906.1	40930.5	19282	24374.9	20616.8	0	12835.5	20302	84261.4	15548.2	19680.5	15469.1
0.67_213.1372m/z		213.137	1	0.6695	0.177967	676323	331349	395788	308900	427235	61155.5	1463.97	222952	5264.02	348689	245708	309590
0.67_219.1732m/z		219.173	1	0.6695	0.18845	1.07139e+06	1.627e+06	1.03871e+06	301339	1.13292e+06	13924.2	743.71	2.72143e+06	733131	2.77426e+06	1.12757e+06	2.71133e+06
0.67_222.1840m/z		222.184	1	0.6695	0.13605	295686	126187	223258	98356.2	244431	0	0	311372	4433.39	345923	130096	271687
0.67_225.1807m/z		225.181	1	0.6695	0.125583	556105	299397	338505	281262	364135	21873.8	0	148008	2053.65	321419	245719	358602
0.67_226.0671m/z		226.067	1	0.6695	0.0743667	34226.3	30099.4	27294.1	21946.1	15172.2	8769.38	0	81531.7	161079	28607.7	12340.8	23363.1
0.67_227.1138m/z		227.114	1	0.6695	0.12675	688498	392303	401925	298074	306914	36826.5	70472.5	898875	6.1664e+06	521520	208417	354997
0.67_257.1275m/z		257.128	1	0.6695	0.125583	318663	222078	208522	180303	223144	0	2425.99	80509.2	12968.6	142480	149454	176978
0.67_264.2325m/z		264.232	1	0.6695	0.04265	37891.6	0	9167.87	0	7925.19	0	0	102862	0	155926	0	54029.4
0.67_295.1714m/z		295.171	1	0.6695	0.0534167	456803	80996.4	125516	58944.2	132974	35443.8	0	89505.5	0	151283	11493	142982
0.67_356.1786m/z		356.179	1	0.6695	0.0743667	161896	10915	115181	38759.3	226561	3567.54	3067.87	177245	10124.9	355095	21731.8	162837
0.67_370.1787m/z		370.179	1	0.6695	0.04265	11799.8	0	6967.52	11235.9	8015.73	0	27046	0	0	23.8724	0	9254.09
0.68_109.0275m/z		109.027	1	0.6803	0.13605	28767.3	76829.2	33641.4	38322.2	43838.3	2999.21	243575	2479.04	5080.9	918.534	59108.4	21384.6
0.68_121.0285m/z		121.029	1	0.6803	0.104633	0	0	0	0	1499.32	20246.7	12895.1	0	282.561	1222.92	0	0
0.68_132.0670m/z		132.067	1	0.6803	0.0425167	10783.4	13460	25727.4	610.651	6708.76	0	1723.33	6679.06	10581.8	1756.27	3122.94	7694.3
0.68_168.0503m/z		168.05	1	0.6803	0.08485	22679.9	38640.4	28952.1	16303	17198.9	6039.1	7007.44	29066.1	270032	13535.8	9561.49	12490.5
0.68_182.0524m/z		182.052	1	0.6803	0.0429333	16133	1738.44	4419.35	5492.79	4347.35	4871.03	518.21	8122.58	292057	5282.35	0	14367.3
0.68_188.0694m/z		188.069	1	0.6803	0.08485	128641	95607.6	66440.5	56577.2	73245	0	0	31920	14593.6	51123.5	48285.1	58063.5
0.68_216.0276m/z		216.028	1	0.6803	0.0425167	0	877.207	852.605	0	1403.02	0	1091.24	3582.27	78191.7	0	0	0
0.68_225.0788m/z		225.079	1	0.6803	0.1058	248774	164078	140198	73177.2	67688.8	50424.6	3908.73	335442	184987	117501	85952.2	88975
0.68_257.0827m/z		257.083	1	0.6803	0.04275	1582.77	6008.44	1586.31	443.429	0	0	0	0	76136.4	182.397	0	0
0.68_303.1015m/z		303.102	1	0.6803	0.0322667	0	8438.67	5082.14	50173.8	7843.16	0	0	0	1961.48	0	0	0
0.68_427.0031m/z		427.003	1	0.6803	0.0637	42734.5	32338.2	22021.8	3281.58	8824.04	3592.72	38132.8	68721.9	1.63166e+06	31941.9	2935.4	21487.2
0.68_428.0810m/z		428.081	1	0.6803	0.136067	457332	548298	313036	259802	323311	201461	751403	177308	86570.5	466075	386761	619671
0.68_463.2550m/z		463.255	1	0.6803	0.0422	55354.8	10377.3	20890.6	5431.93	25283.2	73877.7	0	24462	235176	124981	7165.26	26949.9
0.68_703.5811m/z		703.581	1	0.6803	0.0322667	25388.1	256222	116550	17882.6	40316.3	42267.4	0	18556.4	12318.8	31683.4	54280.2	54628.2
0.68_738.4353m/z		738.435	1	0.6803	0.0638833	457786	21213.2	63229.3	76229.2	97718	0	0	64590	769381	315677	39247	0
0.68_786.694m/z		786.694	1	0.68		1732	1287	2327	1039	3696	362	159	7342	4126	5393	1300	2339	Cer 12:1;3O/38:4;(2OH)		[M+H]+	C50H91NO5	95.6
0.68_798.6080m/z		798.608	1	0.6803	0.0637	207598	61174	122769	257555	190932	19164.5	10490.9	28942	0	0	163911	98475.7
0.69_127.0380m/z		127.038	1	0.691067	0.157017	379047	337926	275654	279185	326160	36052.5	821172	99954	81505.9	157101	249994	247850
0.69_131.1170m/z		131.117	1	0.691067	0.0532167	18536.7	38893.2	94010	113108	44346.9	0	22855.7	7571.11	0	11155.2	31862.4	0	N-Acetylputrescinium	N-Acetylputrescinium	M+H	C6H14N2O	42.4
0.69_146.0545m/z		146.054	1	0.691067	0.0743667	46833.6	29359.3	21242.8	19135.8	29457.3	5832.34	22163.9	15669.9	4610.45	15526.4	27326.5	21603.4
0.69_155.0202m/z		155.02	1	0.691067	0.115117	210262	144596	156402	92411.4	108730	49801.5	121207	112684	35072.6	135217	118265	221831
0.69_182.0327m/z		182.033	2	0.691067	0.136067	720964	712364	574240	464809	549290	148068	635987	378031	107219	466182	528679	688319
0.69_199.0052n	199.005	200.009	1	0.691067	0.0939667	308625	216261	154391	132460	157458	50371.5	124449	186087	916146	173906	137025	214860			M+H-H2O, M+H
0.69_215.0806m/z		215.081	1	0.691067	0.0425167	0	0	0	14758.3	0	0	0	0	0	0	0	0
0.69_277.0573m/z		277.057	1	0.691067	0.18845	2.05774e+06	1.58387e+06	6.14745e+06	7.24677e+06	1.92118e+06	171780	5.44598e+06	149850	184026	192064	1.28756e+06	219261
0.69_356.2677m/z		356.268	1	0.691067	0.0532167	39352.3	23207.7	47876.5	15578.4	44521.1	0	4818.12	19197.4	704.348	33215.4	16137.9	32339.1
0.69_379.9959n	379.996	381.014	1	0.691067	0.104433	339832	253010	283291	230998	186414	1528.94	122784	147930	5.00476e+06	32663.8	84653.8	51621.5			M+H, M+2H
0.69_381.0786m/z		381.079	1	0.691067	0.431267	3.01763e+07	2.20846e+07	3.51461e+07	3.8984e+07	3.28555e+07	355104	2.9146e+07	3.45215e+06	2.34763e+06	6.13662e+06	1.14488e+07	7.20865e+06
0.69_381.1366m/z		381.137	1	0.691067	0.1675	275701	207698	400635	476417	413763	8665.81	309780	5840.66	47426.3	34734.5	127201	47718.1
0.69_392.1146m/z		392.115	1	0.691067	0.0532167	0	0	0	49213.9	0	0	0	0	0	0	0	0
0.69_401.0704m/z		401.07	1	0.691067	0.053	114402	0	0	0	16441.3	0	92259.1	17035	0	222350	13609.5	27680.1	7-Methylguanosine 5'-phosphate	7-Methylguanosine 5'-phosphate	M+Na	C11H17N5O8P+	40.4
0.69_411.0975m/z		411.097	1	0.691067	0.104633	433588	296638	342251	205351	298400	33433.9	364995	113911	85896.5	270372	330660	610128
0.69_433.0200m/z		433.02	1	0.691067	0.1058	24297.4	0	0	0	0	0	873945	0	6167.93	0	21709.5	14565.2
0.69_440.1519m/z		440.152	1	0.691067	0.0532167	2273.4	0	7332.86	48479.1	41.788	0	201.47	0	0	0	0	0
0.69_470.3673m/z		470.367	1	0.69		91177	83896	74981	65600	74265	732	106	38485	547	82626	68248	50907	Cer 12:1;2O/18:5;O		[M+H]+	C30H49NO4	90.9
0.69_569.4172m/z		569.417	1	0.691067	0.0322667	66258.7	39913.7	57638.8	33268.5	21302.9	0	16621.2	69539	0	24275.7	23065.2	74559.2
0.69_603.2047m/z		603.205	1	0.691067	0.274333	2.80229e+06	2.03621e+06	6.29183e+06	6.32794e+06	2.67707e+06	0	1.10163e+07	33438.2	86386.1	101707	1.12126e+06	136483
0.69_624.3724m/z		624.372	1	0.69		9783	5155	6735	4906	9706	543	34	12882	2527	22237	7978	11940	PE 6:0_22:6		[M+H]+	C33H54NO8P	81.4
0.69_631.3473m/z		631.347	1	0.691067	0.0425167	84321.5	67329.9	75711.4	24129.1	149.854	0	0	25279.1	0	33659.8	17811.4	39954.7
0.69_635.4097m/z		635.41	1	0.69		20142	6467	17923	11213	10606	5427	8747	25425	5438	5470	8522	11014	SM 28:4;2O		[M+H]+	C33H61N2O6P	82.4
0.69_655.1457m/z		655.146	1	0.691067	0.125583	445499	126992	753555	210325	187737	0	157754	0	0	0	193568	0
0.69_665.4641m/z		665.464	1	0.69		3338	4443	2036	1528	3134	430	80	3457	2744	2784	514	2597	SM 12:1;2O/20:5		[M+H]+	C37H65N2O6P	99.3
0.69_685.5182m/z		685.518	1	0.691067	0.0832667	302996	168875	83841.4	196005	337173	27749.8	0	0	0	50809.6	330756	254575
0.69_769.1955m/z		769.196	1	0.691067	0.125583	168555	117026	46913.2	141939	238904	0	810873	0	0	49716.3	395533	259412
0.69_788.7183m/z		788.718	1	0.69		3791	4938	1909	1032	1570	289	207	3618	4375	1067	1845	5897	Cer 12:1;3O/38:3;(2OH)		[M+H]+	C50H93NO5	85.7
0.69_800.7449m/z		800.745	1	0.69		2384	1899	2809	15.5275	5107	133	482	3371	4281	1802	1509	2625	Cer 14:1;3O/38:2;(2OH)		[M+H]+	C52H99NO5	92
0.69_808.8181m/z		808.818	1	0.69		1321	2982	2143	1268	4765	147	248	3305	643	2118	2268	4236	Cer 14:0;2O/38:0;O		[M+H]+	C52H105NO4	80.8
0.69_851.6462m/z		851.646	1	0.691067	0.146533	2.45008e+06	509211	556066	2.34152e+06	1.26359e+06	39802.7	0	53273.5	437.936	16708.4	374473	122531
0.69_929.7076m/z		929.708	1	0.691067	0.0422	100335	50320.8	45980.8	152607	93226.8	17685.3	0	7316.13	0	63986.2	1269.06	43287.8
0.69_97.0277m/z		97.0277	1	0.691067	0.136067	233102	260737	223266	180724	210514	38690.7	376126	86587.6	42456.3	148911	194223	201702
0.7_1102.7184m/z		1102.72	1	0.7		2797	630	2194	5166	1037	231	3.65987	886	905	37	873	2542	PE 62:16		[M+H]+	C67H102NO8P	87.7
0.7_314.1316m/z		314.132	1	0.7		2699	1645	1921	2169	5149	531	205	5685	1231	6935	2311	4266	LPE 6:0		[M+H]+	C11H24NO7P	89.5
0.7_600.4926m/z		600.493	1	0.7		23622	17468	21753	21270	41453	46551	70004	14449	12762	6107	6195	35519	Cer 12:1;3O/26:4;(2OH)		[M+H]+	C38H67NO5	83.6
0.7_662.3797m/z		662.38	1	0.7		6910	6312	14.5269	6101	9909	860	145	5561	645	9541	4772	9708	PC 26:5		[M+H]+	C34H58NO8P	99.9
0.7_671.5073m/z		671.507	1	0.7		2820	4000	1480	1156	2230	456	21	4678	3165	3191	1677	2374	SM 30:0;2O		[M+H]+	C35H73N2O6P	96.8
0.7_680.6965m/z		680.697	1	0.7		844	193	3002	2580	4131	824	287	2333	7081	2533	2601	1251	Cer 12:0;2O/32:0		[M+H]+	C44H89NO3	88.5
0.7_708.5897m/z		708.59	1	0.7		4238	1052	1598	1228	1904	391	162	4686	2863	2030	4448	4121	Cer 12:1;3O/34:6;(2OH)		[M+H]+	C46H79NO5	96.1
0.7_714.4504m/z		714.45	1	0.7		8973	4116	4460	1777	515	956	96	5066	3262	9.6435	2010	3366	PE P-18:4_18:5		[M+H]+	C41H64NO7P	99.3
0.7_717.5386m/z		717.539	1	0.7		392	25911	79610	104917	68623	681	162	11680	3194	5826	22559	16.2298	DG 42:7		[M+H]+	C45H74O5	91.5
0.7_722.645m/z		722.645	1	0.7		515	3189	1785	1689	1749	426	319	4327	5110	3302	1896	1547	Cer 12:0;2O/36:6;O		[M+H]+	C48H85NO4	99.9
0.7_733.4879m/z		733.488	1	0.7		3093	2603	4514	2625	3527	27	114	3311	4883	3410	1594	2104	SM 36:8;3O		[M+H]+	C41H69N2O7P	93.5
0.7_752.6128m/z		752.613	1	0.7		6523	1488	2348	1939	8035	396	130	3806	4361	1951	3153	5073	Cer 12:2;3O/36:6;(2OH)		[M+H]+	C48H81NO5	83.6
0.7_825.4466m/z		825.447	1	0.7		4848	4673	3220	2386	2735	428	189	6482	3076	2037	3252	2130	PI 32:4		[M+H]+	C41H71O13P	84.5
0.7_846.5042m/z		846.504	1	0.7		5211	7312	10540	8145	6762	732	81	1713	3311	2942	5317	4151	PC 40:11		[M+H]+	C48H74NO8P	100
0.7_851.6471m/z		851.647	1	0.7		96666	34240	35760	244523	164807	350	137	20241	2458	5299	52159	22122	DG 52:10		[M+H]+	C55H88O5	86.9
0.7_852.6505m/z		852.65	1	0.7		50395	23363	31997	130096	42457	809	15	11554	1913	4620	17952	7306	Cer 12:1;2O/44:13;2O		[M+H]+	C56H85NO5	99.9
0.7_855.7012m/z		855.701	1	0.7		4773	1513	3156	1972	1185	459	223	847	740	3990	1620	1793	SM 26:1;2O(FA 18:1)		[M+H]+	C49H95N2O7P	82.7
0.7_866.6622m/z		866.662	1	0.7		9603	3662	2136	34687	151977	20636	269	1412	2053	48937	1898	10978	PC 6:0_36:4		[M+H]+	C50H92NO8P	99.3
0.7_894.636m/z		894.636	1	0.7		3380	343	1846	1478	1.67094	592	17	5633	1907	96	913	1.67094	PC O-46:11		[M+H]+	C54H88NO7P	99.4
0.7_902.9265m/z		902.927	1	0.7		1529	1395	2018	1137	2165	274	131	3973	1799	1984	297	682	Cer 22:0;2O/38:0;O		[M+H]+	C60H121NO4	100
0.70_140.0674m/z		140.067	1	0.70155	0.0617	2338.02	0	39.6249	770.874	0	113005	3.00119	0	0	196.496	1515.58	600.572
0.70_161.0011m/z		161.001	1	0.70155	0.0422	1315.19	7388.2	3258.79	0	72.3665	0	2439.64	9856.46	73423.8	1181.28	6649.05	4499.15
0.70_203.0409m/z		203.041	1	0.70155	0.0937333	123003	69153.2	43221.3	41812.2	53696.1	31840.8	11722.1	32466.1	67090.4	64664.1	45167	49003.3
0.70_212.0666m/z		212.067	1	0.70155	0.0939667	21110.4	39854.3	112922	58628.9	26420.9	8119.97	3024.23	6437.41	16609.4	8483.42	28266.9	3575.55
0.70_220.0561m/z		220.056	1	0.70155	0.125583	94651.4	84095.5	296133	252595	90685.6	0	33402.6	0	20264	0	57922.1	0
0.70_225.0910m/z		225.091	1	0.70155	0.08265	69108.9	114082	63195.8	38924	38274	16463.5	2247.82	69873.5	1.3023e+06	36631.9	43157.3	35427.9
0.70_239.0648m/z		239.065	1	0.70155	0.157017	550033	462406	1.23595e+06	755413	402338	46540.8	195880	227808	3.98171e+06	118072	240129	109249
0.70_245.0489m/z		245.049	1	0.70155	0.0637	137046	22027	89961.9	16387.4	77577.8	6127.94	26886.4	791.712	0	56965.1	54727	105181
0.70_261.0849m/z		261.085	1	0.70155	0.24085	1.96409e+06	1.19233e+06	3.6897e+06	3.58299e+06	1.46139e+06	95427.7	4.5825e+06	315310	376370	267883	856684	275333
0.70_263.0643m/z		263.064	1	0.70155	0.13605	242655	165971	323600	336011	185219	0	147456	4144.96	69838.7	41878	143445	106207	(卤)-2-(1-Methylpropyl)-4,6-dinitrophenol	(卤)-2-(1-Methylpropyl)-4,6-dinitrophenol	M+Na	C10H12N2O5	40.2
0.70_281.0698m/z		281.07	2	0.70155	0.378867	1.40216e+07	6.34069e+06	8.6177e+06	7.99404e+06	1.19653e+07	49818	3.40377e+06	3.57116e+06	1.75015e+06	4.4937e+06	4.95944e+06	6.01716e+06
0.70_281.1170m/z		281.117	2	0.70155	0.13605	230746	170725	136498	147093	181980	25681.5	92306.2	79575.2	26307	99349.1	136550	185011
0.70_293.0260m/z		293.026	1	0.70155	0.0934167	17593.4	32008.9	173711	191641	55752.7	0	98783.2	2657.6	2490.12	2133.92	56685.5	3923.48
0.70_295.1512m/z		295.151	1	0.70155	0.0425167	7898.34	36294.9	4316.62	2470.95	2463.77	11573.8	0	11072.6	8613.07	7603.09	191.788	8616.01
0.70_342.1159n	342.116	365.105	1	0.70155	0.639667	1.47561e+08	7.9987e+07	9.07457e+07	9.50751e+07	1.13984e+08	5.03665e+06	8.35355e+07	3.06884e+07	1.8292e+07	4.11236e+07	4.99048e+07	4.67176e+07			M+H-H2O, M+Na
0.70_371.0331m/z		371.033	1	0.70155	0.0425167	9420.5	0	4020.18	0	423.45	0	601.979	0	65949.6	0	0	0
0.70_393.1062m/z		393.106	1	0.70155	0.02095	23285.1	18097.9	8485.86	17590.8	13446.9	0	5337.62	101095	2663.57	18169.1	6423.46	7098.97	Erybraedin E	LMPK12070010	M+2Na-H	C22H20O4	42.8
0.70_429.1373m/z		429.137	2	0.70155	0.1675	417975	253378	2.88695e+06	2.69596e+06	440395	5845.23	145313	17426.6	21898.8	62176.9	260178	95700.7
0.70_441.0901m/z		441.09	1	0.70155	0.115117	289354	205922	203595	195210	250432	0	87997.3	23257.8	1611.29	76645.2	158361	148647	Artonin L	Artonin L	M+2Na-H	C22H20O7	40.1
0.70_491.2107m/z		491.211	1	0.70155	0.0317167	2076.16	15977.5	12821.7	0	4541.96	0	0	6795.79	156951	0	3084.73	2549.06
0.70_515.1525m/z		515.152	1	0.70155	0.18845	402300	377746	4.29151e+06	4.10943e+06	752664	0	221806	0	0	0	356577	0
0.70_533.0890m/z		533.089	1	0.70155	0.1151	398736	436588	368452	336446	264190	0	85732.8	259720	651506	90796	107523	105131
0.70_603.0996m/z		603.1	1	0.70155	0.1058	28008.8	40774.2	48772.3	45914.9	37317.3	0	116091	0	231510	0	27257.6	0
0.70_613.1914m/z		613.191	1	0.70155	0.0317167	34246.2	33245.2	19924.8	1768.53	30790.2	0	0	106769	24755	31146.5	10730.4	34347.9
0.70_625.4761m/z		625.476	1	0.70155	0.104433	1.36253e+06	428171	215288	448720	429681	2576.49	0	35895.5	1827.4	7842.88	25927.2	0
0.70_696.5419m/z		696.542	1	0.70155	0.053	187815	50485.3	79865.8	82811.3	96437.1	0	688418	64702.4	22.897	60570.6	66248.9	73449.1
0.70_723.1880m/z		723.188	1	0.70155	0.33695	1.45231e+07	6.11673e+06	9.10526e+06	7.89508e+06	1.18823e+07	0	2.53435e+06	2.46756e+06	1.14191e+06	4.83618e+06	5.77538e+06	6.3393e+06
0.70_738.5616m/z		738.562	1	0.70155	0.13605	3.7978e+06	971161	947598	2.32014e+06	1.7945e+06	0	0	233341	2277.19	58425	421950	181842
0.70_761.1622m/z		761.162	1	0.70155	0.125583	2.74244e+06	576184	515064	266858	1.09082e+06	0	1.41576e+06	311196	121352	1.58365e+06	741469	1.27239e+06
0.70_814.4976m/z		814.498	1	0.70155	0.1254	3.39254e+06	2.77602e+06	2.99296e+06	2.91929e+06	2.59035e+06	291046	97466.7	2.65546e+06	3.49815e+06	1.1857e+06	1.9472e+06	2.80409e+06
0.70_831.4509m/z		831.451	1	0.70155	0.198933	2.22074e+06	2.17079e+06	2.07253e+06	1.38099e+06	2.52198e+06	548726	38586.1	1.01086e+06	2.09149e+06	725484	1.50845e+06	2.39206e+06
0.70_831.5834n	831.583	814.58	1	0.70155	0.38935	1.82661e+08	9.39588e+07	1.2833e+08	1.5006e+08	1.55483e+08	1.74325e+07	8.6184e+06	4.01352e+07	1.95985e+07	5.26948e+07	1.02054e+08	1.52863e+08			M+H-H2O, M+2Na-H
0.70_85.0279m/z		85.0279	1	0.70155	0.1151	116025	105284	78719.1	79318.1	75609	1707.09	142511	19310.5	13128.1	45839.2	68294.1	77855.6
0.70_88.0387m/z		88.0387	1	0.70155	0.125583	48912.4	61645.4	57514.9	190751	2170.43	0	327.353	1644.46	3570.4	0	943.673	1402.23
0.70_927.5065m/z		927.507	1	0.70155	0.104217	689520	277338	496205	222550	338282	178381	0	190866	2.05939e+06	276054	254536	442948
0.71_114.0710m/z		114.071	1	0.712017	0.104433	15453.3	6167.86	14191.2	7057.51	11854.3	4120.74	7422.15	45755.1	345821	13748	7054.7	11807.2
0.71_126.0131n	126.013	127.017	1	0.712017	0.0934167	21471.2	11431.3	13508.2	4235.1	12031.4	11711.2	10505.3	14113.6	170232	9213.02	3255.95	4183.32			M+H-H2O, M+H
0.71_134.0805m/z		134.081	1	0.712017	0.02095	157663	203767	89560.8	158851	43534	0	4971.22	29634.3	11003.4	26181.8	6422.71	44153.7
0.71_153.0123m/z		153.012	1	0.712017	0.0616833	13853.6	7508.52	3637.36	3651.94	2264.06	4260.17	6068.01	6956.55	26462.5	8366.42	1198.59	3245.85
0.71_162.0753m/z		162.075	1	0.712017	0.1151	142305	126547	115523	380635	2369.37	5843.29	6787.72	454.565	3051.86	0	0	0
0.71_163.0589m/z		163.059	1	0.712017	0.157017	223908	270330	208874	220858	240176	12670.4	650720	85860.8	27891.8	139743	192415	175843
0.71_166.0325m/z		166.033	1	0.712017	0.1151	99666.4	52628.2	54186.5	28302.3	47104.2	27481.3	31873.1	75252.4	284036	58593.5	47417.1	53438.2
0.71_219.1359m/z		219.136	1	0.712017	0.08485	9607.34	32591.4	22998.1	7291.22	4184.86	2140.62	55.3242	85494.5	1.66797e+06	34100.9	10990.9	30189.6
0.71_228.1428m/z		228.143	1	0.712017	0.02095	37741.8	0	33155.6	780.512	6744.32	5390.58	584.604	32019.2	14168.7	9340.51	2588.59	4464.27	S-3-oxodecanoyl cysteamine	S-3-oxodecanoyl cysteamine	M+H-H2O	C12H23NO2S	40.5
0.71_229.0003m/z		229	1	0.712017	0.0532167	29951.4	25572.3	28860.6	16125.4	15453.7	0	28626.2	0	3089.28	3108.73	11438.7	1.47366
0.71_229.0611m/z		229.061	2	0.712017	0.157017	293688	236903	728001	630402	326658	0	166784	1058.91	8425.54	14209.6	202752	19720.3
0.71_231.0149m/z		231.015	1	0.712017	0.0743667	18861.4	28613	25293.2	29755.5	25977	0	26443.7	0	0	8852.39	23790.6	34987.2
0.71_239.0478m/z		239.048	1	0.712017	0.0314333	88405.3	95234.8	163251	100599	15353.3	5868.1	20030.7	43235.8	6566.7	10619.7	22763.1	20873
0.71_242.1348m/z		242.135	1	0.712017	0.02095	211136	65353.7	193358	15306.2	48114.5	10002.9	669.58	92373.3	21266	6640.77	53158.8	45695.3	Miglustat	Miglustat	M+Na	C10H21NO4	41
0.71_272.0646m/z		272.065	2	0.712017	0.274333	2.92836e+06	1.3183e+06	1.94117e+06	1.84593e+06	2.55207e+06	0	647736	559126	290651	753485	1.05415e+06	1.11529e+06
0.71_273.0332m/z		273.033	2	0.712017	0.104217	77310.9	61181.7	69581.7	50077.9	64382.3	0	13426.7	23769.7	221865	42410.3	35063.5	71027.7
0.71_274.1975m/z		274.198	2	0.712017	0.0314333	51620.2	25256.1	28646	7714.36	11067.4	3660.42	0	143453	39311.9	23526.4	12120.6	12472.2
0.71_290.0564m/z		290.056	1	0.712017	0.219883	834679	434716	539831	434964	760427	0	227643	33969.9	21580.2	159864	224122	251818
0.71_295.0251m/z		295.025	1	0.712017	0.2429	223652	116028	857287	585111	281634	0	33222.7	0	5023.69	0	169712	0
0.71_310.1379m/z		310.138	1	0.712017	0.0724667	22407.6	13252.3	87415.2	49105.5	33190.3	0	4428.65	2209.35	4543.46	3636.24	29571.4	3001.2
0.71_319.0757m/z		319.076	1	0.712017	0.125583	0	0	161734	201115	14252.1	0	31982.6	0	48.4686	0	0	0
0.71_321.0717m/z		321.072	1	0.712017	0.0422	20422.8	10875.7	19883.7	11087.8	17246.3	0	6757.72	13957.7	122691	3006.99	9515.2	657.473
0.71_326.1375n	326.138	327.145	1	0.712017	0.0939667	252580	260462	189114	93364.8	169481	15871.9	268644	372330	3.80488e+06	162011	105087	151150			M+H, M+Na
0.71_331.1970m/z		331.197	2	0.712017	0.104217	130788	57187.6	65085.6	55355	58376.4	6381.06	9534.82	129625	1.54594e+06	61571.2	32040.6	68620.1
0.71_334.1994m/z		334.199	1	0.712017	0.0512167	17778.5	8062.85	9840.75	782.883	3825.85	0	0	7815.12	25482.6	8797.54	5504.64	5692.78
0.71_334.2356m/z		334.236	1	0.71		4362	1201	1896	2900	2234	850	215	5172	43723	4535	2167	6790	NAGly 18:4		[M+H]+	C20H31NO3	97.9
0.71_339.1736m/z		339.174	1	0.712017	0.053	47168.6	29708	25570	6953.39	18032.8	0	3691.04	61872.8	536396	21016.9	18577	26630.2
0.71_362.2648m/z		362.265	1	0.712017	0.0422	58357.1	17874	20859.6	28081.7	22411.3	5472.89	5158.25	12469.7	341385	8860.69	12823.5	16916.4
0.71_383.1333m/z		383.133	1	0.712017	0.0724667	19826.2	1284.03	61429	51362.9	21521	0	1831.48	499.599	5206.54	5974.51	3678.66	7117.02
0.71_405.3148m/z		405.315	1	0.712017	0.0829333	21.3979	0	0	0	0	0	274642	0	0	0	0	0
0.71_409.1136m/z		409.114	1	0.712017	0.0422	57650.8	33133.1	67810.7	35963.7	37928.1	0	16123.5	87005.3	1.09835e+06	12357.9	9596.79	18125.1
0.71_411.2084m/z		411.208	1	0.712017	0.02095	34271.2	31194.8	48538.9	7774.07	24612.7	6715.8	14030.8	58700.2	22170.3	43505.3	0	35973
0.71_421.1491m/z		421.149	1	0.712017	0.0939667	0	0	169917	136177	0	0	0	0	0	0	0	0
0.71_437.1094m/z		437.109	1	0.712017	0.0512167	156000	70859.2	122389	64434.3	54398.7	1707.56	66853.8	235547	153954	59169.6	49243.8	48237.5
0.71_439.1671m/z		439.167	1	0.712017	0.0512167	7824.83	18949	29441.3	12187.1	7969.08	1029.89	11968.3	34297.4	101970	2845.78	1430.08	15912.8
0.71_453.2665m/z		453.266	2	0.712017	0.0743667	309593	138681	179684	100547	166117	44301.4	9326.49	612489	1.16567e+07	216740	114163	261470
0.71_468.3399m/z		468.34	1	0.71		3303	2555	2802	2612	4722	588	74	1772	661	2745	3655	4069	Cer 12:1;2O/16:4		[M+H]+	C28H47NO3	88.9
0.71_474.3033m/z		474.303	1	0.71		34077	4200	7971	7068	11297	962	95	13784	3511	17187	12302	20379	LPC O-16:4		[M+H]+	C24H44NO6P	86.6
0.71_475.2446m/z		475.245	1	0.712017	0.0422	46069.5	42972.4	31947.9	17947.4	26902.1	12662.1	2315.11	61861.9	1.06939e+06	31304.8	8698.16	24166.7
0.71_477.2063m/z		477.206	1	0.712017	0.177967	580535	364982	3.2669e+06	3.2997e+06	457819	114169	492187	485943	1.45115e+06	207677	261420	127989
0.71_479.0385m/z		479.038	1	0.712017	0.0829333	0	0	0	0	0	46045.2	649640	0	0	0	20769	0
0.71_491.2980m/z		491.298	1	0.712017	0.3684	2.67778e+06	2.5095e+06	3.10136e+06	2.77616e+06	2.60018e+06	85443.4	792488	648755	615330	880229	1.19408e+06	1.67819e+06
0.71_497.1513m/z		497.151	1	0.712017	0.053	134622	165052	150897	54128.2	66177.9	0	10753.1	224130	2.59638e+06	47953	47548.4	39128.7	Heteroartonin A	Heteroartonin A	M+2Na-H	C26H28O7	40.3
0.71_499.3719m/z		499.372	1	0.71		3162	2329	3421	5076	8213	348	68	3141	1856	3363	2224	1997	NAGlySer 22:1;O		[M+H]+	C27H50N2O6	97.3
0.71_520.2450m/z		520.245	1	0.712017	0.0832667	441884	320386	357891	201261	87156.1	6972.82	58623.4	704918	8.97565e+06	371928	129658	167631
0.71_533.1558m/z		533.156	2	0.712017	0.316	4.6385e+07	2.17453e+07	3.32307e+07	3.33499e+07	4.69563e+07	0	1.37894e+07	7.88546e+06	2.06914e+06	8.14185e+06	1.76301e+07	1.35148e+07
0.71_533.2262m/z		533.226	2	0.712017	0.167483	624119	328596	506150	501892	733194	0	287902	125464	41521.7	130352	269475	264607
0.71_541.1715m/z		541.171	1	0.712017	0.053	270408	173077	143303	96387.7	83861.4	0	35207.5	419458	2.77118e+06	143931	91712.7	147426
0.71_564.2639m/z		564.264	1	0.712017	0.0939667	938368	802774	429920	246814	229748	40758.4	121057	1.4318e+06	7.9907e+06	431334	192105	359327
0.71_585.1902m/z		585.19	1	0.712017	0.053	60400.6	48653.8	45397.6	38171.8	22514.1	0	1957.4	59838.9	1.59314e+06	26548.8	15890.8	45678.6
0.71_587.1904m/z		587.19	1	0.712017	0.0314333	30918	14866.9	9580.34	13061.9	20533.3	0	0	6567.17	171430	6566.28	0	1850.67
0.71_622.3652m/z		622.365	1	0.71		13531	12162	15074	9169	18220	1352	10276	13517	9185	17705	20761	17633	PS 6:0_18:1		[M+H]+	C30H56NO10P	82.1
0.71_657.2554m/z		657.255	1	0.712017	0.0721667	144471	75838	96606.7	50339.5	43813.3	0	7471.67	232130	1.45513e+06	105398	36580.3	77574.3
0.71_670.3646m/z		670.365	1	0.71		4124	5437	2290	4941	3716	557	51	3481	2761	5291	4841	3408	PS 26:2		[M+H]+	C32H58NO10P	90.6
0.71_678.3887n	678.389	679.398	1	0.712017	0.198933	4.48148e+06	3.45376e+06	2.1006e+06	1.74292e+06	1.95733e+06	117917	108494	6.28638e+06	9.14193e+07	2.87047e+06	1.552e+06	2.77608e+06			M+H-H2O, M+H, M+2H
0.71_682.6329m/z		682.633	1	0.71		4268	4437	1376	3100	4236	353	334	7004	5233	3267	5031	4681	Cer 12:1;3O/30:0;(2OH)		[M+H]+	C42H83NO5	98.8
0.71_692.5568m/z		692.557	1	0.71		3165	2231	2810	2353	3058	334	154	2895	4611	3716	1836	4563	PC O-30:0		[M+H]+	C38H78NO7P	97.7
0.71_700.3955m/z		700.395	1	0.71		13347	5312	5228	6070	8861	975	104	10560	5772	8368	5453	11567	PE 32:7		[M+H]+	C37H60NO8P	99.8
0.71_707.1316m/z		707.132	1	0.712017	0.0832667	83200.7	11505.2	58011.9	14160.3	47540.8	0	10438.1	56744.4	88651.4	76717.7	26294.7	46787.8
0.71_717.5384m/z		717.538	1	0.712017	0.1151	63078.3	248362	560099	765251	404229	33823.9	18368.5	222587	59022.9	48638.8	94703.4	4279.5	Decaprenoxanthin	LMPR01080008	M+2Na-H	C50H72	43.5
0.71_718.7497m/z		718.75	1	0.71		3255	2724	1508	1911	2589	110	145	3703	3235	2420	3935	3920	Cer 12:0;2O/36:0		[M+H]+	C48H97NO3	83
0.71_767.6173m/z		767.617	1	0.71		2057	4310	3909	1511	5517	1767	318	3490	1991	4183	4714	4905	TG 8:0_8:0_28:3		[M+H]+	C47H84O6	99.3
0.71_778.4439m/z		778.444	1	0.71		27046	2478	9226	7353	8642	10971	152	13686	5371	4759	10001	7971	PE 38:10		[M+H]+	C43H66NO8P	97.7
0.71_792.3782m/z		792.378	1	0.712017	0.053	478178	240740	272972	188104	176051	17812.2	0	842218	1.63967e+06	194782	129927	180418
0.71_794.4691m/z		794.469	1	0.71		14585	14005	18794	13019	20273	1027	103	19815	602720	861	11287	12594	PC 36:9		[M+H]+	C44H70NO8P	92.4
0.71_797.6586m/z		797.659	1	0.71		2925	3902	11522	27553	71428	62017	10294	9427	23063	29527	120449	313603	TG 8:0_8:0_30:2		[M+H]+	C49H90O6	90.8
0.71_809.6709m/z		809.671	1	0.712017	0.02095	140683	71615.4	18387.6	31399.1	86502.3	11709.7	31629.4	76273.7	0	0	1003.88	0
0.71_817.7145m/z		817.715	1	0.71		3846	4679	27968	22234	8003	1927	1660	4952	2195	2947	1980	5152	SM 12:0;2O/30:0		[M+H]+	C47H97N2O6P	99.3
0.71_845.6637m/z		845.664	1	0.71		3940	2026	2485	555	3067	786	391	4571	2296	2297	3009	4500	TG 8:0_8:0_34:6		[M+H]+	C53H90O6	99.8
0.71_876.7811m/z		876.781	1	0.71		1932	570	1400	1175	4418	527	513	1628	618	2681	4578	2055	Cer 20:1;3O/38:6;(2OH)		[M+H]+	C58H103NO5	99.6
0.71_922.6463m/z		922.646	1	0.71		5290	1869	1206	1016	2776	113	263	3323	1609	1990	671	1458	PS 44:2		[M+H]+	C50H94NO10P	90.3
0.71_950.8498m/z		950.85	1	0.71		2396	914	1340	1087	1792	168	162	1342	4008	789	753	1028	Cer 24:1;3O/38:6;(2OH)		[M+H]+	C62H111NO5	93.3
0.71_951.6919m/z		951.692	1	0.71		1251	440	2221	4701	3977	519	62	4012	1629	2521	708	2317	SM 30:4;2O(FA 22:6)		[M+H]+	C57H95N2O7P	95.3
0.71_964.677m/z		964.677	1	0.71		2276	761	3441	2294	4275	82	521	4237	8.21355	1890	8.21355	4054	PC 48:8		[M+H]+	C56H96NO8P	99.9
0.71_97.0112m/z		97.0112	1	0.712017	0.053	5018.7	0	473.51	5.25972	1108.34	717.635	0	6224.41	105859	912.987	795.772	0
0.72_1018.6568m/z		1018.66	1	0.72		382	672	3256	4841	13.0542	175	131	3216	3286	2808	1203	2857	PS 16:3_38:10		[M+H]+	C60H92NO10P	93.7
0.72_1094.7573m/z		1094.76	1	0.72		4512	721	1957	1489	2058	92	409289	1154	712	315	3876	7277	PC 22:6_38:10		[M+H]+	C68H104NO8P	100
0.72_163.0350m/z		163.035	1	0.7225	0.04075	5717.66	14828.8	16419.4	20807.8	12704.3	1161.66	10750	7335.23	22627.3	1649.99	5898.14	5879.51
0.72_200.0432m/z		200.043	2	0.7225	0.368383	4.74739e+06	1.95769e+06	2.19615e+06	2.28477e+06	3.98472e+06	20415.8	841429	1.27379e+06	781977	1.66172e+06	1.46972e+06	2.08364e+06
0.72_221.0701m/z		221.07	1	0.7225	0.136067	104744	49620.7	195684	125966	88091.6	1706.66	22960.7	34023.9	32070.5	13178.5	44771.1	16784.2
0.72_238.0981n	238.098	239.105	1	0.7225	0.452217	2.99684e+07	1.94252e+07	8.81046e+07	8.23117e+07	2.91058e+07	748738	3.09007e+07	2.93513e+06	3.03228e+06	3.27284e+06	1.67635e+07	3.82976e+06			M+H-H2O, M+H
0.72_264.0763m/z		264.076	1	0.7225	0.18845	169451	26320.7	185944	137847	137224	4022.28	94696.1	7674.71	8617.69	26456.6	73376.8	36419.8
0.72_277.0137m/z		277.014	1	0.7225	0.0637	13028	23902	66630.3	56680.3	13432	3969.86	17269.5	12850.3	154040	8215.62	9246.53	3261.81
0.72_283.1276m/z		283.128	1	0.7225	0.13565	243879	231524	199053	187712	136735	46156.6	182190	369552	856255	162840	169927	130340
0.72_300.2167m/z		300.217	1	0.72		1642	456	4650	4308	2797	146	448	3278	4043	2600	2192	2596	NAGly 14:1;O		[M+H]+	C16H29NO4	100
0.72_318.2993m/z		318.299	1	0.7225	0.177983	1.19813e+07	3.33953e+06	5.525e+06	1.67193e+06	4.10876e+06	217898	27.8848	2.32445e+06	805717	2.74744e+06	2.45411e+06	3.51654e+06
0.72_327.0855m/z		327.085	1	0.7225	0.0104833	308.176	14915.9	1162.13	6738.48	7163.11	626.361	11109	30261.4	36316.5	6885.06	2369.42	2428.58
0.72_356.1786m/z		356.179	1	0.72		18477	5256	18405	16547	38906	832	4615	29601	6039	53268	17204	27671	LPC 6:0		[M+H]+	C14H30NO7P	89.4
0.72_370.1569n	370.157	393.142	1	0.7225	0.0939667	265025	178193	171486	59680.1	99159.9	9428.4	95496.6	770070	6.33805e+06	129359	59914.4	159399			M+H, M+Na
0.72_371.0839m/z		371.084	1	0.7225	0.198933	961132	390954	584831	500158	656070	5501.22	132270	643751	269033	235136	315147	301298
0.72_407.7901m/z		407.79	2	0.7225	0.806333	2.28187e+07	9.08603e+06	1.41008e+07	1.45839e+07	1.46773e+07	4.77383e+06	7.55403e+06	1.02188e+07	5.42879e+06	1.2746e+07	1.26194e+07	2.2678e+07
0.72_410.2635m/z		410.264	1	0.72		2563	2648	3314	2061	1660	667	6520	2250	3129	1248	2914	3949	LPE O-14:1		[M+H]+	C19H40NO6P	95.2
0.72_415.8353m/z		415.835	2	0.7225	0.29505	1.07217e+06	316564	726742	651014	796603	96928.8	122687	326225	171349	780143	624917	1.42251e+06
0.72_418.7824m/z		418.782	2	0.7225	0.188267	124861	42325.4	85422.4	76904.7	185295	2.08263e+06	670158	97414.9	78743.4	88857.8	255702	741045
0.72_424.7623m/z		424.762	2	0.7225	0.389167	5.99404e+06	2.64552e+06	3.11333e+06	2.40746e+06	3.18713e+06	1.5277e+06	462369	4.49132e+06	1.55003e+06	4.36622e+06	3.04592e+06	6.20696e+06
0.72_453.4053m/z		453.405	2	0.7225	0.253383	2.8925e+06	541310	1.62501e+06	1.95926e+06	2.0363e+06	105668	218040	319822	174877	1.24658e+06	1.17563e+06	2.17462e+06
0.72_454.4233m/z		454.423	1	0.72		4237	6549	4844	4202	10568	727	60052	5759	6929	4562	3975	6149	Cer 12:0;2O/16:0;O		[M+H]+	C28H57NO4	97.7
0.72_458.1947n	458.195	481.18	1	0.7225	0.0829333	346930	234224	220882	137982	107332	27257.4	178106	806759	7.58546e+06	285097	86542.2	162706			M+H, M+Na
0.72_458.322m/z		458.322	1	0.72		1681	1758	3138	4659	5245	594	12616	2601	2001	3781	3631	4305	Cer 12:2;3O/16:4;(2OH)		[M+H]+	C28H45NO5	90.2
0.72_473.2539m/z		473.254	1	0.7225	0.1036	283364	114799	212264	136385	130190	22476	27966.2	117845	226614	154316	130720	234507
0.72_490.1179m/z		490.118	1	0.7225	0.0512167	87355.7	0	134149	60250.7	66213.9	0	0	0	0	0	11423.5	0
0.72_505.3382m/z		505.338	1	0.72		8622	2912	17204	3843	2551	484	2918	18821	12279	9423	2583	699	SM 12:2;2O/8:0		[M+H]+	C25H49N2O6P	98.2
0.72_527.1592m/z		527.159	1	0.7225	0.18845	3.08777e+06	871646	1.7753e+06	2.82764e+06	3.6261e+06	0	1.35189e+06	165190	60791.1	217745	555249	268885
0.72_529.4067m/z		529.407	1	0.7225	0.104433	191419	8208.54	106892	123787	87106	0	0	0	0	85243.8	64765.9	128324
0.72_534.1119m/z		534.112	1	0.7225	0.0512167	26362.2	56009.6	227815	60398.1	35792.4	0	1674.71	103455	12167.1	13507.7	31970.4	11313.4
0.72_536.2695m/z		536.269	1	0.72		4339	1593	3771	2436	2797	419	7	4085	2748	3853	2023	4332	LPC 18:5		[M+H]+	C26H44NO7P	86.9
0.72_591.4236m/z		591.424	1	0.7225	0.104217	190278	238708	172774	125281	182719	34497.4	47877.4	243708	11461.8	105912	127499	271302
0.72_653.2759m/z		653.276	1	0.7225	0.0512167	81197.6	29839.5	56363.5	20359.7	10379.1	123.492	4220.48	89847.2	218684	59083.3	20188.7	23014.4
0.72_662.3502m/z		662.35	1	0.7225	0.0724667	33698	14140.6	23320.9	13309.1	19398.5	4368.11	0	28538.9	61732.9	20428.7	7833.79	28294.4
0.72_667.3712m/z		667.371	1	0.7225	0.0937333	879490	247276	395193	0	624655	17414.1	107637	384285	108402	804691	315378	788593
0.72_678.6155m/z		678.615	1	0.72		2332	5348	2856	4911	3071	454	594	6744	7473	3937	3895	2902	Cer 12:0;2O/34:6		[M+H]+	C46H81NO3	95.8
0.72_723.2216m/z		723.222	1	0.7225	0.0314333	112731	124723	57882.4	146928	61347.3	0	17695	367274	84287.8	99206.9	0	9635.15
0.72_734.6798m/z		734.68	1	0.72		3472	1814	933	963	2453	191	240	9445	2164	4471	5403	2161	Cer 12:0;2O/38:6		[M+H]+	C50H89NO3	99.3
0.72_740.3434m/z		740.343	1	0.7225	0.04075	105280	28968.9	24727.7	18513	9348.67	0	0	44102.9	270662	53913.2	14008	16951.1
0.72_753.3106m/z		753.311	1	0.7225	0.0637	126332	30554.2	30962.4	8360.81	6626.22	3861.36	0	144021	727599	70513.4	20060.3	49912.7
0.72_753.4367m/z		753.437	1	0.7225	0.471817	1.82786e+07	5.47384e+06	7.29333e+06	6.31417e+06	1.00418e+07	403790	908380	5.92831e+06	3.81544e+06	1.23564e+07	6.638e+06	1.24348e+07
0.72_754.4819m/z		754.482	1	0.72		16495	7464	5920	7399	6174	1876	127	27949	4407	10034	11807	1542	LPC 34:8		[M+H]+	C42H70NO7P	93.5
0.72_763.4649m/z		763.465	1	0.7225	0.316	5.62626e+06	3.6836e+06	4.07237e+06	3.00341e+06	5.05088e+06	839383	366111	2.89256e+06	1.39151e+06	4.29722e+06	3.37995e+06	5.90272e+06
0.72_763.5884m/z		763.588	1	0.7225	0.0829333	108822	276951	266416	53011.1	68436.8	55419.6	88.1233	172178	36056.9	77231.7	67499.3	83709.5
0.72_780.4554m/z		780.455	1	0.7225	1.07603	3.20923e+07	1.10527e+07	1.31063e+07	8.80057e+06	1.87929e+07	1.2493e+06	5.40742e+06	1.1492e+07	5.68163e+06	1.70555e+07	1.06279e+07	1.98608e+07
0.72_794.6069m/z		794.607	1	0.72		1703211	699573	1409079	1664980	1904278	46043	278	559402	424018	1003080	1216975	1490865	PC O-38:5		[M+H]+	C46H84NO7P	99.4
0.72_795.6035m/z		795.604	1	0.72		347532	60679	298522	343535	382714	4930	78	79189	82183	211040	252615	302642	SM 28:4;2O(FA 12:0)		[M+H]+	C45H83N2O7P	97.2
0.72_836.8455m/z		836.846	1	0.72		3859	521	4820	215	3034	101	69	4482	2356	1966	3099	3431	Cer 16:0;2O/38:0;O		[M+H]+	C54H109NO4	96.6
0.72_868.6190m/z		868.619	1	0.7225	0.0934167	491061	9751.33	226195	241718	369200	6815.25	0	113928	29253.4	139210	201168	452103
0.72_893.5400m/z		893.54	1	0.7225	0.389167	1.94376e+07	4.20703e+06	7.83759e+06	4.94843e+06	1.30269e+07	594993	127773	5.76531e+06	1.84194e+06	8.80538e+06	6.71358e+06	1.4609e+07
0.72_905.7645m/z		905.765	1	0.7225	0.0616833	177989	40519.8	0	358293	91021.3	5073.53	5048.27	78699.4	13396.9	0	58039.7	0
0.72_907.7309m/z		907.731	1	0.72		16810	4794	26.9596	9994	26.9596	989	270	14884	1354	7574	7693	2478	SM 26:1;2O(FA 22:3)		[M+H]+	C53H99N2O7P	90.1
0.72_980.6075m/z		980.607	1	0.72		5994	201	8013	6192	16546	211	163	5804	1730	35177	15845	22028	PC 50:14		[M+H]+	C58H88NO8P	81.1
0.73_1020.6674m/z		1020.67	1	0.73		4487	1255	3121	12.0025	1222	120	167	2633	2210	1986	1136	488	PS 52:9		[M+H]+	C58H96NO10P	99.5
0.73_302.3026m/z		302.303	1	0.73		427881	84213	255393	265780	230469	14528	1005455	110502	189000	190784	186343	179560	C18-Sphinganine		[M+H]+	C18H39NO2	96.1
0.73_450.2621m/z		450.262	1	0.73		10738	5511	6559	5231	15210	3088	121	7737	7373	6207	15818	17339	LPE 16:2		[M+H]+	C21H40NO7P	99.8
0.73_522.3132m/z		522.313	1	0.73		4441	8445	13304	6477	7334	377	8142	37170	1583	1892	10348	6003	PE 6:0_14:1		[M+H]+	C25H48NO8P	84.8
0.73_587.4179m/z		587.418	1	0.73		6304	2686	5278	5649	375	1547	140	2400	3134	6315	3120	10497	SM 12:2;2O/14:1		[M+H]+	C31H59N2O6P	99.9
0.73_680.4526m/z		680.453	1	0.73		140018	124897	95773	81841	110595	4058	126	69821	60376	77030	98771	136832	PS 22:0_6:0		[M+H]+	C34H66NO10P	96
0.73_756.4855m/z		756.486	1	0.73		8231	6225	6579	1652	3395	534	45	6162	5906	4.5125	4054	4796	PS 6:0_28:4		[M+H]+	C40H70NO10P	90.6
0.73_769.3959m/z		769.396	1	0.73		3909	6943	4937	4402	5925	837	72	9231	5594	7251	7234	9887	PI 28:4		[M+H]+	C37H63O13P	82.7
0.74_609.2589m/z		609.259	1	0.74		452	4109	6214	2724	2527	850	130	21375	2604	3379	2173	4459	PI 16:0		[M+H]+	C25H47O13P	85.1
0.74_638.4176m/z		638.418	1	0.74		4226	3553	3904	4700	5335	513	43	7884	1980	4072	4.26875	4208	PE O-8:0_22:6		[M+H]+	C35H60NO7P	99.9
0.74_696.4531m/z		696.453	1	0.74		2921	35045	2515	60496	529	1423	16571	120418	4102	1150	2943	1727	PC 28:2		[M+H]+	C36H68NO8P	90.8
0.74_982.5504m/z		982.55	1	0.74		7506	2484	7251	4741	9658	688	110	3305	527	6262	2912	6967	PS 50:14		[M+H]+	C56H82NO10P	80.8
0.75_1180.7678m/z		1180.77	1	0.75		1073	1647	904	1723	2379	122	96	3747	1818	4884	2194	1876	PE 68:19		[M+H]+	C73H108NO8P	96.5
0.75_238.2520m/z		238.252	1	0.752767	0.145517	623970	0	595165	0	509695	0	0	332624	0	703460	0	623456
0.75_270.2772m/z		270.277	1	0.752767	0.232233	5.14375e+06	0	2.07517e+06	0	2.13361e+06	11001.8	13247.2	2.12154e+06	0	4.9903e+06	0	3.06586e+06
0.75_302.3043m/z		302.304	1	0.752767	0.156617	6.49802e+06	0	2.79288e+06	0	2.24391e+06	0	0	1.01906e+06	0	1.94346e+06	0	1.92781e+06	SPB 18:0;O2	Sphinganine	M+H	C18H39NO2	40.9
0.75_340.3128m/z		340.313	2	0.752767	0.70135	7.3956e+06	3.91347e+06	5.08345e+06	4.73044e+06	5.29734e+06	806734	2.40518e+06	3.16922e+06	1.97371e+06	4.42618e+06	3.93116e+06	5.68695e+06
0.75_368.2941m/z		368.294	1	0.752767	0.0617	173510	4360.69	84758.1	6294.85	96276.7	0	1092.67	59448.8	522.66	87397.7	5945.37	57481.3
0.75_397.0463m/z		397.046	1	0.752767	0.13505	1.77065e+06	312807	715380	552978	920027	0	321971	344049	115731	587183	888028	1.35348e+06
0.75_406.2486m/z		406.249	2	0.752767	0.103617	181116	72095.4	116027	80144.3	135198	0	45020.4	108460	92495.5	135021	97020.9	94473.7	GlcADG 34:3	LMGL05010029	M+2Na	C43H74O11	43
0.75_412.2612m/z		412.261	2	0.752767	0.0616833	78787.9	5895.2	24770.1	17567.9	13805.2	9213.67	0	897.245	0	7165.31	0	6915.21
0.75_421.9861m/z		421.986	1	0.752767	0.0617	0	0	0	0	0	0	204876	0	0	0	0	0
0.75_428.2190m/z		428.219	1	0.752767	0.0512167	26120.5	853.153	15683.8	5735.9	22636.9	0	1332.19	12017.2	0	42237.3	3199.84	26945.4
0.75_486.293m/z		486.293	1	0.75		4428	2758	3432	2756	3063	344	225	4758	2886	4258	2828	5589	LPE O-20:5		[M+H]+	C25H44NO6P	88.8
0.75_511.3250m/z		511.325	1	0.752767	0.0616833	39846.4	14588	0	23250.4	20346.2	0	0	0	0	37506.6	27478.1	112267
0.75_525.1037m/z		525.104	1	0.752767	0.0419	160562	52958.8	101759	78141.5	68776.7	0	29315.6	253117	86506.1	59482.5	40543	31742
0.75_529.3416m/z		529.342	1	0.75		9072	5996	13175	8350	6012	505	106	18105	4608	19189	5350	12493	SM 20:1;2O		[M+H]+	C25H51N2O6P	92.9
0.75_532.2969m/z		532.297	1	0.75		3371	2345	3004	2492	1955	649	13028	3558	2772	4623	3902	2887	PC 16:0		[M+H]+	C24H48NO8P	92
0.75_568.4344m/z		568.434	1	0.75		454447	317682	362916	397705	472397	18362	115	293336	282873	440590	378271	430000	Cer 12:1;3O/24:6;(2OH)		[M+H]+	C36H59NO5	98.7
0.75_635.3017m/z		635.302	1	0.752767	0.0617	113692	80108.6	238025	40782.4	85511.7	6964.19	9084.21	167097	100165	69977.5	49097.3	31244.2
0.75_740.4642m/z		740.464	1	0.752767	0.23295	6.84585e+06	2.09068e+06	3.47861e+06	3.20601e+06	3.56159e+06	124732	199822	2.34558e+06	1.54954e+06	4.53597e+06	2.19185e+06	2.4133e+06
0.75_784.4889m/z		784.489	1	0.752767	0.3045	3.68464e+06	1.66409e+06	1.78387e+06	1.53887e+06	1.83508e+06	523928	4596.22	2.00829e+06	894572	2.31558e+06	1.07425e+06	1.32802e+06
0.75_791.5894n	791.589	396.802	2	0.752767	0.722517	6.81604e+08	2.40315e+08	3.98347e+08	4.2827e+08	4.46422e+08	3.2039e+07	6.08374e+07	2.62361e+08	1.18614e+08	2.97691e+08	3.08783e+08	4.61357e+08			M+H-H2O, M+H, M+2H
0.75_792.6684m/z		792.668	1	0.752767	0.18845	7.2503e+06	2.16911e+06	4.56264e+06	3.41551e+06	3.43199e+06	47979.7	33440.4	3.07889e+06	884411	2.52452e+06	2.48271e+06	3.20986e+06
0.75_806.6449m/z		806.645	1	0.752767	0.0617	194763	13036.4	32130.5	21102.8	64538.7	302.852	0	151011	12598.6	0	0	19482
0.75_866.4736m/z		866.474	1	0.752767	0.0617	75385.3	145138	200006	110015	25485.1	9116.97	11029.6	300616	179277	28272	22264	32824.3
0.76_1068.6474m/z		1068.65	1	0.763233	0.0617	143896	0	524303	598402	304520	0	0	0	0	0	0	0
0.76_136.0380n	136.038	137.045	1	0.763233	0.305517	3.75264e+06	3.85049e+06	3.06701e+06	2.029e+06	2.55974e+06	137823	2.15626e+06	2.00318e+06	1.17757e+06	2.08945e+06	2.40211e+06	2.12355e+06			M+H-H2O, M+H
0.76_179.1233m/z		179.123	1	0.763233	0.0512167	0	0	17322.6	30862.9	0	1885	2780.53	0	2265.65	0	0	0
0.76_251.2337m/z		251.234	1	0.763233	0.0721667	29592	0	11998.4	0	26538.7	0	0	5796.54	0	35750.9	0	34463
0.76_323.2377m/z		323.238	1	0.763233	0.14635	1.54993e+06	656310	932503	582588	1.21075e+06	2700.58	71261.8	628426	259466	888938	477021	1.22737e+06
0.76_340.7088m/z		340.709	2	0.763233	0.0838167	1.05597e+06	501472	906812	707872	561518	57747.1	203301	1.00353e+06	585821	829992	584506	453951	PE 28:2;O3	LMGP20020025	M+2H	C33H62NO11P	40.5
0.76_362.2228m/z		362.223	2	0.763233	0.13565	1.36867e+06	840497	964931	970701	921445	418096	343156	777610	564194	818034	702744	786853
0.76_445.2884m/z		445.288	1	0.763233	0.1036	114982	88342.5	64329.9	106315	47402.1	5955.5	22160.7	0	78278.1	82088.5	97471.1	199511
0.76_514.1594m/z		514.159	1	0.763233	0.0419	55853.8	66253.7	0	24854.3	224766	0	3459.6	17795.3	107516	111070	208388	51293.5
0.76_549.4508m/z		549.451	1	0.763233	0.0209667	25331.9	35606.7	318.599	14858.5	12996	1753	7488.02	69559.4	21626.5	5294.22	653.783	8787.84
0.76_566.4943m/z		566.494	1	0.763233	0.241917	2.13324e+06	1.87147e+06	1.40005e+06	1.33821e+06	1.22169e+06	67106.1	208330	1.75979e+06	750039	1.26748e+06	1.05358e+06	1.46207e+06
0.76_569.4387m/z		569.439	1	0.763233	0.157017	868752	514969	582405	509061	571277	42776.8	124802	827593	246841	495561	373973	584028
0.76_581.3634m/z		581.363	1	0.76		21763	993849	685670	669492	698081	4761	2099	192156	367677	68333	273261	261993	SM 24:3;2O		[M+H]+	C29H55N2O6P	85.4
0.76_585.1994m/z		585.199	1	0.763233	0.0523833	381209	277394	517626	398510	335684	0	48252.3	366861	213823	169275	162496	152834
0.76_585.2889m/z		585.289	1	0.763233	0.357917	3.70629e+07	1.63156e+07	3.51314e+07	3.21567e+07	2.997e+07	222163	3.66818e+06	1.30007e+07	1.62629e+07	1.50369e+07	1.35623e+07	1.22751e+07
0.76_590.3796m/z		590.38	1	0.76		3669	8894	11.1887	5023	11.1887	455	5478	5090	9040	3721	11.1887	11.1887	PC 6:0_16:2		[M+H]+	C30H56NO8P	98
0.76_629.3154m/z		629.315	1	0.763233	0.336967	2.30711e+07	8.79217e+06	2.15856e+07	2.01245e+07	1.8729e+07	0	1.79169e+06	6.9418e+06	4.96396e+06	8.99522e+06	8.42318e+06	7.60406e+06
0.76_638.3741m/z		638.374	1	0.76		5685	4304	2302	6329	4681	1607	292	6945	3382	5500	3941	3888	PC 24:3		[M+H]+	C32H58NO8P	87.7
0.76_679.4295m/z		679.43	1	0.763233	0.27425	9.13105e+06	5.36535e+06	7.33732e+06	5.52089e+06	4.80041e+06	356670	2.13477e+06	6.26161e+06	4.3916e+06	4.97718e+06	4.10059e+06	3.78248e+06
0.76_717.3657m/z		717.366	1	0.763233	0.357917	7.28629e+06	3.81684e+06	6.79336e+06	6.28372e+06	5.94734e+06	134077	393807	3.14689e+06	6.75476e+06	2.94557e+06	2.78656e+06	2.79906e+06	Capsoside A	Capsoside A	M+Na	C33H58O15	40.6
0.76_731.6516m/z		731.652	1	0.763233	0.0314333	143439	139305	352337	4812.4	130516	59005.5	0	422152	707.28	72072.8	0	0
0.76_734.5457m/z		734.546	1	0.763233	0.0419	83494.6	151265	111529	63269	49671.9	75996.3	0	370300	57114.7	59033	11488.3	51525.7
0.76_766.7239m/z		766.724	1	0.76		5215	4629	7791	7059	4513	280	4088	3729	1843	2244	300	2406	Cer 12:1;3O/36:0;(2OH)		[M+H]+	C48H95NO5	90.8
0.76_789.4470m/z		789.447	1	0.763233	0.145517	1.47485e+06	410672	827270	531866	850899	235630	0	255390	236969	834345	221671	576155
0.76_805.4235m/z		805.423	1	0.763233	0.114083	1.28894e+06	210014	1.16156e+06	789279	923496	60444.5	63914	139541	166912	103986	125860	123519
0.76_814.5768m/z		814.577	1	0.76		4363062	4702923	4123737	9479399	4776800	542623	439	2809293	1022855	3427981	3698960	4907295	PC O-40:9		[M+H]+	C48H80NO7P	97.5
0.76_858.5288m/z		858.529	1	0.76		12774	3427	16362	4492	8771	9803	3430	15595	1244	21867	2162	9347	PS 6:0_36:9		[M+H]+	C48H76NO10P	99.7
0.76_893.4498m/z		893.45	1	0.763233	0.07335	267425	284093	387887	241653	158879	16373.7	11556.8	318338	302578	296483	208121	146423
0.77_133.0849m/z		133.085	1	0.773717	0.357733	6.08828e+06	3.14825e+06	3.83044e+06	3.79965e+06	3.28866e+06	167354	1.49409e+06	4.08806e+06	2.66451e+06	3.71172e+06	2.75388e+06	2.34875e+06
0.77_153.0396m/z		153.04	1	0.773717	0.209417	351703	363492	287852	205447	378231	65251.9	206041	252087	294444	313104	239151	337321
0.77_274.1703m/z		274.17	2	0.773717	0.0314333	53997.3	26212.5	54103.5	22510.3	27781.3	4450.39	1815.67	38548.3	26951.3	38434.9	25692	19430.1	Phytyl 2-O-methyl-dimethylarsinoylribose	LMPR0104010040	M+2H	C28H55AsO5	40.6
0.77_302.6902m/z		302.69	2	0.773717	0.524217	4.99146e+06	3.60508e+06	3.27429e+06	2.58363e+06	2.87376e+06	56759.9	2.66969e+06	3.47777e+06	2.37403e+06	4.62112e+06	2.81098e+06	4.21135e+06	Benzonatate	Benzonatate	M+2H	C30H53NO11	40.3
0.77_315.1561m/z		315.156	2	0.773717	0.273683	1.64259e+06	368054	1.04647e+06	687419	901458	4696.23	422070	1.31808e+06	578772	1.57247e+06	533698	705932
0.77_322.1821m/z		322.182	1	0.773717	0.0523833	54655.6	15763.7	24240.8	27418.7	27487.1	17069.5	19121.7	55562.6	26716.4	34880.1	21787.7	22599.6
0.77_322.2485m/z		322.249	1	0.773717	0.29505	2.45117e+06	1.14937e+06	1.43427e+06	1.51607e+06	1.60792e+06	62146	563711	1.09016e+06	720145	1.41655e+06	1.19697e+06	1.55143e+06
0.77_326.1938n	326.194	327.201	1	0.773717	0.587083	8.59986e+07	4.0047e+07	5.40608e+07	5.5726e+07	4.86855e+07	2.32461e+06	2.12322e+07	5.20699e+07	4.0351e+07	5.75732e+07	4.24807e+07	3.69736e+07			M+H-H2O, M+H, M+2Na-H
0.77_326.2461n	326.246	327.253	1	0.773717	0.37785	4.02173e+06	1.7325e+06	2.48198e+06	2.53493e+06	2.72788e+06	198631	863566	1.79721e+06	1.50523e+06	2.66505e+06	2.01242e+06	2.31679e+06			M+H, M+Na
0.77_330.2087m/z		330.209	1	0.773717	0.0523833	112340	25690.2	98339.7	111560	59230.6	7288.07	17179.2	69945	92949.3	69776.4	104481	60118.5
0.77_342.2393m/z		342.239	1	0.773717	0.156	563991	271137	357717	272925	438384	93865.4	118622	327104	197564	314262	249035	434882
0.77_344.1497m/z		344.15	1	0.773717	0.0314333	102778	53399.8	82768.1	57821	60373.3	13866	47271.8	144330	72230.3	63666.3	40079.2	49027.4
0.77_353.1771m/z		353.177	1	0.773717	0.0721667	70904.2	29574.4	52178	18927.1	43469.4	0	11999.1	79147.2	33045.3	33544	36033.9	31994
0.77_365.0289m/z		365.029	1	0.773717	0.08265	337913	262306	403627	178440	157941	7575.18	169988	529689	3.11154e+06	235653	152850	84009.5
0.77_388.2000m/z		388.2	1	0.773717	0.103617	1.43355e+06	1.11412e+06	1.08241e+06	918472	684971	57592.1	677683	1.72114e+06	1.32098e+06	1.26052e+06	745123	578076
0.77_401.2608m/z		401.261	1	0.773717	0.0617	82186	117818	54702.1	75750.5	61245.9	0	0	0	71248.1	116588	120052	140472
0.77_417.2620m/z		417.262	1	0.773717	0.0838167	2.70542e+06	954714	1.96111e+06	1.80762e+06	1.7215e+06	85132.1	374486	1.19808e+06	1.05073e+06	1.76353e+06	1.30401e+06	1.38198e+06
0.77_452.2021n	452.202	453.209	1	0.773717	0.482483	5.44582e+07	2.30019e+07	5.5574e+07	5.06204e+07	4.58361e+07	618731	8.53554e+06	2.04329e+07	1.66632e+07	2.27353e+07	2.01848e+07	1.71733e+07			M+H, M+2Na-H
0.77_456.3667m/z		456.367	1	0.77		5948	2913	5407	8361	3340	407	207	5452	4301	6343	5226	5950	Cer 12:1;3O/14:1;(2OH)		[M+H]+	C26H49NO5	98.5
0.77_459.1859m/z		459.186	1	0.773717	0.0314333	131233	80117.5	212026	117188	82386	6276.66	34697	371911	97954.2	129438	94919.6	68846.3
0.77_459.3447m/z		459.345	1	0.773717	0.17695	803160	123264	423477	466362	509377	48041.4	259097	146120	244957	520309	353025	402120
0.77_475.2999n	475.3	476.307	1	0.773717	0.6187	2.25727e+08	9.3282e+07	1.35183e+08	1.35062e+08	1.26847e+08	6.36603e+06	5.37907e+07	1.23595e+08	9.65725e+07	1.50438e+08	1.0143e+08	9.31376e+07	Netilmicin	Netilmicin	M+H, M+2Na-H	C21H41N5O7	41.9
0.77_476.1549m/z		476.155	1	0.773717	0.0523833	477930	271186	333544	241799	135507	8164.38	119655	722551	332402	274497	147350	85009.1
0.77_483.2913m/z		483.291	1	0.773717	0.0314333	37664.7	7903.92	92479.4	11802.7	24655.6	14702.6	44542	173569	64589.3	25157.9	45670.6	20415.3
0.77_490.2590m/z		490.259	1	0.773717	0.0419	45850.8	42929.3	82440.7	39458.6	21236.6	7698.34	18060.7	26287.5	30905.9	62216.5	46710.3	41608.9
0.77_490.2865m/z		490.286	1	0.77		13902	6925	10216	10019	13468	871	2933	12642	6346	10718	8863	15813	LPC 14:0		[M+H]+	C22H46NO7P	92.8
0.77_492.3024m/z		492.302	1	0.77		18547	21803	28727	29164	34787	1831	357	8069	3696	10920	24335	14916	LPC 16:2		[M+H]+	C24H46NO7P	83
0.77_497.1532m/z		497.153	1	0.773717	0.0209667	128949	52237.6	155825	94074.7	134992	4142.35	25806.8	208727	97094.6	46065.7	82008.6	30007.9
0.77_497.2358m/z		497.236	1	0.773717	0.431267	5.52087e+07	2.25171e+07	5.47344e+07	5.06855e+07	4.67512e+07	414484	7.05982e+06	1.95856e+07	1.34691e+07	2.23287e+07	2.04229e+07	1.75929e+07
0.77_503.3753m/z		503.375	1	0.773717	0.0523833	172542	33808.5	102165	125750	150555	6001.17	21040.9	46272.6	47328.9	128796	94733.6	62347.6
0.77_519.1140m/z		519.114	1	0.773717	0.0628667	159676	273381	57422.3	47938.7	455450	0	48999.7	63674.4	210345	139908	280386	95238.1
0.77_541.2625m/z		541.263	1	0.773717	0.3684	4.857e+07	1.96609e+07	4.66957e+07	4.33857e+07	4.00792e+07	245597	5.06633e+06	1.66967e+07	1.14145e+07	1.94542e+07	1.79576e+07	1.57463e+07	Blumenol C O-[rhamnosyl-(1->6)-glucoside]	Blumenol C O-[rhamnosyl-(1->6)-glucoside]	M+Na	C25H42O11	43.9
0.77_585.3617m/z		585.362	1	0.773717	0.0617	168187	5683.53	211266	207374	197958	16.6019	13624.5	105900	43408.4	27096.8	38256.8	84585.3
0.77_625.5126m/z		625.513	1	0.773717	0.0419167	552475	43053.4	32653.3	10942.5	0	0	0	0	0	0	0	0
0.77_629.2357m/z		629.236	1	0.773717	0.0419167	56414.9	46234.2	118729	151426	121329	0	12365.3	169327	68396.8	60658.6	59265.5	18603.3
0.77_744.5841m/z		744.584	1	0.77		10932	11985	12763	3572	5695	1701	227	47055	5998	4738	4020	8747	PC O-34:2		[M+H]+	C42H82NO7P	83
0.77_763.5819m/z		763.582	1	0.77		6260	13234	11930	4267	2767	1847	277	16734	4737	10010	1200	5336	TG 8:0_8:0_28:5		[M+H]+	C47H80O6	96.1
0.77_813.6855m/z		813.686	1	0.773717	0.138267	0	0	32350.4	0	414176	922108	0	0	0	0	0	0
0.77_831.5139m/z		831.514	1	0.773717	0.0419	356810	154876	67731.8	6557.63	46775.4	94062.8	29551.4	148471	93268.9	123578	41780.8	40645.1
0.77_836.5462m/z		836.546	1	0.773717	1.30633	4.44604e+06	3.30678e+06	2.42763e+06	1.86938e+07	1.81318e+07	5.80482e+07	0	3.99937e+06	177900	3.23508e+06	197507	1.2338e+06
0.78_123.0540m/z		123.054	1	0.7842	0.304517	4.89314e+06	3.67709e+06	2.9747e+06	2.64469e+06	3.37426e+06	198270	569430	2.05213e+06	2.0034e+06	2.44224e+06	1.94282e+06	2.62684e+06
0.78_183.1155m/z		183.115	1	0.7842	0.0314333	54121.8	6497.08	29526	17612.5	31463.9	0	1829.56	35908.6	8599.64	45572.4	14016.8	17378.9
0.78_197.1009m/z		197.101	1	0.7842	0.0943	162583	62447.5	114931	79300.2	94681.5	12789	14601.3	92415.7	53310.3	119034	62283.9	51299.9
0.78_227.1029m/z		227.103	2	0.7842	0.273683	5.68512e+06	1.17267e+06	3.38144e+06	2.14557e+06	2.87661e+06	55435.3	681575	4.31288e+06	1.89016e+06	4.69956e+06	1.5885e+06	2.00591e+06
0.78_246.1475m/z		246.148	2	0.7842	0.114083	224359	197827	225697	180414	173591	0	19907.1	131922	172484	256364	157670	256182
0.78_249.1161m/z		249.116	2	0.7842	0.2524	5.08982e+06	882367	2.95552e+06	1.90514e+06	2.54578e+06	63749.7	647062	3.99125e+06	1.4365e+06	4.27349e+06	1.42799e+06	1.82674e+06	(14alpha,17beta,20S,22R)-14,20-Epoxy-17-hydroxy-1-oxowitha-3,5,24-trienolide	(14alpha,17beta,20S,22R)-14,20-Epoxy-17-hydroxy-1-oxowitha-3,5,24-trienolide	M+2Na	C28H36O5	45.6
0.78_249.1607m/z		249.161	1	0.7842	0.0628833	115822	47320.6	76662.5	60330.5	81436.5	55931.3	31332.7	74765.2	38278.5	90919.2	43054.3	50766.9
0.78_261.0719m/z		261.072	1	0.7842	0.0104667	37965.5	28345.3	129953	44717.6	20002.5	4340.57	5218.08	28768.6	12877.5	14707.3	15107.7	13272.3
0.78_271.1295m/z		271.129	2	0.7842	0.28415	4.23478e+06	790712	2.37539e+06	1.62159e+06	2.14619e+06	0	507479	3.11258e+06	1.23417e+06	3.55202e+06	1.21703e+06	1.5461e+06
0.78_277.1012m/z		277.101	1	0.7842	0.305517	2.20092e+06	1.40704e+06	2.17337e+06	1.79167e+06	1.75175e+06	137670	904624	931597	675804	1.32338e+06	1.04754e+06	1.10746e+06
0.78_279.1134m/z		279.113	1	0.7842	0.0314333	32180.1	3324.22	55875.4	10964.8	13698.6	0	0	29657.7	0	5392.63	17053.4	14132.4
0.78_293.1426m/z		293.143	2	0.7842	0.3263	3.07866e+06	689866	1.754e+06	1.17493e+06	1.56624e+06	105214	502102	2.18233e+06	924625	2.61578e+06	984272	1.25064e+06
0.78_327.0992m/z		327.099	1	0.7842	0.08265	142991	126627	158883	104090	75007.4	13099.9	84668.2	341385	168815	104589	68742	58492.9	dehydronifedipine	dehydronifedipine	M+H-H2O	C17H16N2O6	41
0.78_327.1151m/z		327.115	1	0.7842	0.0523833	226032	153378	206308	141536	102207	14130.4	28347.1	437872	177590	174487	103211	55189.7
0.78_337.1693m/z		337.169	2	0.7842	0.210733	1.18395e+06	287362	804443	534830	589466	45129	116995	814728	372578	1.1572e+06	399962	520777
0.78_344.1310m/z		344.131	1	0.7842	0.157067	226768	165629	174776	141713	124635	15624.9	102944	354939	207096	194531	121711	100690	De-O-methylsimmondsin	De-O-methylsimmondsin	M+H-H2O	C15H23NO9	42.8
0.78_344.2812m/z		344.281	1	0.7842	0.17995	447720	246232	367869	423700	342917	10479	237966	141386	250882	380207	377104	305343
0.78_349.1826m/z		349.183	1	0.7842	0.65925	5.45103e+07	1.87964e+07	3.17149e+07	2.79527e+07	3.38568e+07	1.1765e+06	1.60081e+07	2.93463e+07	1.79826e+07	3.30761e+07	2.01698e+07	2.29857e+07
0.78_364.1517n	364.152	365.159	1	0.7842	0.566317	2.44456e+07	1.02162e+07	2.25577e+07	2.0331e+07	1.94973e+07	628145	4.98248e+06	1.06443e+07	6.79672e+06	1.26497e+07	9.4492e+06	9.16564e+06			M+H, M+2H, M+2Na-H
0.78_364.2009n	364.201	205.09	2	0.7842	0.316	6.06096e+06	1.38083e+06	3.64197e+06	2.5197e+06	3.16202e+06	209782	993035	4.65043e+06	1.82272e+06	5.02011e+06	1.87704e+06	2.31136e+06	3-(1,1-Dimethyl-2-propenyl)-8-(3-methyl-2-butenyl)xanthyletin	3-(1,1-Dimethyl-2-propenyl)-8-(3-methyl-2-butenyl)xanthyletin	M+H, M+2Na	C24H28O3	41.4
0.78_387.1454n	387.145	432.134	1	0.7842	0.0628833	413086	319039	380738	255124	226415	21738	114343	926738	333430	354735	194818	98394.2			M+H, M+2Na-H
0.78_393.1566m/z		393.157	1	0.7842	0.0721667	792876	372568	674586	443804	467930	31001.3	407640	1.20113e+06	482748	447309	270988	310133
0.78_393.2670m/z		393.267	1	0.7842	0.2521	1.42284e+06	423592	782211	735666	1.06014e+06	64142.1	368870	567608	399031	859449	552905	717030
0.78_408.1753n	408.175	409.183	1	0.7842	0.471817	3.93614e+07	1.70824e+07	4.0617e+07	3.65884e+07	3.31656e+07	528199	7.61643e+06	1.55338e+07	1.18618e+07	1.74913e+07	1.49845e+07	1.30265e+07			M+H, M+2Na-H
0.78_453.2700m/z		453.27	2	0.7842	0.0314333	182759	145650	230778	339376	221184	25622.7	25201.8	77720	63228.7	161584	128134	96084.4
0.78_478.2211m/z		478.221	1	0.7842	0.0524	128196	98288.9	127206	82809.4	62718.2	51816.3	16431.1	170788	74469	107541	59792	61510.2	20-Hydroxy-leukotriene E4	20-Hydroxy-leukotriene E4	M+Na	C23H37NO6S	43.2
0.78_484.3935m/z		484.394	1	0.78		1277	341	1298	1603	1284	377	5387	3169	932	3047	1791	828	Cer 12:1;3O/16:1;(2OH)		[M+H]+	C28H53NO5	82.7
0.78_500.3702m/z		500.37	1	0.78		4360	3768	4526	2917	6042	203	1111	2815	3501	2951	3642	2975	CAR 24:6		[M+H]+	C31H49NO4	95
0.78_525.2255m/z		525.226	1	0.7842	0.0943	1.09897e+06	427307	719620	501045	587560	44040.6	148737	1.32502e+06	691750	777369	486820	388015
0.78_540.2175n	540.218	541.201	1	0.7842	0.0523833	471400	259537	647449	535132	370550	15989.5	44111.4	567848	239746	216603	182730	149086			M+H, M+2H
0.78_591.2932m/z		591.293	1	0.7842	0.02095	60516.6	32633.8	30886.1	28573.7	14467.7	2355.36	11532.5	146044	31455.2	6705.21	12679.2	7915.1
0.78_661.4695m/z		661.469	1	0.7842	0.0314333	92441.4	78869.3	98075.4	36427.8	10015.1	18378.6	17798.1	223084	147579	50005.5	38223	66546
0.78_668.3523m/z		668.352	1	0.78		2227	6426	11880	9603	12140	756	20526	14371	10905	10493	7414	14486	PS 26:3		[M+H]+	C32H56NO10P	99.4
0.78_89.0590m/z		89.059	1	0.7842	0.43955	1.52516e+06	778999	951920	925823	829723	28461.6	387450	980445	684750	924809	654819	577866
0.79_161.0382m/z		161.038	1	0.794667	0.0931333	39803.7	25895.7	83376.4	24220.5	28028.7	2985.17	9877.19	76232.3	35002.7	40313.7	11169	43573.9
0.79_186.1109m/z		186.111	1	0.794667	0.22185	785663	659962	567256	639662	524552	11314.4	148770	134992	131606	293905	262690	295375
0.79_236.0895m/z		236.089	1	0.794667	0.0523833	44616.9	1831.65	13854.1	18241.1	32847.1	8155.02	0	34028.1	8060.65	50606.5	0	15344.8
0.79_261.1768m/z		261.177	1	0.794667	0.2626	131142	111275	99608.7	86890.2	105602	32328.3	143361	81333.4	63887.3	101066	93356	102652
0.79_279.0706m/z		279.071	1	0.794667	0.0314333	118163	26812	84462.1	43314.1	89239.9	1578.06	12324.1	99996.9	33557.7	61782	50238.6	93984.6
0.79_305.0791m/z		305.079	1	0.794667	0.0314333	55827.9	39491.8	23211.2	35585.9	32608	4503.67	11200.9	74756.2	37056.6	40189.1	18504	21214.3
0.79_348.1284n	348.128	349.136	1	0.794667	0.07335	780468	426704	606019	492624	516997	39652.7	369053	1.3618e+06	518498	584554	271846	351328			M+H, M+2Na-H
0.79_390.2030m/z		390.203	1	0.794667	0.02095	11876	17745.2	31132.4	36896.5	16388	468.501	6502.37	54704.8	25412.2	34923	22509.6	22564.3
0.79_394.1497m/z		394.15	1	0.794667	0.0209667	25765.7	31890.5	27056.4	49899.6	41260.1	2238.21	18228	87528.2	38435.5	28437.7	12939.2	33029.1	Demethoxyfumitremorgin C	Demethoxyfumitremorgin C	M+2Na-H	C21H23N3O2	43.1
0.79_409.1269m/z		409.127	1	0.794667	0.0838167	288166	168771	416740	308328	223211	2708.49	50166.4	414728	139289	193867	96309	67088.9
0.79_456.2367m/z		456.237	2	0.794667	0.02095	49117.5	17080.6	44687.7	63465	33121.3	14274.7	0	32671.5	21658.4	15366	24554.7	18888.2
0.79_465.2283m/z		465.228	1	0.794667	0.0523833	7448.34	0	25566.8	26462.7	79819.1	25196.2	0	46718.2	9860.62	0	4084.16	141609
0.79_472.2626m/z		472.263	2	0.794667	0.0314333	69164.8	29186.2	57041.3	50098.4	35161.2	16453.7	7217.96	75805.5	36848.2	62281.6	26793.6	49505.7
0.79_503.1781m/z		503.178	1	0.794667	0.0419167	94242.3	61796.7	70661.9	57864.3	46204.2	11466.3	5924.51	181219	46903.4	95486.9	38178	28665.4
0.79_503.2202m/z		503.22	1	0.794667	0.0314333	103102	92714.5	80400.7	92467.1	52482.3	20150.2	6619.41	288946	53699.5	100184	62765.7	45453.9	Sophoradochromene	LMPK12120081	M+2Na-H	C30H34O4	41
0.79_577.5161m/z		577.516	1	0.794667	0.08265	0	0	0	183649	47334.7	213599	0	0	0	137418	0	0
0.79_583.3787m/z		583.379	1	0.79		1219	1561	1583	1651	2688	130	4058	1646	1372	2782	3110	3329	SM 24:2;2O		[M+H]+	C29H57N2O6P	83.9
0.79_604.2592m/z		604.259	1	0.794667	0.0628833	116117	94467.7	63393.8	76385.1	68380.4	0	1196.23	68135.7	33618.2	92407	42297.7	47503.9
0.79_620.1756m/z		620.176	1	0.794667	0.0419167	0	0	151964	11097.7	51934.5	0	0	0	0	0	0	0
0.79_679.4035m/z		679.403	1	0.794667	0.0209667	551495	305033	207639	416660	93691	49103	97142.2	481269	264578	245275	291920	238432	Glucosyl passiflorate	Glucosyl passiflorate	M+H-H2O	C37H60O12	49.3
0.79_725.1906m/z		725.191	1	0.794667	0.0628667	189120	0	180967	106348	338842	0	0	0	0	0	15412.8	0
0.79_740.5270m/z		740.527	1	0.794667	0.0628833	572697	128225	76256.8	36203.8	24108.3	59678.3	3861.38	119571	41760	55317	15473.5	34009.4
0.79_761.5756m/z		761.576	1	0.79		24529	35.1414	35.1414	3757	27203	12931	351	54210	35777	60058	10277	9302	TG 8:0_8:0_28:6		[M+H]+	C47H78O6	81.1
0.79_804.5517m/z		804.552	1	0.794667	0.07335	1.90667e+06	127452	25507.6	0	0	166369	63.5028	0	0	0	0	0
0.79_807.4873m/z		807.487	1	0.794667	0.17725	1.12029e+06	653601	841239	601230	673597	357854	0	634209	138505	138642	56934.4	499610
0.8_613.4276m/z		613.428	1	0.8		14.6641	14.6641	14.6641	537	5803	258	645	14.6641	14.6641	14.6641	147	2245	SM 26:1;2O		[M+H]+	C31H63N2O6P	92.2
0.8_800.4493m/z		800.449	1	0.8		4477	1427	3888	5434	7785	516	105	2050	2980	4185	2734	5241	PS 16:4_22:6		[M+H]+	C44H66NO10P	99.9
0.81_155.0217m/z		155.022	1	0.80515	0.200883	451224	203725	322031	243221	344992	49207.4	106299	140456	120374	205766	176882	216209
0.81_161.0273m/z		161.027	2	0.80515	0.17995	595267	221457	416265	348336	413708	10067.8	91359.5	198259	142538	285769	212543	264109
0.81_182.5346m/z		182.535	2	0.80515	0.139217	347493	116433	247920	213952	249267	42626.8	38912.3	125390	74581.6	142577	74003.2	151657
0.81_191.0128m/z		191.013	1	0.80515	0.03145	23344.6	12150.9	4870.08	9856.62	11093.9	6718.14	4740.47	41506.3	3860.02	37049.9	6814.37	5332.89	3-Hydroxy-4-aminopyridine sulfate	3-Hydroxy-4-aminopyridine sulfate	M+H	C5H6N2O4S	44.2
0.81_191.0376m/z		191.038	2	0.80515	0.566317	9.41249e+06	4.50628e+06	6.41206e+06	5.56179e+06	7.1767e+06	477328	2.79093e+06	3.20007e+06	1.71968e+06	4.05425e+06	3.68115e+06	4.75517e+06
0.81_245.0993m/z		245.099	1	0.80515	0.10585	72161	51244.6	44545	50385.1	69168.2	59570.7	63089.9	76101.7	43782.8	38895.1	31446.7	106383
0.81_262.0776m/z		262.078	1	0.80515	0.0628833	81604	46849.4	80551.3	91649.2	47275	0	2391.62	32786.4	27907.4	51772.5	35164	34616.4
0.81_345.1658m/z		345.166	1	0.80515	0.0209667	30427.3	32839.2	14043.5	38297.4	21163.4	10.1682	6838.18	57616.2	22007.3	26472.8	22337.3	24126.2
0.81_381.0247m/z		381.025	1	0.80515	0.03145	56462.7	61260.5	72298.7	110536	42395.8	0	5678.48	29563.7	13448.4	24147.1	7361.68	9612.57
0.81_436.3418m/z		436.342	1	0.80515	0.0314333	127749	52387	41624.3	96011.2	45555.5	1933.75	29503.5	93846.8	59045.9	60374.4	43694.1	47574.9
0.81_437.1497m/z		437.15	1	0.80515	0.0314333	159353	91591.3	95537.2	54474.1	91729.2	9906.96	24793.8	323559	110522	107344	40768.4	12150.2
0.81_446.2309m/z		446.231	1	0.80515	0.0523833	95259.4	79043.5	62457.2	51341.5	78288.7	9428.55	2776.33	35817.4	45706.1	90210.9	57388.9	143446
0.81_564.2600m/z		564.26	1	0.80515	0.0858833	477234	345809	322926	274950	216919	58424.9	141919	684011	274054	291476	157122	132128
0.81_570.3592m/z		570.359	1	0.80515	0.03145	0	16333.4	102.329	7202.02	13113.9	4542.38	6075.54	271082	9416.48	20782.1	3732.16	36316.3
0.81_591.4349m/z		591.435	1	0.80515	0.0314333	14284	92621.9	35691.2	32464.3	4492.75	0	15368.2	69014.7	24952.4	22883	32563.5	54602.1
0.81_608.2776m/z		608.278	1	0.80515	0.0523833	125173	187521	142065	104400	89201.3	4872.25	19174.9	298247	166424	115849	125127	54448.8
0.81_858.511m/z		858.511	1	0.81		2365	1828	3998	5979	7362	4267	200	3311	1754	2408	2446	1258	PE 44:12		[M+H]+	C49H74NO8P	80.5
0.82_158.9953m/z		158.995	1	0.815633	0.2626	1.04886e+06	344001	676342	502902	817051	28654.4	185116	253489	195014	396786	349744	426217
0.82_170.9953m/z		170.995	1	0.815633	0.190417	1.2895e+06	445307	900658	626372	928506	8958.28	241102	291977	266878	529063	435664	561395
0.82_184.0284m/z		184.028	1	0.815633	0.0744167	99542.7	60246.6	62761.2	49643.9	69390.3	9690.29	5063.42	35104.9	16273.3	47607.4	31159.2	36693.2
0.82_247.0110m/z		247.011	1	0.815633	0.399833	379045	240334	305292	291360	404776	7441.68	281167	26203.5	86231.8	174817	223423	260764
0.82_271.6138m/z		271.614	2	0.815633	0.03145	18687.3	12168.2	22448.9	19429	24918	0	0	70320.9	6716.84	27596.6	11526.3	13480.1
0.82_311.1710m/z		311.171	2	0.815633	0.0838333	26220.8	88687	81017.9	76849	84095.4	0	14366.9	157668	117634	115670	67485.9	256918
0.82_351.1658m/z		351.166	1	0.815633	0.0524	24437	32461.8	2848.61	13847.4	4335.21	8109.2	10260.9	62547	32939.2	10450.4	4109.97	12913.3
0.82_387.1985m/z		387.199	1	0.815633	0.03145	0	12551.3	0	0	54325.8	3170.06	0	0	0	0	0	7710.76
0.82_408.2703m/z		408.27	1	0.815633	0.0209667	52945.5	15614.8	9959.48	263.512	11331.4	9147.47	4462.55	8232.51	22860.5	12586.9	5623.9	7707.45
0.82_411.2665m/z		411.266	2	0.815633	0.0628833	429004	66859.7	33547	27446.5	34038.2	108684	5668.94	35074.2	11878.9	29966.4	10075.1	25982.4
0.82_427.0756m/z		427.076	1	0.815633	0.575767	1.5918e+07	7.04958e+06	1.15008e+07	1.12986e+07	1.25002e+07	451128	3.47298e+06	3.04085e+06	3.99184e+06	6.28961e+06	6.58353e+06	6.75264e+06
0.82_433.1908m/z		433.191	1	0.815633	0.0419167	93167.2	82759.2	50021.4	50074.9	61234.7	11871.6	26355.9	138687	76494.5	86732.3	45199.7	55478.9
0.82_442.3293m/z		442.329	1	0.815633	0.0419167	0	59138	0	13881.1	0	0	0	0	37572.4	0	38808.7	0
0.82_569.1750m/z		569.175	1	0.815633	0.0849	485510	169294	194138	190381	401727	0	3729.84	261774	149456	200482	125291	103478	SN38 glucuronide	SN38 glucuronide	M+H	C28H28N2O11	42.6
0.82_605.3078m/z		605.308	1	0.815633	0.0419167	119797	58279.8	24315.8	22670	30375.4	0	34.3981	230039	8907.21	5775.25	16628.7	23265.4	Cucurbitacin C	Cucurbitacin C	M+2Na-H	C32H48O8	44.2
0.82_769.1905m/z		769.19	1	0.815633	0.0628667	142979	0	36263	138464	310823	0	0	0	0	0	13785.8	0
0.82_99.0430m/z		99.043	1	0.815633	0.0524	16421	2590.26	2269.14	22568.4	22466.4	0	338.176	0	655.441	96.167	4952.2	6783.05
0.83_100.0749m/z		100.075	1	0.826117	0.221867	288601	234290	170565	228367	182268	18095.4	134710	36411.9	78502.1	88899.9	147033	118510
0.83_152.0008m/z		152.001	1	0.826117	0.10585	316635	135428	189462	140786	208091	26405.7	28963.2	108314	71816	142683	98309.4	156153
0.83_164.9857m/z		164.986	1	0.826117	0.11825	99630.5	13934.2	50783.4	60824	59350.7	0	7759.96	5127.29	9843.61	26338.4	11710.5	33500.1
0.83_176.0683m/z		176.068	1	0.826117	0.11825	108308	105091	79982.2	57848.4	77789	3396.81	20566.3	81480.7	74716.3	73344	60986.5	55573.1
0.83_243.0153m/z		243.015	1	0.826117	0.0858833	103324	4219.19	30892.6	29710.1	72763.5	0	0	9723.68	3876.91	32156.9	15875.7	28113.4
0.83_343.1500n	343.15	388.133	1	0.826117	0.0314333	159258	95032.1	111002	55495.4	71768.4	4999.91	30020.7	251020	103866	116601	64317.5	47683.5			M+H, M+2Na-H
0.83_388.1451m/z		388.145	1	0.826117	0.02095	29458.4	50408.5	38261.5	38416.9	29179.2	2441.55	27585.2	123387	60180.9	64406.1	30978.7	17084	N-desalkyludenafil	N-desalkyludenafil	M+H-H2O	C18H23N5O4S	45.8
0.83_402.7468m/z		402.747	2	0.826117	0.02095	92554.5	0	0	0	0	0	0	0	0	6405.88	0	0
0.83_488.2702m/z		488.27	1	0.826117	0.169467	760182	261118	357308	651489	688155	7897.05	203.176	973033	392544	341377	150432	1.25573e+06	Dynorphin A (6-8)	Dynorphin A (6-8)	M+2Na-H	C18H37N9O4	47.3
0.83_491.2411m/z		491.241	1	0.826117	0.0419167	86486.8	76803.2	54895	42027.5	32152.2	4413.89	3749.4	35203.3	31542.6	41842.5	33738.1	30830
0.83_520.2127m/z		520.213	1	0.826117	0.0419167	245862	186343	87206.8	119586	94222.3	20861.4	19891.3	329333	144976	173957	62761.3	73069.3
0.83_532.2968m/z		532.297	1	0.826117	0.0963667	370857	72562.5	184721	350514	378123	8823.67	0	368864	124151	149813	73025.9	600862	LPS O-18:1	LMGP03070002	M+Na	C24H48NO8P	41.1
0.83_566.2610m/z		566.261	1	0.826117	0.0763333	241192	224819	204334	97099.1	101286	0	125728	236309	128827	122839	113375	82614.4
0.83_589.3187m/z		589.319	1	0.826117	0.0419167	81960.7	123471	46466.9	46617.9	45845.5	3459.54	13341.5	84347.4	49664.7	54165.6	46826	25778.7	25-Cinnamoyl-vulgaroside	25-Cinnamoyl-vulgaroside	M+Na	C34H46O7	42.3
0.83_598.3551m/z		598.355	1	0.83		4726	1003	2735	3059	5664	477	160	4060	3468	3011	2444	3453	PE 6:0_20:5		[M+H]+	C31H52NO8P	89
0.83_605.3500m/z		605.35	1	0.826117	0.0314333	35635	93070	24878.1	14834.9	27045.5	0	2153.71	107236	22755.8	21864	17322.8	14106.4	3-O-Protocatechuoylceanothic acid	3-O-Protocatechuoylceanothic acid	M+H-H2O	C37H50O8	44.9
0.84_114.0904m/z		114.09	1	0.836583	0.38935	3.68747e+06	2.60645e+06	2.23956e+06	2.28308e+06	2.38325e+06	415447	1.61764e+06	2.19653e+06	1.67588e+06	2.48898e+06	2.2118e+06	3.18488e+06	6-Deoxyfagomine	6-Deoxyfagomine	M+H-H2O	C6H13NO2	48.4
0.84_197.0774m/z		197.077	1	0.836583	0.0209667	13043.7	7366.32	14156.1	11522.4	14189.5	2006.07	1621.76	12099.5	4700.01	6630.35	8799.07	10406.9
0.84_220.0928m/z		220.093	1	0.836583	0.07335	75421.8	75066.8	63890.7	50135.8	54054	34918.1	7740.01	35681.4	30835.3	45757.5	40866.8	35371.9
0.84_265.0221m/z		265.022	1	0.836583	0.325467	2.56736e+06	942310	934066	1.10382e+06	2.02445e+06	95167.4	384228	580796	748323	1.30743e+06	891806	1.50403e+06
0.84_300.1733m/z		300.173	1	0.836583	0.0419167	20666.1	9131.53	8271.45	2131.03	8618.34	133.123	7706.19	41241.2	8888.07	16213.4	4370.9	20533.1
0.84_360.1719m/z		360.172	1	0.836583	0.0314333	36591.3	29131.4	19324.7	7300.61	15475.6	0	8453.14	45146.3	21058.3	17798.2	9874.84	12625
0.84_406.1979m/z		406.198	1	0.84		4897	1946	3390	2288	2957	590	1520	6479	3929	4404	2675	773	LPC 8:0		[M+H]+	C16H34NO7P	99.1
0.84_412.7832m/z		412.783	2	0.836583	0.0524	0	47908	0	0	0	94147	6837.16	188877	0	0	0	0
0.84_449.2008m/z		449.201	1	0.836583	0.158983	78857.4	18556.3	28945.8	90808.3	152496	2868.92	0	205292	63324.1	32523.6	52302.7	371203
0.84_458.2604m/z		458.26	1	0.84		8753	4775	4026	6638	9406	674	10243	9828	5878	12759	11161	17418	LPE O-18:5		[M+H]+	C23H40NO6P	82.2
0.84_493.2162m/z		493.216	2	0.836583	0.0314333	41666.8	0	0	33454.7	37175.9	0	0	57453.3	7190.59	8163.49	2974.13	68743.5
0.84_504.3399m/z		504.34	1	0.836583	0.02095	98428.8	84176.4	16783.7	13255.5	20377	0	8159.7	161011	27188.7	19925.7	3892.63	32750.5
0.84_509.2058m/z		509.206	1	0.836583	0.0419	30048	0	23666.1	39558.7	36263.8	0	0	10975.1	0	0	0	26512
0.84_613.2419m/z		613.242	1	0.836583	0.0744167	281585	188620	186556	126801	111504	60.2004	6465.59	435158	167452	216318	89861.6	117387
0.84_620.3363m/z		620.336	1	0.84		7094	1408	2691	5666	10761	462	251	5283	2712	5540	2690	3283	PE 26:5		[M+H]+	C31H52NO8P	92.2
0.84_657.3994m/z		657.399	1	0.84		47.16	6922	6350	47.16	47.16	472	3645	31613	47.16	47.16	47.16	6354	SM 30:7;2O		[M+H]+	C35H59N2O6P	99.5
0.84_704.468m/z		704.468	1	0.84		11325	3917	6557	7941	7562	639	8	6232	6278	4163	3436	5290	PC O-32:8		[M+H]+	C40H66NO7P	95.6
0.84_732.5867m/z		732.587	1	0.836583	0.0314333	74642.1	274738	57426.8	14057.6	30791.9	104862	0	143416	0	44528.3	0	10228.2
0.84_760.4906m/z		760.491	1	0.836583	0.02095	27242.9	172640	38637.3	7734.9	2421.68	38112.2	0	201778	42718.5	41700.6	128.881	0
0.84_767.5433n	767.543	812.534	1	0.836583	0.0628667	71488.4	275688	6761.92	50145	3463.05	598510	0	51061	0	0	0	0			M+H-H2O, M+2Na-H
0.84_79.0534m/z		79.0534	1	0.836583	0.0419167	2844.86	6300.68	0	0	0	0	0	0	5232.41	0	4065.2	4259.12
0.84_81.0330m/z		81.033	1	0.836583	0.0973	7271.93	2291.26	4237.37	20174.4	22235.5	0	2216.97	0	3028.67	3675.75	6757.07	0
0.85_160.0204m/z		160.02	1	0.847067	0.1485	65306.3	14180.8	56315.7	32717.8	34737.1	6911.88	6720.65	23832.9	10204.6	17683.2	16162.8	25744.4	Brassicanal A	Brassicanal A	M+H-H2O	C9H7NOS	46.6
0.85_226.1335m/z		226.133	1	0.847067	0.0419	5254.14	0	35060.5	5.38475	11051.5	413.675	0	14307.7	1233.71	5423	2654.74	50.1986
0.85_321.2106m/z		321.211	1	0.847067	0.104783	193182	212094	214853	108007	112952	84414.3	48627.1	335750	91521.2	179442	54632.7	109349
0.85_371.1599m/z		371.16	1	0.847067	0.0209667	165102	82133.5	82975.3	72418.1	45047.6	3366.02	39435.8	206932	83960.6	90583.4	50924.6	39426.4
0.85_388.1645m/z		388.165	1	0.847067	0.0314333	74615.2	61394.1	44952	52067.7	40135.7	5803.87	25862.4	191212	58399.4	59250.6	38314	26710.2
0.85_399.2211m/z		399.221	1	0.847067	0.0314333	0	12381.4	0	12885.5	0	3980.39	0	33156.2	14741.2	0	0	39822.3
0.85_400.2169m/z		400.217	1	0.847067	0.27425	1.67749e+06	569027	927933	1.08609e+06	1.64162e+06	61276.1	29700.2	1.76631e+06	830127	695286	487545	2.44526e+06
0.85_403.7527m/z		403.753	2	0.847067	0.107783	38000.7	312019	175236	7658.35	0	61284.6	9644.57	19330.6	0	75202.6	0	0
0.85_418.2732m/z		418.273	1	0.847067	0.0209667	22544.5	8575.99	17228.8	5135.18	13933.1	6340.38	37777.5	0	0	11654.1	9420.44	45098.1	Sphingosine 1-phosphate (d19:1-P)	Sphingosine 1-phosphate (d19:1-P)	M+Na	C19H42NO5P	42.5
0.85_421.1455m/z		421.145	1	0.847067	0.0858833	83782.5	2448.14	83951.3	100799	120550	0	0	82423.6	43572.7	21100.6	19266.3	150951
0.85_760.4496m/z		760.45	1	0.847067	0.0628833	136205	346002	204491	58206.3	74357.6	76855.5	0	494661	117790	147437	34077	8327.24
0.86_204.0610m/z		204.061	1	0.85755	0.12755	129744	71398.7	78010.5	70622.9	106640	9321.7	25664.5	95044.1	44528.3	84353.8	55480.9	67126.7
0.86_259.1486m/z		259.149	1	0.85755	0.0314333	0	26420.4	0	2674.38	2465.35	0	0	0	2287.43	0	17294.6	0
0.86_357.1947m/z		357.195	1	0.85755	0.138033	197615	54682.4	72464	109646	145655	0	21837.4	173085	95159.3	79577.6	115939	269974
0.86_377.1203m/z		377.12	1	0.85755	0.0553833	36716	1878.51	33080.5	63436.4	53664.1	0	5103.34	50248.1	33466.7	2296.04	14400.3	98283.2
0.86_388.1831m/z		388.183	1	0.85755	0.0639333	204302	199920	215365	174194	140870	8398.66	89596.3	532935	206270	204338	125804	118865	Toremifene	Toremifene	M+H-H2O	C26H28ClNO	42.8
0.86_415.1780m/z		415.178	1	0.85755	0.0334833	191244	58988.7	92101.2	61320.2	45023.1	23487.3	108364	224832	57495.7	98697.4	53473.3	59638.7
0.86_422.3203m/z		422.32	1	0.86		40243	3761	24948	51082	38435	1021	11151	3922	4606	36064	44894	46952	CAR 18:3		[M+H]+	C25H43NO4	82.4
0.86_437.1529m/z		437.153	1	0.85755	0.0325	155842	55507.6	67849.5	65775.1	39383.1	4013.4	59122.1	180438	79239.3	75014.4	37020.8	55584.3
0.86_476.1909m/z		476.191	1	0.85755	0.0658667	361557	180408	220082	119371	103265	24820	297406	549664	215850	179453	92312.7	95017.3
0.86_631.2783m/z		631.278	1	0.85755	0.0325	177301	8497.64	58479.2	36710.7	65305	0	0	40144.1	20354.9	56316.3	16608.4	7170.29
0.86_904.5125m/z		904.513	1	0.86		3950	1562	1601	1307	4880	1126	219	4005	2579	4367	2831	1846	PS 44:11		[M+H]+	C50H76NO10P	96.8
0.87_233.0696m/z		233.07	1	0.868017	0.138017	714946	304725	405161	315269	403434	7559.61	33744.7	287444	159384	463848	268435	344740
0.87_262.0817m/z		262.082	1	0.868017	0.07515	48440.9	23835.2	47424.4	35645.2	24972.3	0	1334.69	31430.2	12570.5	20017.1	21454.7	17096.9
0.87_328.1505m/z		328.151	1	0.868017	0.0449	80096.2	39133.7	35074.1	26784.1	26144.5	0	23920.7	63766	22582.4	32531.5	21085.6	21009.3
0.87_333.0741m/z		333.074	1	0.868017	0.0856333	99412	9479.32	33465.1	31981.2	78133.8	0	318.72	43253.6	15957.4	30570.4	8980.47	53916
0.87_393.1392m/z		393.139	1	0.868017	0.0220167	123345	24581.4	43282.4	29719.4	42133.1	0	8533.71	178547	49674.6	66049.8	28737.9	30554.8
0.87_396.3042m/z		396.304	1	0.87		20421	11372	18656	20982	27296	944	9157	11412	3987	20878	26844	29988	CAR 16:2		[M+H]+	C23H41NO4	80.5
0.87_429.0481m/z		429.048	1	0.868017	0.0439667	88135.7	26798.3	47947.3	30051.1	61224.2	0	0	48903.7	17722.8	21953.8	11558.3	37878.8
0.87_436.3387m/z		436.339	1	0.868017	0.0449	144010	73028.5	85629.5	52844.4	57368.2	3513.3	277086	43483.8	46948.1	39555.2	72917.4	71664.7
0.87_527.3330m/z		527.333	1	0.868017	0.1485	456540	252689	269079	227365	217618	15203.5	33331	294565	148364	168700	108869	243128
0.87_547.3335m/z		547.333	1	0.87		212669	58463	172629	158442	189121	1117	206034	151987	139014	192897	121935	99619	DG 30:8		[M+H]+	C33H48O5	83.9
0.87_564.3604m/z		564.36	1	0.87		1305476	503025	1076730	1024523	1169912	6853	1016206	1083679	942179	1212202	854041	658980	PC 6:0_14:1		[M+H]+	C28H54NO8P	85.4
0.87_593.3690m/z		593.369	1	0.868017	0.106583	435082	116844	105385	244340	163255	12748.5	43323.8	47070.3	90163.2	73610.9	134861	176837
0.87_676.4849m/z		676.485	1	0.87		7694	4860	9975	2542	9190	501	4238	2241	3144	2675	2837	3079	PC 6:0_22:1		[M+H]+	C36H70NO8P	81.8
0.88_188.0689m/z		188.069	1	0.879567	0.0439667	18730.5	1231.59	0	0	6328.47	0	0	0	1218.3	5217.87	0	2698.74
0.88_197.0464m/z		197.046	1	0.879567	0.0334833	51085.3	19417.9	10839.6	18464.3	18999.3	4733.8	15568.7	3680.39	2706.59	22467.3	19373.4	8622.14
0.88_210.5226m/z		210.523	2	0.879567	0.07515	62977.8	25970.1	35943.8	18177.2	37036.9	0	2298.47	60023.8	26688.8	58049.5	21359	92725.8
0.88_242.1190m/z		242.119	1	0.879567	0.0228833	25075.1	19888.6	26453	10179.7	15008.6	3024.68	29387.2	29417.7	15407.2	17611.3	19917.2	18998
0.88_249.0824m/z		249.082	1	0.879567	0.0429833	52952.2	18969	35468.8	29595.3	36194.4	2749.5	1586.16	37053.9	21614.5	27539.2	15163.6	27441.3
0.88_251.0573m/z		251.057	1	0.879567	0.0961167	97375	53976.9	71873.4	34576.7	57154.8	445.012	0	55707.1	36868	85000.7	49431.7	95884.4
0.88_273.1673m/z		273.167	1	0.879567	0.190417	539490	544102	359067	360599	433649	6911.87	22858.9	168480	248912	244421	335079	316771
0.88_295.1981m/z		295.198	1	0.879567	0.0334833	24736.5	41605.5	11567.2	11366.4	15360	23237.6	2049.36	41571.5	18694.9	20154.2	8571.21	16971
0.88_318.2990m/z		318.299	1	0.879567	0.32545	2.58683e+06	8.36996e+06	1.34672e+06	5.26413e+06	977931	80483.2	3875.68	428430	4.73339e+06	595645	6.81353e+06	959411	SPB 18:0;O3	Phytosphingosine	M+H	C18H39NO3	41
0.88_328.1289m/z		328.129	1	0.879567	0.0845667	71548.7	40576.9	41818.9	26098.5	28501	0	14106.9	69410	23345.3	35420.9	36409.7	32635.6
0.88_356.1619m/z		356.162	1	0.879567	0.0344333	23275	22590.2	26048.1	6545.36	33987.6	0	0	77953	21149.9	25912.8	10516.6	10709.7
0.88_386.7389m/z		386.739	2	0.879567	0.0961	68601.1	84905.7	89538.7	26219	18928.2	12499.3	0	110058	19267.5	28261.7	10201.9	54294.3
0.88_392.0870m/z		392.087	1	0.879567	0.1066	247044	75283.3	123845	71723	151438	0	37748	210211	66309.7	90125.8	35172.7	56059.9
0.88_396.7467m/z		396.747	2	0.879567	0.0961167	456787	190866	235625	158199	155553	48155.3	327576	401676	158579	166964	157846	222846
0.88_459.1941m/z		459.194	1	0.879567	0.0449	161624	58239.9	90677.1	58943.3	51413.6	14673.1	96287.1	172692	66728	92972.3	54334.2	57455.9
0.88_477.2313m/z		477.231	1	0.879567	0.106583	358831	151543	205674	114747	146366	115949	164994	354238	147593	190448	133513	112329
0.88_489.2684m/z		489.268	1	0.879567	0.0646833	69399.6	17832.1	15224.3	19447.3	13514	0	17828.9	8571.24	8604.83	19255.8	644.197	62239.6
0.88_525.3503m/z		525.35	1	0.88		8230	1708	3633	4325	4488	2205	11180	5570	6709	9913	3062	2304	DG 28:5		[M+H]+	C31H50O5	89.5
0.88_526.2171m/z		526.217	1	0.879567	0.07515	167148	73240.5	96126.1	47542.6	59821	18546.8	69454.7	143971	50989	55996	39386.7	35849.1	N-Acetyl-leukotriene E4	N-Acetyl-leukotriene E4	M+2Na-H	C25H39NO6S	43.1
0.88_652.413m/z		652.413	1	0.88		310697	115867	252033	241936	270170	1767	168747	190960	223926	271726	196875	160855	PS 20:0_6:0		[M+H]+	C32H62NO10P	86.6
0.88_703.5844m/z		703.584	1	0.879567	0.0856333	129203	300716	139254	27956.7	9182.4	88384.2	13444.9	53082.3	52236.1	35881.9	28280.1	32762.6
0.88_92.0047m/z		92.0047	2	0.879567	0.07515	16045.3	0	9577.47	3027.8	4839.63	25988.7	0	2698.33	2303.71	8485.42	2360.5	9232.87
0.89_116.0612m/z		116.061	1	0.891033	0.0531333	4667.27	5766.47	6447.14	5544.76	4193.06	0	0	580.581	3326.73	0	523.504	9141.16
0.89_131.0846m/z		131.085	1	0.891033	0.0856333	238979	164038	181087	130915	141878	4168.72	1830.27	132350	109495	160573	135566	192172
0.89_149.0948m/z		149.095	1	0.891033	0.12755	46591.7	76641.7	57868	31360.5	41257.8	31245.6	8576.76	26070.7	179437	37146.5	65944.7	55208.1
0.89_181.0653m/z		181.065	1	0.891033	0.09505	69653.5	50908.2	41655.5	27304.8	36907.9	14330.4	32110.4	42035.4	26574.6	36625.5	34383	31627.6
0.89_181.1576m/z		181.158	1	0.891033	0.105533	66867.4	62385.2	39952.9	51582.4	24770.6	6956.95	0	3258.63	18077.9	24559.4	24228.8	45865.6
0.89_190.0091m/z		190.009	1	0.891033	0.138017	140460	98914.1	82717.7	46009.4	75327.1	5095.62	7442.22	135310	57698.8	112263	49696.8	175921
0.89_193.0483m/z		193.048	1	0.891033	0.4093	1.72256e+06	1.62728e+06	944613	1.08593e+06	1.2179e+06	61322.6	29480.1	942944	1.0279e+06	922282	1.06818e+06	1.35621e+06	Vanilpyruvic acid	Vanilpyruvic acid	M+H-H2O	C10H10O5	42.3
0.89_237.0743m/z		237.074	1	0.891033	0.12755	549361	428067	258294	214808	320632	10671.6	0	282010	259006	247136	304420	426616	Austdiol	Austdiol	M+H	C12H12O5	40.2
0.89_263.0587m/z		263.059	1	0.891033	0.117067	175669	39181.9	94283.7	59962.5	90967.2	0	0	33623.2	31554.6	88208.5	46060.6	77268.8
0.89_264.1104m/z		264.11	1	0.891033	0.0856333	30637.3	25339.8	24509.2	16264	19358.6	3033.97	260.163	24291.9	83434.8	12218.6	12386.1	24909
0.89_264.1578m/z		264.158	1	0.891033	0.2009	482271	407701	794148	364314	194735	36263.8	32430.5	214565	5.98334e+06	195937	181601	501311
0.89_264.2048m/z		264.205	1	0.891033	0.0961167	0	2581.25	4594.69	1754.55	0	0	0	0	115050	0	1.67205	779.569
0.89_279.1766m/z		279.177	1	0.891033	0.17995	71157.1	924051	45331.7	220105	52454.5	92664.1	33005	36265.8	132982	44555.4	127335	69768.9
0.89_282.1372m/z		282.137	1	0.891033	0.117067	204120	72122.7	101991	83006.2	104635	0	0	30084.6	18051.2	73970.8	38055	118272
0.89_300.2889m/z		300.289	1	0.891033	0.0961	1840.66	78660.1	2894.99	42372.9	0	0	0	0	33134.9	0	65015.2	0
0.89_331.2056m/z		331.206	1	0.891033	0.179933	190072	204152	108556	128860	139738	0	28996.3	132228	116060	99621.3	162164	178933
0.89_393.1259m/z		393.126	1	0.891033	0.105533	196780	50000.3	120308	58277.5	101295	0	55533.9	192343	68905	111619	64545.7	68067
0.89_410.7617m/z		410.762	2	0.891033	0.158983	4.76724e+06	575351	34782	33756	54257.2	402302	3149.71	165908	12677.6	62496	16713.8	27865.3
0.89_476.2064m/z		476.206	1	0.891033	0.0646833	275392	122361	137701	74078.6	68944.6	32805.4	220323	298946	101904	104316	63042.6	63540.4
0.89_596.3625m/z		596.363	1	0.891033	0.0740833	269025	161803	188714	156319	192073	0	0	76638.2	96705.3	176071	129149	221419
0.89_711.3178m/z		711.318	1	0.89		3571	1784	2501	788	5112	179	340	4253	1546	2175	3440	2568	PI 24:5		[M+H]+	C33H53O13P	82.7
0.89_717.3579m/z		717.358	1	0.89		11364	1318	15830	9852	21894	203	3601	17731	6169	13002	8957	9544	PI 24:2		[M+H]+	C33H59O13P	99.8
0.89_728.4402m/z		728.44	1	0.891033	0.0961167	257769	116122	108172	120814	100761	0	0	39639.4	78612.4	76095.6	98482.3	179567
0.9_927.6772m/z		927.677	1	0.9		91761	2652	46727	65255	33654	241	6655	5267	2513	16359	303	24.0557	DG 58:14		[M+H]+	C61H92O5	80.8
0.90_118.0645m/z		118.065	1	0.90245	0.263767	418119	296248	287324	249152	305085	184936	32468.5	233088	199456	283398	244631	290717	Benzeneacetonitrile	Benzeneacetonitrile	M+H	C8H7N	52.4
0.90_163.1470m/z		163.147	1	0.90245	0.116	84592.3	79006.6	52614.3	70790.9	43212.9	2911.12	0	4766.41	17853.5	22851.8	35059.6	39873.6
0.90_179.1161m/z		179.116	1	0.90245	0.106583	290437	308793	210530	154533	209281	20701.6	4026.51	120286	170592	215049	251762	265654
0.90_193.0894m/z		193.089	1	0.90245	0.1066	71708.2	46198.3	46918	27039.2	50994.7	39414.7	17282.4	45647.7	33591.1	49452.6	48050.9	44013.8
0.90_274.2134m/z		274.213	1	0.90245	0.0616833	13959.1	51425.5	13304.5	7326.03	3482.53	1287.44	5265.81	12477.7	25613.6	1801.21	18654	4533.77
0.90_305.0785m/z		305.079	1	0.90245	0.0731	42808.1	24511.3	36966	16150.7	19945.6	1.73188	11375.5	68542.4	20281.2	30331.7	22112	24547.8
0.90_339.2542m/z		339.254	1	0.90245	0.0626167	10678.8	0	10.0142	0	2360.19	2630.8	35830.8	28098.7	0	59401.6	0	538.182
0.90_367.1291m/z		367.129	1	0.90245	0.0407333	64174	39093.4	63265.8	28084.1	16199.3	0	9674.23	50220.9	20941.1	44151.9	26086.1	29586.7
0.90_385.0909m/z		385.091	1	0.90245	0.117067	618067	571040	296265	278402	416099	0	0	220498	365933	271155	376826	567977
0.90_429.1181m/z		429.118	1	0.90245	0.314983	2.64669e+06	2.76423e+06	1.31695e+06	1.5087e+06	1.90976e+06	44746.3	0	1.40282e+06	1.83714e+06	1.1943e+06	1.83972e+06	2.69362e+06
0.90_469.1102m/z		469.11	1	0.90245	0.1485	365136	950466	176186	286747	287210	0	0	193077	453398	226889	477333	637868
0.90_815.6590m/z		815.659	1	0.90245	0.09505	105560	80763.8	1208.7	28938.8	94850.3	96212.1	42497	141209	10126.9	31593.5	7851.07	23410.9
0.93_195.9108m/z		195.911	1	0.9327	0.0626167	0	0	0	0	0	12800	129903	0	0	0	0	0
0.93_202.0161m/z		202.016	1	0.9327	0.28355	333831	235454	191639	161823	180183	74105.7	22046.6	232798	182015	259353	231438	240955
0.93_213.1477m/z		213.148	1	0.9327	0.0407333	6314.58	2540.82	6785.23	1855.38	2473.85	9211.96	727.035	1556.33	1771.74	4391.36	9538.83	5725.42
0.93_225.1046m/z		225.105	1	0.9327	0.12755	114948	87727.1	68193	55555.2	56719.7	50302.1	13702.2	95005.5	55038.1	62319.2	76711.6	52845
0.93_388.1663m/z		388.166	1	0.9327	0.0636167	122656	70770.5	88510.5	47504.4	48926.6	4742.2	44077.9	224083	61242.6	66730	49393.7	37348.9
0.93_418.7836m/z		418.784	2	0.9327	0.1485	348783	134226	178551	93092.3	193916	98899.8	680646	47492.1	46946.1	220222	209687	539303
0.93_473.1424m/z		473.142	1	0.9327	0.08265	21934.3	116739	16273.8	5756.95	23632.8	0	0	4265.21	42959.8	9376.75	84793.9	11594.7
0.93_481.1986m/z		481.199	1	0.9327	0.0940667	216026	110118	150101	58109.8	88749.2	0	123271	288012	114015	147505	85366.5	65537.3	Flurandrenolide	Flurandrenolide	M+2Na-H	C24H33FO6	48.1
0.93_506.3643m/z		506.364	1	0.9327	0.0626167	0	60615	46757.4	9290.16	0	0	285.359	109790	14891.4	12828.3	0	0
0.93_552.3383m/z		552.338	1	0.9327	0.1066	373019	179098	171799	163826	150330	0	0	83896.6	75193.6	129322	112952	224921	LPC O-18:1	LysoPC(P-18:0)	M+2Na-H	C26H54NO6P	45.7
0.93_596.3629m/z		596.363	1	0.93		28233	18069	30931	27959	44666	1359	532	8513	21376	33084	19701	36651	LPC 22:3		[M+H]+	C30H56NO7P	84.5
0.93_640.3901m/z		640.39	1	0.93		42889	16458	18311	25987	45787	1172	32826	10807	6095	5901	19917	41638	PC 24:2		[M+H]+	C32H60NO8P	89.3
0.94_134.0084m/z		134.008	1	0.943183	0.0314333	0	4065.86	0	0	0	692.208	0	0	0	0	16995.8	3842.62
0.94_221.1744m/z		221.174	1	0.943183	0.0628667	19854.1	27166.4	13419.5	16388.9	15223.8	5506.39	2878.97	9565.45	23568.2	18184.2	25812	23178.4
0.94_238.2512m/z		238.251	1	0.943183	0.0524	0	0	65810.9	0	22501.7	0	0	0	0	0	0	92219.6
0.94_241.1206m/z		241.121	1	0.943183	0.0616833	46079.6	5761.99	4879.25	143.062	2199.46	0	5992.64	31262.1	16078.1	11252.6	9214.2	5833.66
0.94_243.1552m/z		243.155	1	0.943183	0.199833	1.0234e+06	1.16841e+06	898460	792795	797154	35958.1	125180	494976	1.34696e+06	852096	1.26393e+06	1.29788e+06
0.94_283.1154m/z		283.115	1	0.943183	0.0616833	65568.1	47238.9	51935.2	18951.5	32299.3	2240.53	19956	76416.8	43679	45158.9	36534.4	29395.9
0.94_287.2756m/z		287.276	1	0.943183	0.0419167	0	0	10115.9	0	6111.92	0	0	0	0	0	0	27151.9
0.94_315.1794m/z		315.179	1	0.943183	0.0943167	109497	192741	72085	142606	87699.1	4029.13	4403.2	49745.5	87478.4	74693.2	139893	111347
0.94_349.1304m/z		349.13	1	0.943183	0.0419167	41593.4	26570.3	29698.7	27515.4	30496.4	0	10325.6	92747.2	43152.6	27892.4	23260.3	20283.5	Machaerol C	LMPK12080043	M+H	C18H20O7	48.7
0.94_369.1912m/z		369.191	1	0.943183	0.0838333	172364	88380.2	30331.6	33217.3	91822.6	0	1575.99	113493	81109.2	122702	139560	176476
0.94_378.2023m/z		378.202	1	0.943183	0.0524	28025.7	17388.1	17276.9	9367.33	27376.9	0	2271.4	20812	19336.4	45713	17485.7	33599.9
0.94_407.1997m/z		407.2	1	0.943183	0.114083	26675.9	23474.1	30865.7	16099.1	83285.7	0	4563.21	51719.7	62237.2	73238.4	122556	97228.8	Carvedilol	Carvedilol	M+H	C24H26N2O4	40.1
0.94_412.2412m/z		412.241	1	0.943183	0.126483	71786.1	187720	28784.7	192235	43144.2	58299.2	46345.3	57078	79630.9	31139.3	138331	25230.3
0.94_434.2318m/z		434.232	1	0.943183	0.0616833	78656.8	60532.2	49590.4	29238.9	47733.5	0	26714	59210.3	57256.2	50497.1	77752.2	60069.2	LPC 10:0	LMGP01050005	M+Na	C18H38NO7P	43.9
0.94_566.5118m/z		566.512	1	0.94		23.5766	609	2913	2380	2878	236	5600	691	23.5766	23.5766	736	6178	CAR 28:1		[M+H]+	C35H67NO4	97.1
0.94_647.5057m/z		647.506	1	0.94		303555	16330	567365	39962	566337	58161	59252	244428	5752	1057021	48281	710538	SM 12:1;2O/18:0		[M+H]+	C35H71N2O6P	80.1
0.94_714.4114m/z		714.411	1	0.94		2142	2143	1833	1865	3279	533	178	1803	1499	213	1535	4386	PC 30:7		[M+H]+	C38H62NO8P	99.6
0.94_776.5600m/z		776.56	1	0.943183	0.0512	0	174778	38907.1	0	0	0	0	0	0	0	0	0
0.94_792.5125m/z		792.513	1	0.943183	0.0740833	309321	34449.2	247424	187156	245423	181239	110380	192860	109495	140599	128825	203188
0.94_792.6750m/z		792.675	1	0.943183	0.0314333	172416	19589.8	88553	0	101030	7704.58	0	0	0	19282.5	286.34	45013.5
0.95_163.0717m/z		163.072	1	0.95365	0.14745	208357	228795	119291	204858	154745	28118.3	28527.5	58867.9	107077	81568	168707	115922
0.95_199.0881m/z		199.088	1	0.95365	0.1036	58085.7	32921.6	31483.8	34523	30446.8	2617.03	11358.4	7577.62	12859.7	29991	31465.2	17906.2
0.95_223.1297m/z		223.13	1	0.95365	0.115017	60614.8	72859	42381.5	39019.6	53095.4	53844.7	18871.4	32408	39760	62597.8	71946.8	69583.1
0.95_323.1558m/z		323.156	1	0.95365	0.0524	21165.1	46909.5	16892.8	19674.8	25964	0	3728.91	16925.9	17383.7	23676.5	41946.2	25634.3
0.95_328.1511m/z		328.151	1	0.95365	0.0628667	46701.5	41543.6	24048.6	14304.8	20450.5	0	25223.8	33141.1	31943.4	34716.9	22847.7	27965.7
0.95_356.1490m/z		356.149	1	0.95365	0.0524	5538.29	19683.7	5706.61	7920.41	21121.8	0	0	23632.5	18224.9	4178.65	62632.6	23555.1
0.95_391.2094m/z		391.209	1	0.95365	0.09505	41528.2	43626.7	32714.4	16384.2	73613.4	15673.8	8695.4	82771	66025.7	87353.1	140252	100231	Anhydrocinnzeylanine	Anhydrocinnzeylanine	M+H-H2O	C22H32O7	48
0.95_400.2375m/z		400.237	1	0.95365	0.0835833	141582	47470.4	38808.5	24978.3	25449.9	703.603	1048.76	147254	22330.8	39690.2	21573.5	40603.1
0.95_464.3104m/z		464.31	1	0.95365	0.0419167	55364.7	62900.8	29662.8	38628.6	15595.6	2356.01	14962.4	29471.3	14339	11803.4	32103.2	32256.5
0.95_503.3438m/z		503.344	1	0.95365	0.0314333	22577.4	56321	48742.1	7450.95	10782.2	0	11212.9	117064	14049	21011	8578.2	20980.2
0.95_566.3039m/z		566.304	1	0.95		5326	7847	4746	4407	2847	552	4978	5990	6679	3400	3666	2431	PS 6:0_14:1		[M+H]+	C26H48NO10P	88.2
0.95_678.3577n	678.358	679.365	1	0.95365	0.104783	793364	562634	455443	366830	400058	4553.87	219226	825073	340254	429852	260320	354773			M+H, M+Na
0.95_803.1915m/z		803.192	1	0.95365	0.0314333	0	0	0	0	0	0	171615	0	0	0	6212.97	0
0.95_852.5483m/z		852.548	1	0.95365	0.0628667	0	11094.5	3292.75	48692.3	19385.3	18569.2	0	0	0	0	0	0
0.96_203.0670m/z		203.067	1	0.964133	0.0419167	6771.82	15009.6	1241.49	2834.82	0	25495.4	8673.27	8507.11	10744.7	6753.13	6446.74	4200.3
0.96_335.2200m/z		335.22	1	0.964133	0.218633	29872.1	81856.2	39771.4	12301.5	15318.9	15653.2	70848.5	78150.7	67179	37330.7	109395	54992.1
0.96_351.2030m/z		351.203	1	0.964133	0.0931167	204516	67545.9	128399	67748.5	125428	9251.39	65942.6	140690	79570.2	144298	122130	114804
0.96_389.1930m/z		389.193	1	0.964133	0.1048	185594	146556	100420	137037	136585	4594.92	10723.7	238212	146527	172799	191257	174538	Anhydrocinnzeylanol	Anhydrocinnzeylanol	M+Na	C20H30O6	40.1
0.96_402.7450m/z		402.745	2	0.964133	0.12575	659757	111855	2868.68	19204.3	11464.9	25406.1	1151.16	0	10732.8	16267.4	23464.8	1407.02
0.96_529.2407m/z		529.241	1	0.964133	0.0628667	216592	0	141083	0	160665	0	0	8595.44	0	83433.8	0	70313.5
0.96_588.3044m/z		588.304	1	0.964133	0.0838333	148570	119841	70228.1	98486.7	74521.4	0	180219	136165	41746.6	100790	40275.4	41204.8
0.96_850.5344m/z		850.534	1	0.96		5346	2705	5990	10684	12086	67.9063	698	679	1142	2208	1853	789	PC 40:9		[M+H]+	C48H78NO8P	99.1
0.97_243.2047m/z		243.205	1	0.974617	0.135033	61342.5	134164	79367.5	125169	71291.5	0	1484.79	18471.6	71171.3	36371	82693.4	93425.9
0.97_277.2160m/z		277.216	1	0.974617	0.0835833	0	3730.28	0	1580.31	15773.5	10321.9	0	3710.23	8387.31	7019.94	45986.1	24898.9
0.97_295.1554m/z		295.155	1	0.974617	0.0838333	107687	109332	52420.7	62374.7	50933.2	21054.5	15615.3	71983.7	68956	70860.2	79740	64052.5
0.97_302.3042m/z		302.304	1	0.974617	0.167417	573636	0	1.86096e+06	0	856674	0	344.651	172773	0	34004.8	0	1.20434e+06
0.97_305.0939m/z		305.094	1	0.974617	0.0524	38028.3	20255.5	18532.5	8110.52	19057.2	0	6053.04	40977	20949.5	32230.1	17382.7	17866.5
0.97_346.3304m/z		346.33	1	0.97		173295	32589	89042	40638	77828	762	327670	38677	26634	71635	34236	67026	SPB 20:0;3O		[M+H]+	C20H43NO3	99.3
0.97_401.0709m/z		401.071	1	0.974617	0.0524	28607.8	32867.3	67807.6	98449.6	84823.9	0	0	0	0	0	33313.5	0
0.97_418.0494m/z		418.049	1	0.974617	0.115017	67763.6	0	68019.1	99366.7	88232	0	0	0	0	0	0	0
0.97_481.1708m/z		481.171	1	0.974617	0.0419167	72970.2	28420.2	43139.6	29193.2	39528.3	0	14852.4	76687	38782.5	45910	33068.2	31042.4
0.97_567.4923m/z		567.492	1	0.974617	0.0943167	5967.01	2907.77	0	0	0	0	161462	17122.5	9106.82	4966.79	0	0
0.97_635.3856m/z		635.386	1	0.974617	0.0943	16701.4	0	3389.13	19579.7	16162.3	0	380105	5575.21	0	0	0	0
0.97_836.6211m/z		836.621	1	0.974617	0.0419167	0	282835	34054.3	31607.4	13383.4	55717.4	0	77677	0	0	0	0
0.99_233.0861m/z		233.086	1	0.9851	0.0419167	33123.7	18044.2	12779.9	13020.6	17186.4	36008	2916.87	12286.6	9597	13701.7	18823.8	27144
0.99_237.1456m/z		237.146	1	0.9851	0.156	146833	188844	94056.5	161298	116632	76948.8	14032.2	67572	124473	131772	173219	161391
0.99_254.9935m/z		254.994	1	0.9851	0.263767	347485	15099.5	63255.6	142623	293471	0	1712	8545.43	19080.8	105751	32366.3	86980.6
0.99_310.2138n	310.214	333.206	1	0.9851	0.0524	735.886	7760.42	0	1961.62	11945.7	0	1156.79	33604.9	21835.9	13148.9	79202.4	60197.6			M+H, M+Na
0.99_343.2947m/z		343.295	1	0.9851	0.0838333	327183	37423.5	153658	35274.4	259721	1256.36	296.146	83946.2	14994.9	182772	10526.4	144809
0.99_357.2973m/z		357.297	1	0.9851	0.0419167	0	32035.7	0	0	0	0	0	54152.1	2108.58	0	2284.87	3704.41
0.99_473.2737m/z		473.274	1	0.9851	0.197917	913653	762375	727579	690566	774041	328.8	3148.97	208870	250293	302198	331373	468492
1.00_204.1115m/z		204.112	1	0.995567	0.136217	17756	105289	91017.5	31363.7	63281.8	0	0	29801.4	24594	58654.1	200860	91818.1
1.00_211.1225m/z		211.123	1	0.995567	0.232333	535619	545197	374938	443658	382075	64892.6	87709.1	163116	216170	237610	363886	314700
1.00_339.0624m/z		339.062	2	0.995567	0.1048	187334	0	54146	11374.2	157485	0	0	218317	0	164323	0	382751
1.00_339.2509m/z		339.251	1	0.995567	0.0314333	9852.91	0	1691.32	0	1117.38	666.22	1318.96	2303.76	1151.48	51863.5	415.619	7879.91
1.00_577.1345m/z		577.135	1	0.995567	0.28175	2.69266e+06	1.8548e+06	1.35616e+06	1.16972e+06	1.89429e+06	0	0	1.20713e+06	1.31292e+06	1.15638e+06	1.50653e+06	2.28091e+06
1.00_594.1382n	594.138	617.127	1	0.995567	0.0838333	394515	0	225696	0	517770	0	0	167193	0	113605	0	556693			M+H, M+Na
1.00_612.1715m/z		612.171	1	0.995567	0.0943167	309072	0	205250	8520.05	309447	0	4275.26	131501	371.17	127081	2931.77	301035
1.00_621.1612m/z		621.161	1	0.995567	0.1048	1.3853e+06	11860.2	731009	68587.3	1.18008e+06	0	0	638598	23220.4	603508	38960.4	1.38991e+06	Negletein 6-[rhamnosyl-(1->2)-fucoside]	Negletein 6-[rhamnosyl-(1->2)-fucoside]	M+2Na-H	C28H32O13	50.5
1.00_750.5383m/z		750.538	1	0.995567	0.1036	161976	290591	0	0	0	22778.6	0	0	0	0	0	0
1.00_853.3628m/z		853.363	1	0.995567	0.124567	306950	140106	169612	238165	172995	0	0	8983.86	28102	5946.21	77425.4	2574.42
1.01_159.1155m/z		159.115	1	1.00605	0.136217	562609	496219	398627	407078	392123	4907.61	0	279156	352217	403634	432227	451055
1.01_263.1227m/z		263.123	1	1.00605	0.0314333	23198.2	19378.5	5971.95	17508.8	16754.1	1132.33	0	7025.52	13122.2	21397.1	26038.3	20503.9
1.01_391.1151m/z		391.115	1	1.00605	0.17695	224759	380749	203955	362674	275313	0	0	41219.4	115528	85546.4	220132	178738
1.01_394.2382m/z		394.238	1	1.00605	0.0419167	63461.9	82163.5	21399.8	36653.3	16964.5	10365.3	5612.37	94459	31957.6	47757.2	28093	30200.3
1.01_446.1553m/z		446.155	1	1.00605	0.218633	448636	680863	333345	524577	423449	0	0	215375	528705	257676	368753	787098
1.01_458.2619m/z		458.262	1	1.00605	0.3045	182570	140237	116915	274161	167759	9282.37	132244	8796.79	34645	59350.6	154281	166818	NA 26:7;O2	LMFA08020105	M+2Na-H	C26H39NO3	40.2
1.01_477.2456m/z		477.246	1	1.00605	0.0419167	94594.8	41139	49853.4	45822.4	47678.6	23984.2	3343.75	77136	39610.1	33280.2	13262.9	28084.5
1.01_624.6310m/z		624.631	1	1.00605	0.135033	0	0	0	0	0	0	0	0	0	426239	0	0
1.01_656.1973m/z		656.197	1	1.00605	0.0524	101453	0	13611.5	0	127566	0	2722.26	14132.6	0	0	0	68539.9
1.01_792.5677m/z		792.568	1	1.00605	0.156017	1.88557e+06	1.46743e+07	3.6176e+06	1.64948e+06	930201	1.56069e+06	164169	776123	699787	625193	481120	528078
1.01_926.5188m/z		926.519	1	1.00605	0.0838333	17165.3	270885	251903	4417.6	17725.8	42274.1	0	0	7109.75	54416	0	344.909
1.02_117.0688m/z		117.069	1	1.01653	0.156	370360	241139	253310	197592	238293	16528.9	6322.03	204898	209500	255029	217989	252296
1.02_1194.8745m/z		1194.87	1	1.02		1364	3679	263	3243	3940	353	279	4423	1429	3097	1378	404	PE 68:12		[M+H]+	C73H122NO8P	86
1.02_159.0807m/z		159.081	1	1.01653	0.125733	92265.8	68499	54391.9	56326.9	69301.3	0	0	52077.3	55535.2	73996	65774.4	73708.3
1.02_175.0581m/z		175.058	1	1.01653	0.0838333	55042.7	3405.07	12152	2353.13	56918.4	0	0	21186.4	11100.2	35911.8	5156.51	25167.6
1.02_207.1393m/z		207.139	1	1.01653	0.125733	163396	364886	99981	143507	129493	54987.9	0	57089.9	91769.6	93514	118622	123839
1.02_239.0150m/z		239.015	1	1.01653	0.284733	251068	51642	128343	110132	122939	0	13137.2	64753.4	34675.2	138363	69140.3	108188
1.02_296.0792m/z		296.079	1	1.01653	0.0628667	1166.47	36812.2	0	30611.6	4071.85	0	0	2232.47	23693.7	5256.42	31572.5	9920.49
1.02_390.1086m/z		390.109	1	1.01653	0.115267	74821.9	118698	46752.5	137973	102907	0	0	2645.63	63383.5	27478.9	104949	46510.2
1.02_398.1697n	398.17	381.166	1	1.01653	0.0524	104116	6391.74	46060.8	6538.69	197987	0	549.195	14809.6	2234.62	66091.1	3397.12	13372.9			M+H-H2O, M+2Na-H
1.02_415.1873m/z		415.187	1	1.01653	0.1036	88563.4	86472.8	95924.7	97425.1	81880.2	18990.9	12603	156117	87281.1	90982.5	74172.4	91420.9
1.02_620.3642m/z		620.364	1	1.02		26782	4446	31758	7264	21666	1156	2134	9459	4100	12445	2955	11087	LPC 24:5		[M+H]+	C32H56NO7P	90.3
1.02_705.1800m/z		705.18	1	1.01653	0.0314333	0	0	0	0	47497.3	0	0	0	0	0	0	98251.5	Occidentoside	Occidentoside	M+H	C36H32O15	41.6
1.02_764.4773m/z		764.477	1	1.01653	0.115267	616209	760368	699929	841981	820351	147585	4569.21	130820	112498	18844.3	79165.3	81750.1
1.02_780.5879m/z		780.588	1	1.01653	0.0419167	198010	64730.4	53788.8	31177.2	34975.8	73308.2	0	0	5505.5	4314.87	4593.18	3814.44
1.02_909.5476m/z		909.548	1	1.01653	0.0524	30211.8	272768	181534	0	6667.01	19041.2	0	0	0	34460.8	0	0
1.03_147.0793m/z		147.079	1	1.02702	0.217683	626706	334097	348040	326642	374227	8245.76	0	516030	368166	551500	358835	618723
1.03_151.1466m/z		151.147	1	1.02702	0.0419167	26859.6	0	17552.5	0	20844.4	0	0	0	0	5199.75	2039.03	2923.56
1.03_190.0639m/z		190.064	1	1.02702	0.0628667	31670.9	3344.42	13374.8	1958.3	32315.1	0	0	2534.88	478.22	20424	4410.83	5325.05
1.03_200.0699m/z		200.07	1	1.02702	0.252117	315493	195534	214578	189831	201191	0	2486.83	70898	77612.7	148861	190668	196650
1.03_208.1087n	208.109	191.105	1	1.02702	0.252117	574853	220114	289051	188403	497403	41431.3	7225.45	165606	120307	303665	176835	195376			M+H-H2O, M+H
1.03_220.0987m/z		220.099	1	1.02702	0.0628667	11304.9	18790.5	14619.2	18788.9	11766.1	16161.7	18248.6	11472.8	10727.4	14339.1	9800.59	22968.6	3-Hydroxy-carbofuran	3-Hydroxy-carbofuran	M+H-H2O	C12H15NO4	40.7
1.03_241.0764m/z		241.076	1	1.02702	0.0419167	28168.5	25331.2	27850.7	30942.4	23862.3	0	0	11523.9	14424.5	12098.8	16596.1	15301.8
1.03_252.2673m/z		252.267	1	1.02702	0.145517	12365	0	330290	0	225486	0	0	68682.7	0	0	0	201827
1.03_308.0784m/z		308.078	1	1.02702	0.0314333	0	0	17299.8	6651.94	15264.3	0	0	0	11810	0	10132.2	32838.9
1.03_343.1514m/z		343.151	1	1.02702	0.0524	112099	101815	78935.3	56405.1	95674.8	8866.96	3472.47	84338.5	40678.2	72409.8	25898.4	33694.3
1.03_353.2238m/z		353.224	1	1.02702	0.115267	100469	59053.2	4380.84	64261.7	109243	5988.17	1154.78	91667.9	90634.2	77727.7	137790	111016
1.03_374.2069n	374.207	357.204	1	1.02702	0.0524	33522.1	4701.64	7317.7	7772.58	31538	0	248.529	26575.1	26561.6	22587	45266.1	35801.1			M+H-H2O, M+H
1.03_375.0563m/z		375.056	1	1.02702	0.0314333	0	0	59225.6	0	57150.8	0	0	0	0	0	0	0
1.03_389.2037m/z		389.204	1	1.02702	0.0524	58216.5	34982	49881.6	33576.6	43641.2	4510.19	738.896	65595.9	31775	38553	37413.8	36003.5
1.03_411.0974m/z		411.097	1	1.02702	0.0628667	7949.49	0	18493	91965.4	58086	0	0	0	2388.91	1837.8	10984.5	212.579
1.03_553.0885m/z		553.089	1	1.02702	0.0628833	38698.2	25129.3	224245	228428	264269	0	0	0	0	0	0	0
1.03_836.6247m/z		836.625	1	1.02702	0.0419167	10289.9	256775	21630.4	38848.3	45749.6	44278.4	0	67770.9	0	0	0	0
1.04_210.9723m/z		210.972	1	1.03748	0.145517	280352	272697	662921	318307	407509	0	0	114466	37477.3	227619	127386	146293
1.04_242.1370m/z		242.137	1	1.03748	0.0419167	53506.7	54690	55674.2	49592.3	13464.4	0	5343.48	54166	42645.7	24359.3	27196.4	31237.3	Miglustat	Miglustat	M+Na	C10H21NO4	46.5
1.04_279.1553m/z		279.155	1	1.03748	0.0838333	121209	201386	77546.7	123790	96049.7	128610	17148.4	63683.7	73385.1	108916	104094	107371
1.04_400.7733m/z		400.773	1	1.03748	0.0943	0	141703	0	0	0	14714.2	0	83083.1	0	0	0	0
1.04_782.4788m/z		782.479	1	1.03748	0.0314333	141529	88955.7	38203.6	31132.2	32578.4	32938.9	0	46382.6	16607	18388.9	0	13285.8
1.04_810.595m/z		810.595	1	1.04		1035793	2176824	7215240	850336	4003510	398042	1024050	2054532	912462	1058603	377605	1121260	PC 36:1		[M+H]+	C44H86NO8P	94.5
1.04_91.0081m/z		91.0081	2	1.03748	0.0419167	13839.9	15158.7	14082.2	14746	10750.7	34152.3	3667.7	21949.6	10638.3	16342.4	10692	11966
1.05_136.0211m/z		136.021	1	1.04797	0.13505	56179.8	28651.2	32385.9	60905.2	52495.1	7359.37	0	8386.73	13753.1	25494.1	45706.2	49690
1.05_154.0872m/z		154.087	1	1.04797	0.114083	47183.9	17377.6	23715.5	25592.7	34402.3	1032.38	0	3235.73	17338.4	21108.1	21416.9	31670.8
1.05_210.1606n	210.161	193.157	1	1.04797	0.313183	1.43479e+06	830057	947636	836005	709991	28879.3	4876.9	180728	288831	329085	395041	458590			M+H-H2O, M+H
1.05_234.0634m/z		234.063	1	1.04797	0.0314333	48173.5	2230.3	10828	8168.28	23881	0	0	5493.25	10904.3	22412.3	5019.71	9577.17
1.05_279.0404m/z		279.04	1	1.04797	0.114083	69812.8	67490.1	84148.7	79586.9	50609.3	49376.7	13134.7	107405	71838.3	72016.7	64072.4	77204.6
1.05_351.1829m/z		351.183	1	1.04797	0.0523833	61632.7	42965.7	51330.9	46489.7	35819.6	0	25032.4	50054.5	38508.1	59173.6	33333.3	37652.9
1.05_513.2672m/z		513.267	1	1.04797	0.271017	3.59465e+06	3.26237e+06	2.12241e+06	3.382e+06	2.44121e+06	3330.71	0	839241	1.45476e+06	1.64077e+06	2.05036e+06	2.14464e+06
1.05_632.4634m/z		632.463	1	1.05		867	870	1091	406	429	221	13845	1532	487	452	654	565	PC O-26:2		[M+H]+	C34H66NO7P	98.7
1.05_812.5382m/z		812.538	1	1.04797	0.114083	25429.5	124012	57355.8	14050.2	63792	528784	0	88304.2	3413.13	0	635.176	0
1.06_118.0711m/z		118.071	2	1.05845	0.0314333	4480.23	7723.87	13363.9	4564.23	2238	2159.17	222.3	13813.9	1537.03	3950.72	4753.84	2184.97
1.06_133.0627m/z		133.063	1	1.05845	0.135033	43259.7	43284	30722.4	54815.5	30779.1	9558.46	1761.7	53624	28050.8	24339.8	31492.9	33177.6
1.06_175.1467m/z		175.147	1	1.05845	0.353917	923415	541722	619790	530511	473674	9995.54	2267.14	134335	219177	253141	248132	322503
1.06_190.1241m/z		190.124	1	1.05845	0.0931333	39713.2	119228	48591.4	101875	21303	216.999	0	9598.89	25873	13734.1	34398	22884.8
1.06_229.1218m/z		229.122	1	1.05845	0.0838333	141176	96547.9	86519.8	68797.4	85968.3	4930.06	66.1241	59925.9	56064.4	78088.9	70849.9	86985.5
1.06_247.1763m/z		247.176	1	1.05845	0.0419	0	20435.5	0	37790	1043.39	4372.86	0	0	19008.8	0	16916.5	16827
1.06_265.1601m/z		265.16	1	1.05845	0.0314333	44591.8	50254.6	51090.3	60315.9	16042.9	2853.53	0	15844.9	59866.5	37794.7	43854.5	37977.5
1.06_279.2164m/z		279.216	1	1.05845	0.13505	70516.5	39685.9	55220.3	28426.6	36056.9	10175.3	0	22337.6	88927.3	40648.8	52358.9	84799.4
1.06_280.1656m/z		280.166	1	1.05845	0.0314333	9235.32	18134.6	6856.53	15702.4	7977.59	16408.5	705.004	3556.25	8548.82	19121.3	12995.9	12162.4
1.06_393.1486m/z		393.149	1	1.05845	0.0931333	71084.3	52125.1	51039	52995.3	33359	0	7188.32	183415	38221.4	63913.9	26742.5	35261.5
1.06_403.7536m/z		403.754	2	1.05845	0.2503	106350	977381	412534	12125.3	9548.75	89943.2	8863.69	12886.8	23169.9	56638	0	0
1.06_459.2199m/z		459.22	1	1.05845	0.0721667	38611.9	59852.2	50339.8	58312.8	19101.2	0	14274.3	91582.4	46157.2	42501.9	29518.6	32653.4
1.06_513.2053m/z		513.205	1	1.05845	0.0628667	32986.8	66839.8	64987.7	54788.6	19882.6	3380.21	0	12892.3	40709	22229.6	38523.9	22979.4
1.06_529.2420m/z		529.242	1	1.05845	0.1036	0	318812	0	237634	0	0	0	0	71984.3	0	100519	0	ST 21:3;O3;GlcA	11-Hydroxyprogesterone 11-glucuronide	M+Na	C27H38O9	40.4
1.07_105.5419m/z		105.542	2	1.06892	0.0628667	1045.71	1926.92	0	3045.5	0	0	0	6567.85	7101.87	8805.04	5907.5	16371.7
1.07_108.0566n	108.057	91.0533	1	1.06892	0.271267	960983	1.0191e+06	787256	663781	753613	170099	50971.8	900561	837878	1.08412e+06	1.01008e+06	1.05387e+06			M+H-H2O, M+Na
1.07_119.0846m/z		119.085	1	1.06892	0.239833	454830	283200	256538	253424	272084	36161.6	2867.63	330199	272947	393274	276796	424989
1.07_126.0533m/z		126.053	1	1.06892	0.145517	75775.6	46123.9	42187.2	54428.3	46228.8	15457.7	1347.42	59599.3	47409.9	74479.7	50299	81563.6
1.07_134.0431m/z		134.043	2	1.06892	0.22935	340775	220680	188895	213285	194937	0	822.077	433676	321540	466299	266372	499132
1.07_198.9906m/z		198.991	1	1.06892	0.176967	1601.91	1623.22	3681.62	4068.81	5330.54	13372.7	62142.9	1020.69	4023.24	3334.92	8563.06	7486.82
1.07_234.0695m/z		234.07	1	1.06892	0.0314333	7513.74	1220.36	10738.8	7152.53	1415.78	2283.68	0	10974.6	10324.4	10714.1	8089.69	10587.1
1.07_249.0424m/z		249.042	1	1.06892	0.292233	823869	441746	378722	429893	465962	0	0	823678	652405	1.11548e+06	593439	1.15182e+06
1.07_339.2524m/z		339.252	1	1.06892	0.0617	9105.97	8336.83	3819.84	15916.2	5178.36	0	3518.04	1481.69	16263.7	46567.6	7212.07	3044.18
1.07_369.2099m/z		369.21	2	1.06892	0.124567	197486	92836.2	3975.02	15797.6	21680.6	0	19206.3	25534.8	24797.1	24987.3	37292.9	30222.4
1.07_504.3408m/z		504.341	1	1.06892	0.0931333	195566	208261	122118	102768	60406.6	0	9340.33	246834	46012.5	93469.8	23445	32994.1
1.07_525.2227m/z		525.223	1	1.06892	0.08265	61185.6	60800.6	59475.5	35521.4	19556.2	4101.78	4986.31	98987.2	29850.2	50426.7	16857.4	15390.1
1.08_190.0412m/z		190.041	1	1.0794	0.0721667	2508.76	39593.9	0	1643.12	0	0	0	0	1563.54	0	359.621	947.715	Zapotidine	Zapotidine	M+Na	C7H9N3S	51.9
1.08_299.1117m/z		299.112	1	1.0794	0.0523833	7177.96	3726.37	10554.7	24294.9	23875	0	0	2721.25	7549.06	22258.1	25505.4	28202.2
1.08_306.2766m/z		306.277	1	1.0794	0.0931333	0	0	82957.9	0	23338	0	0	3046.81	0	0	0	58142.3	Octadecanamide	Octadecanamide	M+Na	C18H37NO	44.1
1.08_324.2342m/z		324.234	1	1.0794	0.353917	24310	6.86725e+06	8644.52	2.12072e+06	78813.7	171183	6445.49	0	960729	0	1.31417e+06	8980.63
1.08_367.1951m/z		367.195	1	1.0794	0.218867	1.15576e+06	366300	207290	175727	180060	104937	100447	208735	128602	127717	112533	215514
1.08_401.7375m/z		401.737	2	1.0794	0.176967	1.10281e+06	264303	39758.4	6835.84	2336.99	38701.7	27066.5	47300.2	5545.82	0	0	4405.79
1.08_410.7613m/z		410.761	2	1.0794	0.5204	8.76994e+06	1.74377e+06	62189.8	223526	99502.8	806050	8710.86	226599	56838.5	109372	44770.2	59571.6
1.08_830.5689m/z		830.569	1	1.08		121484	42384	246372	249638	242933	84383	6768	72458	61656	42782	100594	355883	PC 6:0_34:8		[M+H]+	C48H80NO8P	99.9
1.09_594.5765m/z		594.577	1	1.09		12657	8874	8109	19513	16309	18638	1311580	7216400	71670	40760	13845	10643	Cer 12:0;2O/26:0;O		[M+H]+	C38H77NO4	86.3
1.11_167.0116m/z		167.012	1	1.10967	0.0931333	148970	125663	140949	137527	90835.6	397432	6193.5	95278.8	72785.8	129528	110987	131556
1.11_187.0384m/z		187.038	1	1.10967	0.114083	0	189069	0	3983.3	0	3549.33	0	0	3690.07	0	7169	5243.06
1.11_252.1369m/z		252.137	1	1.10967	0.0931333	194187	29469.7	114683	50361.9	216441	18549.5	1980.93	92479	17937.3	138149	22075.7	185237
1.11_266.1491m/z		266.149	1	1.10967	0.13505	80747.1	217952	114983	229864	68346.9	0	0	10207.8	94494.2	49730.3	115783	85784.3
1.11_279.1583m/z		279.158	1	1.10967	0.0721667	51104.9	52670.5	25883.7	44236.5	35987.2	39218.8	5591.13	33796.8	27679.3	41969.5	34407.1	39889.7
1.11_324.2867m/z		324.287	1	1.10967	0.0931333	0	90414.5	0	5476.2	0	0	0	0	864.461	0	6554.07	0
1.11_329.1357m/z		329.136	1	1.10967	0.114083	237395	125544	153643	224842	180821	0	3633.75	64037	65449.5	95160.3	113321	141759
1.11_334.8447m/z		334.845	1	1.10967	0.1036	0	0	4803.72	5792.96	0	200717	4403.59	0	1572.8	7452.69	6094.13	15706.5
1.11_564.2995m/z		564.299	1	1.11		2737	3916	796	5059	5147	260	38410	5088	2797	1712	2444	8632	LPC 20:5		[M+H]+	C28H48NO7P	80.5
1.11_579.1385m/z		579.138	1	1.10967	0.0721833	0	51170.2	0	0	0	0	0	0	47213	0	46282.2	0
1.11_705.1794m/z		705.179	1	1.10967	0.0931333	0	427903	0	131908	0	0	0	0	178508	0	186996	0	Occidentoside	Occidentoside	M+H	C36H32O15	40.7
1.11_96.0548m/z		96.0548	1	1.10967	0.08265	1788.62	386.233	1100.54	4630.75	2311.37	20384.8	0	0	898.64	3224.27	1460.3	7647.92
1.12_184.0617m/z		184.062	1	1.12013	0.02095	12871.2	18215.5	3568.85	6209.42	6031.47	2902.17	0	8437.46	14327.9	7627.75	1887.05	214.839
1.12_280.1367m/z		280.137	1	1.12013	0.08265	26742.8	26618.2	15756.9	23751.6	25307.4	24578.9	2790.38	13354.8	141017	17517.7	17047.3	24082.6
1.12_327.1374m/z		327.137	1	1.12013	0.0617	18976.7	26656.6	12628.7	24262.1	14954.7	0	1884.75	36093.6	15399.4	18399.5	9830.37	13567.5
1.12_418.7835m/z		418.783	2	1.12013	0.322483	455349	322699	278024	710497	416693	97510	81719.8	5667.01	118904	60286.1	233952	223182
1.12_525.3204m/z		525.32	1	1.12013	0.08265	153893	65533.9	24735.8	18399.8	19515	33237.2	6884.7	144193	27701.3	22034.5	16401.1	40655.1
1.12_568.3351m/z		568.335	1	1.12		5590	3767	30869	3928	27571	467	806	14021	1294	15920	2445	1663	LPC 20:3		[M+H]+	C28H52NO7P	97.3
1.12_612.1721m/z		612.172	1	1.12013	0.08265	3348.39	268241	0	141785	1782.57	0	0	4036.64	182945	0	263046	8741.08
1.12_617.1274m/z		617.127	1	1.12013	0.0721833	0	219450	0	135440	0	0	0	0	152824	0	177774	0
1.12_656.1912m/z		656.191	1	1.12013	0.0314333	0	101934	0	10380.3	0	0	0	0	39970.2	0	19104.7	0
1.13_223.1684m/z		223.168	1	1.13062	0.0931333	1969.68	26152.6	9624.13	21989.5	26365.7	4337.74	0	2615.38	11146.7	19738.9	14310.7	23947.6
1.13_389.2318m/z		389.232	1	1.13062	0.0209667	5246.52	2775.43	14282.7	1641.58	4117.43	0	0	21412.2	12553.5	11042.5	9355.35	5274.66
1.13_491.3073m/z		491.307	1	1.13		6371	8817	9882	10794	5183	1230	32749	14801	2815	5619	2611	8891	NAGlySer 22:5;O		[M+H]+	C27H42N2O6	91.2
1.13_582.4892m/z		582.489	1	1.13		310	130	168	214	167	128	5219	552	253	167	254	140	Cer 12:0;2O/26:6;O		[M+H]+	C38H65NO4	99.4
1.13_677.1225m/z		677.122	1	1.13062	0.0419167	0	107175	0	0	0	0	0	0	1633.81	0	0	0
1.13_679.3674m/z		679.367	1	1.13062	0.02095	33924.4	51452.8	24638.6	43921.1	21235.8	0	19017	57052.9	27391.9	29942.1	8193.63	22647.9
1.13_679.5763m/z		679.576	1	1.13062	0.145517	170589	37006.9	4030.82	44502.5	76680.1	4377.56	492020	127299	10479.6	6912.21	6493.4	18970.8
1.14_305.1052m/z		305.105	1	1.1411	0.0523833	29934.8	17653.9	22595.9	22677.6	27684.5	0	2260.06	34865.5	20293.6	21155.8	17626.9	32633.6
1.15_159.1183m/z		159.118	1	1.15157	0.322483	1.39239e+06	1.04332e+06	982243	942169	885641	20315.6	2279.27	889588	819276	926352	794266	1.1374e+06
1.15_200.1451m/z		200.145	1	1.15157	0.259617	729831	469513	521800	497592	511977	3205.64	0	459263	414668	533056	407473	683811
1.15_206.1529m/z		206.153	1	1.15157	0.07335	49036.2	7147.27	22761.5	2134.24	40859.9	5526.54	0	18113.4	2692.18	39998.7	7588.42	58678.1
1.15_228.1574m/z		228.157	1	1.15157	0.0931333	66182.8	107162	45507.6	117130	64285.5	4243.78	10087.8	24421.9	50197.7	41238.7	59190.3	50011.5
1.15_261.0819m/z		261.082	1	1.15157	0.322483	400975	250361	340234	297497	281590	23592.7	11214	261398	210617	283367	234811	357979
1.15_387.1800m/z		387.18	1	1.15157	0.125733	121300	48501.8	134355	51168.9	233045	1158.79	9601.56	111932	50060.4	98142.5	43009.2	126334
1.15_780.5611m/z		780.561	1	1.15157	0.0314333	209792	59517.5	21760.2	16179.5	10920.1	15257.3	0	0	706.87	15.242	0	334.064
1.16_175.1102m/z		175.11	1	1.16205	0.197917	119688	69915.7	77150.2	72539.1	83368.4	2674.19	792.162	45934.5	58359.6	77270.7	61938.9	101101
1.16_211.0932m/z		211.093	1	1.16205	0.03145	11364.6	8996.89	7015.88	8298.18	18425.7	5977.18	1375.74	4933.68	3723.49	14973.4	4133.23	19593.1
1.16_211.1107m/z		211.111	1	1.16205	0.0419167	56467.3	56224.3	28284.7	42023	60165.8	53358	3373.66	22377.4	20236.7	31311.1	37419.3	56372.6
1.16_243.0579m/z		243.058	1	1.16205	0.156	178630	136850	94298	118893	106336	0	0	34049.3	47776.8	46540.4	61670.8	72568.3
1.16_285.1037m/z		285.104	1	1.16205	0.208383	810142	552614	544362	542476	523744	0	0	232415	195357	298020	283035	324126
1.16_288.1737m/z		288.174	1	1.16205	0.32365	1.47487e+06	914621	918841	804090	1.37646e+06	0	0	717404	619946	1.00838e+06	862550	1.01659e+06
1.16_299.0841m/z		299.084	1	1.16205	0.156	162575	104061	112563	139422	123433	0	0	26987	61056.9	81931.8	94607.5	105825	Thymidine glycol	Thymidine glycol	M+Na	C10H16N2O7	47.5
1.16_317.2316m/z		317.232	1	1.16205	0.0943	208319	11545.2	126536	55633.4	153412	0	473.32	152853	12130.3	141686	52505.5	189006
1.17_225.1945m/z		225.194	1	1.17253	0.115267	193011	39496.9	128335	32360.4	129747	0	5781.96	156435	22679	109643	26522.5	117893
1.17_377.1589m/z		377.159	1	1.17253	0.03145	80682.6	4549.27	33326.3	716.385	82763.6	0	804.823	21448.1	921.572	33149.9	2267.72	40763.8
1.17_484.3102m/z		484.31	1	1.17253	0.0524	0	1278.08	40046.6	0	0	0	0	0	0	0	5574.6	73508.9
1.17_760.4988m/z		760.499	1	1.17253	0.03145	8094.05	84127.3	10347.7	6050.8	4825.77	19802.8	0	130459	18929.7	11785.2	2540.15	8512.61
1.18_155.0096m/z		155.01	1	1.18302	0.0419167	7430.39	11883.7	9867.48	16098	15543.3	18913.8	5171.97	8084.95	7034.86	7724.56	10373	12106.2
1.18_180.1007m/z		180.101	1	1.18302	0.156	490504	88623.9	305854	60511.6	355296	21079.9	8276.36	210865	48695.1	349425	53119.6	343177
1.18_219.0466m/z		219.047	1	1.18302	0.136217	1.09652e+06	10544.9	777504	42266.7	849496	34591.5	6691.78	351285	5301.24	519861	13095.1	602386
1.18_223.0623m/z		223.062	1	1.18302	0.0419167	4001.09	0	0	101.341	44013.3	0	0	2360.98	1036.46	4588.33	4959.65	7175.89
1.18_258.0945m/z		258.095	1	1.18302	0.0419167	0	33325.5	0	18320.7	0	0	0	0	23345.7	0	16624	0	Sarmentosin	Sarmentosin	M+H-H2O	C11H17NO7	54.3
1.18_318.0080m/z		318.008	1	1.18302	0.0524	0	54552.8	0	10061	0	0	0	0	16903.1	0	23041.8	0
1.18_387.2154m/z		387.215	1	1.18302	0.0628667	7585.1	37023.7	8273.09	45242.4	7547.73	988.959	0	19054.3	29587.7	2820.15	37495.6	4570.33
1.18_416.2625m/z		416.263	2	1.18302	0.0628667	621111	640114	441847	345565	408829	63476.3	66160.6	216218	153111	224060	161125	298135
1.18_499.3377m/z		499.338	1	1.18		4223	2530	895	4513	796	309	4107	1532	3518	2818	4222	1400	DG 26:4		[M+H]+	C29H48O5	98.6
1.19_197.1889m/z		197.189	1	1.19348	0.187433	36552.6	125131	6846.25	142267	17769.7	0	0	146.802	87755.7	7939.7	110416	9308.03
1.19_238.2514m/z		238.251	1	1.19348	0.28175	0	1.35444e+06	0	1.36059e+06	0	0	0	0	823318	0	1.01812e+06	0
1.19_513.2667m/z		513.267	1	1.19348	0.07335	74488.6	87140.7	16794.6	26552.4	19547	0	0	0	8226.8	2852.9	4775.85	0
1.19_577.5225m/z		577.522	1	1.19348	0.0314333	0	0	0	86766	16709.6	22602.6	0	0	0	34714.7	0	0
1.20_108.9604m/z		108.96	1	1.20397	0.145517	61812	51965.8	55351.4	40746.1	54887	162641	7145.64	62066.1	43008.8	61308.2	48666.9	72056.8
1.20_224.1065m/z		224.107	1	1.20397	0.0931333	38774	40800.8	22086.1	29972.3	18234.8	7117.49	0	21626	23941.1	20906.1	20845.5	13387.8
1.20_269.0736m/z		269.074	1	1.20397	0.0314333	0	30484.6	0	38900.6	0	0	0	0	0	0	43898.9	0
1.20_73.5315m/z		73.5315	2	1.20397	0.0523833	33354.9	12114.1	23547.4	15992	13760.8	41629.5	3233.78	16808.2	10916.6	17577.5	16996.5	20986
1.20_804.5484m/z		804.548	1	1.20397	0.0524	330825	40653.6	0	1626.31	0	6875.88	0	0	0	0	0	0
1.21_204.6007m/z		204.601	2	1.21445	0.07335	83234.9	12179.2	37543.9	6105.18	46888.8	7211.91	3.25199	59865.5	9159.39	53308.8	4347.52	17375
1.21_252.1370m/z		252.137	1	1.21445	0.176967	54894.3	243982	61859.2	244374	85921	22393.9	0	32776.9	218360	38320.6	219293	97744.3
1.21_393.2381m/z		393.238	1	1.21445	0.0628667	76417	29194.2	20140.5	25885.3	12650.1	9726.73	25734.8	64024.8	13872.1	21787.5	14722.9	13846.8
1.21_506.3598m/z		506.36	1	1.21445	0.0419167	477.018	55018.5	75031.8	5379.28	0	0	0	72834.2	19000.6	1227.42	0	2382.76
1.22_202.1458m/z		202.146	1	1.22492	0.0524	0	7747.56	0	11920	0	0	0	0	7817.61	0	11086.1	0
1.22_203.9386m/z		203.939	1	1.22492	0.124567	9985.64	33798.5	11201.7	26182.8	8089.62	45452.9	717.133	6047.43	28970.2	10110.5	28273.6	17334.4
1.22_325.2356m/z		325.236	1	1.22492	0.08265	0	51815.1	0	0	0	0	0	0	0	0	0	0
1.22_344.2005m/z		344.2	1	1.22492	0.02095	60778.8	24713.3	8740.02	2059.75	3115.64	0	3.37982	6521.51	7931.33	6063.51	5691.43	231.723
1.22_374.1659m/z		374.166	1	1.22492	0.0314333	113399	0	1897.99	0	7357.87	0	0	8337.16	0	52856.9	0	0
1.22_623.5043m/z		623.504	1	1.22492	0.0314333	145815	7601.62	0	0	0	0	0	0	0	0	0	0
1.24_211.0949m/z		211.095	1	1.2354	0.0721667	17659.7	30465.8	11391.3	17554.9	9025.28	2984.87	1247.18	9106.85	16968.8	7852.05	16891.4	4896.32
1.24_247.1425m/z		247.143	1	1.2354	0.103617	85143.2	2859.25	61323.4	3705.99	72448.4	0	0	64502.1	3099.02	54619.2	5353.4	51624.8
1.24_288.1207m/z		288.121	1	1.2354	0.114083	39686.6	127853	46147.6	123232	28548.2	0	0	26948.6	109057	34746.8	97018.3	38478.3
1.24_349.0542m/z		349.054	1	1.2354	0.0524	8977.56	5431.17	5955.18	16813.6	1386.71	0	0	2063.43	10189.7	1963.13	15644.6	10.4964
1.25_159.0808m/z		159.081	1	1.24588	0.1036	35896.3	34324	26550.7	26524.8	13358.3	0	0	18509.7	28086	16762.2	24214.9	15055.2
1.25_278.0718m/z		278.072	1	1.24588	0.0419167	0	20161	0	9830.25	0	0	0	0	14383.3	151.078	11402.8	0
1.25_317.2317m/z		317.232	1	1.24588	0.1036	4267.15	146072	8418.59	104549	1044.3	0	433.305	4877.36	129513	9173.71	96968.3	2132.26
1.25_418.2404m/z		418.24	1	1.24588	0.0524	58272.8	71679.2	9627.84	49148.1	3307.24	0	0	456.188	35283.3	3366.16	38363.1	2434.95
1.25_594.5842m/z		594.584	1	1.24588	0.0617	0	0	0	0	0	0	0	191957	0	0	0	0
1.26_166.1213m/z		166.121	1	1.25637	0.0617	0	10558.1	0	9091.89	0	1755.79	0	0	5377.34	812.618	8242.59	1218.28
1.26_259.0954m/z		259.095	1	1.25637	0.08265	71048.8	0	20949.2	0	13206	0	0	0	0	0	0	0
1.26_283.1297m/z		283.13	1	1.25637	0.0721667	90745.7	14393.9	42136.8	10147.6	38872.2	0	2357.26	11571.7	11995.6	15103.7	9761.34	7666.7
1.26_437.1909m/z		437.191	1	1.25637	0.239817	1.6303e+06	106331	570318	78386.9	808185	12047	88225.5	463665	107288	456187	78737.1	613793
1.26_476.2807m/z		476.281	1	1.25637	0.0616833	33260.1	93001.7	25139.8	20321.4	10482.1	0	11570.6	79793.9	10217.9	17295.1	8966.36	6758.32
1.26_679.4107m/z		679.411	2	1.25637	0.13505	58465.1	35267.5	40795.5	32701.6	20733	0	1.11778e+06	51389	33671.5	40572.2	17187.5	18592.5
1.29_102.0904m/z		102.09	1	1.28662	0.17695	497187	19474.9	346412	20420.6	267024	33576.8	0	9797.98	6085.58	14520	13391.6	16035.3
1.29_167.0116m/z		167.012	1	1.28662	0.114083	160817	131697	135925	130181	102466	358888	6540.83	76929.5	82578.1	130125	105998	136133
1.29_192.1371m/z		192.137	1	1.28662	0.13505	16640.6	152761	29272.1	127168	18272.2	1742.08	0	16792.8	105531	20591.7	113300	25448.2
1.29_267.1561m/z		267.156	1	1.28662	0.145517	67525.5	69117.3	36386.7	14560.6	42094.2	0	6247.48	9675.5	30267.2	28744	19934.2	29162.9
1.29_415.2107m/z		415.211	2	1.28662	0.08265	386536	36220.7	545180	11484.5	693987	0	21990.4	193414	15826.7	229075	10137.1	473691
1.30_453.1670m/z		453.167	1	1.2971	0.156	442209	13583.5	415353	16273.9	460960	0	23586	154473	19750.9	172527	6608.72	296998
1.31_180.1007m/z		180.101	1	1.30757	0.217683	357277	335657	262772	283113	339822	15906.9	60519	225392	324416	282068	268757	331204
1.31_340.7085m/z		340.708	2	1.30757	0.13505	49004.7	33673.6	36684.5	23506.7	15403.1	802.383	315778	58941.8	28349.3	30757.7	18513.3	24659.9
1.31_376.1818m/z		376.182	1	1.30757	0.0721667	54106.1	5012.85	884.542	2309.03	8112.22	0	0	4888.74	1635.01	13118.1	1346.05	0
1.31_377.2102m/z		377.21	1	1.30757	0.08265	61703.8	12898.8	649.514	5958.06	8903.26	0	23693	3031.82	3262.1	17183.3	7184.92	0
1.31_683.5192m/z		683.519	1	1.30757	0.218883	0	0	0	0	0	0	132443	0	0	0	0	0
1.32_310.0747m/z		310.075	1	1.31805	0.259617	433572	0	200005	0	272067	0	0	192249	0	231031	0	218338
1.32_419.1985m/z		419.198	1	1.31805	0.301517	48386.5	58974.4	2541.92	24870.5	13799.9	0	223972	4025.88	29336.1	10340.4	25611	9014.23
1.32_505.4129m/z		505.413	1	1.31805	0.135033	436564	14.0632	414.041	0	2775.79	0	0	4660.56	0	0	0	0
1.33_116.1060m/z		116.106	1	1.32853	0.0524	2564.87	0	12351.7	0	11863	0	0	0	0	0	0	0
1.33_219.0467m/z		219.047	1	1.32853	0.228167	147776	1.1793e+06	108230	989464	116036	195063	1095.76	36588.8	542107	74438.8	723187	132128
1.33_232.1110m/z		232.111	1	1.32853	0.07335	0	25610.7	0	13509.4	0	0	0	0	24858	0	38218.9	2169.24
1.33_297.1663m/z		297.166	1	1.32853	0.217683	303652	3719.64	149944	11243.4	112047	0	0	80327	4989.38	101821	2293.05	207699
1.34_148.0747m/z		148.075	1	1.33902	0.115267	72148.6	9354.75	143709	10154.1	140198	14297.5	387.265	135936	6332.48	112624	7133.23	171462
1.34_226.1635m/z		226.164	1	1.33902	0.197917	109188	31082.5	72576.7	18896.4	129601	7299.87	2513.09	53481.8	23652.1	91321.1	13629.3	106303
1.34_325.1032m/z		325.103	1	1.33902	0.0628833	87298.9	0	83553.7	0	82786.2	0	0	28268.8	0	57224	0	62791
1.34_436.3196m/z		436.32	1	1.33902	0.499433	111600	12536.7	25003.1	45092.8	44112.4	0	1.08508e+06	19187	11402.1	38194.6	13879	33699.6
1.34_460.2109m/z		460.211	1	1.33902	0.156	370163	12235.4	33569.4	383.024	28094.8	0	7679.84	26397.1	1033.6	99301.9	0	10684
1.34_681.5838m/z		681.584	1	1.33902	0.18745	4142.05	8252.44	1896.21	2374.85	1953.74	0	168448	3731.69	2211.36	413.77	1653.76	6634.69
1.34_718.4694m/z		718.469	1	1.33902	0.63565	91332.7	95552.6	102123	65629.6	18503.4	0	2.19385e+06	15143.9	6700.26	9122.55	0	4827.6
1.34_763.4641m/z		763.464	1	1.33902	0.448217	158697	563520	305402	36648.9	23875.5	88585.2	1.39017e+06	78664.5	30106.2	11256.3	0	3387.58
1.35_172.1681m/z		172.168	1	1.34948	0.270083	2.29433e+06	80364.3	1.52725e+06	62175.3	1.09619e+06	35782.4	0	57268.3	23191.9	117614	28865.3	79233.6
1.35_226.1214m/z		226.121	1	1.34948	0.353917	5.35477e+06	146577	4.08685e+06	227978	5.22318e+06	13913.3	3678.14	3.90351e+06	70827.9	4.09981e+06	69407.2	4.68328e+06
1.35_309.1301m/z		309.13	1	1.34948	0.29105	1.84379e+06	7169.69	1.23443e+06	11979	1.26177e+06	0	1249.88	553144	3615.95	790333	3275.94	816965
1.35_366.2149m/z		366.215	1	1.34948	0.457533	2346.35	0	0	562.799	3079.52	0	285314	0	0	0	915.578	0	Dibucaine	Dibucaine	M+Na	C20H29N3O2	46.4
1.35_427.1883m/z		427.188	2	1.34948	0.353917	16784.1	7117.8	12829.5	9374.31	9418.67	0	351203	3525.91	3627.95	1404.61	2457.46	1012.51
1.35_704.5028m/z		704.503	1	1.34948	0.115267	3458.58	7359.55	0	42.34	0	0	408582	0	0	0	0	0
1.36_275.1742m/z		275.174	1	1.35997	0.0838333	83095.3	74.716	6285.73	154.372	5025.91	0	0	3790.31	0	36407.1	309.064	10900.2
1.36_371.2076m/z		371.208	1	1.35997	0.0523833	24912.8	31657.3	4200.09	7087.87	20953.4	0	3612.56	59666.2	21755.3	9355.39	8469.66	4227.44
1.36_415.7510m/z		415.751	2	1.35997	0.0104833	28230.8	255776	33308.1	26053.4	11862.8	10608.9	0	10647.6	12238.4	12866.7	3984.35	9819.94
1.37_207.6057m/z		207.606	2	1.37045	0.115267	526366	0	18110.9	0	35532.6	0	0	7746.45	0	214817	0	15185.8
1.37_240.1373m/z		240.137	1	1.37045	0.374883	738156	121350	532760	85380	607014	0	3296.22	414211	29799	586014	46596.9	541458
1.37_549.4116m/z		549.412	1	1.37045	0.343433	0	0	0	0	0	0	564359	0	1413.05	0	0	4132.6
1.38_151.9788m/z		151.979	1	1.38092	0.156	249941	150590	159888	144587	117165	343770	9055.12	127136	102723	173910	123892	202945
1.38_181.0744m/z		181.074	1	1.38092	0.187433	76177.8	187595	50959	150404	41102.8	7064.08	5397.52	34469.6	84873.9	33130.8	112785	47453.8
1.38_302.1416m/z		302.142	1	1.38092	0.0419167	6405.97	6070.72	0	0	2468.07	35104.1	0	2187.32	5166.59	14133.5	0	5728.88
1.38_385.0911m/z		385.091	1	1.38092	0.135033	503888	0	0	0	0	0	0	0	0	42369.4	0	0
1.38_449.3484m/z		449.348	1	1.38092	0.427267	1.59123e+06	0	905949	0	840101	0	0	575460	0	1.07838e+06	0	687957	SM(d18:0/0:0)	LysoSM(d18:0)	M+H-H2O	C23H51N2O5P	50.9
1.39_415.2555m/z		415.256	2	1.3914	0.0419167	392610	504148	250979	149183	109396	45361	100329	179451	108744	147094	83735.9	98887.6
[truncated: 6,042 more rows]
