# Supplementary material for: High temperature ameliorates high-fat diet-induced obesity by promoting ceramide breakdown in skeletal muscle tissue
Source: Life Metab. 2024 Apr 3;3(5):loae012. doi: 10.1093/lifemeta/loae012 (PMC11749596; doi:10.1093/lifemeta/loae012)
Supplement: loae012_suppl_Supplementary_Table_S7 [file loae012_suppl_Supplementary_Table_S7.xlsx]

## Sheet: All lipids
MS2 name	E1_LD	E2_LD	E3_LD	E4_LD	E5_LD	E6_LD	F1_LD	F2_LD	F3_LD	F4_LD	F5_LD	F6_LD
CAR(10:3)	31775.2	81571.5	148391	220603	257033	215830	60243.6	109186	141051	230861	240205	162085
CAR(14:1)	3167	24315	23026	12797	20670	22911	26328	20955	22368	20513	29504	432
CAR(16:0)	1876	1549	9051	968	12539	5028	1138	24098	4672	14148	53912	788
CAR(16:2)	9157	11412	3987	20878	26844	29988	20421	11372	18656	20982	27296	944
CAR(16:3)	3716	5456	6894	5277	5972	5977	2940	3863	5771	16738	16876	1574
CAR(16:4)	2575	39622	4916	7171	3874	3869	7291	9597	21831	3869	16238	2858
CAR(18:0)	2379	5198	3112	4897	5126	5509	7666	31641	10348	17243	76473	246
CAR(18:1)	11120	1951	27437	834	17100	16291	1228	25071	8196	14895	91968	270
CAR(18:3)	11151	3922	4606	36064	44894	46952	40243	3761	24948	51082	38435	1021
CAR(18:4)	3833	5411	3861	4879	20325	11910	10899	12768	14907	8295	5469	2625
CAR(20:0)	6428039	533	325	120	225	93	175	219	246	196	303	70
CAR(20:1)	2949	711	1475	429	2134	1191	575	11650	2815	3569	14843	178
CAR(20:4)	1552	5511	14682	19390	20739	12290	6571	14345	16844	26814	26719	352
CAR(20:5)	1192	6668	6476	4686	8025	4827	2447	5494	6748	10107	12382	592
CAR(22:1)	14822	8923	5221	7133	5189	5235	6400	42274	16003	13722	31249	4172
CAR(22:3)	389	1588	1189	1269	9388	6463	3985	3795	12394	10238	10383	243
CAR(22:6)	0	746925	1629.92	580121	12832.8	770129	67283.8	187003	279878	10618.1	814709	0
CAR(22:6)	12	6518	234	7043	2048	95	9525	4672	11012	15147	6943	533
CAR(24:5)	11229	7005	4897	3386	3780	6780	1941	6619	5255	3530	5518	2203
CAR(24:6)	1111	2815	3501	2951	3642	2975	4360	3768	4526	2917	6042	203
CAR(26:3)	13104	538	270	98	240	193	151	257	184	124	221	34
CAR(26:7)	30239	2169	4985	5327	4958	3346	1172	1704	1923	2978	5702	954
CAR(28:0)	2607	7.14273	2091	134	447	71	184	165	147	290	303	265
CAR(28:1)	5600	691	23.5766	23.5766	736	6178	23.5766	609	2913	2380	2878	236
CAR(28:3)	4663	5006	4751	2369	3252	3191	2067	1526	1222	1780	1240	1170
CAR(28:5)	1030553	5201	2708	2454	1278	657	1065	1430	1580	990	1469	691
CAR(28:6)	4351	54043	101482	16713	156771	64820	21962	25192	19725	44005	28452	247
CAR(28:7)	4400	5227	3054	14657	2099	2612	11201	2436	14089	3441	12991	1001
CAR(7:0)	24383.3	459590	665486	980403	1.04935e+06	1.02849e+06	435428	582528	698125	970367	774949	304381
CE(16:0)	3.85383e+06	23905	22302.5	4466.44	22253.5	16245.8	11022	8409.01	2092.33	14216.8	633.164	14662.7
Cer(12:0;2O/10:0)	103413	160002	216879	267969	266534	219767	283484	328542	257229	295422	345601	16743
Cer(12:0;2O/10:0;O)	14670	73268	232442	91740	173437	179898	153472	239627	60588	142901	74429	2395
Cer(12:0;2O/12:0)	52471	8612	73055	4078	70749	9601	6916	55326	21974	49909	14110	350
Cer(12:0;2O/12:0;O)	4409	14309	13630	13261	17938	21154	31683	29446	34595	41949	35177	444
Cer(12:0;2O/16:0)	9644313	43075	34493	32443	37625	30642	30043	34680	33121	39501	36461	20162
Cer(12:0;2O/16:0;O)	60052	5759	6929	4562	3975	6149	4237	6549	4844	4202	10568	727
Cer(12:0;2O/16:2)	6792	330	310	206	221	310	326	179	178	170	304	101
Cer(12:0;2O/16:4)	1427	6420	9538	14557	1430	2713	1100	1187	1363	4315	2708	860
Cer(12:0;2O/18:0)	37082352	231943	139552	113412	123428	104199	78902	107098	106254	128834	136710	56629
Cer(12:0;2O/18:0;O)	5050403	190065	211911	256914	245510	256981	155025	238023	290039	273330	283159	3524
Cer(12:0;2O/18:1)	177652	2039489	2140983	2677244	2561306	2659516	1731937	2613927	2974612	2937673	3034216	32553
Cer(12:0;2O/18:3)	51862	892	329	180	373	322	554	469	371	607	388	229
Cer(12:0;2O/18:4)	8473	3970	6639	15184	8044	2242	1415	1543	1676	2020	1632	2697
Cer(12:0;2O/18:4;O)	8441	1523	1239	1049	862	827	677	634	778	697	289	542
Cer(12:0;2O/20:0)	19356562	1506953	474850	402617	492862	334354	189524	303242	321289	414615	451653	140826
Cer(12:0;2O/20:0;O)	2472890	107199	142423	66089	94680	61302	11552	16306	25308	30340	38025	13786
Cer(12:0;2O/20:1)	4709	1299	744	1491	3305	2515	881	3064	2413	2009	2423	72
Cer(12:0;2O/20:2)	5834	8228	2355	1944	1020	907	417	549	281	322	336	606
Cer(12:0;2O/20:2;O)	2899	7472	7052	1714	795	5299	372	393	1020	623	2014	488
Cer(12:0;2O/20:3;O)	7840	7608	2031	5660	4833	6520	1317	1982	4592	4676	3318	234
Cer(12:0;2O/20:4)	40	2470	291	2676	200	785	330	157	3318	145	12920	304
Cer(12:0;2O/20:5)	18276104	9247	156.26	1601	6546	2903	4656	2278	3061	2055	5301	1563
Cer(12:0;2O/22:0)	14882094	1689520	185679	108643	89332	71520	29130	30473	33154	36594	38933	38840
Cer(12:0;2O/22:0;O)	592384	34822	1756	3876	3457	22013	3340	7749	6314	3050	6321	1694
Cer(12:0;2O/22:1)	18461	52926	63565	78762	44451	69084	118832	23082	139386	69583	50058	135979
Cer(12:0;2O/22:1;O)	416112	8713	9473	12459	14496	12432	3543	14081	11100	15738	12388	9471
Cer(12:0;2O/22:2)	6634	1021	1487	871	1894	1803	526	2322	644	947	946	100
Cer(12:0;2O/22:3)	7077	8074	5145	14809	25562	22103	11278	15763	27313	15665	13558	256
Cer(12:0;2O/22:5)	15032402	21005	4030	3362	918	734	1051	966	1946	1485	2326	73.4684
Cer(12:0;2O/22:6)	35481	64791	47039	32144	41255	30969	29527	14872	37848	55068	55604	998
Cer(12:0;2O/22:6;O)	23425	213031	89899	62608	66859	56565	101135	43806	85321	119062	122393	1272
Cer(12:0;2O/24:0)	19196	17649996	516038	435760	216736	209662	54794	444656	342954	435318	356290	342999
Cer(12:0;2O/24:0;O)	23590246	291300	95403	133469	56459	184987	295659	90268	245720	121883	62831	95401
Cer(12:0;2O/24:1)	220879	684061	493296	690093	300296	989859	1618713	467608	1348475	659408	351712	501625
Cer(12:0;2O/24:1;O)	20136	3819	2344	2145	2929	3843	8885	1633	3857	2213	2481	4313
Cer(12:0;2O/24:2)	1041	2575	3792	4892	5775	25111	42103	1214	11910	3422	4266	8251
Cer(12:0;2O/24:3;O)	308	1922	1516	2072	1995	11894	1500	512	4237	1362	1295	637
Cer(12:0;2O/24:4)	25152	5935	814	474	460	2003	2847	597	5963	433	5310	455
Cer(12:0;2O/24:5)	6712863	36451	2075	1999	440	1091	1466	852	745	1030	1994	1397
Cer(12:0;2O/24:5;O)	30442360	65.3891	2953	1989	65.3891	65.3891	739	1121	1524	923	743	654
Cer(12:0;2O/24:6;O)	13974	117684	62250	52900	53540	43918	47542	19846	61678	79671	89589	5979
Cer(12:0;2O/26:0)	25030	3075115	1901805	162469	136476	70404	46317	21174	188311	147719	142095	114377
Cer(12:0;2O/26:0;O)	1311580	7216400	71670	40760	13845	10643	12657	8874	8109	19513	16309	18638
Cer(12:0;2O/26:1)	637	1127	54500	1353	1891	1529	1339	1454	688	2074	964	637
Cer(12:0;2O/26:1;O)	99931	1154	541	10.7116	396	318	188	186	183	360	107	10.7116
Cer(12:0;2O/26:2;O)	23943	42661	4939	647	603	1269	651	763	1139	1562	936	775
Cer(12:0;2O/26:3;O)	402547	25512	3372	14793	22510	28745	15833	13268	18444	23347	27159	5019
Cer(12:0;2O/26:4)	42449	1346	868	16724	293	1915	5485	476	3421	556	1066	270
Cer(12:0;2O/26:5)	265	9296	285	67	2.66562	117	101	27	34	70	122	32
Cer(12:0;2O/26:6)	4328	4828	664	769	1257	1481	1439	1342	715	1084	1101	1047
Cer(12:0;2O/26:6;O)	5219	552	253	167	254	140	310	130	168	214	167	128
Cer(12:0;2O/28:0)	5733	49384	572900	3204732	270815	61993	6466	8491	9409	30593	29170	30929
Cer(12:0;2O/28:0;O)	17225	1478842	1573227	83480	29630	19147	3398	7715	7296	6389	7736	9396
Cer(12:0;2O/28:1)	1420	2643	22476	259791	13925	20213	5454	17488	35064	16649	41336	26641
Cer(12:0;2O/28:1;O)	1881	2642839	8710	1540	2109	812	825	7458	1524	1817	885	1584
Cer(12:0;2O/28:2)	841	3021	25859	2096	1165	1245	1263	32827	1254	7016	1752	2219
Cer(12:0;2O/28:3;O)	52.4519	40068	1240	52.4519	673	1198	525	804	773	985	1245	588
Cer(12:0;2O/28:5)	65283	3.90475	1279	295	39	137	118	102	219	171	176	135
Cer(12:0;2O/28:6)	5680	138349	28202	12866	18543	16885	4904	8379	4234	9039	26262	27026
Cer(12:0;2O/30:0)	2372	2114	2545	9000	11760	56250	3152	1982	2967	3110	3017	1375
Cer(12:0;2O/30:0;O)	3370	28937	434333	74037	28863	36156	2729	10017	3626	4660	4684	5938
Cer(12:0;2O/30:1)	1290666	887	6367	7380	19847	105200	7110	6551	15272	15515	19630	11941
Cer(12:0;2O/30:1;O)	6070	4792	176187	143534	10583	6764	6406	7879	88382	7161	24695	11788
Cer(12:0;2O/30:2)	699	4136	33252	594473	41839	39605	40486	41258	327883	27380	105251	50774
Cer(12:0;2O/30:2;O)	11228	8094	14155	7827	2781	1540	615	2692	711	1327	952	1166
Cer(12:0;2O/30:3)	1456	5960	15937	8874	10463	4504	7834	93309	5939	39260	12720	12597
Cer(12:0;2O/30:3;O)	102520	5436	4519	8578	2761	1460	680	1030	674	378	727	645
Cer(12:0;2O/30:4)	27341	10724	2289	8981	717	1520	616	1131	440	958	1405	479
Cer(12:0;2O/30:6)	237	40157	2161	1680	1747	1496	757	1820	1783	5669	3449	3894
Cer(12:0;2O/32:0)	287	2333	7081	2533	2601	1251	844	193	3002	2580	4131	824
Cer(12:0;2O/32:3)	44674	342	4.14836	4.14836	419	323	175	262	186	41	143	199
Cer(12:0;2O/32:4;O)	4156	4172	28.4977	13337	4836	405	538	644	471	748	1804	285
Cer(12:0;2O/32:5)	19298	5290	1231	2014	793	11325	1607	36.6205	36.6205	359	40141	513
Cer(12:0;2O/32:6;O)	329	7566	1031	1826	2004	9737	340	794	1414	289	950	1259
Cer(12:0;2O/34:5;O)	4426	8455	1717	3411	2052	2090	445	1045	868	853	284	395
Cer(12:0;2O/34:6)	594	6744	7473	3937	3895	2902	2332	5348	2856	4911	3071	454
Cer(12:0;2O/34:6;O)	19311	3098	12394	12910	2065	1287	4328	543	165	1410	333	699
Cer(12:0;2O/36:0)	145	3703	3235	2420	3935	3920	3255	2724	1508	1911	2589	110
Cer(12:0;2O/36:4)	6952	2430	5426	2781	3243	5368	1975	1911	997	1115	953	450
Cer(12:0;2O/36:6;O)	319	4327	5110	3302	1896	1547	515	3189	1785	1689	1749	426
Cer(12:0;2O/38:6)	240	9445	2164	4471	5403	2161	3472	1814	933	963	2453	191
Cer(12:0;2O/8:0)	171946	131919	175583	159740	186747	174553	119704	194208	164442	183219	175519	3007
Cer(12:0;2O/8:0;O)	4669	5339	8379	12616	18811	27795	2430	10142	6810	9008	9160	4491
Cer(12:0;3O/10:0;(2OH))	6727	289	183	253	230	192	187	242	251	54	198	148
Cer(12:0;3O/16:0;(2OH))	5088	209	120	149	114	189	262	290	135	64	226	99
Cer(12:0;3O/18:0;(2OH))	24513	123	155	50	56	157	101	69	130	63	56	72
Cer(12:0;3O/20:0;(2OH))	266542	4742	3414	4284	3525	4474	3380	3031	981	3022	4141	1725
Cer(12:0;3O/22:0;(2OH))	1837141	22643	23634	20766	24234	22139	6433	11263	20168	20519	26007	461
Cer(12:0;3O/24:0;(2OH))	185060	6644	209537	17239	8809	6271	2694	21633	11753	10161	11878	8450
Cer(12:0;3O/26:0;(2OH))	22653	16768	9885	19330	4946	2178	2845	1381	10345	6704	4029	4067
Cer(12:0;3O/28:0;(2OH))	819538	6005	2132	1655	7561	1989	1183	1134	929	1391	961	534
Cer(12:0;3O/30:0;(2OH))	15761	1462384	7306	2912	3318	2091	1381	933	1416	2324	1415	400
Cer(12:0;3O/8:0;(2OH))	5479	2360	36.5541	36.5541	36.5541	36.5541	1706	1376	36.5541	36.5541	36.5541	366
Cer(12:1;2O/10:0)	282024	432710	594790	531388	544596	402984	843275	811244	1289914	866584	948876	9618
Cer(12:1;2O/10:0;O)	30157	43509	47254	33768	37948	35268	26950	39715	34348	27062	36570	685
Cer(12:1;2O/12:0)	76680	9064	19385	17424	22851	14194	11290	14959	31415	28058	34017	3076
Cer(12:1;2O/16:4)	74	1772	661	2745	3655	4069	3303	2555	2802	2612	4722	588
Cer(12:1;2O/16:4;O)	6710	9975	7517	1298	2827	2524	4038	2823	2542	1576	2192	316
Cer(12:1;2O/18:5)	7683	7779	4445	4713	3281	888	646	1553	900	600	1054	1660
Cer(12:1;2O/18:5;O)	106	38485	547	82626	68248	50907	91177	83896	74981	65600	74265	732
Cer(12:1;2O/20:5)	23279	179056	76631	99484	62238	64350	100678	41625	72721	95586	125626	31830
Cer(12:1;2O/20:5;O)	58243	10701	11320	32906	24914	12707	4399	6581	9642	9371	7909	10875
Cer(12:1;2O/22:6)	3973	3151	2869	5518	2918	1902	888	1173	1001	1871	2792	1419
Cer(12:1;2O/22:6;O)	5441	4115	4047	4592	3100	2751	1421	829	1442	1383	1826	1198
Cer(12:1;2O/24:6)	1050	427	13561	9488	27524	29685	17820	37516	51735	41177	34595	51573
Cer(12:1;2O/26:6)	5531	12613	9708	4692	6042	4863	1977	4402	1568	3437	6439	10424
Cer(12:1;2O/28:6)	1886	3307	6630	1823	2955	5121	679	706	990	956	481	909
Cer(12:1;2O/30:6)	2578	1894	4228	16814	7771	6675	6399	6232	22917	8996	7029	12813
Cer(12:1;2O/38:10;2O)	12115	5813	44.784	44.784	44.784	1227	44.784	518	1418	538	1901	448
Cer(12:1;2O/38:11;2O)	36253	25451	10760	6540	4006	13816	400.599	400.599	35562	36654	23796	15085
Cer(12:1;2O/40:10;2O)	24133	10507	20717	21953	22732	486	1461	2706	3473	13012	5436	5702
Cer(12:1;2O/40:12;2O)	3988	6689	7903	10233	22564	5120	4983	2539	2901	17580	10084	898
Cer(12:1;2O/44:12;2O)	14526	783.455	783.455	8336	783.455	7835	783.455	783.455	783.455	783.455	16197	15594
Cer(12:1;2O/44:13;2O)	15	11554	1913	4620	17952	7306	50395	23363	31997	130096	42457	809
Cer(12:1;2O/46:11;2O)	3043	5721	67907	107058	107492	47092	2033	2144	2594	2723	3469	2794
Cer(12:1;2O/48:11;2O)	7562	5616	30473	1455359	96593	152198	43102	4239	16937	19248	2447	2964
Cer(12:1;2O/48:12;2O)	21	1321	34	160788	8813	124143	4506	382	3238	776	6196	118
Cer(12:1;2O/48:9;2O)	504	2968	5085	12625	6051	4969	11871	10115	19071	41220	86584	63807
Cer(12:1;2O/50:11;2O)	56	3656	572	22802	460	28513	1850	964	3731	1258	4975	1210
Cer(12:1;2O/50:12;2O)	2307	15223	80456	32049	37970	47067	3870	2255	7603	5257	3861	4424
Cer(12:1;2O/52:12;2O)	3974	19152	27809	47868	39087	23770	8387	2796	7812	4766	9711	184.951
Cer(12:1;2O/52:13;2O)	12527	25206	44018	41701	7709	13468	1457	2044	6015	4825	25183	1413
Cer(12:1;2O/54:12;2O)	8803	1685	1366	2144	700	2170	395	638	1166	2575	2447	39.5138
Cer(12:1;2O/54:13;2O)	4550	4359	1986	1928	4502	2130	1222	1512	2345	122.203	6439	3632
Cer(12:1;2O/64:4;2O)	2156	105	121	135	68	152	185	193	186	34	100	75
Cer(12:1;2O/8:0)	111983	166787	193051	151288	197108	164214	168552	193517	149431	159079	161900	1320
Cer(12:1;2O/8:0;O)	53142	237061	358642	431129	453549	419381	133781	206263	260183	388510	370331	27444
Cer(12:1;3O/10:0;(2OH))	7949	7628	4380	3107	2783	2946	4086	5032	3907	3578	3833	3086
Cer(12:1;3O/12:0;(2OH))	2751	3020	2661	2810	5002	3805	1569	2087	2315	5645	3829	1628
Cer(12:1;3O/14:1;(2OH))	207	5452	4301	6343	5226	5950	5948	2913	5407	8361	3340	407
Cer(12:1;3O/16:0;(2OH))	38	2161	470	3161	275	2046	2421	374	4506	249	4689	219
Cer(12:1;3O/16:1;(2OH))	5387	3169	932	3047	1791	828	1277	341	1298	1603	1284	377
Cer(12:1;3O/16:2;(2OH))	2053	3827	5354	6082	7305	7424	4755	4440	7275	4436	1922	1483
Cer(12:1;3O/18:0;(2OH))	5306	387	210	219	23	175	10	76	54	172	191	46
Cer(12:1;3O/18:2;(2OH))	2802	7939	3764	2421	4838	3318	2504	2489	3741	4777	4461	325
Cer(12:1;3O/18:3;(2OH))	4238	11820	9861	4392	3311	4023	1250	1456	2537	3115	4116	2528
Cer(12:1;3O/18:4;(2OH))	6731	4348	1853	1358	719	1056	805	164	2168	3906	1886	1417
Cer(12:1;3O/18:5;(2OH))	2534	1791	3366	2936	4605	8100	2836	2826	2234	5854	3160	585
Cer(12:1;3O/20:2;(2OH))	1442	4573	3665	3832	2891	3850	5269	7763	4763	6792	4867	538
Cer(12:1;3O/20:3;(2OH))	6945	2103	1420	1180	1415	2412	576	805	1547	1225	1836	909
Cer(12:1;3O/20:4;(2OH))	1268	5805	9356	11504	12707	7130	2790	8033	20781	23616	21250	19104
Cer(12:1;3O/20:5;(2OH))	382	5107	73	880	85	1053	202	99	1881	53	3383	57
Cer(12:1;3O/22:0;(2OH))	403	139490	531	393	273	207	117	79	98	148	165	91
Cer(12:1;3O/22:1;(2OH))	72964	4288	906	6852	1428	6452	197	949	1455	646	2411	314
Cer(12:1;3O/22:2;(2OH))	6426	4217	1792	1080	1016	1123	2074	1966	3258	4910	10661	3778
Cer(12:1;3O/22:3;(2OH))	6169	17706	13116	5390	5726	6833	3291	4667	2072	5145	8776	13087
Cer(12:1;3O/22:5;(2OH))	36279	21734	118283	23667	116948	32162	124254	59069	10237	175367	20800	758
Cer(12:1;3O/22:6;(2OH))	90.5331	14853	4244	5168	5310	2548	2807	2928	2687	3253	3070	905
Cer(12:1;3O/24:0;(2OH))	3566	9331	104454	259803	83925	20390	4645	11071	16290	20253	29581	24361
Cer(12:1;3O/24:1;(2OH))	2178	61296	16387	15341	10754	8341	4086	7001	7129	14863	18695	15820
Cer(12:1;3O/24:2;(2OH))	62020	65039	55874	56864	37982	21438	17299	14709	26538	55244	57767	87157
Cer(12:1;3O/24:3;(2OH))	122136	24640	12719	19441	33855	12456	2755	6074	6897	16550	22738	21054
Cer(12:1;3O/24:5;(2OH))	18771	213241	186827	132919	189963	235242	137150	76269	126658	203244	193654	18663
Cer(12:1;3O/24:6;(2OH))	115	293336	282873	440590	378271	430000	454447	317682	362916	397705	472397	18362
Cer(12:1;3O/26:0;(2OH))	7018	2709	150325	9029	24333	16036	2184	1429	1662	3070	1127	974
Cer(12:1;3O/26:1;(2OH))	232864	5076	6138	63720	6789	3708	1379	2244	5709	4160	4497	5993
Cer(12:1;3O/26:2;(2OH))	13605	26608	66410	26454	22165	18586	8013	19437	23306	27027	20220	24441
Cer(12:1;3O/26:3;(2OH))	35731	57288	14909	24541	9719	22112	10152	8617	88289	35118	27288	42701
Cer(12:1;3O/26:4;(2OH))	70004	14449	12762	6107	6195	35519	23622	17468	21753	21270	41453	46551
Cer(12:1;3O/26:5;(2OH))	2045	165718	82578	67752	67568	60341	57871	30307	82140	119144	127954	6596
Cer(12:1;3O/26:6;(2OH))	3412	7632	64590	4303	3057	4649	6442	842	3772	1319	4158	481
Cer(12:1;3O/28:0;(2OH))	24842	602	1090	168088	756	8072	264	360	452	230	103	315
Cer(12:1;3O/28:2;(2OH))	265995	3468	3176	609	670	2840	706	643	1785	60.8958	1064	1062
Cer(12:1;3O/28:3;(2OH))	194509	3090	3886	7393	2675	1844	519	9532	9581	4478	1982	1542
Cer(12:1;3O/28:5;(2OH))	26781	18246	7168	8661	5727	10538	142710	35026	26731	16061	11993	20003
Cer(12:1;3O/28:6;(2OH))	10413	15514	44393	10319	11054	17553	53911	35913	34094	21436	41378	9840
Cer(12:1;3O/30:0;(2OH))	334	7004	5233	3267	5031	4681	4268	4437	1376	3100	4236	353
Cer(12:1;3O/30:1;(2OH))	12065	149.363	149.363	4758	2134	3455	2216	149.363	1494	4536	149.363	149.363
Cer(12:1;3O/30:3;(2OH))	18400	4656	1768	3998	2744	2753	196	902	285	516	1077	506
Cer(12:1;3O/30:4;(2OH))	3576	14041	89.2361	89.2361	1635	1300	892	8859	3529	3955	2069	1888
Cer(12:1;3O/30:6;(2OH))	13092	9122	14175	7704	6079	4080	5520	407.959	407.959	407.959	8567	407.959
Cer(12:1;3O/32:0;(2OH))	2051	67897	4446	24.4537	967	1371	747	756	671	914	683	245
Cer(12:1;3O/32:4;(2OH))	59459	13007	9881	7284	4874	5386	480	937	1978	3587	870	1744
Cer(12:1;3O/32:5;(2OH))	355	726	754	2657	5074	1096	280	844	647	2361	533	2099
Cer(12:1;3O/34:4;(2OH))	350	2076	296	7869	151	1819	594	1198	1079	451	480	342
Cer(12:1;3O/34:6;(2OH))	162	4686	2863	2030	4448	4121	4238	1052	1598	1228	1904	391
Cer(12:1;3O/36:0;(2OH))	4088	3729	1843	2244	300	2406	5215	4629	7791	7059	4513	280
Cer(12:1;3O/36:1;(2OH))	181	501	433	270	120	4252	107	214	151	241	335	53
Cer(12:1;3O/36:3;(2OH))	4121	5945	13.3165	15179	9589	2320	392	133	724	1146	851	1056
Cer(12:1;3O/36:5;(2OH))	3674	6333	237715	114762	2878	1409	2010	1195	1924	1323	601	4739
Cer(12:1;3O/36:6;(2OH))	1516	6653	26758	5590	139.178	3027	1760	1392	1947	1423	4087	6233
Cer(12:1;3O/38:3;(2OH))	207	3618	4375	1067	1845	5897	3791	4938	1909	1032	1570	289
Cer(12:1;3O/38:4;(2OH))	159	7342	4126	5393	1300	2339	1732	1287	2327	1039	3696	362
Cer(12:1;3O/38:5;(2OH))	15423	5973	20566	125.807	16696	1897	125.807	1442	1258	5364	2468	2045
Cer(12:2;2O/10:0)	22122	47878	79320	41283	48570	52800	30184	40556	40672	50433	56789	1730
Cer(12:2;2O/10:0;O)	9168	53812	48902	114835	133193	94581	20106	38071	67166	97870	112580	3112
Cer(12:2;2O/12:0)	30095	1092194	1666876	1157192	1372124	1323935	619623	860411	1003503	1234548	1290228	10854
Cer(12:2;2O/12:0;O)	4103	3930	2570	6785	9045	7345	3799	4143	7209	10436	9715	2704
Cer(12:2;2O/14:1)	21857	11004	10538	10241	13137	9797	16678	6442	13407	11889	13296	432
Cer(12:2;2O/14:1;O)	793	135	1871	168	1956	323	160	3625	372	4231	444	56
Cer(12:2;2O/16:4)	364333	147115	171745	80508	291410	141483	34732	207498	62590	55749	185462	3243
Cer(12:2;2O/16:4;O)	26373	6950	17098	13737	22272	24391	7903	8800	9279	30580	16185	4832
Cer(12:2;2O/18:5)	70830	9886	17517	30070	42243	32242	3346	5606	17394	29933	32555	2970
Cer(12:2;2O/22:6)	902	781	788	1064	2295	1393	1177	11310	3277	1559	2919	159
Cer(12:2;2O/24:6;O)	345	2801	2133	6936	5095	6877	2025	2348	4598	4170	3946	4037
Cer(12:2;2O/28:6)	1956	2209	1608	2337	5697	3054	3351	4809	3031	1949	1214	1046
Cer(12:2;2O/28:6;O)	41124	8165	3187	5601	5066	7807	1743	2565	986	3575	4461	1418
Cer(12:2;2O/30:6)	61616	13874	24714	10432	16478	24127	2191	3671	7656	15449	28681	26500
Cer(12:2;2O/30:6;O)	67682	2972	7331	2977	6968	290	1980	2177	4478	4052	646	2870
Cer(12:2;2O/32:6;O)	2571	10730	154472	1147597	10387	2463	3153	6928	2881	1916	2681	2719
Cer(12:2;2O/34:6)	784	7218	606	328	262	470	400	116	388	233	234	293
Cer(12:2;2O/34:6;O)	9288	5565	5968	10008	3230	8674	7824	2495	1041	3055	1592	1391
Cer(12:2;2O/34:8;2O)	50696	25846	29432	18899	47631	21777	25188	220282	9255	30803	10440	17522
Cer(12:2;2O/38:11;2O)	1756	9456	16592	12610	13436	14637	175.576	74696	56102	23769	35035	6076
Cer(12:2;2O/40:12;2O)	3501	402	1404	1564	795	4189	901	2409	1734	688	768	464
Cer(12:2;2O/50:13;2O)	1171	20413	19614	13087	9076	14464	117.097	1233	5640	117.097	117.097	117.097
Cer(12:2;2O/8:0)	199973	46534	106912	163488	213186	155945	19923	43323	92982	163510	196788	9211
Cer(12:2;2O/8:0;O)	1785	5834	342	8773	326	1172	1032	529	6083	404	3873	187
Cer(12:2;3O/10:0;(2OH))	43042	42610	99625	46418	80977	57283	100652	313745	191374	179851	175582	1003
Cer(12:2;3O/14:1;(2OH))	32382	7872	9388	10575	22819	9203	1923	4045	3697	4432	11097	3464
Cer(12:2;3O/16:4;(2OH))	12616	2601	2001	3781	3631	4305	1681	1758	3138	4659	5245	594
Cer(12:2;3O/18:5;(2OH))	2514	401	172	212	139	326	7444	712	262	465	489	204
Cer(12:2;3O/20:5;(2OH))	5952	747	362	442	230	213	443	326	220	174	447	81
Cer(12:2;3O/22:6;(2OH))	9265	20258	38155	31714	26498	30060	4601	26229	12205	9394	40311	1447
Cer(12:2;3O/26:6;(2OH))	8659	5704	10766	10750	4754	10987	10007	8447	10876	6724	15974	963
Cer(12:2;3O/30:6;(2OH))	142	17009	1000	4431	1581	7023	6740	3758	26386	4559	20669	799
Cer(12:2;3O/32:6;(2OH))	6871	294	354	130	277	82	495	95	22	259	284	142
Cer(12:2;3O/34:6;(2OH))	260	9481	3483	10275	5060	4706	10788	7196	11012	3698	5309	1328
Cer(12:2;3O/36:6;(2OH))	130	3806	4361	1951	3153	5073	6523	1488	2348	1939	8035	396
Cer(12:2;3O/8:0;(2OH))	168866	2773	5028	5894	4664	5143	7465	8548	3726	4859	4683	1001
Cer(14:0;2O/38:0;O)	248	3305	643	2118	2268	4236	1321	2982	2143	1268	4765	147
Cer(14:0;2O/38:3)	1364	4834	1396	2474	1046	680	736	517	898	136	422	13.5915
Cer(14:1;3O/38:2;(2OH))	482	3371	4281	1802	1509	2625	2384	1899	2809	15.5275	5107	133
Cer(14:2;2O/60:13;2O)	3091	929	1125	421	604	1229	251	320	707	921	690	380
Cer(16:0;2O/38:0;O)	69	4482	2356	1966	3099	3431	3859	521	4820	215	3034	101
Cer(16:0;2O/38:5)	1960	663	368	520	436	661	361	1290	1735	1886	3593	16910
Cer(16:1;2O/60:8;2O)	4126	174	235	117	17	175	184	65	24	147	13	62
Cer(16:1;3O/38:2;(2OH))	4057	474	371	435	44	54	794	243	894	375	1373	1865
Cer(16:1;3O/38:5;(2OH))	3594	789	1115	78.9428	4025	1193	2222	864	909	2495	5421	2182
Cer(16:3;2O/22:6)	9845728	17755	9378	9880	15396	12354	8856	15450	6701	7572	5300	1120
Cer(16:3;2O/24:6)	3159	1681	3403	453	3176	1126	1214	5174	2870	6861	5177	853
Cer(16:3;2O/26:6;O)	110432	4348	6953	6575	9561	9429	904	749	1386	2282	2546	1629
Cer(16:3;2O/34:6)	740	3352	18021	25811	1947	412	351	28.3329	703	611	876	283
Cer(16:3;2O/36:6)	492	1078	8085	4361	56356	1489	250	108	305	399	91	301
Cer(16:3;2O/36:6;O)	71	5407	422	2718	1490	2144	478	1210	4484	1247	9190	355
Cer(16:3;2O/38:6)	5727	3884	5833	6989	9444	6549	4893	388.438	8926	32098	46047	48991
Cer(16:3;2O/44:13;2O)	128	12.7634	267	4350	3383	1720	2917	862	768	4341	3311	1082
Cer(16:3;3O/36:6;(2OH))	35.6258	10649	4308	6173	4385	356	35.6258	6026	3996	3305	1949	2734
Cer(16:3;3O/38:6;(2OH))	75.0378	75.0378	75.0378	84917	4030	2691	75.0378	75.0378	75.0378	75.0378	75.0378	750
Cer(18:0;2O/38:1;O)	660	167	111	232	64	167	141	127	6.41892	6.41892	6.41892	4788
Cer(18:0;2O/38:5)	3860	759	1182	340	919	1327	319	520	936	1545	4431	1748
Cer(18:1;3O/38:6;(2OH))	7794	1790	1755	2655	2557	2810	1240	2991	28783	72609	100730	110351
Cer(18:2;3O/38:6;(2OH))	1783	178.266	2127	7496	6945	4250	2269	6708	8478	20869	1627	729
Cer(18:3;2O/38:6)	11384	2926	17097	11569	16767	13576	374	1524	1428	3878	4577	23043
Cer(18:3;3O/38:6;(2OH))	972	5568	1643	10039	17571	26397	2335	3873	680	640	2299	1725
Cer(20:1;2O/38:6)	847	469	227	22.6525	2794	8484	2128	6276	6165	4989	5674	7082
Cer(20:1;3O/38:6;(2OH))	513	1628	618	2681	4578	2055	1932	570	1400	1175	4418	527
Cer(20:2;3O/38:6;(2OH))	2855	1364	2243	5315	12388	11812	650	3615	7577	35340	78282	110511
Cer(20:3;2O/38:6)	12729	7013	9247	26339	33495	33431	5865	4246	13098	26135	33761	53830
Cer(20:3;3O/38:6;(2OH))	1194	2798	16642	40516	30597	38588	4255	26346	13745	119.356	119.356	119.356
Cer(22:0;2O/38:0;O)	131	3973	1799	1984	297	682	1529	1395	2018	1137	2165	274
Cer(22:1;3O/38:3;(2OH))	4255	131	153	92	85	93	72	203	206	143	104	197
Cer(22:1;3O/38:4;(2OH))	96.5312	965	1270	1139	1185	96.5312	2036	3757	96.5312	96.5312	96.5312	4524
Cer(22:3;2O/38:6)	689	9740	16470	12726	40775	39401	10500	13343	24399	15452	18299	32791
Cer(24:1;3O/38:6;(2OH))	162	1342	4008	789	753	1028	2396	914	1340	1087	1792	168
Cer(30:0;O2)	4.5101e+07	117298	52492	46284.9	43285.2	11867.4	9534.19	31782.2	15088.4	21556.1	21534.7	43691.3
Cer(30:1;O2)	130818	297793	997375	1.54847e+06	1.49922e+06	1.39215e+06	217386	869151	1.2753e+06	1.78159e+06	1.72512e+06	29027.9
Cer(30:1;O2)	1.18252e+07	2.55171e+07	2.35026e+07	3.34357e+07	3.00057e+07	34396549	3.50166e+07	4.37532e+07	4.39537e+07	4.23125e+07	3.68406e+07	1.24226e+06
Cer(30:1;O2)	370708	598195	1.46024e+06	3.68552e+06	2.19009e+06	2.88209e+06	472630	1.62196e+06	2.23073e+06	3.323e+06	3.08701e+06	111403
Cer(31:1;O2)	307316	14452.6	8184.04	8141.93	7852.16	5561.18	8039.75	9752	5226.93	7143.98	4679.61	12440.4
Cer(36:0;O2)	296769	19186.4	10320.8	6720.02	962.193	3105.33	1505.91	27468.2	6037.26	8075.98	9578.2	55071.1
Cer(36:0;O2)	544581	63387	47403.8	13413.5	8508.69	9890.62	175.232	11428.3	10036.3	12961.8	19014.1	59296.8
Cer(36:0;O2)	128075	1631477691	2.29301e+07	1.64555e+07	8.05588e+06	8.09929e+06	2.64407e+06	2.20624e+07	1.39721e+07	1.72889e+07	1.18457e+07	3.82249e+07
Cer(36:0;O3)	2.7019e+06	112434	42363	10730.8	10987.6	6875.08	0	2365.6	11692.2	5982.65	7179.4	29148.8
Cer(36:2;O2)	201464	285396	265660	283518	269416	662888	2.12252e+06	70989.2	712406	332304	265368	1.3702e+06
Cer(38:0;O3)	0	8.89587e+07	0	768021	0	14135.4	0	0	3973.19	0	4151.1	0
Cer(40:0;O2)	1019.82	0	0	5.26861e+07	121464	207142	61709.9	0	31932.9	8102.91	64332	3783.37
Cer(40:0;O2)	1.1733e+06	1.3395e+07	6.90585e+07	2.05834e+08	1.6918e+07	4.50465e+06	866404	1.09715e+06	709797	2.67097e+06	2.35751e+06	7.13375e+06
Cer(41:1;O2)	0	31801.2	20021.4	65379	33739.4	7850.94	0	0	0	2077.7	2502.76	17713.2
Cer(42:2;O2)	0	0	20871.3	47877.3	1435.58	0	0	0	0	0	0	0
CerP(20:1;O2)	101402	0	778.031	0	0	1111.22	2075.2	35531.3	3784.93	3527.55	0	0
CerP(40:1;O20)	997490	492950	624853	478340	799178	1.27753e+06	364478	520634	381714	452211	451270	341201
DG(16:0)	4878	20412	10709	11026	6624	10244	10009	3207	11124	18568	19855	3725
DG(18:0)	114043	42000	49510	43161	45501	52844	77202	80178	53989	51189	53982	946
DG(20:0)	8457	2834	4685	3008	1179	3111	2683	2538	1380	3881	3989	2790
DG(22:0)	5876	6856	13559	9505	14465	8907	2333	2418	9991	5951	14164	3178
DG(22:1)	2617	6899	6273	6715	10408	7848	2084	3384	6601	7368	10373	5782
DG(24:0)	13343	10371	13080	30892	7109	10234	2209	1442	1922	2705	3199	3714
DG(24:2)	1219673	528765	435556	1193799	955499	1669204	737922	780823	990794	775265	581814	117100
DG(24:3)	48052	36782	48436	75795	94420	70684	46394	95913	118941	127455	158889	14248
DG(24:4)	1724	8990	2347	1614	1793	1432	843	328	1751	2548	4508	218
DG(26:1)	13166	8293	6466	22005	4448	7792	1215	2201	2729	2180	4590	1904
DG(26:2)	6869	5539	12522	22776	11988	7723	15318	4095	16541	17346	21025	4412
DG(26:4)	4107	1532	3518	2818	4222	1400	4223	2530	895	4513	796	309
DG(28:0)	3785	956	1371	830	2001	2358	873	1673	1287	896	795	490
DG(28:1)	5644	2623	4528	3185	10798	4926	2038	1442	3289	2296	1631	1179
DG(28:2)	21628	85581	100135	113261	137030	132156	138323	169935	197093	241302	239154	31310
DG(28:5)	11180	5570	6709	9913	3062	2304	8230	1708	3633	4325	4488	2205
DG(30:0)	6033	51723	11127	6665	6366	7986	11647	9329	6710	13897	24246	19197
DG(30:1)	3479385	1180	583	561	468	241	247	485	363	647	360	149
DG(30:2)	58833	5929	3542	2886	2655	1398	1065	1871	5306	1627	2902	1344
DG(30:5)	15340	2849	5832	5838	6768	7051	780	2689	3721	5585	8057	1527
DG(30:8)	206034	151987	139014	192897	121935	99619	212669	58463	172629	158442	189121	1117
DG(32:0)	48488	3335	4506	1322	1511	616	503	1173	602	406	1139	803
DG(32:1)	2459853	13364	11491	20537	11500	13872	3923	9255	6927	6440	3494	2360
DG(32:3)	33630	3213	3769	4381	4227	5884	706	1260	1394	2926	731	2985
DG(32:5)	7461	312	269	207	82	202	443	2.71179	183	117	226	27
DG(32:6)	2365	104	111	28	37	75	63	54	86	39	69	84
DG(32:7)	2794	14166	914	2947	1131	3545	5401	954	3452	974	5834	216
DG(32:8)	4060	3895	3961	1498	2528	4407	618	5016	2302	3757	3593	158
DG(34:0)	34681	92888	38051	75363	28872	42029	14951	17861	34031	22948	17604	25000
DG(34:1)	17906	49562	38797	21226	18999	23635	3478	5629	22203	23023	34334	39116
DG(34:2)	2393	4518	10828	34429	22374	22511	11108	18553	26787	7186	4083	8189
DG(34:6)	30	2693	409	12733	8251	2442	7759	5316	5622	4225	6455	345
DG(34:7)	5880	7684	13786	4318	30500	35151	4415	3128	2274	8065	5107	271
DG(34:8)	3984	4346	6441	3483	6718	4561	2825	12695	4239	11214	4465	2439
DG(34:9)	14650	997	1300	783	1223	562	1351	952	881	684	1800	1451
DG(36:0)	4152	4062	1220	7178	8722	54944	820	656	1628	545	1278	831
DG(36:3)	2342	30463	2598	4913	4266	13360	6317	2230	29574	6527	2895	10231
DG(36:4)	394	1237	682	1090	3584	17929	373	585	4128	2358	1293	603
DG(36:7)	3213	4139	16806	10239	31057	9339	2726	4015	20521	18763	40300	18951
DG(36:8)	3608	14131	46836	23016	58335	10858	4989	3998	10717	39362	26164	749
DG(38:0)	16955	1011	1885	2016	3386	3020	653	302	516	594	1124	696
DG(38:10)	106095	825	505	440	224	462	531	370	462	240	628	272
DG(38:4)	13214	20614	1653	27224	36484	18811	3749	30646	13493	60510	28063	38137
DG(38:5)	18345	37861	701	5609	5809	6152	2715	3656	4069	7709	5456	7451
DG(40:10)	66	2581	1280	148441	822	17425	643	2885	7196	1266	6437	1059
DG(40:5)	5543	12416	14375	6283	3792	3815	3320	3305	2389	2334	2143	1639
DG(40:6)	45237	4793	664	4917	655	2222	4589	1743	5708	869	4358	764
DG(40:7)	26825	9592	14997	7590	16641	23627	4201	12644	6122	5620	7730	1656
DG(42:1)	10348	3509	20281	10356	1305	619	61.9415	61.9415	61.9415	61.9415	61.9415	1811
DG(42:10)	6178	13616	5529	2856	15264	79.72	3543	8824	79.72	5066	4790	797
DG(42:11)	8576	9361	4167	1081264	3877	18076	2955	2463	4361	1000	5867	1711
DG(42:5)	9281	4913	18091	3224	770	2739	6452	77.0228	2379	14808	5317	4239
DG(42:6)	15881	50012	30198	18880	12457	9712	31134	11079	24032	6666	8184	7592
DG(42:7)	162	11680	3194	5826	22559	16.2298	392	25911	79610	104917	68623	681
DG(42:8)	127	1696	375	787	472	5055	446	1127	1279	663	3444	64
DG(44:0)	160	5929	1063	5529	1106	16.0494	1244	16.0494	10151	3685	3753	456
DG(44:10)	5899	4978	5627	5743	8738	4282	2572	6225	3397	2017	2928	3862
DG(44:11)	6646	13032	2455	6160	2017	4439	4400	1165	6681	1247	12494	409
DG(44:12)	561003	36072	621	245028	546	23313	4253	12203	130719	1419	143612	372
DG(44:5)	1018	2501	7352	7897	639	794	1034	1086	3290	3013	5490	3244
DG(44:6)	77532	102066	324839	18493	63314	19326	14895	98889	6553	107256	21882	5171
DG(46:11)	8228	4365	4999	2259	1806	3709	38750	17333	3887	4584	4055	3986
DG(46:12)	590060	133066	268021	419183	452760	204680	58191	50062	255411	282026	344324	340302
DG(46:3)	5971	13838	12366	21848	6926	6198	36.4384	1723	860	1251	364	676
DG(46:4)	38318	10655	6361	13035	4106	1195	800	646	64.6462	64.6462	1168	708
DG(46:6)	160	13396	239	230906	2659	6553	715	1338	16.0208	3959	42514	2462
DG(46:7)	19984	45563	141.139	34906	19798	141.139	1411	7950	5893	10246	7391	4806
DG(48:10)	9067	11617	28284	34973	18228	13381	4586	458.593	458.593	458.593	20271	19148
DG(48:11)	2661	6876	12412	6126	5340	35258	38657	15337	14050	7036	8088	3941
DG(48:12)	1499	4170	594	1032	588	2347	3260	3149	4766	834	103	631
DG(48:13)	1942	3009	7917	5956	280	6272	1174	2533	5835	2692	924	445
DG(48:7)	18022	48469	46734	114756	14298	8303	1546	1639	3617	3647	5928	2594
DG(50:10)	9151	12332	22418	9263	7277	1531	678	7510	3303	3376	67.8177	67.8177
DG(50:11)	15611	5188	15059	5986	25045	44466	8196	7643	2719	4087	5182	1637
DG(50:14)	4817	1485	2194	829	938	917	826	490	482	775	677	307
DG(50:8)	181	23778	347	38142	1254	3435	242	750	7136	1498	11713	1286
DG(50:9)	3961	5900	22269	5216	13922	8284	1370	4297	2651	9807	6785	2513
DG(52:10)	137	20241	2458	5299	52159	22122	96666	34240	35760	244523	164807	350
DG(52:11)	10711	27202	33021	32570	35547	24283	2366	11780	5411	236.6	236.6	236.6
DG(52:13)	22647	15945	9332	2028	2199	1697	872	1964	1834	1671	2989	2328
DG(52:6)	3299	7140	21802	28104	39505	14463	1393	1427	2442	2775	3214	2966
DG(54:12)	9682	7272	9695	8324	4319	3065	49	450	4.90467	4.90467	4.90467	4.90467
DG(54:15)	5746	6989	5416	2519	4455	3278	537	1683	482	1701	1701	1827
DG(54:3)	2957	3876	3087	4567	2430	2714	2064	1442	1498	20725	49882	33290
DG(54:5)	550	7021	14280	17160	18218	39641	19547	67948	22224	12402	6195	2393
DG(54:6)	3356	17115	22499	199.051	199.051	199.051	13818	1991	5152	7601	2623	2992
DG(54:7)	2919	18616	18406	58278	128145	24474	7824	2911	9174	291.054	9708	291.054
DG(56:10)	2858	3483	12207	7551	157.601	2051	2602	2388	2365	1576	2770	2982
DG(56:3)	32	2577	557	1147	151	642	538	774	4062	2812	1240	1070
DG(56:8)	2294	6665	21517	177.592	177.592	177.592	9585	1776	177.592	177.592	8675	3682
DG(56:9)	4105	3773	7337	574581	21144	267984	10074	2336	15273	1404	16418	2100
DG(58:10)	3781	12383	13354	41536	28881	82192	1299	1888	4088	5805	5512	3803
DG(58:11)	82	1345	7529	13340	12561	5446	1507	3197	1457	1394	1524	3095
DG(58:14)	6655	5267	2513	16359	303	24.0557	91761	2652	46727	65255	33654	241
DG(58:4)	436	645	440	462	535	681	853	2717	3271	4759	5442	2288
DG(58:7)	6560	4947	5812	31815	13391	19538	2606	5226	8467	8320	7375	5430
DG(58:9)	2489	131	288	79	157	70	169	350	140	87	87	61
DG(60:14)	15242	16161	15433	8704	10404	3778	504	1248	2723	5926	643	1941
DG(60:3)	18325	416	296	219	9.05217	207	310	288	248	148	126	91
DG(62:11)	1767	994	2022	5107	14040	6877	1893	2335	1707	4057	1275	945
DG(62:12)	5792	4067	5726	154	4247	3319	750	1234	1104	791	688	571
DG(62:13)	2416	5537	16381	31355	6074	3579	1273	609	41.8256	418	1528	1230
DG(62:16)	1270	9035	48265	13946	4340	13386	3089	878	2148	2476	1888	1245
DG(62:17)	713	3909	111969	10277	4732	12068	245	2327	4500	3220	3747	6612
DG(62:8)	3877	2535	6371	1392	587	43.966	489	43.966	456	440	560	594
DG(64:13)	2153	2474	5744	7781	13374	37486	946	354	1179	1776	1409	835
DG(64:15)	1181	233842	4017	3602	8365	15456	571	1421	2351	3955	1128	1247
DG(64:17)	2471	1343	1548	1609	1017	893	851	1069	416	996	1048	289
DG(64:18)	2638	4549	9740	15261	5161	4828	2185	815	1024	838	2334	574
DG(66:17)	608	172	2168	2237	4333	1786	763	1545	2221	4147	3974	919
DG(70:14)	698	1759	3909	1454	2084	1913	387	1103	354	1563	1417	736
DG(70:19)	634	3027	6556	2916	1056	1008	468	415	729	723	34.4875	345
DG(72:0)	843	12	9386	1.15625	30	167	86	158	16	31	64	68
DG(74:1)	424	17721	485	23405	313	34724	32749	148	24912	128	38496	81
DG(74:17)	2257	169	1617	613	161	752	552	359	562	277	165	125
DG(O-32:2)	219755	182472	45342.5	39304.8	30428.4	34349.7	0	6165.11	25745.2	27080.5	22392.4	56930.3
DG(O-38:8)	0	224399	0	511815	0	1.01222e+06	5.22915e+06	1623.47	608558	0	566588	0
DG(O-38:8)	0	0	0	6092.27	0	0	443325	0	0	0	0	0
EPC(35:1;O2)	722378	8910.6	38.8962	8391.45	0	7550.42	4757.97	94.6076	592.342	0	5407.76	0
EPC(35:1;O3)	619924	0	1364.61	0	0	0	2245.8	2227.34	0	0	0	0
EPC(40:3;O2)	43605.7	66939.1	48722.3	47324.3	16530.8	32895.4	22327.9	97383.5	61595.1	29054.2	28073.7	67162.3
FA(11:1;O2)	313758	14069.5	17210.7	21185.3	17956	16370.6	21024.4	21452.2	18487.3	22043.5	17558	55972.8
FA(12:1;O3)	0	15109	99844.6	11900.3	155395	16479.2	0	317468	22048.3	303166	24712.6	1933.83
FA(13:3;O2)	2506.52	15135.3	139935	5189.12	195431	21791.9	3810	354342	30966	260438	28118.7	0
FA(17:3)	9969.56	37902.8	33226.8	34867.9	46279.6	44656.3	48172.1	80864.9	43724.4	66191.5	33846	35709.2
FA(18:0;O6)	9772.74	0	61178	0	44521.2	2071.09	41182.5	246378	9999.31	176911	13370.2	0
FA(18:3)	163177	97877.6	476.018	53452.1	3234.34	53639.8	112697	0	44231.7	2558.61	70623.1	1135.66
FA(18:3;O3)	60330	139700	46527.3	179383	46224.7	162743	224505	70491.4	162609	62869.7	175632	117502
FA(18:4;O4)	70659.7	346682	272785	356975	275820	419032	546775	384811	425508	357110	359335	97436.4
FA(18:4;O4)	3610.21	86150.2	171031	208440	255859	233904	67439.3	133324	193417	279764	238335	773736
FA(19:1;O2)	101535	682811	367779	480410	538785	501131	363558	432642	416728	491338	630125	1.06274e+06
FA(19:2)	2765.81	47817.2	37091.9	52897.8	31413.1	57516	60434.7	71116.9	50916.3	58768.8	55497.1	151971
FA(19:4)	366392	574734	774927	728549	840146	806100	462817	660326	623749	784902	690305	446943
FA(19:4;O)	0	16820	45502.3	124042	212431	129204	23112.4	91883.5	134619	165238	156109	88646.2
FA(19:6)	6953.99	43988.3	44482.4	51231.4	38757.8	59401	43366.5	52135.4	32108.4	49934.2	45497.4	54669.2
FA(21:4)	0	84201.6	13477.1	261788	298890	330237	312616	98907.7	229057	303564	219035	9634.79
FA(22:0;O4)	3.8072e+06	0	1370.5	0	0	0	4368.38	4943.42	333.306	1170.7	87.3636	0
FA(22:12)	0	43583	76119.6	104502	116660	100051	25145.3	51448.9	79043.3	89881.1	106431	22531.4
FA(23:1;O2)	204029	95382.4	115568	153728	96895.9	175776	61948.6	105750	149197	162230	178369	46462.2
FA(26:2;O4)	438569	0	0	0	0	0	0	0	0	0	0	0
FA(27:2;O)	0	40195.4	79036	104248	122449	138994	11336.9	466130	279528	388598	410096	0
FA(9:1;O)	0	88077.3	88143.1	109336	122328	132021	64652	98268.9	106023	128054	114529	264903
FOH 19:4;O3	371403	1.05841e+07	1.22272e+07	2.17169e+07	2.22014e+07	1.99062e+07	6.42143e+06	7.55031e+06	1.37357e+07	1.89812e+07	2.50255e+07	2.90337e+06
FOH(11:6)	4485.22	3704.73	33491.8	13377.2	36465.2	10977.5	30629.5	82778.1	22068.9	64126.2	17171.8	1796.04
GlcADG(34:3)	45020.4	108460	92495.5	135021	97020.9	94473.7	181116	72095.4	116027	80144.3	135198	0
GlcCer(d14:2(4E,6E)/18:0(2OH))	335744	88898.9	204695	86090.2	91030.5	42155.6	94708.9	97394.9	63090.3	106983	93426.6	216246
Glc-GP(38:4)	0	12530.3	0	2.4848e+06	37180.7	134485	736011	2.32062e+06	4.19907e+06	356770	1.10806e+06	404361
HexCer(36:1;O4)	873.448	6.5077e+08	7.35193e+06	2.94853e+08	1.09813e+07	5.25885e+07	1.18711e+08	3.72708e+08	6.14091e+08	4.08183e+07	1.11306e+08	2.30465e+07
LPA(18:0e/0:0)	538153	737265	1.05422e+06	919297	2.03221e+06	1.45626e+06	1.58112e+06	1.88167e+06	1.85712e+06	2.18803e+06	1.83572e+06	92420
LPA(20:3)	497.352	0	380008	0	502918	0	0	702677	0	426679	0	0
LPA(21:4)	35284.3	9119.6	34556	20336.4	19696.2	19896.2	40531	161658	34369.4	43008.1	33121.3	49741
LPC(10:0)	26714	59210.3	57256.2	50497.1	77752.2	60069.2	78656.8	60532.2	49590.4	29238.9	47733.5	0
LPC(10:0)	5610	14119	17713	18949	22582	19790	22830	21109	27220	32156	37173	1054
LPC(14:0)	2933	12642	6346	10718	8863	15813	13902	6925	10216	10019	13468	871
LPC(14:1)	25858	4747	722	10221	2969	5134	4029	3850	10105	2367	7894	570
LPC(15:1)	2.3453e+06	1.14563e+06	2.36249e+06	690603	5.08767e+06	962357	708868	3.33027e+06	474188	1.04928e+06	1.03915e+06	26475.5
LPC(15:1)	469602	2.53741e+06	172198	1.74897e+06	299892	2.64961e+06	758922	260488	726276	106497	2.36528e+06	35853.2
LPC(16:0)	3.31472e+06	9.041e+06	3.77949e+07	5.18919e+06	7.55169e+07	1.13912e+07	3.37739e+06	5.05032e+07	2.80814e+06	1.48676e+07	9.75185e+06	748011
LPC(16:0)	5726.66	1.1894e+07	10188.1	5.7793e+06	2.70607e+06	8.45866e+06	3.76697e+07	1.83494e+07	8.88604e+06	7.56908e+06	5.9112e+06	6.01777e+06
LPC(16:0)	4032	174650	156864	57864	311159	148630	2720	134359	43116	52126	187233	2180
LPC(16:1)	73831	32404	20415	21990	49768	39841	5957	52860	13086	15033	36413	498
LPC(16:2)	357	8069	3696	10920	24335	14916	18547	21803	28727	29164	34787	1831
LPC(16:4)	1475	2459	5901	1610	3141	2365	1358	1420	2661	2861	1999	341
LPC(18:0)	8913	81950	6651	60168	23513	90918	18193	32675	31186	13698	101242	305
LPC(18:1)	99	12629	391	17430	833	12319	19332	2881	16898	1686	19293	856
LPC(18:2)	0	0	16555.9	0	77744.9	0	0	88629.1	0	0	0	0
LPC(18:2)	0	0	0	46937.5	0	0	0	0	35856.8	0	72471	0
LPC(18:2)	1926493	6551747	6755502	9079460	6734155	5463056	8589580	4391610	6969248	7456617	8069667	165845
LPC(18:3)	9510	12328	11509	87509	8997	81369	45287	5153	157072	11592	99860	1008
LPC(18:4)	18438	3270	445	4105	694	1835	1267	1836	4162	1071	2233	573
LPC(18:5)	7	4085	2748	3853	2023	4332	4339	1593	3771	2436	2797	419
LPC(20:2)	12	27320	188	5912	903	2133	10662	2363	4574	1213	15570	428
LPC(20:3)	806	14021	1294	15920	2445	1663	5590	3767	30869	3928	27571	467
LPC(20:4)	940	743	1023	445	5812	594	834	5924	650	4184	192	46
LPC(20:5)	38410	5088	2797	1712	2444	8632	2737	3916	796	5059	5147	260
LPC(22:0)	2276	128	71	51	74	93	120	74	206	108	73	38
LPC(22:1)	6.55645e+06	6949.89	0	0	0	0	684.82	8072.11	246.781	0	708.388	0
LPC(22:1)	11589	6035	3597	10068	8151	12096	8004	7848	9068	7550	14351	1793
LPC(22:3)	532	8513	21376	33084	19701	36651	28233	18069	30931	27959	44666	1359
LPC(22:4)	5550	31016	8145	10256	5576	11073	3071	6067	6763	7469	12767	6192
LPC(22:5)	83692	8684	22317	6797	85640	21039	29343	193817	42893	54456	37708	551
LPC(22:6)	239870	153570	37039	11818	223486	51238	80442	646202	139946	214775	132929	1270
LPC(24:0)	2547	1341	926	332	905	748	393	200	1292	678	573	632
LPC(24:4)	9090	6646	4392	3850	7206	3467	2586	4739	3881	11945	5188	1727
LPC(24:5)	2134	9459	4100	12445	2955	11087	26782	4446	31758	7264	21666	1156
LPC(24:6)	1680	6143	10100	1947	15210	9236	13447	22533	15793	16523	19242	558
LPC(26:6)	895	535	1800	668	4355	437	521	5315	877	4101	552	189
LPC(28:0)	18739	18308	16358	11322	15547	15033	2518	24893	3958	22088	5947	961
LPC(28:1)	13064	2414	1166	1526	1405	1587	872	1622	459	1141	820	869
LPC(28:4)	4125	7735	7223	6264	8973	10044	12546	43714	7002	21891	15208	516
LPC(28:6)	9653	448	430	253	258	236	368	496	322	339	352	173
LPC(30:0)	3170	20197	30709	19760	36770	9316	13351	5749	19258	26063	30614	1003
LPC(30:1)	17738	5110	4849	1915	2435	1578	3258	4496	2547	2811	2992	695
LPC(30:2)	2706	1947	3931	3510	8615	1992	1945	7021	4076	8306	6027	10697
LPC(30:3)	849873	632195	10491	623714	9942	840035	199171	58906	2420120	35080	2709738	472
LPC(30:4)	5648	21855	9952	7366	3306	5982	37766	2456	6773	11548	10912	711
LPC(30:5)	97	8255	8925	7398	882	584	3125	1940	9.7023	1279	4543	916
LPC(32:0)	128	19198	500	36277	814	31269	20959	14367	50678	2309	13564	964
LPC(32:2)	3493	2309	1219	915	775	665	1377	1170	1304	4961	604	698
LPC(34:2)	4135	18748	1756	20801	1610	2928	5295	18015	21246	3530	18954	2643
LPC(34:8)	127	27949	4407	10034	11807	1542	16495	7464	5920	7399	6174	1876
LPC(36:10)	3133	117	181	104	29	135	378	354	245	210	293	114
LPC(36:4)	28055	59866	2805.54	2805.54	4522	429204	620951	25504	104958	2805.54	2805.54	2805.54
LPC(38:0)	7289	28416	19800	8182	1939	4657	1113	1789	1594	2918	2987	1033
LPC(38:4)	53740	22620	14726	10889	476	1554	19296	7306	6151	9373	15487	7925
LPC(38:7)	12195	2184	1795	815	1138	905	1176	1320	2573	2143	963	3209
LPC(6:0)	4615	29601	6039	53268	17204	27671	18477	5256	18405	16547	38906	832
LPC(8:0)	1520	6479	3929	4404	2675	773	4897	1946	3390	2288	2957	590
LPC(O-10:0)	7276	185373	182443	184788	205453	165645	263080	207384	289734	301704	391269	1739
LPC(O-16:1)	1.0206e+06	20903.3	12568.2	1520.64	1922.05	5479.93	36124.3	28026.9	15451.1	3334.11	12165	0
LPC(O-16:4)	95	13784	3511	17187	12302	20379	34077	4200	7971	7068	11297	962
LPC(O-18:1)	0	83896.6	75193.6	129322	112952	224921	373019	179098	171799	163826	150330	0
LPC(O-18:2)	0	227940	0	47414.9	392808	190542	10411.4	1.72643e+06	27764.1	1.72841e+06	47354.9	131738
LPC(O-18:5)	9372	1417	762	1360	824	874	6286	4171	724	2552	671	489
LPE(16:2)	121	7737	7373	6207	15818	17339	10738	5511	6559	5231	15210	3088
LPE(18:1(d7))	2337	3449	8620	9462	11994	8503	1259	4057	6848	16995	13793	2293
LPE(18:5)	3084	3571	1128	70430	1075	5236	7957	5285	59409	3096	18089	1677
LPE(22:6)	458674	60874	67475	34337	350329	74525	75597	518953	129323	210342	182673	2426
LPE(32:9)	91	11224	5134	7076	5349	9531	8758	6331	14425	2844	6903	1354
LPE(6:0)	205	5685	1231	6935	2311	4266	2699	1645	1921	2169	5149	531
LPE(O-14:1)	6520	2250	3129	1248	2914	3949	2563	2648	3314	2061	1660	667
LPE(O-16:2)	75901	121311	300514	566782	736538	460364	35601	134991	255169	466199	599854	9277
LPE(O-16:3)	2617	5174	7544	22612	26421	15204	5304	5635	12644	19761	24355	1851
LPE(O-18:5)	10243	9828	5878	12759	11161	17418	8753	4775	4026	6638	9406	674
LPE(O-19:0;O)	3.90815e+06	60450.8	40802.3	57467.7	125089	63819.9	0	213004	14650.6	54336.4	95281.1	0
LPE(O-19:0;O)	0	388902	0	181277	888.029	440665	113785	2271.85	1.92763e+06	20088.4	1.8343e+06	0
LPE(O-20:5)	225	4758	2886	4258	2828	5589	4428	2758	3432	2756	3063	344
LPE(O-21:0;O)	40309	56773.4	210317	18401.5	1.10987e+06	92191.6	105239	3.47771e+06	212672	777777	169505	0
LPS(O-18:1)	0	368864	124151	149813	73025.9	600862	370857	72562.5	184721	350514	378123	8823.67
NA(14:2)	0	0	14563.5	16081.3	11526.3	16379.4	1675.48	8233.61	8087.45	15448.2	15350.7	1026.26
NA(14:2)	7522.92	47455.5	36126.5	79752.3	106051	95980.3	189171	226705	165131	171861	148714	28838.9
NA(16:2)	0	0	22884.1	43218.9	31352.4	31473	6604.12	21920.4	21890.9	32718.8	30788.4	12624.8
NA(20:1;O)	0	29053.1	14412.2	41230.4	47345.3	51447.6	93247.8	102446	72814.8	75345.5	59883.6	0
NA(20:1;O2)	633217	137133	116683	143078	364718	186247	126336	420850	208436	216788	217389	242045
NA(22:2)	16288	17761.2	19089.5	16116.7	45162.1	31956.8	49936.2	47654.5	64329.5	62896.9	57797.6	2074.93
NA(23:3;O2)	333827	1.06924e+06	1.45498e+06	2.87059e+06	3.44399e+06	2.70615e+06	562366	1.3369e+06	1.80409e+06	2.73461e+06	2.53743e+06	487211
NA(23:4;O2)	31560	197399	15304.6	221682	13622.1	282860	550312	26690.1	249564	22231.4	204834	4759.71
NA(23:5;O4)	64397.8	48897.8	192746	23963.2	162785	20560.9	76183.3	263526	50031.4	185323	23716.3	1837.48
NA(25:4)	4.93088e+06	8.92139e+06	1.28714e+07	1.24188e+07	3.86016e+07	1.6307e+07	2.91308e+07	3.31e+07	3.90372e+07	2.88154e+07	2.48208e+07	1.3639e+06
NA(26:7;O2)	132244	8796.79	34645	59350.6	154281	166818	182570	140237	116915	274161	167759	9282.37
NAE(10:0)	1178	3776	5910	4500	7336	7632	3338	4485	5282	7493	7274	624
NAE(12:0)	12926	1854	1846	1954	2102	2250	1832	1456	1745	1565	1868	1837
NAE(14:0)	48130	7242	9370	11063	15914	11265	8280	9734	9406	10054	10270	10651
NAE(16:1)	0	0	23716.9	36919	20848.5	31577.9	6898.87	16750.2	12691	33881.2	23606.1	0
NAE(16:1)	3440	3209	6375	3632	6777	4533	1493	9326	5049	4745	4262	819
NAE(16:2)	5758	1514	1201	1202	1399	1179	4310	834	1413	925	1313	839
NAE(16:4)	29611	16204	21607	25590	29257	33117	23941	20476	23603	24970	30579	1840
NAE(18:0)	89963	99133	146498	110312	163001	145550	72310	89252	111934	126620	110503	2463
NAE(18:4)	158969	7753	14346	8232	13471	10030	7426	14659	9102	14571	12043	1334
NAE(18:5)	1711235	6720	252702	6000	9969	6367	10893	4880	6000	4780	6417	722
NAE(20:0)	206345	42994	296705	20907	299394	45629	80299	234153	109921	208927	55776	2035
NAE(20:3)	325946	2.67561e+06	3.05677e+06	3.47642e+06	3.56157e+06	3.56778e+06	3.297e+06	3.03527e+06	3.26607e+06	3.62842e+06	3.77125e+06	1.30519e+06
NAE(20:4)	14036	49960	69233	94180	81364	75276	53585	63431	60374	77190	88293	4110
NAE(20:5)	28516.9	896.151	15576.4	30261.7	43065.4	34596.8	4747.84	18854.7	43544.4	33285.2	32478.2	98790.2
NAE(20:5)	709414	79489.9	572299	69164.6	722638	67696	126933	954950	64955.1	802584	63845.6	34558.1
NAE(20:5)	8990	11714	15479	10194	12013	11907	9964	10715	8059	10023	9051	499
NAE(22:0)	22304	1334	912	1190	1130	1046	608	733	1132	696	875	441
NAE(22:5)	3779	288791	449249	166821	450338	340451	80265	486072	1122332	813723	958487	10655
NAE(24:0)	848437	4316	4399	5519	7588	5632	8643	8587	8964	11913	11048	3247
NAE(24:5)	4866	4129	5233	2569	1819	2580	1197	2584	2952	4254	3056	782
NAE(26:0)	336839	146386	95799	137337	174925	200795	153158	184086	212058	193604	195773	7702
NAE(28:0)	28037	351590	21971	48206	69396	83919	60765	75052	89647	58008	63581	5163
NAE(4:0)	1823	3782	1590	4113	3929	7212	3624	4594	4442	5977	9324	1436
NAGly(10:0)	1411	7408	11788	14724	17211	16101	5072	6255	10571	13566	13308	1198
NAGly(14:0)	6057	516	438	865	350	610	685	447	532	542	926	393
NAGly(14:1;O)	448	3278	4043	2600	2192	2596	1642	456	4650	4308	2797	146
NAGly(16:0)	49630	13931	26208	11098	14258	19727	11609	8360	13597	9312	112842	8926
NAGly(16:1)	22349	18793	24331	16238	21888	19449	20228	17523	16168	22309	18832	1916
NAGly(16:1;O)	2915	3265	6260	5761	11406	7808	1853	2287	5264	6169	5871	1951
NAGly(16:2)	506	4297	5135	1018	5807	5432	270	6313	3516	2664	4726	159
NAGly(16:2;O)	2255	2819	20179	3654	19186	5755	8806	19476	4062	22705	5113	354
NAGly(16:4)	6026	3998	32266	3999	6741	7290	2855	3214	4878	5042	9889	1273
NAGly(16:4;O(FA 28:6))	19968	7775	71981	88343	8294	6009	33503	23793	14040	16353	13593	6629
NAGly(16:4;O)	49807	22368	29869	21200	36101	25342	30585	47799	32607	50863	39787	660
NAGly(18:3;O)	81336	37810	9123	58658	54285	89972	36524	27940	43249	39792	46348	4254
NAGly(18:4)	215	5172	43723	4535	2167	6790	4362	1201	1896	2900	2234	850
NAGly(18:5;O(FA 18:5))	2360	2008	4376	4271	3952	2011	1245	2159	3471	2322	7898	4907
NAGly(18:5;O(FA 26:6))	43.8906	7158	1358	11512	439	2696	12149	1188	7636	1775	6649	818
NAGly(20:5)	271	1170	1173	1218	5052	2664	761	2062	1881	1775	1563	917
NAGly(22:4)	2492	4857	8187	20516	27981	20599	1578	5297	11689	21298	25592	2406
NAGly(22:5)	4270	2184	4320	760	10950	4459	2217	17998	3232	6640	7953	442
NAGly(22:5;O)	6325	3073	3819	3159	3373	8950	4838	2958	5033	4925	5538	1086
NAGly(22:6)	2399	9460	3805	6170	7578	6852	9794	7114	6088	6151	6211	2618
NAGly(22:6;O(FA 22:6))	95	7656	1745	30142	699	12808	3744	2028	20955	943	10851	657
NAGly(22:6;O(FA 26:6))	8390	480841	270149	654945	116829	256303	194939	634558	1250244	249255	594929	130255
NAGly(24:5)	3646	9978	18495	45357	47211	31642	3938	10679	23266	34807	43367	1447
NAGly(24:6)	3135	16773	8887	15316	22824	22824	3693	3303	23240	11327	22345	2099
NAGly(8:0)	241	2266	35806	2489	2022	1891	2090	1297	1550	1462	1709	269
NAGly(8:0;O(FA 16:4))	531	4404	7446	26256	38485	17000	530	4640	11092	23623	32799	936
NAGly(8:0;O(FA 18:5))	28173	7855	1236	7896	6130	12852	15904	9031	21835	5680	26538	1046
NAGly(8:0;O(FA 8:0))	35292	1048	1642	787	758	868	1183	880	844	569	857	903
NAGlySer(10:0;O)	2611	5085	6603	6937	8305	7395	8475	11222	7835	10386	10255	1412
NAGlySer(12:0;O)	24407	32954	73682	37204	71216	40771	76986	318319	184203	162787	162811	1063
NAGlySer(14:0;O)	2029	3850	4444	4118	6896	5619	3963	4679	4877	5227	6736	6209
NAGlySer(16:0;O)	2410	153	2185	339	3460	976	659	5885	979	2636	982	543
NAGlySer(16:1;O)	5735	9626	6761	11628	18724	12100	25266	11251	9442	12069	14616	6633
NAGlySer(16:2;O)	36581	14142	16095	14649	15225	12814	19029	18650	15441	14819	14146	12633
NAGlySer(16:3;O)	2658	8400	1680	4068	1014	5464	50.6813	2709	6761	1194	7255	635
NAGlySer(16:4;O)	2954	11543	13956	9808	11341	10710	24034	46405	33827	25234	36531	566
NAGlySer(18:0;O)	4957	4084	609	642	903	1222	711	925	3903	1620	508	209
NAGlySer(18:1;O)	3507	6376	265	1901	421	6581	963	472	6559	216	3111	223
NAGlySer(20:0;O)	3980	6729	4456	8207	6920	3181	2073	2407	6685	6747	7724	1618
NAGlySer(20:3;O)	7855	4267	7749	9108	14019	6771	1583	2822	5879	7356	10937	12569
NAGlySer(20:4;O)	4920	3675	4012	6994	11695	8406	1917	3792	3962	10080	12890	3020
NAGlySer(20:5;O)	24936	4127	5450	2171	7526	4989	46725	10201	9024	8448	6059	573
NAGlySer(22:0;O)	19944	7179	7545	159.952	3042	521	1696	1600	2428	3876	294	3851
NAGlySer(22:1;O)	68	3141	1856	3363	2224	1997	3162	2329	3421	5076	8213	348
NAGlySer(22:5;O)	32749	14801	2815	5619	2611	8891	6371	8817	9882	10794	5183	1230
NAGlySer(22:6;O)	1285	6248	8249	4785	15418	6666	3079	5024	9639	12010	10150	8516
NAGlySer(8:0;O)	174337	81799	109459	73715	126678	89793	122146	154079	121738	159762	141077	1993
PA(25:4;O2)	16358.7	441456	10292	254864	13406.1	444729	12758.4	11125.4	111583	17930.6	415744	0
PA(28:3;O2)	2.58781e+07	21048.9	275627	238903	153747	85484.5	214141	253225	212547	179396	113142	460436
PC(10:0_38:6)	1145	3683	2271	3999	1881	6110	2599	11653	16090	34862	105788	164349
PC(12:0)	18420	1768	4619	547	7070	819	1243	5918	2098	6987	1358	8550
PC(12:0_38:7)	1704	6269	8970	11810	8621	5456	1551	4917	8805	27245	55421	54174
PC(12:0_38:9)	7	381	728	54791	1456	7306	0.675	1373	3865	6952	8961	93
PC(14:0)	151	814	11570	732	693	3629	590	1656	5449	2148	6912	24123
PC(14:0_38:9)	3127	5681	22369	10497	4849	3604	788	3373	4469	11852	27259	7693
PC(14:0_6:0)	5474	2107	3865	703	2243	1322	676	2694	1125	3061	1647	1694
PC(14:1_38:10)	6164	6133	2079	3587	1346	1282	641	406	953	841	820	1073
PC(16:0)	13028	3558	2772	4623	3902	2887	3371	2345	3004	2492	1955	649
PC(16:0_38:7)	3451	2224	2072	4866	3245	2932	771	1390	1196	679	384	504
PC(16:0_38:9)	2847	4394	2851	11603	1484	7476	1346	720	1694	719	2755	460
PC(16:4_24:6)	91	74784	2043	57704	826	9.13785	477291	2966	9.13785	8050	9.13785	1404
PC(16:4_28:7)	5342	5285	330	6094	9121	7714	1839	2358	4725	2875	6077	2622
PC(18:1_18:1)	942.273	1.74927e+08	521979	9.32546e+07	2.67561e+06	1.45723e+07	3.43775e+07	4.95144e+07	1.28723e+08	9.04062e+06	3.73763e+07	6.88105e+06
PC(18:1_38:10)	4612	1550	22060	29697	55039	4464	2778	22886	50088	78538	70367	1761
PC(18:4_38:10)	9	1494	103	12409	161	3005	1340	394	882	1063	4729	459
PC(18:5_38:10)	426	581	954	1326	793	864	467	1266	3263	8645	9112	42.6429
PC(22:0_6:0)	23	4872	1159	9078	4379	6427	43717	4322	3451	2129	3086	594
PC(22:2_38:10)	1304	5191	23.1181	23.1181	4559	2041	231	483	633	544	937	906
PC(22:6_38:10)	409289	1154	712	315	3876	7277	4512	721	1957	1489	2058	92
PC(24:0_6:0)	17477	110667	29575	178068	14465	146154	568039	221146	63366	28608	80377	10400
PC(24:1_24:1)	0	342275	200576	236832	176922	125096	0	0	0	3275.02	0	84856.3
PC(24:2)	32826	10807	6095	5901	19917	41638	42889	16458	18311	25987	45787	1172
PC(24:3)	292	6945	3382	5500	3941	3888	5685	4304	2302	6329	4681	1607
PC(26:0_38:10)	16	22432	541	2024	252	1012	1612	114	5677	498	1255	279
PC(26:0_6:0)	227602	1948778	1558013	1161768	990138	713600	1098877	4296440	1942971	1291520	721414	380612
PC(26:5)	145	5561	645	9541	4772	9708	6910	6312	14.5269	6101	9909	860
PC(26:6_38:10)	14	820	105	1.375	1511	1183	785	344	4974	3079	2727	101
PC(26:7_36:10)	5055	408	6.93992	348	315	478	783	319	443	69	807	362
PC(28:0_6:0)	229758	909418	953653	680569	339141	165762	113804	1223164	582578	367934	266152	210620
PC(28:1)	82	6350	481	23615	603	6619	7947	3455	6283	1629	4651	869
PC(28:2)	16571	120418	4102	1150	2943	1727	2921	35045	2515	60496	529	1423
PC(28:4)	51	7908	1198	5165	927	4136	6645	3139	6958	642	9065	1465
PC(28:5)	40	5899	1831	4022	586	1923	14017	3790	9619	2680	9630	1528
PC(30:0)	7870	6755	3061	3189	7182	6297	56603	14397	7152	5410	8673	2248
PC(30:2)	8706	9973	5220	8876	4423	4109	239.282	13471	7493	5307	7087	2393
PC(30:3)	747	472	351	117	260	562	12376	139	249	578	642	189
PC(30:4)	78.6236	10443	4004	4329	3954	6506	6156	2424	11497	890	9221	3279
PC(30:7)	178	1803	1499	213	1535	4386	2142	2143	1833	1865	3279	533
PC(32:0_6:0)	9444	4386	20304	9010	39557	48354	1188	1115	111.491	111.491	111.491	111.491
PC(32:1)	1130	2040	1730	1633	1634	5680	17278	2793	10255	1293	1020	1569
PC(32:2)	5215	228876	5685	433090	6032	55043	129044	629	709968	5430	702569	1166
PC(32:3)	4001	1459	6136	708	1056	427	42.5732	1637	616	1598	1368	426
PC(32:7)	90	4674	2418	2460	1173	2827	9152	1653	4693	412	1683	1274
PC(34:0)	1164783	1907022	580193	2043309	292027	670121	3570227	2189484	2025271	732289	1071659	345094
PC(34:1)	136729	234099	41057	12678	11545	18844	892260	199738	59523	46814	31731	33437
PC(34:3)	6304	44955	26164	20500	10254	97774	81626	630.399	23316	12390	14124	15769
PC(34:6)	3413	90	187	211	86	187	323	390	101	18	190	87
PC(34:8)	127	18742	6277	2923	382	4057	14492	3355	27222	1882	13899	21657
PC(36:0)	139113	436207	299972	193669	81704	51221	34854	613869	223307	165237	114711	103955
PC(36:0_6:0)	3006	6764	8067	8010	7404	2540	1944	5078	4439	20849	194.433	4108
PC(36:1)	1024050	2054532	912462	1058603	377605	1121260	1035793	2176824	7215240	850336	4003510	398042
PC(36:2)	437783	1262140	727721	403861	340932	880660	5923017	2074073	1826214	922753	616257	519229
PC(36:3)	245971	1074403	987775	651681	379961	2798278	4101706	1191403	1789604	1261278	1366626	1170827
PC(36:4)	12292	146285	240509	904741	176988	1340226	14232844	125102	844846	774938	702191	270708
PC(36:6)	34893	2571	2281	2226	1135	4369	9240	2902	2823	3364	6614	1940
PC(36:9)	103	19815	602720	861	11287	12594	14585	14005	18794	13019	20273	1027
PC(38:0)	14101	7477	12630	28867	5923	125.42	1254	14989	8306	3363	8109	7907
PC(38:2)	101468	229752	180452	81104	78057	77164	101607	456469	125619	150518	105656	77178
PC(38:3)	73486	700778	114844	174504	29145	238550	514828	503950	849566	210967	1001934	36739
PC(38:4)	35027	328742	269697	276968	172487	369468	1116672	441265	414832	312793	302619	255200
PC(38:6)	4158	281	701	798	144	708	3217	702	349	712	598	383
PC(38:7)	8838	12162	11343	25125	7238	15261	49618	4167	15490	3691	10404	2203
PC(40:0)	12078	2352	16165	3317	3422	2242	2657	4061	1849	760	1654	903
PC(40:11)	81	1713	3311	2942	5317	4151	5211	7312	10540	8145	6762	732
PC(40:4)	18790	1577	1018	966	275	736	744	544	1040	267	125	541
PC(40:5)	6134	10083	9345	5580	8835	7080	2262	20109	7797	24895	19658	5063
PC(40:6)	38086	31178	50043	26742	39631	79214	45604	97151	13686	78901	64166	41446
PC(40:7)	22694	16358	14610	24305	4098	42134	52510	5169	43530	13532	53132	9280
PC(40:8)	15313	4325	12146	12121	9923	19030	18779	3911	24463	17987	30386	19433
PC(40:9)	698	679	1142	2208	1853	789	5346	2705	5990	10684	12086	67.9063
PC(42:10)	16215	607	2919	3433	2546	6724	553	2742	1660	2049	2955	1442
PC(42:11)	9627	2399	5705	7701	5247	5822	1326	2140	2494	1906	5641	984
PC(42:7)	6269	6582	3339	1880	5598	6314	2979	774	2333	2537	4108	1955
PC(44:1)	1546	3199	147.362	7118	5149	2345	2268	1474	3809	14161	7235	18370
PC(44:11)	77	9608	770	21122	1091	3097	8534	2032	24649	862	7700	2030
PC(44:9)	13723	5233	3370	1927	1020	39.5662	960	1164	1983	396	2138	1623
PC(46:4)	5556	10307	19364	7025	7247	8951	2170	11793	9794	4457	21356	17724
PC(46:7)	22954	4431	9115	3799	2105	49.1582	836	783	707	860	1175	492
PC(48:4)	1038	2195	4438	3218	3250	701	719	2590	7942	33396	50074	36893
PC(48:6)	3.20527	4566	153	17484	284	2595	1326	32	2541	3800	8223	2725
PC(48:8)	521	4237	8.21355	1890	8.21355	4054	2276	761	3441	2294	4275	82
PC(50:1)	8231	1961	2402	1607	1914	184	274	264	441	465	350	539
PC(50:14)	163	5804	1730	35177	15845	22028	5994	201	8013	6192	16546	211
PC(52:3)	7007	2932	1837	3114	3943	1714	145	1501	14.5297	729	453	663
PC(52:9)	1158	60.4196	14317	6790	4726	5197	764	606	604	1803	1203	881
PC(54:10)	9257	4388	1379	1601	1687	2130	373	234	517	310	641	661
PC(54:12)	17	4042	397	5460	479	3408	1198	204	1152	540	1345	128
PC(54:8)	2511	541	533	770	838	850	283	437	830	322	445	801
PC(6:0_14:1)	1016206	1083679	942179	1212202	854041	658980	1305476	503025	1076730	1024523	1169912	6853
PC(6:0_16:1)	29	560	1003	2201	2121	1151	1764	1228	2460	4891	1807	419
PC(6:0_16:2)	5478	5090	9040	3721	11.1887	11.1887	3669	8894	11.1887	5023	11.1887	455
PC(6:0_16:3)	418	4730	28084	19828	47530	27407	308	9922	19347	37104	26149	1039
PC(6:0_18:2)	1613	429	628	430	187	120	418	4913	331	430	415	11.988
PC(6:0_18:5)	78	3572	355	2315	1071	1616	1952	430	4775	1044	3953	238
PC(6:0_20:5)	1900	818	1247	274	951	494	1095	5834	871	3148	1338	122
PC(6:0_22:1)	4238	2241	3144	2675	2837	3079	7694	4860	9975	2542	9190	501
PC(6:0_22:5)	21	3343	1587	4452	624	4333	228	1591	8482	1426	7026	1039
PC(6:0_24:1)	1487	24637	625	4059	404	4284	1737	514	6869	564	14523	263
PC(6:0_24:2)	85571	14228	102238	40167	23231	64691	145608	144299	122939	193699	172086	617
PC(6:0_24:3)	100	6078	522	9645	920	1641	6887	2069	2612	1002	2285	1444
PC(6:0_24:6)	5550	18989	22657	6265	4914	11702	5782	3109	6579	3248	7779	1256
PC(6:0_26:1)	430128	129370	220767	255296	230610	150664	3972050	560213	227201	215521	181082	142408
PC(6:0_26:2)	50827	2549	1976	1122	1038	5500	7571	2830	3948	2302	1501	1116
PC(6:0_26:3)	54014	5762	5103	4768	1350	8378	341307	21822	3531	5827	7818	8955
PC(6:0_26:6)	2381	7029	1350	38927	1409	5472	9274	2130	24582	1374	28541	339
PC(6:0_28:1)	1335317	10414405	1417958	4612069	606010	1868826	1054362	5012249	5808394	766010	1316452	345444
PC(6:0_28:2)	1833678	3105584	866438	2474480	173313	1267547	4084910	1103716	721988	435174	969059	165612
PC(6:0_28:3)	21603	480572	302982	225645	270376	442818	372716	514535	464449	428965	279368	255906
PC(6:0_28:4)	73888	8874	21532	355841	30955	81400	577331	247199	26006	66144	1029154	25235
PC(6:0_28:5)	209521	7829	12618	10858	11374	24896	8341	40413	17443	22199	26759	9874
PC(6:0_30:1)	25279	424358	1328941	1872939	348535	189377	88963	302120	2904956	1138734	795542	254990
PC(6:0_30:2)	188523	3165449	535646	1776775	177426	704232	417076	757902	1521570	330278	643275	114127
PC(6:0_30:3)	726464	425525	317542	1261986	33572	443350	3713078	341260	519156	335898	613474	244420
PC(6:0_30:4)	867491	10040082	1675414	829568	925686	5881894	9024199	7158209	8150409	2346092	1206782	1212668
PC(6:0_30:5)	205033	224300	437941	165570	193778	251618	1682168	585951	211612	376350	251754	184882
PC(6:0_30:6)	6062	18441	27770	6013	12293	95653	110833	12949	14169	29812	75232	43322
PC(6:0_32:1)	3597	35821	79590	58295	114466	165830	16260	11555	14428	26495	39546	2054
PC(6:0_32:2)	10090	41742	73577	49626	8109	575.458	575.458	32690	79095	12830	5755	575.458
PC(6:0_32:3)	120	289018	779	656906	11544	99730	39234	205706	552039	53588	338555	1248
PC(6:0_32:4)	257393	341013	170190	234870	105888	88648	884267	296438	249830	117456	177997	41432
PC(6:0_32:5)	945375	1760608	769793	454465	446213	2255390	5585402	1669766	1845642	1173476	849895	672468
PC(6:0_32:6)	192044	2282443	2450876	1782196	1364662	5978799	9660930	2167772	3609046	4117280	4085304	3707418
PC(6:0_32:7)	4787	217601	64060	2420703	65806	581629	15821148	121149	423062	167331	1223949	113099
PC(6:0_34:3)	125.42	19862	18319	18374	4772	3556	1254	21754	18037	17673	14503	13343
PC(6:0_34:4)	5084	120512	89384	32251	19861	11631	2162	192088	87516	48976	49834	36529
PC(6:0_34:5)	245437	270347	230968	144644	93548	73669	74261	439641	138244	160906	148742	127545
PC(6:0_34:6)	31090	171879	11091	629039	4095	65505	685873	189438	359210	57312	356184	14775
PC(6:0_34:7)	19404	10685	27665	8804	23232	69874	40823	56818	62070	45856	47545	29961
PC(6:0_34:8)	6768	72458	61656	42782	100594	355883	121484	42384	246372	249638	242933	84383
PC(6:0_34:9)	24123	108507	79202	88391	181470	509152	1524867	170677	406341	247165	375940	113789
PC(6:0_36:4)	269	1412	2053	48937	1898	10978	9603	3662	2136	34687	151977	20636
PC(6:0_36:7)	2088	5527	6359	2544	3472	7569	5846	25312	11461	10684	6424	4574
PC(6:0_36:8)	17334	38234	27374	12664	15533	27396	11201	33916	22851	45477	26575	31231
PC(6:0_36:9)	24297	30752	40908	21547	20742	67491	43169	122029	45564	76187	52492	36472
PC(6:0_38:1)	1356	6393	21861	11764	21277	7104	3495	4604	5762	15257	12911	7852
PC(8:0_38:3)	3125	2461	1172	7056	3640	3072	1123	1188	2295	2349	1564	5871
PC(dO-34:4)	145087	190740	128986	36866.4	88004.2	49803.4	110048	77631.1	45955.1	62346.8	51560.6	106453
PC(dO-36:4)	11531.9	221745	183687	70201.3	40712.2	13695.6	23596.9	19673.3	17729.6	18181	3638.4	28232.7
PC(dO-40:9)	720692	221500	220706	205302	111060	110803	73596.5	82774.5	52495.8	49890.2	69531.6	123162
PC(O-16:0)	7894804	3525605	3001553	1041721	5257312	2783390	443962	2566305	765706	915109	3497486	10900
PC(O-18:0)	57590.4	30367.2	8605	1739.23	0	0	523.212	49199.1	17130	0	0	0
PC(O-18:0)	28262	1392828	1517508	948549	2145439	1397784	258624	1386805	437387	438066	1507796	2992
PC(O-22:1)	1163	19981	277	57862	101	8692	21095	229	104136	53	95204	29
PC(O-24:0)	17	803	529	2132	252	598	22138	904	463	301	573	356
PC(O-24:2)	41266	1759	4190	2408	1833	1157	1550	1672	1659	2620	1839	1358
PC(O-26:2)	13845	1532	487	452	654	565	867	870	1091	406	429	221
PC(O-28:0)	34238	27564	9135	210.455	6584	5973	2105	2510	3722	4748	7197	7218
PC(O-28:1)	34452	4732	36.5155	36.5155	1801	1599	1154	36.5155	1119	365	1449	1302
PC(O-28:2)	765	565	11546	458	4075	585	17089	6396	600	18640	853	395
PC(O-28:3)	15581	9142	4885	11060	1771	1885	1599	1259	1664	4233	1841	2863
PC(O-30:0)	154	2895	4611	3716	1836	4563	3165	2231	2810	2353	3058	334
PC(O-30:1)	983	9622	196	402	789	1102	3473	688	280	305	276	27
PC(O-30:2)	3915	27254	54797	56961	101556	264052	52132	18859	10049	29792	16517	9532
PC(O-30:5)	17236	193	19.3296	3497	8139	4580	572	1247	5734	2569	2341	7813
PC(O-30:8)	45	18702	587	8231	776	6143	9013	1657	14848	3356	10535	1166
PC(O-32:0)	3129	27435	32872	31607	16408	20522	4921	14264	127078	17131	21296	10113
PC(O-32:1)	2492	9449	8784	18808	5937	24576	15143	108446	487099	9046	61213	3315
PC(O-32:2)	31506	409658	246228	166735	223924	182549	959.127	94050	165170	327210	310254	9591
PC(O-32:8)	8	6232	6278	4163	3436	5290	11325	3917	6557	7941	7562	639
PC(O-34:1)	68445	120335	217876	317965	102450	27628	23926	13328	615887	188393	96773	31299
PC(O-34:2)	227	47055	5998	4738	4020	8747	10932	11985	12763	3572	5695	1701
PC(O-36:1)	3718	5192	16134	12025	30948	62634	268	26.7694	6854	4085	4840	1726
PC(O-36:10)	67	4723	13689	6.74175	1196	6.74175	6.74175	6.74175	6.74175	2478	6.74175	296
PC(O-36:5)	1613	6542	3281	2111	1196	4601	16052	7348	42726	5394	3141	1734
PC(O-38:4)	8303	8984	5359	179.572	179.572	3524	3810	6772	4082	7269	10046	1796
PC(O-38:5)	278	559402	424018	1003080	1216975	1490865	1703211	699573	1409079	1664980	1904278	46043
PC(O-38:7)	5544	1650	2945	2299	6754	3727	7158	4899	4860	7663	1892	731
PC(O-38:9)	78727	1176.54	1176.54	1176.54	1176.54	1176.54	1176.54	11765	1176.54	1176.54	1176.54	1176.54
PC(O-39:2)	91226.1	95570.2	121980	166637	284812	58212.8	32665.8	43717	45409.1	25639	32189.8	74126.2
PC(O-40:8)	92132	19829	11597	12692	5032	333.245	6716	5881	7836	333.245	3332	4607
PC(O-40:9)	439	2809293	1022855	3427981	3698960	4907295	4363062	4702923	4123737	9479399	4776800	542623
PC(O-42:0)	5717	855	2121	1921	2029	522	1258	990	827	3620	1352	3619
PC(O-42:4)	14541	8433	19822	10930	2649	2674	1166	1491	1117	3703	3813	5476
PC(O-42:7)	338365	228979	142251	115427	85442.5	5222.34	54784.8	53191.6	2502.64	8601.58	5417.35	29620
PC(O-42:8)	34484	9000	2745	3003	1934	1377	747	1144	1176	262	26.2172	1231
PC(O-44:0)	254	3020	3174	25.4427	2733	549	12497	17304	7196	5115	2348	2752
PC(O-44:9)	6353	72385	3683	1499	3133	3149	641	692	680	4149	284	64.1499
PC(O-46:0)	312	1340	31.2372	453	2873	799	4594	5589	5613	17000	29169	5403
PC(O-46:11)	17	5633	1907	96	913	1.67094	3380	343	1846	1478	1.67094	592
PC(O-46:12)	4042	239	219	127	231	381	208	103	413	14	333	187
PC(O-46:4)	33	4080	40	5700	799	2007	3242	1477	1529	1436	2799	564
PC(O-46:6)	7167	18195	5798	168.947	27180	8640	2292	24190	2776	3019	6961	1689
PC(O-48:6)	1549	22769	138.067	18119	6470	138.067	1761	2670	4027	3523	1381	1981
PC(O-48:7)	29	444	265	225650	919	23633	4696	754	4706	2066	9455	582
PC(O-48:8)	3813	7259	7997	10135	8535	3312	1754	10008	5608	1642	3121	1022
PC(O-50:9)	2185	20860	17650	11140	6721	16487	844	1197	2321	2288	1551	4564
PC(O-52:3)	15924	94413	12939	1987	2098	616	161	347	733	508	621	623
PC(O-52:6)	633	2272	4046	9349	11851	4926	273	791	1075	1313	670	1549
PC(O-52:8)	2636	6031	7814	4981	6769	6976	873	822	854	685	2660	1046
PC(O-52:9)	6574	8517	9958	5635	3849	2966	635	323	671	1442	1759	621
PC(O-54:10)	4935	4191	4718	3821	3183	866	155	633	397	469	570	511
PC(O-54:8)	2627	1227	1047	3183	2967	1916	583	1728	580	1087	556	824
PC(O-56:10)	17	8081	333	1.68454	277	5203	1.68454	7600	1962	3323	1355	106
PE(14:0)	2391	743	409	227	379	290	594	443	240	315	442	118
PE(18:5_18:5)	6053	137	135	134	109	15	113	89	213	145	37	6
PE(18:5_22:6)	25057	158795	18665	10235	14512	29974	31376	56643	1010.75	16099	10107	12285
PE(19:0_22:4)	1.30743e+06	1.64876e+06	1.15394e+06	957164	1.21194e+06	2.00955e+06	2.74033e+06	1.48272e+06	1.59883e+06	1.51095e+06	1.2055e+06	2.62116e+06
PE(22:3)	2981	24548	6560	3173	5448	6514	6343	5954	8776	1538	6175	890
PE(24:5)	3243	1120	904	801	939	301	217	315	615	458	703	400
PE(24:6_38:10)	8375	530	1167	919	26.19	770	279	262	406	26.19	447	1022
PE(26:5)	251	5283	2712	5540	2690	3283	7094	1408	2691	5666	10761	462
PE(26:5_38:10)	4328	1472	1044	1516	387	1088	384	490	504	118	202	364
PE(28:2;O3)	203301	1.00353e+06	585821	829992	584506	453951	1.05597e+06	501472	906812	707872	561518	57747.1
PE(30:6)	72	6996	1013	3100	1281	5392	2903	1597	4522	2022	8846	336
PE(32:6_38:10)	9.26619	4470	511	4831	463	1005	275	1802	17311	93	6623	403
PE(32:7)	104	10560	5772	8368	5453	11567	13347	5312	5228	6070	8861	975
PE(32:8_38:10)	46	4059	395	8525	450	650	1859	1011	4421	4.63737	3072	84
PE(32:9_38:10)	15	7331	453	7266	299	660	3947	1177	371	301	624	161
PE(36:10)	2608	3269	53643	4633	3983	2413	1997	4027	2434	2890	1711	1698
PE(38:10)	152	13686	5371	4759	10001	7971	27046	2478	9226	7353	8642	10971
PE(44:12)	200	3311	1754	2408	2446	1258	2365	1828	3998	5979	7362	4267
PE(46:12)	230	8632	585	14801	3218	2509	25999	4747	2115	4464	12045	2806
PE(48:13)	212	13860	220	19609	3606	10326	2084	8850	12839	2210	25243	1941
PE(50:14)	25	7729	1027	7948	577	6204	4668	1388	5747	1124	6895	2989
PE(6:0_14:1)	8142	37170	1583	1892	10348	6003	4441	8445	13304	6477	7334	377
PE(6:0_16:3)	22	1830	893	4468	893	5166	1108	766	18574	464	13834	99
PE(6:0_20:5)	160	4060	3468	3011	2444	3453	4726	1003	2735	3059	5664	477
PE(6:0_22:6)	34	12882	2527	22237	7978	11940	9783	5155	6735	4906	9706	543
PE(6:0_6:0)	2663	1238	9343	3586	7979	1183	14382	15123	1598	8268	1931	787
PE(62:16)	3.65987	886	905	37	873	2542	2797	630	2194	5166	1037	231
PE(68:12)	279	4423	1429	3097	1378	404	1364	3679	263	3243	3940	353
PE(68:17)	5001	203	141	361	206	221	88	138	138	66	6.60776	299
PE(68:19)	96	3747	1818	4884	2194	1876	1073	1647	904	1723	2379	122
PE(O-8:0_10:0)	2994358	318122	1894356	831964	2380644	414199	203949	1046621	85530	329759	241997	2496
PE(O-8:0_16:3)	426	5056	12150	432	8486	10280	422	816	3412	13013	42.226	1075
PE(O-8:0_22:6)	43	7884	1980	4072	4.26875	4208	4226	3553	3904	4700	5335	513
PE(O-8:0_24:6)	1685	1608	1611	1097	2117	1125	1484	4150	978	1235	845	607
PE(O-8:0_8:0)	1189826	316559	19672	234938	36845	334012	45770	13814	64817	4545	305159	1147
PE(P-16:3_26:7)	83	58636	1500	664280	2418	64975	384272	34272	8.28265	8060	285384	3764
PE(P-18:4_18:5)	96	5066	3262	9.6435	2010	3366	8973	4116	4460	1777	515	956
PE(P-26:2_28:7)	1933	7107	9304	9490	6107	4638	668	3388	6189	10874	7155	46.1236
PE(P-28:2_28:7)	6441	4300	2759	5558	2067	1408	274	996	855	572	1089	1416
PE-NMe(16:0/16:0)	1.04516e+06	1.23765e+06	1.27318e+06	1.19437e+06	1.35503e+06	1.50072e+06	2.60269e+07	9.15155e+06	2.19749e+06	2.26815e+06	1.32583e+06	3.17282e+06
PG(16:1_16:1)	0	269287	67099.8	118585	30609.4	7735	198800	141338	344421	51606	99265.9	92339.8
PG(O-38:9)	5.19041e+06	11907.7	10644	6791.84	1092.32	3571.68	16426.9	22523.9	8604.13	7635.09	3963.38	4483.94
PI(16:0)	130	21375	2604	3379	2173	4459	452	4109	6214	2724	2527	850
PI(18:0)	337665	3233	1349	5469	2095	1323	419	437	1261	1109	1121	1757
PI(24:1)	1446	22331	22932	4796	20754	20824	16139	14310	35378	47039	31671	842
PI(24:2)	3601	17731	6169	13002	8957	9544	11364	1318	15830	9852	21894	203
PI(24:3)	3934	174	159	237	158	258	77	218	173	144	66	128
PI(24:5)	340	4253	1546	2175	3440	2568	3571	1784	2501	788	5112	179
PI(26:3)	90	7507	186	214	121	145	21	215	158	91	6	98
PI(28:0)	57	1687	4684	11238	1900	1868	3199	1932	4267	1579	5309	2530
PI(28:1)	2015	1578	315	1817	278	899	1104	230	21236	135	21792	125
PI(28:2)	24	13301	2804	3585	2106	3418	1477	2106	2908	2714	5875	3105
PI(28:3)	500	1063	3532	2598	4173	2940	1647	3845	1273	1820	1835	29
PI(28:4)	72	9231	5594	7251	7234	9887	3909	6943	4937	4402	5925	837
PI(28:6)	35	8625	3925	1855	1288	1829	3313	1239	2056	1453	1263	2352
PI(30:3)	3522	267	186	27	368	248	380	367	2.72034	146	327	38
PI(30:8)	57	3307	1163	2692	406	2663	747	1076	4651	1805	2158	6644
PI(32:0)	17143	12533	3918	19952	3883	82.2544	1533	7486	16799	4182	24269	2243
PI(32:2)	100	25388	2006	7282	1083	4996	84452	1759	2785	3357	16735	1644
PI(32:3)	2542	3492	8191	4676	5652	3672	1438	1890	2484	4594	7165	2625
PI(32:4)	189	6482	3076	2037	3252	2130	4848	4673	3220	2386	2735	428
PI(32:5)	2655	5131	3322	6539	4819	4744	1769	2311	4156	3048	8824	9486
PI(34:1)	10509	3063	3890	14149	1569	2455	2075	7861	13406	12181	5873	5033
PI(34:8)	11198	12116	2658	4744	1365	4993	2180	2232	2613	1391	2872	3244
PI(36:3)	14	6473	5684	3615	809	28627	2994	2195	25381	3559	23603	1586
PI(36:4)	201	6606	1228	17003	1883	7560	3733	3293	15825	1169	32684	1485
PI(36:8)	6420	665	407	435	661	306	1267	976	211	682	286	243
PI(38:1)	7890	2686	4349	2257	2210	1330	1720	1431	584	574	829	1466
PI(38:3)	22	3847	609	73688	2.19296	3265	6789	8998	87063	3539	15061	2471
PI(38:4)	1473	1469	8935	11590	4720	3258	1969	105681	36269	12571	8409	4113
PI(38:5)	174	10862	935	121895	508	4760	6062	1979	32071	4988	20029	4042
PI(38:6)	6890	543	326	276	444	424	233	1748	353	351	335	142
PI(38:7)	3536	2281	1747	1376	6953	630	1209	689	5092	2385	3053	1657
PI(40:10)	5546	2647	697	167	1453	6213	15597	6896	98	1787	331	3446
PI(40:2)	3220	9187	5914	2018	4336	7315	791	1634	1305	1233	79.0713	79.0713
PI(40:6)	57	1186	1433	5535	878	3752	6358	7942	11271	2298	2355	2788
PI(42:1)	4	6323	691	5483	760	11700	1022	815	1322	147	9597	631
PI(42:2)	7431	1533	890	844	545	497	234	442	23.4031	540	595	23.4031
PI(42:8)	111	7780	731	11146	550	2870	5657	701	16381	2132	1093	610
PI(44:0)	5172	5617	27622	12573	20509	40925	5282	15895	24945	15221	27208	36268
PI(44:1)	31	1729	735	18784	1056	10531	1259	366	348	539	2300	709
PI(44:7)	3625	191	86	209	153	64	168	272	196	192	341	60
PI(46:3)	6722	1736	4636	1285	1570	1563	185	18.493	394	1360	1647	306
PI(46:5)	3415	1010	385	892	708	663	309	549	438	963	205	622
PI(48:12)	3978	384	182	304	125	398	263	30	273	74	131	119
PI(48:3)	3273	2648	10413	11020	10375	6614	1106	2425	5689	12202	32820	31620
PI(52:1)	646	2180	4268	534	575	1563	205	925	701	449	338	270
PI(52:6)	23892	670	1183	669	362	126	29	79	194	179	417	350
PI(60:13)	28	7984	94	1081	23	380	1406	267	1344	273	92	160
PS(10:0_38:7)	6877	3124	1741	1420	587	1246	70	388	259	800	434	81
PS(12:0_38:0)	1886	1529	22054	92943	6431	10728	999	1317	2658	1701	1629	1354
PS(12:0_38:1)	1403	5301	4193	5634	4563	2596	54.5568	546	767	1040	709	722
PS(12:0_38:2)	144	699	14.3742	4850	5490	5019	14.3742	191	491	1129	2014	919
PS(12:0_38:6)	18	5938	607	20140	1004	5947	1431	1040	734	715	2749	65
PS(12:0_38:7)	10387	4600	4459	2081	1119	2501	431	1252	968	1048	806	1433
PS(12:0_6:0)	20909	4607	1675	654	1545	797	906	801	388	1155	732	375
PS(14:0)	127	799	3438	493	2462	1322	396	5957	1316	7365	1127	1227
PS(14:0_38:0)	54710	22373	7750	3557	2085	3600	783	2258	2413	1468	1923	828
PS(14:0_38:4)	17516	1460	2043	2017	1556	708	365	649	497	688	617	404
PS(16:0_38:0)	15333	853	1208	2134	1085	614	570	1102	866	614	468	700
PS(16:0_38:4)	5149	2544	4742	1924	3500	7605	848	3453	4630	2272	1750	544
PS(16:0_38:8)	6707	3042	304	1652	849	3202	475	1371	1348	1030	1074	1033
PS(16:0_38:9)	666	1639	343	993	1398	1041	483	1399	2798	3267	4671	3955
PS(16:0_6:0)	10588	10313	5969	55493	8305	52642	40195	6497	21613	6414	21316	5451
PS(16:3_32:9)	44	4139	460	9487	171	2042	3341	1279	31660	1891	9067	1611
PS(16:3_38:10)	131	3216	3286	2808	1203	2857	382	672	3256	4841	13.0542	175
PS(16:4_22:6)	105	2050	2980	4185	2734	5241	4477	1427	3888	5434	7785	516
PS(16:4_30:8)	2552	3886	5766	4354	4461	1109	553	742	2115	3124	5552	2033
PS(16:4_34:9)	197	905	4880	864	295	1454	113	4045	2828	1188	1507	2374
PS(18:0_20:0)	7.3034e+06	1.41591e+06	1.27682e+06	1.02511e+06	495906	437827	231945	204957	316276	370163	336078	1.01241e+06
PS(18:0_22:5)	1.04034e+06	2.49977e+06	1.75626e+06	1.5453e+06	2.58391e+06	2.14529e+06	1.56819e+06	1.3734e+06	884738	1.21977e+06	1.60198e+06	3.21772e+06
PS(18:0_38:3)	1596	845	2409	5631	4467	1693	384	378	37.8331	2012	551	1190
PS(18:0_6:0)	532	5476	3025	4613	3081	3363	6309	3050	4963	8384	5530	1269
PS(18:1_38:10)	17	6367	452	507	189	2208	1450	195	1118	86	2375	95
PS(18:5_22:6)	5858	4644	4988	6611	9724	7322	3398	4088	8061	9663	4943	920
PS(20:0)	13008	933	1112	420	827	757	874	1281	769	685	445	451
PS(20:0_38:7)	10722	2321	2151	5982	3079	1997	940	716	2304	773	830	364
PS(20:0_38:9)	38	2223	310	4357	108	1401	936	418	245	287	629	172
PS(20:0_6:0)	168747	190960	223926	271726	196875	160855	310697	115867	252033	241936	270170	1767
PS(20:1)	268	37379	15272	19953	19788	19165	46972	32154	51010	48827	74367	531
PS(22:0_38:6)	192	1529	601	267	1485	2120	50	1378	4150	3378	340	502
PS(22:0_38:8)	3348	3238	6246	3298	2842	478	172	861	1251	736	377	454
PS(22:0_6:0)	126	69821	60376	77030	98771	136832	140018	124897	95773	81841	110595	4058
PS(22:2_38:10)	5715	1253	397	1067	1324	542	723	472	588	675	251	205
PS(22:6_36:10)	74	468	642	195	714	1875	609	197	944	1529	3024	4719
PS(24:0_38:6)	2153	6167	676	775	839	373	478	1039	846	228	519	599
PS(24:1)	22555	753	941	938	1176	1273	1928	1371	1644	1743	1793	471
PS(24:5)	25587	597	636	463	394	487	668	607	747	298	429	180
PS(24:5_38:10)	4241	474	4.21642	399	209	42	119	277	4.21642	277	227	413
PS(24:6_38:10)	4472	743	765	245	1247	563	202	317	331	552	368	280
PS(26:0)	43	4794	637	4278	4.30774	3692	1327	3313	10606	1898	4791	1211
PS(26:2)	51	3481	2761	5291	4841	3408	4124	5437	2290	4941	3716	557
PS(26:3)	20526	14371	10905	10493	7414	14486	2227	6426	11880	9603	12140	756
PS(26:4)	2366	1628	407	1312	494	244	493	865	2905	456	10919	533
PS(28:0)	83964	766	1287	525	465	497	436	566	525	668	231	155
PS(28:1)	53	13976	1574	6994	986	1384	941	3101	4273	2741	10814	1614
PS(28:4)	3775	1055	0.33484	288	612	441	486	616	413	161	271	3
PS(30:0)	81	9991	3467	3723	1368	6918	8.11902	3920	4115	813	8460	4360
PS(30:1)	1172	2479	439	13275	1286	4914	4641	2403	20561	1682	29609	502
PS(30:7)	42	2941	6546	2388	780	5352	979	2815	2907	1139	5400	1016
PS(32:2)	4124	20941	1576	16903	1139	10787	4893	1957	12618	772	549	1259
PS(32:3)	5257	3123	3084	5676	579	6573	6585	4069	2657	2503	4566	2676
PS(32:4)	4931	6683	4769	10465	6442	8818	6169	3872	5929	8413	5808	1784
PS(34:0)	38927	243980	28975	103174	1843	1816	157.141	82444	121525	8420	17645	2302
PS(34:1)	143580	15841	5196	261.571	261.571	261.571	57799	33842	10600	261.571	2616	261.571
PS(34:2)	5126	271125	24041	199301	13658	49913	43411	50510	202730	29937	120361	5459
PS(34:5)	131	6948	1466	9363	1004	3140	4934	2304	6900	1647	11831	10890
PS(34:7)	54	2167	3211	12383	1077	4457	9117	2833	2546	448	2324	563
PS(36:1)	22974	15960	8177	395.935	6133	50757	9243	8734	3959	395.935	395.935	4398
PS(36:2)	55116	38589	7975	8670	625	2578	28430	48957	3337	9552	5172	773
PS(36:3)	12519	20918	577.841	577.841	577.841	55780	83194	41032	47071	12010	5778	577.841
PS(36:4)	13619	49918	37456	8144	6675	39272	65013	12362	43775	39614	55371	15229
PS(36:5)	8306	32428	2934	1112	1172	21390	30357	111.231	25564	111.231	111.231	1931
PS(38:0_6:0)	39	3330	212	13433	16830	16961	14221	3997	17640	10387	11243	702
PS(38:1)	180307	75756	1078	113196	1743	150770	36738	5761	283315	2883	380033	1117
PS(38:10)	104	6677	2941	3750	1256	5308	915	1054	1710	1454	4246	3232
PS(38:3)	217	38404	1521	43022	1590	29939	3059	6435	16838	102844	5357	117012
PS(38:5)	200	43289	648	80262	2829	6584	33291	10459	137313	9892	98558	1901
PS(38:9)	3656	29444	5474	9179	1339	5937	6151	2710	12069	1216	34520	3426
PS(40:10)	201	5091	1134	5611	1806	5170	19426	3823	1787	3023	4430	782
PS(40:4)	4851	7937	8725	12592	17850	11577	3473	3396	2749	5304	6422	1538
PS(40:5)	22383	9752	17291	18624	8340	9587	2133	3600	2147	2626	12445	1528
PS(40:6)	182	4471	1563	942	990	2503	5624	5759	5766	12945	40684	6145
PS(42:10)	325	14573	1217	18008	2007	2115	12328	3168	14831	4041	37885	990
PS(42:11)	213	14696	5087	15154	1977	4277	30292	7409	8279	4528	6754	2919
PS(42:5)	18004	4390	5199	11850	6213	1509	1805	4429	2288	3547	10647	630
PS(42:6)	4456	5809	11116	14601	16141	19254	403	2082	1997	1878	11976	3929
PS(42:8)	12420	9510	3810	3147	3326	4892	1791	8343	2215	344	6695	1801
PS(44:1)	78	8109	1187	7527	3084	5914	1929	575	2203	1042	1081	1833
PS(44:10)	337	7913	123191	5401	6951	10204	7403	7751	14222	8812	6033	1426
PS(44:11)	219	4005	2579	4367	2831	1846	3950	1562	1601	1307	4880	1126
PS(44:12)	202	6280	936	12576	1412	27224	9236	2097	14218	5582	18480	2718
PS(44:2)	263	3323	1609	1990	671	1458	5290	1869	1206	1016	2776	113
PS(46:11)	2547	2694	4314	4477	3618	7842	1872	5984	3499	5396	6937	6401
PS(46:3)	19	274	513	4527	206	934	601	558	562	542	573	332
PS(48:2)	55703	25894	61471	12177	8644	10656	4027	3559	19151	17187	27340	28055
PS(48:3)	4919	6971	15088	5071	6762	16335	593	483	1482	2413	3015	4088
PS(50:1)	1850	311564	19739	8378	14992	27024	957	992	3280	3358	4564	539
PS(50:14)	110	3305	527	6262	2912	6967	7506	2484	7251	4741	9658	688
PS(50:5)	491	5583	1714	1250	889	168	235	903	91	244	519	759
PS(52:1)	15978	1405	1052	1138	1734	762	168	316	760	569	389	296
PS(52:10)	8	1785	8494	1038	626	1493	1403	762	3627	0.75	678	288
PS(52:11)	2896	491	451	257	93	313	114	294	180	186	423	1562
PS(52:12)	20.4763	1648	205	1251	402	2666	687	1088	2103	517	5334	306
PS(52:9)	167	2633	2210	1986	1136	488	4487	1255	3121	12.0025	1222	120
PS(54:15)	6	542	4196	1005	487	678	589	490	897	0.575	288	245
PS(54:2)	4535	4375	4015	2302	2197	2102	539	605	555	385	1033	680
PS(54:7)	7838	2884	2547	3498	4666	4934	458	2355	3904	2555	3654	9242
PS(58:13)	6168	4030	557	2376	460	2311	888	1076	2733	385	818	432
PS(58:4)	2253	2357	2088	10.7247	3489	872	270	558	535	372	107	459
PS(6:0_14:1)	4978	5990	6679	3400	3666	2431	5326	7847	4746	4407	2847	552
PS(6:0_16:3)	55	4534	606	3243	737	6115	1779	1746	5244	1554	10642	408
PS(6:0_18:1)	10276	13517	9185	17705	20761	17633	13531	12162	15074	9169	18220	1352
PS(6:0_18:2)	2228	9235	27814	5680	13413	9574	8969	49100	7456	27520	3711	614
PS(6:0_18:3)	14242	2302	6790	6942	7923	657	2785	21731	2210	20228	7488	299
PS(6:0_20:1)	4486	3632	693	1374	749	1738	1144	1647	1029	569	4178	335
PS(6:0_20:2)	35	9194	2506	3537	789	9670	3329	3749	9359	1913	11523	3664
PS(6:0_20:5)	1881	1933	1545	3110	1108	724	2507	18014	4453	1619	5719	389
PS(6:0_22:1)	2422	3935	1205	2053	603	4226	8053	4991	11192	3235	13688	350
PS(6:0_22:4)	31101	2203	3480	2646	3344	672	2377	1454	1865	2788	3165	856
PS(6:0_24:1)	10	12391	2852	8430	1200	776	2212	0.95	8302	990	3663	760
PS(6:0_26:1)	37575	75423	35210	19711	31177	25285	17677	71699	100358	73451	13098	1629
PS(6:0_26:3)	120	2548	1645	7692	863	2674	6923	1692	2890	1156	1735	459
PS(6:0_26:4)	1953	3605	229	5462	379	812	1338	506	15315	172	27054	77
PS(6:0_26:7)	4072	8671	3540	8403	10712	7069	15692	14028	10821	10057	19152	851
PS(6:0_28:3)	54	14443	5.38252	3698	1490	5716	5.38252	3765	28105	5.38252	20224	5.38252
PS(6:0_28:4)	45	6162	5906	4.5125	4054	4796	8231	6225	6579	1652	3395	534
PS(6:0_28:6)	1411	976	35.0481	350	35.0481	381	590	18080	35.0481	10682	35.0481	543
PS(6:0_30:5)	299	109198	29.9386	113945	29.9386	47861	65025	40071	100565	955	71009	29.9386
PS(6:0_30:8)	175	12256	3964	8323	328	6239	17.517	17.517	2544	1120	1630	1194
PS(6:0_32:5)	2022	798	3693	791	79.061	2145	79.061	5113	1841	79.061	3519	1326
PS(6:0_32:6)	481.938	13653	481.938	481.938	481.938	481.938	8379	42701	23744	4819	481.938	481.938
PS(6:0_32:7)	18385	20362	18907	14682	15274	22352	53974	15095	29613	33594	39108	15317
PS(6:0_34:6)	258	6323	2666	3601	2038	5557	12570	7698	3219	168984	205265	158482
PS(6:0_36:10)	14673	4669	3262	2919	2263	1234	2763	449	1181	2672	2030	1337
PS(6:0_36:6)	6300	6212	8129	8289	5063	11167	1167	2152	1752	1606	5323	2676
PS(6:0_36:8)	10390	970	358	776	1254	1645	819	245	278	439	492	78
PS(6:0_36:9)	3430	15595	1244	21867	2162	9347	12774	3427	16362	4492	8771	9803
PS(6:0_38:1)	3563	2969	1886	3811	1298	2522	2298	1526	1651	2131	129.795	129.795
PS(6:0_38:7)	7623	6684	2477	1254	4690	4173	673	186	1343	1951	1948	18.562
PS(6:0_38:9)	6220	5283	5790	7809	9795	3018	309	257	3063	1987	5305	2339
PS(60:16)	2876	882	376	207	521	508	571	676	595	888	519	447
PS(60:7)	4881	1593	622	708	502	247	88	119	204	283	43	169
PS(8:0_38:1)	3258	9348	19246	22021	7016	9329	4859	5397	5583	8775	7080	3395
PS(8:0_38:3)	6674	7748	23.0872	7487	7702	11711	1029	1170	231	1655	23.0872	23.0872
PS(O-28:1)	465211	74093.1	103682	34020.5	20368	68182.7	124890	115438	70634.7	35990.6	68415.2	121517
PS(O-32:0)	0	13967.9	2204.43	219183	5308.96	40374.8	780924	20799.1	164350	25420.6	58397	44576.3
PS(O-32:1)	33517	114009	100136	51809.9	47715.9	76402.1	71448.7	110937	85629.7	64414.2	63417.9	192442
PS(O-34:1)	0	919227	47143.4	658684	13109.2	740983	5.46024e+06	423306	553036	299854	496296	8743.63
PS(O-37:2)	1.13126e+06	273103	210674	108714	125393	90819	173596	431402	216027	183120	136801	189406
PS(O-42:4)	4.48314e+06	2.89665e+06	2.70829e+06	1.48763e+06	1.15103e+06	1.3934e+06	7.68144e+06	7.14702e+06	2.10418e+06	2.59491e+06	1.68488e+06	3.98284e+06
SM(12:0;2O/10:0)	3205	1457	7845	6271	14194	48003	982	2115	7002	7739	29051	7462
SM(12:0;2O/16:0)	5960	6150	4301	1380	2565	2345	4729	2261	6535	6818	7345	3161
SM(12:0;2O/18:0)	37029	9075	12871	21216	13711	28922	26851	42957	31910	30034	29107	25205
SM(12:0;2O/20:0)	2759	1475	897	1228	1283	660	364	238	628	374	370	734
SM(12:0;2O/24:0)	111522	84780	50572	22982	39887	40694	83259	64591	81669	103975	36979	42605
SM(12:0;2O/30:0)	1660	4952	2195	2947	1980	5152	3846	4679	27968	22234	8003	1927
SM(12:0;2O/32:0)	242	917	821	2210	4471	2089	2819	4540	5401	45884	45135	99801
SM(12:0;2O/8:0)	18602	9540	19085	15660	17389	6001	1277	941	2588	1598	6339	2510
SM(12:1;2O/14:1)	21923	152462	112161	35939	102127	76079	5635	26351	17419	135538	49584	4047
SM(12:1;2O/16:3)	30596	2192	1464	1403	1050	127	403	726	866	1408	2026	1293
SM(12:1;2O/18:0)	59252	244428	5752	1057021	48281	710538	303555	16330	567365	39962	566337	58161
SM(12:1;2O/18:1)	28951	5776	12256	6698	12051	14015	1086	5288	3509	6186	13166	8485
SM(12:1;2O/18:5)	918	4594	646	593	600	365	535	766	446	179	296	292
SM(12:1;2O/20:0)	134	3114	299	4507	815	1324	54744	1424	7097	1406	3171	552
SM(12:1;2O/20:1)	14843	376	467	496	337	703	792	164	675	255	585	215
SM(12:1;2O/20:3)	148	217995	1051	691188	1761	848748	266337	2999	539081	4048	1009701	1514
SM(12:1;2O/20:5)	80	3457	2744	2784	514	2597	3338	4443	2036	1528	3134	430
SM(12:1;2O/22:0)	62467	105824	346627	817646	262029	338410	2779158	745905	666209	243598	423776	145262
SM(12:1;2O/22:1)	94025	12261	7313	23425	12846	14629	31719	11841	13727	9985	9829	22060
SM(12:1;2O/22:6)	24456	6417	8943	4513	6123	4585	9801	5672	3944	5316	6056	3032
SM(12:1;2O/24:0)	973226	1658604	621446	2013531	394243	400553	884145	1117469	2508378	909436	1153866	419642
SM(12:1;2O/24:1)	30625	75086	38103	26164	8593	81641	188675	97491	140792	22912	74059	6409
SM(12:1;2O/24:4)	103	14763	211	740	670	4593	47154	856	10.2709	1671	5358	494
SM(12:1;2O/24:6)	51634	30856	760	66645	19695	20115	47571	12428	22873	29957	25228	639
SM(12:1;2O/28:0)	733.718	733.718	9240	7337	188173	1136261	18118	29889	733.718	18398	191164	8634
SM(12:1;2O/28:1)	20878	12096	36339	490882	48061	9720	30307	16548	53265	46179	19120	1002
SM(12:1;2O/28:5)	47725	37590	33580	7292	27752	12856	7410	3971	7383	4633	6390	13510
SM(12:1;2O/30:0)	6831	10265	5101	20423	51687	66152	21829	22400	27617	55106	116867	128404
SM(12:1;2O/30:1)	5052	2840	10838	111772	259609	552816	355913	21785	749421	108483	3777552	312352
SM(12:1;2O/30:3)	18617	164.449	981	19035	3213	719428	54661	13490	37350	164.449	248113	466
SM(12:1;2O/32:4)	80	30166	477	30818	749	909714	2719	8.01058	190940	2054	3204920	423
SM(12:1;2O/32:5)	64	45195	242	26580	2161	6.4293	6.4293	1997	152927	6.4293	238218	492
SM(12:1;2O/34:0)	24	1218	360	13580	894	733	6097	709	14475	15172	38726	17247
SM(12:1;2O/38:3)	632	3269	5332	6426	4516	6264	1597	7709	17970	26427	27875	11274
SM(12:1;2O/8:0)	40	20694	427	7074	2380	3620	3375	6928	6263	7508	8825	2239
SM(12:2;2O/10:0)	4278	9931	504	3746	678	3041	646	291	6766	714	12092	76
SM(12:2;2O/12:0)	12584	27502	3194	13864	2616	24339	4790	1157	14314	4088	20952	640
SM(12:2;2O/14:1)	140	2400	3134	6315	3120	10497	6304	2686	5278	5649	375	1547
SM(12:2;2O/16:4)	1572	5640	12235	20873	22972	12405	2384	3255	12586	12185	16294	21038
SM(12:2;2O/18:5)	6111	747	2849	343	954	282	1922	14439	504	6221	1124	250
SM(12:2;2O/20:5)	1796999	456968	32175	9855	38040	32044	9898	24122	29598	29700	30371	30481
SM(12:2;2O/22:6)	6043	3224	1432	4598	399	1817	1603	1610	365	1130	1537	581
SM(12:2;2O/30:6)	144109	66967	24406	14377	9645	7627	225	7605	7552	5163	8799	19204
SM(12:2;2O/36:6)	1640	13322	9810	9645	164.031	8002	3223	1646	4824	6456	20444	16895
SM(12:2;2O/8:0)	2918	18821	12279	9423	2583	699	8622	2912	17204	3843	2551	484
SM(14:1;2O/38:4)	3799	11386	9528	8661	12559	1881	419	1889	25179	58601	69289	54033
SM(16:1;2O/38:0)	7530	183	375	16	274	256	0.625	0.625	401	101	210	6
SM(16:3;2O/24:6)	5658	2002	2004	573	560	712	1036	411	306	648	683	460
SM(16:3;2O/26:6)	52497	20302	23226	26138	11303	8483	7704	8193	6590	10133	7545	17603
SM(16:3;2O/28:6)	16552	24589	31716	16684	17205	10878	1746	10248	4072	8895	4739	8899
SM(16:3;2O/32:6)	53	7341	510	8229	1072	5.33582	5094	623	2368	1146	4578	568
SM(16:3;2O/34:6)	3356	2106	5208	89.391	5318	9506	1820	8948	4837	5845	6182	2184
SM(16:3;2O/36:6)	80	1451	132	1991	251	3486	6195	723	2100	1205	655	365
SM(18:1;O2/18:0)	521932	1.01882e+06	670900	537532	674304	948788	1.47969e+06	1.91171e+06	899952	1.0029e+06	713820	313941
SM(20:0;2O)	2864	66776	4905	17636	4314	38916	10763	6245	19351	7719	25778	599
SM(20:0;3O)	954	1261	4004	2441	3156	2506	1189	3281	3504	4836	4094	439
SM(20:1;2O)	106	18105	4608	19189	5350	12493	9072	5996	13175	8350	6012	505
SM(20:2;2O)	9818	3510	6073	5635	9693	6973	4480	5970	7481	13142	4121	1134
SM(20:2;3O)	655	2043	2350	3397	5555	3462	1464	1681	3040	5753	6439	260
SM(22:0;2O)	1219	3308	153364	5485	116584	5748	162199	493759	15584	316904	18801	1777
SM(22:2;3O)	3234	3878	5300	2325	2274	3199	1357	1408	1926	2867	4815	1959
SM(24:0;2O(FA 12:0))	24375	103266	17816	160177	144800	33204	2459	1281	179728	42222	31782	18196
SM(24:0;2O(FA 16:0))	4058	28.8153	5433	3074	3972	2100	1451	459	505	1191	288	1923
SM(24:0;2O(FA 24:0))	448	1994	2774	3179	6145	4289	6115	44.8133	17505	44.8133	44.8133	44.8133
SM(24:0;3O)	2272	46	86	92	86	57	24	90	40	27	27	91
SM(24:1;2O(FA 14:0))	44653	11475	3711	17695	24419	34458	1566	1635	4619	1304	3845	2214
SM(24:1;2O(FA 16:2))	5628	20233	14996	33601	8496	5174	4142	7469	8073	11770	12350	835
SM(24:1;2O(FA 18:1))	11818	16426	30082	16267	23375	3074	1335	1328	1695	1657	894	89.3717
SM(24:1;2O(FA 18:3))	19375	15533	12277	8819	20873	3048	1984	3708	2152	198.416	198.416	198.416
SM(24:1;2O(FA 20:4))	9662	5443	412	61094	1361	4507	374	2144	2090	3288	6021	367
SM(24:1;2O(FA 22:6))	34729	12031	8170	11761	6832	4597	1507	1024	2601	1802	104.059	1919
SM(24:1;2O(FA 26:0))	110	489	871	3435	8013	6712	1539	6461	5011	4482	10.9868	5402
SM(24:1;2O)	2389	72	56	44	13	73	97	76	54	24	87	42
SM(24:2;2O(FA 12:0))	3186	2322	18356	8357	2925	6662	232.234	13063	10265	7891	7036	6365
SM(24:2;2O)	4058	1646	1372	2782	3110	3329	1219	1561	1583	1651	2688	130
SM(24:2;3O)	1394	602	1939	237	2743	820	18.5346	1845	404	9550	780	185
SM(24:3;2O)	2099	192156	367677	68333	273261	261993	21763	993849	685670	669492	698081	4761
SM(24:3;3O)	8150	1078	1312	1810	1775	1661	802	2406	2244	5719	3140	7047
SM(26:0;2O(FA 18:0))	435	2097	9653	7959	6331	2880	170	1037	1553	2623	2975	2125
SM(26:1;2O(FA 18:1))	223	847	740	3990	1620	1793	4773	1513	3156	1972	1185	459
SM(26:1;2O(FA 22:3))	270	14884	1354	7574	7693	2478	16810	4794	26.9596	9994	26.9596	989
SM(26:1;2O(FA 22:4))	27	4432	441	11351	2.6625	11911	744	1525	7928	1470	10289	230
SM(26:1;2O(FA 22:6))	60	7113	163	14835	974	15171	9104	755	1044	698	6.02028	599
SM(26:1;2O)	645	14.6641	14.6641	14.6641	147	2245	14.6641	14.6641	14.6641	537	5803	258
SM(26:2;3O)	4305	11213	19090	16240	32696	94656	9413	1714	4066	4623	4583	362
SM(26:3;2O)	14059	6166	14611	12984	5265	10681	2059	3512	4394	3585	15663	3661
SM(26:3;3O)	2025	32226	151978	82967	115557	8779	29269	478401	111871	306097	103696	1026
SM(28:0;2O(FA 18:0))	1564	8232	28057	156.361	156.361	156.361	7977	4752	7214	2326	4431	1942
SM(28:0;3O)	4086	1922	535	826	246	725	1010	815	820	1246	1161	41
SM(28:1;2O(FA 18:0))	77	2965	556	52730	5093	45305	2260	1490	3252	1919	5069	983
SM(28:1;2O(FA 22:4))	1539	3067	12335	7196	10387	2360	1457	4425	2915	2089	4827	6810
SM(28:1;3O)	1498	2203	2203	5799	3996	2168	1333	1847	4534	5134	1466	1530
SM(28:2;3O)	30458	159003	109479	99434	114132	79931	35008	30961	78540	149356	176896	29800
SM(28:3;2O(FA 24:0))	5359	2232	9855	7115	8580	7136	330	592	921	870	1503	1739
SM(28:3;2O(FA 26:0))	46374	3314	623	126	73	483	120	159	116	243	166	509
SM(28:3;2O)	12920	2391	5188	1119	1158	3531	1620	3376	4221	3944	3540	2195
SM(28:4;2O(FA 12:0))	78	79189	82183	211040	252615	302642	347532	60679	298522	343535	382714	4930
SM(28:4;2O(FA 20:5))	66	7399	464	1024	2187	10093	312	901	1511	2993	5462	17474
SM(28:4;2O(FA 22:6))	2916	11440	4414	993	1095	2261	680	1399	539	481	647	810
SM(28:4;2O)	8747	25425	5438	5470	8522	11014	20142	6467	17923	11213	10606	5427
SM(28:4;3O)	20	284	19646	2833	399	3724	2609	1135	1937	1180	5363	76
SM(28:5;2O(FA 20:5))	100	7553	32	7342	649	5699	703	919	3163	3.24109	3.24109	3.24109
SM(28:6;2O(FA 12:0))	13491	47098	34431	18643	22546	61076	89720	742.153	91586	12403	19346	7422
SM(28:6;2O(FA 20:5))	4756	11043	15716	7941	3734	4427	938	1570	1291	2104	4929	1384
SM(28:6;3O)	1424	8706	356364	7055	274678	15094	335431	1005134	41730	668244	48166	3897
SM(30:0;2O)	21	4678	3165	3191	1677	2374	2820	4000	1480	1156	2230	456
SM(30:1;2O(FA 18:2))	447	939	24903	44.7286	44.7286	44.7286	44.7286	2874	1717	44.7286	6310	2778
SM(30:1;2O)	6786	5316	4355	6116	9665	11949	2744	17546	6522	11738	11068	6502
SM(30:1;2O/38:0)	181	1952	17	3571	120	1.6856	4108	178	2445	88	2296	28
SM(30:1;2O/38:1)	7135	618	973	863	17.6227	1348	683	899	412	2126	1269	176
SM(30:2;2O(FA 22:6))	2	0.2375	355	41968	2360	24777	3410	759	8166	4959	12002	641
SM(30:2;3O)	4138	4203	2749	39.3811	7794	20628	394	2234	1710	2259	4979	969
SM(30:3;2O(FA 22:6))	17357	4995	5755	22634	1181	13716	18061	1464	2032	871	4900	2071
SM(30:3;2O)	64467	98796	4512	5269	2228	4653	6500	23989	10681	15883	19776	3955
SM(30:3;3O)	9923	21.5631	838	461	633	21.5631	21.5631	471	505	21.5631	21.5631	216
SM(30:4;2O(FA 22:6))	62	4012	1629	2521	708	2317	1251	440	2221	4701	3977	519
SM(30:4;3O)	6776	9233	13641	10452	20384	17488	3506	6217	8048	10538	7975	550
SM(30:5;2O)	5681	16433	6179	10513	7687	20823	15161	10300	11042	8500	12218	11554
SM(30:5;3O)	2771	3544	7624	2410	1386	5557	2780	4285	2966	9925	13659	1767
SM(30:6;2O(FA 24:0))	649	2003	1928	27043	30609	3243	599	820	681	1461	1728	1102
SM(30:6;3O)	550580	1191	502	496	350	440	694	629	560	425	451	283
SM(30:7;2O)	3645	31613	47.16	47.16	47.16	6354	47.16	6922	6350	47.16	47.16	472
SM(30:7;3O)	5445	13083	2075	5282	4944	11666	1460	1611	4033	8069	74281	2027
SM(32:0;2O)	228	1104	496	6514	327	1780	12393	1483	4575	1733	2364	1267
SM(32:1;2O)	1438	5642	3559	10479	26174	32623	28157	8894	25373	31321	48935	752
SM(32:1;3O)	9111	8798	6175	5468	10036	8347	156.12	3489	4542	7243	9105	1561
SM(32:2;2O(FA 22:6))	1323	7525	6845	5464	2150	1106	557	670	1149	727	1162	508
SM(32:2;3O)	4512	5690	7553	2102	4075	6255	7261	5646	3266	13125	1947	2637
SM(32:3;2O(FA 22:6))	143	5186	589	15571	403	267	1438	1293	1979	4182	2072	201
SM(32:4;2O(FA 22:6))	4105	34469	91726	59549	33621	26047	19891	62325	42007	39172	48983	70572
SM(32:4;2O)	9354	13518	120.073	2636	120.073	3436	1958	2775	2145	120.073	120.073	1201
SM(32:5;2O(FA 22:6))	58850	86717	275356	28771	20645	83600	2540	25742	31276	28469	41333	47634
SM(32:5;2O)	2363	991	4339	2337	6044	737	11572	6604	747	6626	851	390
SM(32:5;3O)	125920	5528	1038	26133	2410	10175	2338	4937	6252	3939	10585	312
SM(32:6;2O(FA 22:6))	1703	17749	48620	4844	4170	21679	1217	622	1150	1380	352	1551
SM(32:6;2O)	19162	11521	23624	7299	20280	13950	2162	4355	2587	4071	15757	3297
SM(32:7;2O(FA 22:6))	10150	2886	2318	1363	1100	1362	686	691	571	673	798	701
SM(32:7;2O)	393789	1068786	980068	856822	866690	305387	142973	223825	530972	626221	834448	922215
SM(32:7;3O)	67819	46323	3317	25113	10609	17705	44552	17100	22190	27832	41622	3083
SM(34:0;2O)	3498	2233	846	1057	1452	733	247	513	934	674	843	422
SM(34:1;2O(FA 22:6))	52.4752	5444	2312	3148	2631	9751	638	558	525	791	929	1198
SM(34:1;2O)	3911	31826	36651	472547	45775	376218	369900	120246	625981	55736	692253	29651
SM(34:1;O2)	0	99329.3	0	1.84999e+07	854883	7.61909e+06	1.37958e+07	1.57552e+07	2.90961e+07	3.46581e+06	1.30384e+07	1.18669e+06
SM(34:2;3O)	307	4361	460	18395	903	2384	7660	2510	9302	2535	2821	1074
SM(34:4;2O(FA(22:6))	14	4836	1.4375	3965	171	2615	479	353	541	231	1952	284
SM(34:4;3O)	10267	2828	2204	3275	2526	2706	2074	10721	1274	6492	2925	731
SM(34:6;2O(FA 22:6))	7297	5198	5424	2108	1880	1779	42.9357	777	1085	429	514	42.9357
SM(34:6;2O)	175242	6577	2491	8197	1628	3612	26451	4902	7188	3446	3054	1689
SM(34:6;3O)	357171	4018	5776	2915	3876	2629	5551	19805	14337	9251	12597	1640
SM(34:7;2O(FA 22:6))	2724	11066	145732	8964	17510	35487	6060	12405	13661	5688	18525	21142
SM(34:7;3O)	6646	1690	1387	671	857	856	1928	786	992	1526	2009	704
SM(34:8;2O(FA 22:6))	336	2826	557	244	610	2440	925	160	15.9829	2771	3731	12019
SM(34:8;3O)	1185	178	1899	915	1005	60	279	263	1119	1186	7263	1395
SM(36:0;2O)	28476	13604	32822	5786	559.778	6651	559.778	559.778	12994	5598	6847	8568
SM(36:1;2O)	43737	73040	69638	22919	66277	48307	18238	116964	138504	166185	92259	77249
SM(36:4;2O(FA 22:6))	69	1205	453	3446	1031	2223	8706	1429	4098	3778	5457	127
SM(36:4;2O)	13738	16580	287.693	287.693	3864	4686	287.693	287.693	287.693	2877	3096	5375
SM(36:5;2O(FA 28:0))	4694	354	250	430	261	6.775	204	68	237	349	134	292
SM(36:5;2O)	669708	1038	847	377	789	247	411	756	922	718	266	225
SM(36:6;3O)	11277	2225	2606	1378	1910	4548	2350	2718	2006	5703	4228	525
SM(36:7;3O)	9603	14357	4658	6309	6177	12927	9178	465.808	5201	38695	27123	465.808
SM(36:8;2O)	10748	1327	3436	2811	2158	3175	5989	3307	1894	599	3717	2523
SM(36:8;3O)	114	3311	4883	3410	1594	2104	3093	2603	4514	2625	3527	27
SM(38:2;2O)	45097	8192	7507	2976	2304	2911	1270	6820	3210	6144	1248	3132
SM(38:5;3O)	2057	2509	1425	503	1242	1800	4627	289	28.8807	28.8807	1637	525
SM(38:6;2O(FA 22:6))	903	13905	3329	1869	2263	1184	244	2290	1100	783	471	830
SM(38:6;3O)	16727	1672.67	1672.67	1672.67	1672.67	1672.67	1672.67	1672.67	1672.67	1672.67	1672.67	1672.67
SM(38:8;2O)	6438	2632	3448	1326	2997	3794	35.5206	2261	3013	9374	5306	355
SM(40:4;2O)	47094	119188	97292	18327	197.614	10076	1976	3828	2719	6141	4987	12095
SM(40:6;2O)	2138	477	1270	358	479	186	4398	670	440	161	161	261
SM(40:7;2O)	159532	10881	76741	12980	70717	18409	10633	179870	17894	10310	15769	8371
SM(40:8;2O)	20260	19768	12523	5742	9690	4297	2966	296.588	296.588	296.588	9093	5749
SM(40:8;3O)	116531	10017	6825	18232	30849	26317	11130	10838	13421	31248	39723	1165
SM(42:0;2O)	2834	164	127	186	128	93	161	125	259	212	127	37
SM(42:4;2O(FA 22:6))	4937	1074	1043	1024	2317	1021	131	898	423	319	410	335
SM(42:6;2O)	23988	21003	10622	12511	7588	6062	1346	14828	3086	11523	7876	1998
SM(42:7;2O)	11889	32348	13754	15970	9231	26514	4365	8395	6813	10264	6882	14322
SM(42:8;2O)	4435	20994	32091	24119	14180	24333	4831	5385	11210	47040	62115	2402
SM(42:9;2O)	4422	2515	1239	3691	1586	2772	21661	874	4171	1833	4330	1340
SM(44:0;2O)	7113	6576	9846	8295	6829	10694	1443	2330	1487	1210	120.989	1328
SM(44:4;2O)	26	15474	336	12530	886	7130	4832	2.63125	3890	1198	7611	2106
SM(44:8;2O)	18512	5688	13790	7862	2760	7721	551	4589	1934	2272	3450	4152
SM(44:9;2O)	4397	1426	1019	1064	854	1439	907	763	581	839	1333	300
SM(46:8;2O)	87754	18246	8234	10209	4270	6751	2204	3079	3185	3483	3239	4129
SM(48:1;2O)	1784	11957	22039	12361	9377	2981	1990	13417	67893	181716	260950	206747
SM(48:3;2O)	2378	4978	844	36946	1448	22576	2827	434	4507	5051	197	220
SM(48:4;2O)	960	6742	2113	32502	4683	8767	3877	1493	12606	7071	32066	6384
SM(48:6;2O)	1451	4822	4581	9323	8733	115.185	5013	8099	3849	2935	3648	1524
SM(48:7;2O)	2229	3731	6068	126.249	126.249	126.249	4184	5833	3329	3008	4510	1262
SM(50:1;2O)	210	2758	4697	5444	6186	3177	403	1037	1506	861	3847	11070
SM(50:7;2O)	19.4749	3499	309	19.4749	19.4749	5933	1438	195	1783	1960	3041	1000
SM(52:8;2O)	3631	17703	33164	5044	9784	15274	1096	1012	1287	2610	1715	924
SM(52:9;2O)	17234	424604	1630609	191381	138400	122554	10024	109370	124874	97682	157666	167009
SM(54:9;2O)	2031	246	287	2743	2461	987	214	262	784	814	514	698
SM(56:8;2O)	6452	3725	2545	1913	3010	1436	467	656	384	417	754	419
SM(60:8;2O)	1306	891	5250	1793	4512	3923	560	1602	458	2367	1129	1086
SM(d16:1/24:1(15Z))	927.088	101943	241747	219182	42191.7	38667.1	44451.2	19976.9	17194.5	9012.97	9908.18	31928.7
SM(d16:1/24:1(15Z))	59584.9	173364	453194	284996	70553.2	108157	9425.98	5583.62	5495.3	6975.5	2564.41	24261.5
SM(d18:0/0:0))	1.26125e+06	0	0	0	0	0	0	0	0	0	0	0
SM(d18:0/0:0))	0	575460	0	1.07838e+06	0	687957	1.59123e+06	0	905949	0	840101	0
SM(d18:0/16:1(9Z))	47.3584	479524	0	5.93135e+06	4104.24	6.00768e+06	5.06447e+06	812158	1.15382e+07	30435.6	1.02039e+07	0
SM(d18:0/22:2(13Z,16Z)(OH))	193733	727347	410463	606323	392499	273585	104412	108496	128714	186734	122346	371845
SPB(14:0;2O)	238241	106338	23011	156715	167695	100206	291879	113111	169526	100848	141087	11206
SPB(14:0;3O)	46044	67297	763	66973	93410	69330	93665	53411	64977	50147	65904	1171
SPB(14:1;3O)	1146	1510	1697	5126	5455	3295	642	1458	2594	2767	3544	930
SPB(16:0;2O)	3394110	643752	1235946	621065	1867007	661193	1818665	1488183	1202118	1081268	905208	52348
SPB(16:0;3O)	1063273	154455	219648	254020	257247	249789	228614	277768	228097	202625	271001	4645
SPB(16:1;3O)	77982	23731	28198	13833	26576	24509	521	25314	21941	17993	18989	817
SPB(18:0;2O)	17682	8086	2684	5768	2988	7526	1873	3278	2641	2547	4630	233
SPB(18:0;3O)	1396944	20591	17676	11112	13470	8876	9537	9012	7276	7611	6597	3483
SPB(18:0;O2)	0	1.01906e+06	0	1.94346e+06	0	1.92781e+06	6.49802e+06	0	2.79288e+06	0	2.24391e+06	0
SPB(18:0;O2)	1.42003e+06	20698.8	130690	0	138237	6927.89	6143.29	182637	12954	74955.9	8987.1	0
SPB(18:0;O3)	1.68734e+07	314954	179577	155474	107552	69585.9	65473.6	34122.1	24794.1	19547.9	15115.1	35790.2
SPB(18:0;O3)	113132	7891.45	6214.73	5993.86	935.184	1150.36	751.966	0	448.628	2551.68	3847.64	0
SPB(18:0;O3)	3875.68	428430	4.73339e+06	595645	6.81353e+06	959411	2.58683e+06	8.36996e+06	1.34672e+06	5.26413e+06	977931	80483.2
SPB(18:1;3O)	11612	49288	56945	39278	47058	49479	28981	45577	41940	30477	35358	1722
SPB(20:0;2O)	2360517	294815	822872	72627	1276598	243258	150124	1197852	300971	1509912	352517	11199
SPB(20:0;3O)	327670	38677	26634	71635	34236	67026	173295	32589	89042	40638	77828	762
SPB(20:1;O2)	0	0	0	336011	0	17363.4	0	0	78152	0	28981.4	0
SPB(20:1;O2)	139809	311298	387079	204545	379746	288125	69926.3	276763	90364	90768.9	190030	39803
SPB(22:0;2O)	4075354	2926044	1155391	616807	2983870	1289082	1658840	2122833	2162404	4031871	2886680	26915
SPB(22:0;3O)	282583	32863	220226	15389	189411	51478	29794	250099	57059	243286	49828	1337
SPB(24:0;2O)	11751	10673	11820	8314	5437	10426	11255	5193	8060	14521	4550	1511
SPB(24:0;3O)	698	116268	192780	74903	168080	133214	169772	235221	150340	243362	160966	1589
SPB(26:0;2O)	54521	2358	1310	1316	779	841	278	986	848	907	1651	842
SPB(28:0;2O)	30825	5141	240	198	265	118	65	395	213	72	354	54
SPB(30:0;2O)	96541	3341	1952	622	1274	601	468	1996	654	1290	1520	583
SPB(30:0;3O)	28254	1389	1130	1123	1126	1261	491	450	654	782	704	252
SPBP(18:0;O2)	95310.7	99790.3	93368	94109.5	86073.9	94568.5	264962	119549	122538	81743.3	85503.2	27417.5
SPBP(18:0;O2)	194789	1.34919e+06	1.66239e+06	2.06997e+06	2.24442e+06	1.98724e+06	1.77515e+06	2.0107e+06	1.80231e+06	2.31028e+06	1.9539e+06	554245
ST(21:2;O5)	67439.6	7834.34	5521.6	5347.24	5678.37	7588.26	4612.72	8708.21	7683.12	7428.52	8245.06	9597.11
ST(21:3;O3)	0	0	71984.3	0	100519	0	0	318812	0	237634	0	0
ST(24:1;O3;G)	110225	62362.9	392243	34716	1.05628e+06	37811.9	41961.8	654700	46973.4	170580	42030.2	14366.1
ST(24:1;O4)	2.70948e+06	90505.5	90591.4	112618	152897	103842	42227.1	80213.1	87091.4	108364	107939	134079
ST(24:1;O5;S)	6.49729e+06	171002	38099.1	177290	27389.3	175497	1.16282e+06	275181	227671	56908	191941	2929.05
ST(24:2;O6)	50803.1	33355	48933.3	30990	36711.3	31077.2	104518	224567	125926	94409.9	99926.3	0
ST(24:6;O5)	54314.9	0	0	0	0	0	0	0	0	0	0	0
ST(25:2;O5)	0	145520	134186	158729	181273	207858	144940	187521	221424	246754	192341	212910
ST(26:0;O6)	79901	41348.4	44096.3	34334.7	17363	13074.6	20827.6	23566.9	21506.1	17289.2	18275.9	34301
ST(27:2;O7)	1.20316e+06	419055	468600	627446	903407	751366	87227.2	345905	560562	934412	1.19976e+06	1.79353e+06
ST(28:2;O7;Hex)	0	1815.52	0	0	0	4596.77	0	0	162522	0	125417	0
ST(28:3;O5)	119929	21392	340772	160342	180905	139761	1230.44	82194.2	115375	185561	200909	249274
ST(30:3;O8)	0	36477.7	54114.7	87033.3	98784.1	78189.5	77326.5	97229.9	110175	177854	206246	272007
TG(12:0_12:0_12:0)	2.68605e+06	2.41882e+06	3.59769e+07	1.73703e+08	1.4762e+06	763301	328698	911117	461244	703251	583322	1.60826e+06
TG(12:0_12:0_12:0)	30177.1	67854.6	3.4138e+06	1.24371e+07	61795.1	36602.7	2360.86	7956.23	23362.2	76601.8	28743.8	119687
TG(12:0_12:0_12:0)	0	134672	2151.95	1.97827e+08	1.26513e+06	164176	29114.1	40088.4	19523.6	6428.8	15389.1	2711.94
TG(12:0_12:0_12:0)	4100.37	1.39215e+06	124513	176460	168328	145564	141407	199671	150902	427265	321946	1.06248e+06
TG(16:4_22:6_36:10)	2849	6.06742	952	1104	434	740	591	395	388	144	61	131
TG(18:5_18:5_18:5)	12216	772	775	541	280	1013	264	415	320	116	448	650
TG(20:0_15:0_22:4)	824383	4.36766e+06	3.4036e+06	5.21888e+06	4.09962e+06	3.21133e+06	1.82131e+06	4.4605e+06	9.41256e+06	2.03018e+07	2.13154e+07	4.99691e+07
TG(8:0_10:0_38:4)	46	2970	409	8645	342	3757	2812	1163	5687	658	6774	169
TG(8:0_10:0_38:7)	6407	26416	28253	10818	12531	10564	3923	4647	9284	14333	41895	143175
TG(8:0_10:0_38:8)	5400	44764	134836	395557	23288	14209	26208	6430	41847	139282	287245	162534
TG(8:0_10:0_38:9)	3946	21244	68453	10626	15441	5283	1761	6564	5526	1016	101.64	101.64
TG(8:0_12:0_38:10)	6343	13115	22474	7659	14493	5817	1072	3698	5930	8846	1136	2374
TG(8:0_12:0_38:6)	3953	7121	6679	26626	40065	22922	691	422	505	2353	4139	2825
TG(8:0_12:0_38:7)	611	4384	19080	12777	28555	21013	987	1849	6557	3451	16739	7988
TG(8:0_12:0_38:9)	2527	19084	10749	2352	5361	6067	542	2834	2185	6799	8425	9830
TG(8:0_14:0_38:6)	12	989	534	5366	551	2402	704	107	757	1162	1362	202
TG(8:0_14:0_38:7)	5373	4852	4384	6307	4830	3783	634	721	1032	92	2111	1103
TG(8:0_14:1_36:10)	7616	6931	24158	11035	15819	41.3701	414	1655	1924	1016	1598	1080
TG(8:0_16:0_38:7)	17484	1840	616	621	1178	588	34	341	473	990	636	1229
TG(8:0_16:0_38:9)	3011	5269	1321	1711	2663	2142	476	597	355	938	921	900
TG(8:0_16:2_36:10)	6922	3414	11419	4922	5062	1161	682	1928	1265	1015	915	1263
TG(8:0_16:3_26:7)	76108	4632	17867	7210	2403	16599	14294	5838	4134	9946	8788	2951
TG(8:0_16:3_30:8)	71471	6488	1978	3109	1295	1631	326	579	1142	953	724	1550
TG(8:0_16:3_34:9)	68	15945	602	14181	2199	31111	16662	1954	8854	1652	12087	673
TG(8:0_16:4_22:6)	2477	5643	2671	4027	1763	12390	4175	5649	4859	1620	7503	1639
TG(8:0_16:4_30:8)	34745	7093	9550	2843	3798	3497	1026	1058	1370	2340	1484	1403
TG(8:0_18:2_38:10)	9693	3575	2200	2979	1304	2088	866	1138	1140	1313	823	107
TG(8:0_18:4_38:10)	3785	1705	5709	839	2047	2498	981	574	560	1062	1691	1574
TG(8:0_18:5_18:5)	244	133301	1973	3507	1065	8157	77119	2437	56296	307	57830	2455
TG(8:0_18:5_22:6)	3206	5840	101.507	2402	1015	101.507	101.507	101.507	101.507	101.507	4295	4139
TG(8:0_18:5_36:10)	9320	6310	14443	4801	8081	4478	1839	5068	4649	7218	4029	13237
TG(8:0_20:2_38:10)	1449	2991	3956	6992	6956	2727	299	689	966	874	1160	1152
TG(8:0_22:0_38:10)	28	728	414	5860	438	4110	770	1011	1032	463	1267	386
TG(8:0_22:1_38:10)	1596	1372	3330	4576	4261	2669	387	420	701	2524	1820	4129
TG(8:0_22:2_38:10)	147	518	14.6649	2033	3358	2988	195	892	1993	3327	8291	3453
TG(8:0_22:3_38:10)	1150	2043	3712	5408	7989	5262	968	529	1357	1917	1576	1091
TG(8:0_22:5_38:10)	580	1802	8887	20.7345	1499	2503	207	563	1246	1047	664	735
TG(8:0_26:0_38:7)	4634	79	291	149	212	35	99	49	40	112	203	152
TG(8:0_26:7_38:10)	4949	1204	2144	1848	1010	1717	735	34	407	281	819	194
TG(8:0_30:1_38:10)	1107	9364	177	316	28	54	70	273	459	587	165	452
TG(8:0_8:0_10:0)	18789	5882	9921	6653	3389	1042	689	1680	1914	1997	1418	1192
TG(8:0_8:0_12:0)	95010	111977	100721	252781	252094	319192	297980	105018	240401	262287	339832	9188
TG(8:0_8:0_14:0)	3020	9357	4664	2303	6036	3631	1078	1280	2015	1404	2140	1211
TG(8:0_8:0_14:1)	1086	794	37172	34501	69995	76930	52613	104945	128296	102728	88670	124717
TG(8:0_8:0_16:0)	33133	15874	22008	11907	31575	23441	3344	6514	8693	10413	5456	3975
TG(8:0_8:0_16:1)	44719	8487	82826	6834	11235	7409	1712	4781	6059	2084	5764	1180
TG(8:0_8:0_16:4)	638	6541	1826	1954	3223	3355	2506	9699	8800	5461	5030	5842
TG(8:0_8:0_18:0)	14781	1744	4329	2350	2586	2818	525	845	1782	1679	1046	1751
TG(8:0_8:0_18:1)	2363794	7960	14717	19631	35369	29396	2950	3285	3787	4463	7585	3269
TG(8:0_8:0_18:2)	119755	2359	672	1215	1619	1201	1075	806	532	1211	740	821
TG(8:0_8:0_18:3)	1001	4964	2160	2755	1481	7489	1679	1048	2308	1251	2336	149
TG(8:0_8:0_18:4)	4746	8788	29888	485	2317	2041	2525	1853	1464	1618	1619	959
TG(8:0_8:0_20:0)	16582	23073	759930	3539008	15818	6298	1681	3996	2038	2989	2196	3581
TG(8:0_8:0_20:3)	9330	3441	2406	1771	1824	1999	1324	1752	1211	1774	2254	1248
TG(8:0_8:0_22:0)	10494	18169	8731	4906	12033	31957	16949	8620	12847	12962	4768	3898
TG(8:0_8:0_22:1)	158245	11201	414	8236	5951	8809	816	2026	4247	57339	4468	9707
TG(8:0_8:0_22:4)	15150	381	246	345	264	54	265	482	280	298	204	41
TG(8:0_8:0_22:6)	14282	43902	30555	2908	65623	37165	15464	16278	34551	62962	84878	10258
TG(8:0_8:0_24:0)	57231	10954	29465	49772	29492	14532	8752	82316	34669	21090	28353	23707
TG(8:0_8:0_24:1)	319	613	2189	1305	3554	5185	352	1107	821	1300	1091	1362
TG(8:0_8:0_24:6)	46910	5773	9024	6282	14652	21975	1958	936	1281	5656	684	1214
TG(8:0_8:0_26:1)	424	7225	3845	8889	5941	5384	2897	2747	6958	1770	4351	636
TG(8:0_8:0_26:2)	963	1898	2274	2176	4839	4735	225	582	489	649	1094	474
TG(8:0_8:0_26:3)	340	9115	770	7604	652	21709	1519	2986	20719	1744	39876	627
TG(8:0_8:0_26:6)	31897	8356	3172	1265	1078	3954	15433	820	7417	650	771	1320
TG(8:0_8:0_26:7)	10662	232925	4500	630	2455	17005	4219	7331	20200	2138	5115	682
TG(8:0_8:0_28:0)	65	11220	450	86389	1577	6.46797	6727	497	12678	1322	28186	1558
TG(8:0_8:0_28:1)	7099	7097	58783	592994	11879	1435	721	1521	4050	2549	26627	9427
TG(8:0_8:0_28:3)	318	3490	1991	4183	4714	4905	2057	4310	3909	1511	5517	1767
TG(8:0_8:0_28:5)	277	16734	4737	10010	1200	5336	6260	13234	11930	4267	2767	1847
TG(8:0_8:0_28:6)	351	54210	35777	60058	10277	9302	24529	35.1414	35.1414	3757	27203	12931
TG(8:0_8:0_30:0)	2867	4475	6128	9687	13168	25846	3540	4190	6474	8487	14500	6537
TG(8:0_8:0_30:1)	9199	13502	13348	42494	88730	34409	1522	4210	5216	58880	41750	22012
TG(8:0_8:0_30:2)	10294	9427	23063	29527	120449	313603	2925	3902	11522	27553	71428	62017
TG(8:0_8:0_30:5)	3271	13656	642	476721	44380	74908	33769	7691	29054	27259	51689	1161
TG(8:0_8:0_30:6)	10482	17807	7667	1997	5793	4083	1595	2730	159.518	9217	2983	13580
TG(8:0_8:0_32:1)	4012	12058	19394	13397	15927	18306	1561	8160	2620	13317	32650	69977
TG(8:0_8:0_32:2)	7417	12438	9939	11579	8138	8639	11184	50864	6384	23807	24637	33744
TG(8:0_8:0_32:3)	7777	7017	9039	15133	26479	9592	14434	2832	16726	80747	119996	150462
TG(8:0_8:0_32:4)	10021	2896	4155	13511	4425	46332	4921	13361	56830	20522	188454	1060
TG(8:0_8:0_32:6)	20941	12662	31799	25557	35697	21784	2087	2587	3060	4625	34716	13067
TG(8:0_8:0_32:7)	6203	1643	4380	3081	2398	2377	1165	515	575	458	1218	453
TG(8:0_8:0_34:0)	1320	2026	5085	23732	17737	8884	4645	11236	37495	126294	172447	95083
TG(8:0_8:0_34:1)	96	1809	482	24624	1110	1214	3559	1319	5259	610	2127	1755
TG(8:0_8:0_34:2)	11671	5761	13132	9401	12748	38933	1741	4328	8694	36710	61327	81957
TG(8:0_8:0_34:3)	1444	2293	6309	10220	7923	13934	938	1973	3549	28397	66832	100971
TG(8:0_8:0_34:4)	4476	5789	5532	12826	3805	2921	19008	4153	46736	258995	520941	604750
TG(8:0_8:0_34:5)	3456	7753	7763	23876	5180	9529	2124	14880	36655	220533	15223	692
TG(8:0_8:0_34:6)	391	4571	2296	2297	3009	4500	3940	2026	2485	555	3067	786
TG(8:0_8:0_36:1)	2674	3975	4509	5157	4271	28246	3513	8488	11325	23760	19640	16213
TG(8:0_8:0_36:2)	10	909	259	1381	281	590	4674	690	792	274	1026	631
TG(8:0_8:0_36:3)	4783	5980	13927	30516	70529	51952	7329	7260	21471	41480	53246	86538
TG(8:0_8:0_36:4)	1945	1388	10603	12863	21333	4142	1044	3395	13934	30599	71145	91136
TG(8:0_8:0_36:5)	2832	6851	7935	10809	7148	5400	1468	4618	33265	202116	385663	577091
TG(8:0_8:0_36:7)	146	3355	423	1887	614	2370	4978	1081	1795	789	3121	597
TG(8:0_8:0_38:4)	42	2993	323	15504	642	6690	487	672	1724	881	1249	1968
TG(8:0_8:0_38:5)	4328	23593	36738	42012	64547	22730	2067	3016	7443	41720	80174	120824
TG(8:0_8:0_38:6)	5851	28080	53841	45228	37474	27282	4838	5530	23190	131500	594820	506969
TG(8:0_8:0_38:7)	7799	14193	17643	49226	8435	4316	2473	8607	55346	81572	156929	5590
TG(8:0_8:0_38:8)	51	454	689	28110	1452	5780	5726	881	515	1310	3910	1405
TG(8:0_8:0_38:9)	2509	12138	11075	7447	9131	4298	270	1669	27.0301	27.0301	27.0301	27.0301
WE(22:1;O4)	97197.5	295200	383582	462405	493114	496345	242401	368645	440570	504240	430206	492441
WE(22:2;O2)	868223	1.02741e+06	1.06113e+06	1.3148e+06	1.53575e+06	1.33336e+06	631681	906885	1.21006e+06	1.56746e+06	1.64516e+06	1.24946e+06
WE(24:3;O5)	21258	35279.7	0	25887.8	0	56461.1	1862.11	0	49154.1	579.279	54310.6	0

## Sheet: Lipid differential analysis
LipidIon	Log(Pvalue)	log2(FC)	class
CAR(10:3)	0.725836	-0.75372	CAR
CAR(14:1)	0.192491	-0.64792	CAR
CAR(16:0)	0.809055	-1.8292	CAR
CAR(16:2)	0.28005	-0.40968	CAR
CAR(16:3)	1.04024	-0.91508	CAR
CAR(16:4)	1.02442	-0.65266	CAR
CAR(18:0)	1.17693	-2.7674	CAR
CAR(18:1)	0.17653	-0.98922	CAR
CAR(18:3)	0.215649	-0.54352	CAR
CAR(18:4)	0.926771	-0.68846	CAR
CAR(20:0)	0.343458	11.988	CAR
CAR(20:1)	0.954018	-2.179	CAR
CAR(20:4)	0.274578	-0.66046	CAR
CAR(20:5)	0.526325	-0.61749	CAR
CAR(22:1)	2.36243	-1.8228	CAR
CAR(22:3)	1.06272	-1.2839	CAR
CAR(22:6)	0.172965	0.25157	CAR
CAR(24:5)	0.107718	-0.061229	CAR
CAR(24:6)	0.54459	-0.81127	CAR
CAR(26:3)	0.431228	3.4974	CAR
CAR(26:7)	0.616678	1.4387	CAR
CAR(28:0)	0.159375	1.2704	CAR
CAR(28:1)	0.275943	0.28928	CAR
CAR(28:3)	0.91295	0.56972	CAR
CAR(28:5)	0.455588	6.6713	CAR
CAR(28:6)	0.37481	1.1433	CAR
CAR(28:7)	0.944004	-1.0558	CAR
CE(16:0)	0.605835	5.2992	CE
Cer(12:0;2O/10:0)	0.590101	-0.80379	Cer
Cer(12:0;2O/10:0;O)	0.0307707	-0.38123	Cer
Cer(12:0;2O/12:0)	0.0625411	0.19445	Cer
Cer(12:0;2O/12:0;O)	0.620869	-1.5019	Cer
Cer(12:0;2O/16:0)	0.240222	5.1295	Cer
Cer(12:0;2O/16:0;O)	0.164481	1.147	Cer
Cer(12:0;2O/16:2)	0.272618	2.1716	Cer
Cer(12:0;2O/16:4)	0.532037	0.95548	Cer
Cer(12:0;2O/18:0)	0.355357	5.4617	Cer
Cer(12:0;2O/18:0;O)	0.409224	2.0395	Cer
Cer(12:0;2O/18:1)	0.15048	-0.57769	Cer
Cer(12:0;2O/18:3)	0.0853104	3.8206	Cer
Cer(12:0;2O/18:4)	1.10462	1.0231	Cer
Cer(12:0;2O/18:4;O)	0.481493	1.1904	Cer
Cer(12:0;2O/20:0)	0.572261	3.1757	Cer
Cer(12:0;2O/20:0;O)	1.50382	3.9773	Cer
Cer(12:0;2O/20:1)	0.0345642	-0.0043463	Cer
Cer(12:0;2O/20:2)	1.70883	1.9404	Cer
Cer(12:0;2O/20:2;O)	1.67172	1.787	Cer
Cer(12:0;2O/20:3;O)	0.865792	0.66727	Cer
Cer(12:0;2O/20:4)	0.434278	-1.7133	Cer
Cer(12:0;2O/20:5)	0.175663	9.4501	Cer
Cer(12:0;2O/22:0)	1.23895	5.6257	Cer
Cer(12:0;2O/22:0;O)	0.396471	4.0822	Cer
Cer(12:0;2O/22:1)	1.16145	-1.7661	Cer
Cer(12:0;2O/22:1;O)	0.132292	2.23	Cer
Cer(12:0;2O/22:2)	0.542551	0.84337	Cer
Cer(12:0;2O/22:3)	0.06807	-0.43203	Cer
Cer(12:0;2O/22:5)	0.686759	10.698	Cer
Cer(12:0;2O/22:6)	0.235503	-0.015026	Cer
Cer(12:0;2O/22:6;O)	0.0173831	-0.39381	Cer
Cer(12:0;2O/24:0)	0.0545262	2.1734	Cer
Cer(12:0;2O/24:0;O)	0.159063	4.1311	Cer
Cer(12:0;2O/24:1)	1.31901	-1.3891	Cer
Cer(12:0;2O/24:1;O)	0.227448	-0.2744	Cer
Cer(12:0;2O/24:2)	0.611158	-1.6428	Cer
Cer(12:0;2O/24:3;O)	0.0470484	0.44846	Cer
Cer(12:0;2O/24:4)	0.10461	0.86511	Cer
Cer(12:0;2O/24:5)	0.486638	9.1313	Cer
Cer(12:0;2O/24:5;O)	0.044436	11.83	Cer
Cer(12:0;2O/24:6;O)	0.246708	-0.29929	Cer
Cer(12:0;2O/26:0)	0.286412	2.1702	Cer
Cer(12:0;2O/26:0;O)	0.868085	5.5411	Cer
Cer(12:0;2O/26:1)	0.144294	2.4953	Cer
Cer(12:0;2O/26:1;O)	0.444656	6.2698	Cer
Cer(12:0;2O/26:2;O)	0.56369	2.836	Cer
Cer(12:0;2O/26:3;O)	0.0348047	1.8768	Cer
Cer(12:0;2O/26:4)	0.227461	1.9132	Cer
Cer(12:0;2O/26:5)	0.221295	3.7969	Cer
Cer(12:0;2O/26:6)	0.0654588	0.098527	Cer
Cer(12:0;2O/26:6;O)	0.228969	1.9122	Cer
Cer(12:0;2O/28:0)	1.00065	4.0231	Cer
Cer(12:0;2O/28:0;O)	1.61484	5.2738	Cer
Cer(12:0;2O/28:1)	0.521237	0.17278	Cer
Cer(12:0;2O/28:1;O)	0.318253	6.4195	Cer
Cer(12:0;2O/28:2)	0.498628	-1.1228	Cer
Cer(12:0;2O/28:3;O)	0.255572	2.1757	Cer
Cer(12:0;2O/28:5)	0.0408297	5.6049	Cer
Cer(12:0;2O/28:6)	0.163988	0.2355	Cer
Cer(12:0;2O/30:0)	0.400345	1.7333	Cer
Cer(12:0;2O/30:0;O)	1.32107	3.4166	Cer
Cer(12:0;2O/30:1)	0.0470413	3.6542	Cer
Cer(12:0;2O/30:1;O)	0.0941459	0.73618	Cer
Cer(12:0;2O/30:2)	0.880854	-0.48135	Cer
Cer(12:0;2O/30:2;O)	1.51498	1.7525	Cer
Cer(12:0;2O/30:3)	1.54498	-2.604	Cer
Cer(12:0;2O/30:3;O)	1.69309	4.2047	Cer
Cer(12:0;2O/30:4)	1.26612	2.694	Cer
Cer(12:0;2O/30:6)	0.370111	0.30991	Cer
Cer(12:0;2O/32:0)	0.0723925	0.052355	Cer
Cer(12:0;2O/32:3)	0.0657853	4.7404	Cer
Cer(12:0;2O/32:4;O)	0.175099	1.9695	Cer
Cer(12:0;2O/32:5)	0.642122	-0.073131	Cer
Cer(12:0;2O/32:6;O)	0.475731	1.1026	Cer
Cer(12:0;2O/34:5;O)	2.19418	1.6878	Cer
Cer(12:0;2O/34:6)	0.186734	-0.15208	Cer
Cer(12:0;2O/34:6;O)	1.20965	1.9133	Cer
Cer(12:0;2O/36:0)	0.0677956	-0.041032	Cer
Cer(12:0;2O/36:4)	1.54726	1.1647	Cer
Cer(12:0;2O/36:6;O)	0.00195822	0.19353	Cer
Cer(12:0;2O/38:6)	0.189725	0.60746	Cer
Cer(12:0;2O/8:0)	0.140483	-0.18933	Cer
Cer(12:0;2O/8:0;O)	0.0306935	0.2138	Cer
Cer(12:0;3O/10:0;(2OH))	0.263372	2.2225	Cer
Cer(12:0;3O/16:0;(2OH))	0.0368021	1.8505	Cer
Cer(12:0;3O/18:0;(2OH))	0.27379	5.0305	Cer
Cer(12:0;3O/20:0;(2OH))	0.426009	3.5716	Cer
Cer(12:0;3O/22:0;(2OH))	0.727317	4.344	Cer
Cer(12:0;3O/24:0;(2OH))	0.27125	2.0845	Cer
Cer(12:0;3O/26:0;(2OH))	0.358291	0.62433	Cer
Cer(12:0;3O/28:0;(2OH))	0.856307	6.5683	Cer
Cer(12:0;3O/30:0;(2OH))	1.06728	6.7049	Cer
Cer(12:0;3O/8:0;(2OH))	0.175561	0.24773	Cer
Cer(12:1;2O/10:0)	0.323953	-1.2123	Cer
Cer(12:1;2O/10:0;O)	0.260807	-0.0046572	Cer
Cer(12:1;2O/12:0)	0.234287	0.060989	Cer
Cer(12:1;2O/16:4)	1.01785	-0.89709	Cer
Cer(12:1;2O/16:4;O)	0.358052	0.59619	Cer
Cer(12:1;2O/18:5)	1.08497	1.13	Cer
Cer(12:1;2O/18:5;O)	0.722171	-1.2737	Cer
Cer(12:1;2O/20:5)	0.961323	-0.57687	Cer
Cer(12:1;2O/20:5;O)	0.591136	0.75625	Cer
Cer(12:1;2O/22:6)	0.668421	0.38145	Cer
Cer(12:1;2O/22:6;O)	1.77206	0.79733	Cer
Cer(12:1;2O/24:6)	1.78243	-2.3681	Cer
Cer(12:1;2O/26:6)	0.0639362	-0.56878	Cer
Cer(12:1;2O/28:6)	1.64904	1.3254	Cer
Cer(12:1;2O/30:6)	1.51306	-1.6011	Cer
Cer(12:1;2O/38:10;2O)	0.206561	1.5329	Cer
Cer(12:1;2O/38:11;2O)	0.0627299	-0.82979	Cer
Cer(12:1;2O/40:10;2O)	0.238516	0.89878	Cer
Cer(12:1;2O/40:12;2O)	0.131267	0.14315	Cer
Cer(12:1;2O/44:12;2O)	0.0905052	-1.2719	Cer
Cer(12:1;2O/44:13;2O)	1.37772	-3.1424	Cer
Cer(12:1;2O/46:11;2O)	1.79792	3.6181	Cer
Cer(12:1;2O/48:11;2O)	0.722983	3.3616	Cer
Cer(12:1;2O/48:12;2O)	0.0380219	3.7162	Cer
Cer(12:1;2O/48:9;2O)	2.73317	-3.8459	Cer
Cer(12:1;2O/50:11;2O)	0.232655	1.3002	Cer
Cer(12:1;2O/50:12;2O)	1.25148	2.2199	Cer
Cer(12:1;2O/52:12;2O)	1.4384	1.8176	Cer
Cer(12:1;2O/52:13;2O)	1.79457	1.5198	Cer
Cer(12:1;2O/54:12;2O)	0.559032	0.9482	Cer
Cer(12:1;2O/54:13;2O)	0.114498	-0.47631	Cer
Cer(12:1;2O/64:4;2O)	0.0197537	1.1984	Cer
Cer(12:1;2O/8:0)	0.179286	-0.24689	Cer
Cer(12:1;2O/8:0;O)	0.0499564	0.056576	Cer
Cer(12:1;3O/10:0;(2OH))	0.684044	-0.50515	Cer
Cer(12:1;3O/12:0;(2OH))	0.491747	-0.37776	Cer
Cer(12:1;3O/14:1;(2OH))	0.370389	-0.51641	Cer
Cer(12:1;3O/16:0;(2OH))	0.573579	-1.1375	Cer
Cer(12:1;3O/16:1;(2OH))	0.476356	0.71415	Cer
Cer(12:1;3O/16:2;(2OH))	0.199006	-0.24193	Cer
Cer(12:1;3O/18:0;(2OH))	0.583489	3.1166	Cer
Cer(12:1;3O/18:2;(2OH))	0.0198109	-0.012882	Cer
Cer(12:1;3O/18:3;(2OH))	0.668563	0.52718	Cer
Cer(12:1;3O/18:4;(2OH))	0.0026305	-0.050068	Cer
Cer(12:1;3O/18:5;(2OH))	0.154401	-0.11279	Cer
Cer(12:1;3O/20:2;(2OH))	1.32035	-1.1624	Cer
Cer(12:1;3O/20:3;(2OH))	0.234583	0.54077	Cer
Cer(12:1;3O/20:4;(2OH))	1.39365	-1.8114	Cer
Cer(12:1;3O/20:5;(2OH))	0.0319751	0.076367	Cer
Cer(12:1;3O/22:0;(2OH))	0.889557	6.6297	Cer
Cer(12:1;3O/22:1;(2OH))	1.26454	3.6541	Cer
Cer(12:1;3O/22:2;(2OH))	1.65065	-1.4069	Cer
Cer(12:1;3O/22:3;(2OH))	0.0160417	-0.60973	Cer
Cer(12:1;3O/22:5;(2OH))	0.0574822	-0.65196	Cer
Cer(12:1;3O/22:6;(2OH))	0.21628	0.32108	Cer
Cer(12:1;3O/24:0;(2OH))	0.173939	1.2308	Cer
Cer(12:1;3O/24:1;(2OH))	0.226355	-0.28152	Cer
Cer(12:1;3O/24:2;(2OH))	0.182917	-0.89352	Cer
Cer(12:1;3O/24:3;(2OH))	0.401263	0.69982	Cer
Cer(12:1;3O/24:5;(2OH))	0.222329	-0.12841	Cer
Cer(12:1;3O/24:6;(2OH))	0.488935	-0.67422	Cer
Cer(12:1;3O/26:0;(2OH))	1.6508	3.7265	Cer
Cer(12:1;3O/26:1;(2OH))	0.629359	2.8814	Cer
Cer(12:1;3O/26:2;(2OH))	0.240204	-0.34525	Cer
Cer(12:1;3O/26:3;(2OH))	0.665286	-1.2526	Cer
Cer(12:1;3O/26:4;(2OH))	1.09164	-1.1854	Cer
Cer(12:1;3O/26:5;(2OH))	0.402092	-0.4004	Cer
Cer(12:1;3O/26:6;(2OH))	0.680983	1.9001	Cer
Cer(12:1;3O/28:0;(2OH))	1.55065	5.7542	Cer
Cer(12:1;3O/28:2;(2OH))	0.624841	5.02	Cer
Cer(12:1;3O/28:3;(2OH))	0.15142	2.5021	Cer
Cer(12:1;3O/28:5;(2OH))	1.73602	-2.5741	Cer
Cer(12:1;3O/28:6;(2OH))	2.30619	-1.4384	Cer
Cer(12:1;3O/30:0;(2OH))	0.0987192	-0.074992	Cer
Cer(12:1;3O/30:1;(2OH))	0.15346	0.88122	Cer
Cer(12:1;3O/30:3;(2OH))	2.29744	2.6053	Cer
Cer(12:1;3O/30:4;(2OH))	0.918857	-0.90468	Cer
Cer(12:1;3O/30:6;(2OH))	1.61769	1.3773	Cer
Cer(12:1;3O/32:0;(2OH))	0.184438	3.3822	Cer
Cer(12:1;3O/32:4;(2OH))	1.91263	2.6253	Cer
Cer(12:1;3O/32:5;(2OH))	0.0961039	-0.38127	Cer
Cer(12:1;3O/34:4;(2OH))	0.0833706	0.66965	Cer
Cer(12:1;3O/34:6;(2OH))	0.0396967	0.15452	Cer
Cer(12:1;3O/36:0;(2OH))	1.25785	-1.536	Cer
Cer(12:1;3O/36:1;(2OH))	0.456745	1.8121	Cer
Cer(12:1;3O/36:3;(2OH))	0.334177	2.1166	Cer
Cer(12:1;3O/36:5;(2OH))	0.812728	3.6987	Cer
Cer(12:1;3O/36:6;(2OH))	0.128952	0.23897	Cer
Cer(12:1;3O/38:3;(2OH))	0.236562	-0.35492	Cer
Cer(12:1;3O/38:4;(2OH))	0.05512	0.40517	Cer
Cer(12:1;3O/38:5;(2OH))	0.299996	1.635	Cer
Cer(12:2;2O/10:0)	0.104708	-0.020968	Cer
Cer(12:2;2O/10:0;O)	0.00893214	0.076905	Cer
Cer(12:2;2O/12:0)	0.0262277	-0.0083192	Cer
Cer(12:2;2O/12:0;O)	1.46817	-0.71347	Cer
Cer(12:2;2O/14:1)	0.0875966	-0.13938	Cer
Cer(12:2;2O/14:1;O)	0.249316	-1.1721	Cer
Cer(12:2;2O/16:4)	0.754033	0.76535	Cer
Cer(12:2;2O/16:4;O)	0.0335577	0.0065129	Cer
Cer(12:2;2O/18:5)	0.636312	0.85491	Cer
Cer(12:2;2O/22:6)	1.06243	-2.0303	Cer
Cer(12:2;2O/24:6;O)	0.678976	-0.69711	Cer
Cer(12:2;2O/28:6)	0.450128	-0.54933	Cer
Cer(12:2;2O/28:6;O)	1.01632	1.6931	Cer
Cer(12:2;2O/30:6)	0.228533	-0.081374	Cer
Cer(12:2;2O/30:6;O)	0.0869198	1.7302	Cer
Cer(12:2;2O/32:6;O)	0.766001	4.9521	Cer
Cer(12:2;2O/34:6)	0.47476	1.48	Cer
Cer(12:2;2O/34:6;O)	0.76623	0.45443	Cer
Cer(12:2;2O/34:8;2O)	0.223658	-1.4265	Cer
Cer(12:2;2O/38:11;2O)	0.368859	-2.033	Cer
Cer(12:2;2O/40:12;2O)	0.0643922	0.11502	Cer
Cer(12:2;2O/50:13;2O)	2.40756	2.9799	Cer
Cer(12:2;2O/8:0)	0.462405	0.48421	Cer
Cer(12:2;2O/8:0;O)	0.0356439	0.10455	Cer
Cer(12:2;3O/10:0;(2OH))	0.475244	-1.8127	Cer
Cer(12:2;3O/14:1;(2OH))	1.06836	1.1467	Cer
Cer(12:2;3O/16:4;(2OH))	0.0873725	0.38126	Cer
Cer(12:2;3O/18:5;(2OH))	0.816135	-2.0724	Cer
Cer(12:2;3O/20:5;(2OH))	0.29108	1.7364	Cer
Cer(12:2;3O/22:6;(2OH))	0.504766	0.33902	Cer
Cer(12:2;3O/26:6;(2OH))	0.496978	-0.50406	Cer
Cer(12:2;3O/30:6;(2OH))	1.17795	-1.5049	Cer
Cer(12:2;3O/32:6;(2OH))	0.188032	1.9888	Cer
Cer(12:2;3O/34:6;(2OH))	0.813684	-0.95246	Cer
Cer(12:2;3O/36:6;(2OH))	0.442822	-0.6506	Cer
Cer(12:2;3O/8:0;(2OH))	0.111007	2.184	Cer
Cer(14:0;2O/38:0;O)	0.361079	-0.4526	Cer
Cer(14:0;2O/38:3)	1.43769	1.496	Cer
Cer(14:1;3O/38:2;(2OH))	0.224469	-0.21986	Cer
Cer(14:2;2O/60:13;2O)	0.266473	0.58286	Cer
Cer(16:0;2O/38:0;O)	0.0187076	-0.18212	Cer
Cer(16:0;2O/38:5)	1.46991	-4.0019	Cer
Cer(16:1;2O/60:8;2O)	0.374362	2.5381	Cer
Cer(16:1;3O/38:2;(2OH))	0.95395	-1.0218	Cer
Cer(16:1;3O/38:5;(2OH))	0.819969	-0.96651	Cer
Cer(16:3;2O/22:6)	0.574662	7.3329	Cer
Cer(16:3;2O/24:6)	1.24378	-1.1828	Cer
Cer(16:3;2O/26:6;O)	1.70687	3.3169	Cer
Cer(16:3;2O/34:6)	1.27883	3.4775	Cer
Cer(16:3;2O/36:6)	1.74233	4.9024	Cer
Cer(16:3;2O/36:6;O)	0.58053	-0.8451	Cer
Cer(16:3;2O/38:6)	0.610401	-2.9075	Cer
Cer(16:3;2O/44:13;2O)	1.00787	-1.1029	Cer
Cer(16:3;3O/36:6;(2OH))	0.160114	-0.39866	Cer
Cer(16:3;3O/38:6;(2OH))	0.589936	4.4828	Cer
Cer(18:0;2O/38:1;O)	0.222425	-3.7287	Cer
Cer(18:0;2O/38:5)	0.453856	-0.79508	Cer
Cer(18:1;3O/38:6;(2OH))	1.84347	-5.0323	Cer
Cer(18:2;3O/38:6;(2OH))	0.685725	-1.3311	Cer
Cer(18:3;2O/38:6)	0.603831	-0.43006	Cer
Cer(18:3;3O/38:6;(2OH))	0.634012	1.5432	Cer
Cer(20:1;2O/38:6)	1.74915	-2.2191	Cer
Cer(20:1;3O/38:6;(2OH))	0.318376	-0.17953	Cer
Cer(20:2;3O/38:6;(2OH))	0.919349	-3.9166	Cer
Cer(20:3;2O/38:6)	0.307612	-1.3116	Cer
Cer(20:3;3O/38:6;(2OH))	0.789068	0.89872	Cer
Cer(22:0;2O/38:0;O)	0.892285	-0.59704	Cer
Cer(22:1;3O/38:3;(2OH))	0.0816641	1.6037	Cer
Cer(22:1;3O/38:4;(2OH))	0.22564	-2.5557	Cer
Cer(22:3;2O/38:6)	0.689101	-0.91854	Cer
Cer(24:1;3O/38:6;(2OH))	0.588435	-0.44662	Cer
Cer(30:0;O2)	0.516013	7.3871	Cer
Cer(30:1;O2)	0.384701	-0.86673	Cer
Cer(36:0;O2)	0.158987	2.5255	Cer
Cer(36:0;O3)	0.804191	4.4694	Cer
Cer(36:2;O2)	0.785314	-2.471	Cer
Cer(38:0;O3)	0.671663	12.212	Cer
Cer(40:0;O2)	0.0368586	7.5162	Cer
Cer(42:2;O2)	0.720181	4.3756	Cer
DG(16:0)	0.802946	-0.63896	DG
DG(18:0)	0.0440399	-0.36561	DG
DG(20:0)	0.352287	-0.35248	DG
DG(22:0)	0.210262	0.18796	DG
DG(22:1)	0.445092	-0.52885	DG
DG(24:0)	2.30505	1.4565	DG
DG(24:2)	0.00522737	0.03839	DG
DG(24:3)	1.67009	-0.99868	DG
DG(24:4)	0.342275	0.40452	DG
DG(26:1)	2.21124	1.3279	DG
DG(26:2)	1.09101	-0.77968	DG
DG(26:4)	0.0813074	-0.18638	DG
DG(28:0)	0.0870648	0.28927	DG
DG(28:1)	0.745189	0.82259	DG
DG(28:2)	2.04989	-1.29	DG
DG(28:5)	0.0526711	-0.074474	DG
DG(30:0)	0.903929	-0.96809	DG
DG(30:1)	0.438507	10.147	DG
DG(30:2)	0.288777	1.9475	DG
DG(30:5)	0.404465	0.54947	DG
DG(30:8)	0.206703	-0.24807	DG
DG(32:0)	0.72008	2.991	DG
DG(32:1)	0.819806	5.7804	DG
DG(32:3)	0.926087	1.4805	DG
DG(32:5)	0.55607	2.6637	DG
DG(32:6)	0.0461404	2.0185	DG
DG(32:7)	0.00782825	-0.0097886	DG
DG(32:8)	0.199753	-0.049489	DG
DG(34:0)	0.577712	0.28403	DG
DG(34:1)	0.0357441	-0.62113	DG
DG(34:2)	0.330181	-0.43023	DG
DG(34:6)	0.782452	-0.75788	DG
DG(34:7)	1.09538	1.6417	DG
DG(34:8)	0.947383	-0.98703	DG
DG(34:9)	0.142606	0.69247	DG
DG(36:0)	1.67853	3.0264	DG
DG(36:3)	0.445972	-0.94109	DG
DG(36:4)	0.0235817	0.90315	DG
DG(36:7)	0.664617	-1.0989	DG
DG(36:8)	0.290445	0.61287	DG
DG(38:0)	1.29497	2.1675	DG
DG(38:10)	0.24436	4.9053	DG
DG(38:4)	0.724842	-1.4898	DG
DG(38:5)	0.0878558	0.21472	DG
DG(40:10)	0.0860145	2.4342	DG
DG(40:5)	0.955135	0.81774	DG
DG(40:6)	0.0743323	1.2683	DG
DG(40:7)	0.945307	0.85235	DG
DG(42:1)	2.19268	2.6813	DG
DG(42:10)	0.0325633	0.32202	DG
DG(42:11)	0.88582	5.0362	DG
DG(42:5)	0.0160748	-0.45914	DG
DG(42:6)	0.0200252	-0.17715	DG
DG(42:7)	0.987088	-2.9389	DG
DG(42:8)	0.285057	-0.099828	DG
DG(44:0)	0.316159	-1.0132	DG
DG(44:10)	0.0848979	-0.12616	DG
DG(44:11)	0.160887	-0.0043458	DG
DG(44:12)	0.0603375	1.4854	DG
DG(44:5)	0.619992	-0.60302	DG
DG(44:6)	0.352617	0.72191	DG
DG(46:11)	1.31106	-2.3191	DG
DG(46:12)	0.0751742	-0.21725	DG
DG(46:3)	2.61603	2.8839	DG
DG(46:4)	2.06318	3.5344	DG
DG(46:6)	0.121832	1.8334	DG
DG(46:7)	0.210346	0.8489	DG
DG(48:10)	0.928366	0.14563	DG
DG(48:11)	0.914403	-1.0981	DG
DG(48:12)	0.212168	-1.0963	DG
DG(48:13)	0.0337184	0.3446	DG
DG(48:7)	2.93183	2.9243	DG
DG(50:10)	1.16123	1.4728	DG
DG(50:11)	0.836009	1.2847	DG
DG(50:14)	0.726439	1.0327	DG
DG(50:8)	0.047469	0.99587	DG
DG(50:9)	0.339619	0.57544	DG
DG(52:10)	1.06901	-2.8254	DG
DG(52:11)	2.25243	2.3519	DG
DG(52:13)	0.539836	1.3805	DG
DG(52:6)	1.86041	2.1805	DG
DG(54:12)	4.20943	5.5793	DG
DG(54:15)	1.24326	0.90555	DG
DG(54:3)	0.991981	-3.464	DG
DG(54:5)	0.542351	-1.1177	DG
DG(54:6)	0.854519	-0.43977	DG
DG(54:7)	1.38499	2.7081	DG
DG(56:10)	0.270902	0.0070631	DG
DG(56:3)	1.5438	-1.8434	DG
DG(56:8)	0.308723	-0.4146	DG
DG(56:9)	0.618332	3.5498	DG
DG(58:10)	1.60745	2.2151	DG
DG(58:11)	0.00692384	0.69501	DG
DG(58:14)	1.23278	-3.6133	DG
DG(58:4)	5.09201	-3.2542	DG
DG(58:7)	0.145753	0.32873	DG
DG(58:9)	0.013834	1.2518	DG
DG(60:14)	1.77965	1.6648	DG
DG(60:3)	0.0170037	3.4421	DG
DG(62:11)	0.125307	0.72818	DG
DG(62:12)	0.475915	1.5099	DG
DG(62:13)	1.74264	2.6011	DG
DG(62:16)	1.18231	2.2328	DG
DG(62:17)	0.329701	1.8386	DG
DG(62:8)	0.381998	1.6511	DG
DG(64:13)	1.83578	2.7023	DG
DG(64:15)	0.936324	3.687	DG
DG(64:17)	0.374472	0.30306	DG
DG(64:18)	2.49463	1.7533	DG
DG(66:17)	0.845539	-0.70211	DG
DG(70:14)	0.346635	0.38082	DG
DG(70:19)	1.05476	1.6675	DG
DG(72:0)	0.00112638	3.8409	DG
DG(74:1)	0.00211584	-0.87499	DG
DG(74:17)	0.165947	0.85086	DG
DG(O-32:2)	0.781359	0.77973	DG
DG(O-38:8)	0.213463	-2.772	DG
FA(12:1;O3)	0.182294	-1.5856	FA
FA(18:0;O6)	0.824328	-2.4903	FA
FA(18:3)	0.174402	0.14225	FA
FA(18:3;O3)	1.38665	-1.2632	FA
FA(18:4;O4)	1.51204	-0.98189	FA
FA(22:0;O4)	0.182791	7.8701	FA
FA(22:12)	0.46962	-0.25681	FA
Glc-GP(38:4)	2.32698	-2.5829	Glc-GP
HexCer(36:1;O4)	0.793028	-1.1017	HexCer
LPA(18:0e/0:0)	0.737005	-0.92807	LPA
LPA(20:3)	0.0406806	-0.78888	LPA
LPC(10:0)	0.076441	-0.28785	LPC
LPC(14:0)	0.393322	-0.50581	LPC
LPC(14:1)	0.0900269	0.40606	LPC
LPC(16:0)	0.146088	0.31904	LPC
LPC(16:1)	0.677234	0.52993	LPC
LPC(16:2)	1.36428	-1.5277	LPC
LPC(16:4)	0.0719529	0.22681	LPC
LPC(18:0)	0.123901	0.055479	LPC
LPC(18:1)	0.792906	-1.1375	LPC
LPC(18:2)	0.106446	-0.54327	LPC
LPC(18:3)	0.199245	-0.99309	LPC
LPC(18:4)	0.0585869	0.90842	LPC
LPC(18:5)	0.476017	-0.4813	LPC
LPC(20:2)	0.767465	-0.61437	LPC
LPC(20:3)	0.908784	-1.447	LPC
LPC(20:4)	0.0495398	-0.77659	LPC
LPC(20:5)	0.348168	1.329	LPC
LPC(22:0)	0.0296233	1.6619	LPC
LPC(22:1)	0.0515971	8.8456	LPC
LPC(22:3)	0.615849	-0.79329	LPC
LPC(22:4)	0.0912782	-0.073528	LPC
LPC(22:5)	0.270302	-1.0898	LPC
LPC(22:6)	0.252004	-1.2547	LPC
LPC(24:0)	0.0631039	0.13713	LPC
LPC(24:4)	0.333672	-0.3328	LPC
LPC(24:5)	1.2582	-1.7092	LPC
LPC(24:6)	1.00565	-1.3989	LPC
LPC(26:6)	0.328574	-0.88462	LPC
LPC(28:0)	0.584327	0.091009	LPC
LPC(28:1)	0.400723	1.0948	LPC
LPC(28:4)	0.742944	-1.7637	LPC
LPC(28:6)	0.0237418	1.9069	LPC
LPC(30:0)	0.0571603	-0.010159	LPC
LPC(30:1)	0.0277971	0.46662	LPC
LPC(30:2)	1.29883	-1.7005	LPC
LPC(30:3)	0.00942527	-1.0529	LPC
LPC(30:4)	0.235089	-1.1	LPC
LPC(30:5)	0.0791145	0.39518	LPC
LPC(32:0)	0.71595	-0.87124	LPC
LPC(32:2)	0.527237	-0.74991	LPC
LPC(34:2)	1.2112	-1.1636	LPC
LPC(34:8)	0.622926	-0.49108	LPC
LPC(36:10)	0.621673	0.67252	LPC
LPC(36:4)	0.17315	-1.3778	LPC
LPC(38:0)	1.6627	1.9206	LPC
LPC(38:4)	0.511957	-0.076705	LPC
LPC(38:7)	0.322333	-0.20063	LPC
LPC(6:0)	0.0204739	0.0072534	LPC
LPC(8:0)	0.40455	-0.36115	LPC
LPC(O-10:0)	0.307585	-1.0854	LPC
LPC(O-16:1)	0.00974107	3.0143	LPC
LPC(O-16:4)	0.364815	-0.6846	LPC
LPC(O-18:1)	1.05742	-1.356	LPC
LPC(O-18:2)	0.648	-2.7349	LPC
LPC(O-18:5)	0.414353	-0.70262	LPC
LPE(16:2)	0.526978	-0.33377	LPE
LPE(18:1(d7))	0.27349	-0.45188	LPE
LPE(18:5)	0.863443	-0.74969	LPE
LPE(22:6)	0.133537	-0.48859	LPE
LPE(32:9)	0.576396	-0.69825	LPE
LPE(6:0)	0.31678	-0.075678	LPE
LPE(O-14:1)	0.0645953	0.077782	LPE
LPE(O-16:2)	0.254266	0.34158	LPE
LPE(O-16:3)	0.320151	-0.17499	LPE
LPE(O-18:5)	0.711263	0.44095	LPE
LPE(O-20:5)	0.334723	-0.33261	LPE
NAE(10:0)	0.440643	-0.34844	NAE
NAE(12:0)	0.0153244	0.38231	NAE
NAE(14:0)	0.14424	0.039068	NAE
NAE(16:1)	0.338281	-0.17507	NAE
NAE(16:2)	0.255464	-0.36573	NAE
NAE(16:4)	0.0269171	-0.14431	NAE
NAE(18:0)	0.308986	0.14475	NAE
NAE(18:4)	0.183987	1.4651	NAE
NAE(18:5)	0.730467	5.4832	NAE
NAE(20:0)	0.0124603	0.0067049	NAE
NAE(20:3)	1.12604	-0.78695	NAE
NAE(20:4)	0.222159	-0.3318	NAE
NAE(20:5)	0.0637522	-0.36477	NAE
NAE(22:0)	0.380062	2.1084	NAE
NAE(22:5)	0.537009	-1.3069	NAE
NAE(24:0)	0.0202459	3.634	NAE
NAE(24:5)	0.0752917	-0.012829	NAE
NAE(26:0)	0.0474754	-0.22509	NAE
NAE(28:0)	0.116179	0.12783	NAE
NAE(4:0)	2.07654	-0.93668	NAE
NAGly(10:0)	0.147493	0.02675	NAGly
NAGly(14:0)	0.114567	0.72429	NAGly
NAGly(14:1;O)	0.0277828	-0.28416	NAGly
NAGly(16:0)	0.222559	-0.52449	NAGly
NAGly(16:1)	0.038026	-0.15921	NAGly
NAGly(16:1;O)	0.0123903	0.15941	NAGly
NAGly(16:2)	0.0440184	-0.070286	NAGly
NAGly(16:2;O)	0.236467	-0.62622	NAGly
NAGly(16:4)	0.195347	0.7842	NAGly
NAGly(16:4;O(FA 28:6))	0.23288	0.14034	NAGly
NAGly(16:4;O)	0.0632469	-0.55522	NAGly
NAGly(18:3;O)	0.0359961	0.26009	NAGly
NAGly(18:4)	0.101081	1.6159	NAGly
NAGly(18:5;O(FA 18:5))	0.725854	-1.0306	NAGly
NAGly(18:5;O(FA 26:6))	0.83194	-1.1714	NAGly
NAGly(20:5)	0.568965	-0.24868	NAGly
NAGly(22:4)	0.0811952	-0.027055	NAGly
NAGly(22:5)	0.482138	-0.93937	NAGly
NAGly(22:5;O)	0.598805	-0.29302	NAGly
NAGly(22:6)	1.33919	-0.79168	NAGly
NAGly(22:6;O(FA 22:6))	0.319252	-0.077059	NAGly
NAGly(22:6;O(FA 26:6))	1.14968	-1.4002	NAGly
NAGly(24:5)	0.0165944	0.1058	NAGly
NAGly(24:6)	0.0459739	0.089204	NAGly
NAGly(8:0)	0.120579	1.9549	NAGly
NAGly(8:0;O(FA 16:4))	0.0127843	0.12916	NAGly
NAGly(8:0;O(FA 18:5))	0.621055	-0.68757	NAGly
NAGly(8:0;O(FA 8:0))	0.140244	2.219	NAGly
NAGlySer(10:0;O)	1.57366	-0.96822	NAGlySer
NAGlySer(12:0;O)	0.684929	-2.1256	NAGlySer
NAGlySer(14:0;O)	1.45373	-1.0866	NAGlySer
NAGlySer(16:0;O)	0.551058	-0.82907	NAGlySer
NAGlySer(16:1;O)	1.45734	-1.0088	NAGlySer
NAGlySer(16:2;O)	0.737719	-0.55257	NAGlySer
NAGlySer(16:3;O)	0.206601	-0.12073	NAGlySer
NAGlySer(16:4;O)	1.07559	-1.9496	NAGlySer
NAGlySer(18:0;O)	0.00942642	0.19438	NAGlySer
NAGlySer(18:1;O)	0.121855	0.33116	NAGlySer
NAGlySer(20:0;O)	0.307875	-0.21297	NAGlySer
NAGlySer(20:3;O)	0.108065	-0.68691	NAGlySer
NAGlySer(20:4;O)	0.323745	-0.3472	NAGlySer
NAGlySer(20:5;O)	0.490566	-1.3082	NAGlySer
NAGlySer(22:0;O)	0.0405476	0.50322	NAGlySer
NAGlySer(22:1;O)	1.03447	-1.3	NAGlySer
NAGlySer(22:5;O)	0.206663	0.14025	NAGlySer
NAGlySer(22:6;O)	0.94474	-0.91544	NAGlySer
NAGlySer(8:0;O)	0.0365643	-0.51982	NAGlySer
PA(28:3;O2)	0.0800343	3.238	PA
PC(10:0_38:6)	2.45833	-5.5026	PC
PC(12:0)	0.365094	-0.65468	PC
PC(12:0_38:7)	1.02185	-2.9222	PC
PC(12:0_38:9)	0.0348323	1.1199	PC
PC(14:0)	0.993442	-2.6012	PC
PC(14:0_38:9)	0.246281	-0.72049	PC
PC(14:0_6:0)	0.175807	-0.20819	PC
PC(14:1_38:10)	1.28629	1.1542	PC
PC(16:0)	0.38631	0.58592	PC
PC(16:0_38:7)	1.86827	1.1587	PC
PC(16:0_38:9)	1.80973	1.3711	PC
PC(16:4_24:6)	0.0354952	-2.9992	PC
PC(16:4_28:7)	0.186149	0.06578	PC
PC(18:1_18:1)	0.84672	-0.64433	PC
PC(18:1_38:10)	0.658503	-1.1633	PC
PC(18:4_38:10)	0.607369	0.29867	PC
PC(18:5_38:10)	0.838962	-2.4809	PC
PC(22:0_6:0)	0.567157	-2.0367	PC
PC(22:2_38:10)	0.174714	0.89629	PC
PC(22:6_38:10)	0.274814	4.9018	PC
PC(24:0_6:0)	0.627158	-1.8775	PC
PC(24:1_24:1)	1.41719	1.6117	PC
PC(24:2)	0.498429	-0.78725	PC
PC(24:3)	0.809279	-0.80022	PC
PC(26:0_38:10)	0.22937	0.793	PC
PC(26:0_6:0)	1.00556	-1.272	PC
PC(26:5)	0.0459174	-0.64789	PC
PC(26:6_38:10)	1.20381	-1.9853	PC
PC(26:7_36:10)	0.299476	0.60631	PC
PC(28:0_6:0)	0.210779	-0.50798	PC
PC(28:1)	0.674713	-0.22661	PC
PC(28:2)	0.0877348	-0.2888	PC
PC(28:4)	0.865184	-1.2418	PC
PC(28:5)	1.66843	-2.2774	PC
PC(30:0)	1.25905	-2.1859	PC
PC(30:2)	0.065387	-0.45213	PC
PC(30:3)	0.622255	-3.2896	PC
PC(30:4)	0.557161	-0.89022	PC
PC(30:7)	1.15035	-0.85573	PC
PC(32:0_6:0)	3.42623	4.8264	PC
PC(32:1)	0.926452	-2.0591	PC
PC(32:2)	0.0683626	-1.4991	PC
PC(32:3)	0.277035	0.7707	PC
PC(32:7)	0.551012	-1.3269	PC
PC(34:0)	1.19481	-1.3631	PC
PC(34:1)	0.911733	-2.376	PC
PC(34:3)	0.0721664	-0.44912	PC
PC(34:6)	0.0829862	1.2735	PC
PC(34:8)	1.36704	-2.4823	PC
PC(36:0)	0.359661	-0.86653	PC
PC(36:0_6:0)	0.0486818	-0.78745	PC
PC(36:1)	1.85014	-1.7053	PC
PC(36:2)	1.82788	-2.3686	PC
PC(36:3)	1.84008	-1.6854	PC
PC(36:4)	1.0863	-3.4996	PC
PC(36:6)	0.458625	0.25406	PC
PC(36:9)	0.273165	2.6598	PC
PC(38:0)	0.237913	-0.2625	PC
PC(38:2)	1.1288	-1.2131	PC
PC(38:3)	1.68371	-1.8011	PC
PC(38:4)	1.7589	-1.8286	PC
PC(38:6)	0.451649	-0.53236	PC
PC(38:7)	0.0507834	-0.85917	PC
PC(40:0)	0.54729	1.0927	PC
PC(40:11)	1.35142	-1.5978	PC
PC(40:4)	0.385743	2.0793	PC
PC(40:5)	1.1539	-1.3262	PC
PC(40:6)	0.835411	-1.1331	PC
PC(40:7)	0.804474	-1.1017	PC
PC(40:8)	1.25224	-1.4044	PC
PC(40:9)	1.36669	-2.679	PC
PC(42:10)	0.173898	0.88006	PC
PC(42:11)	1.1369	0.85821	PC
PC(42:7)	0.322539	0.32973	PC
PC(44:1)	1.12885	-2.5274	PC
PC(44:11)	0.767965	-1.0749	PC
PC(44:9)	0.0735213	0.83235	PC
PC(46:4)	0.464996	-1.1334	PC
PC(46:7)	0.37392	2.5351	PC
PC(48:4)	1.60987	-4.0498	PC
PC(48:6)	0.47102	-0.46217	PC
PC(48:8)	0.807321	-0.82674	PC
PC(50:1)	0.929592	1.9502	PC
PC(50:14)	0.101462	0.74127	PC
PC(52:3)	1.34201	1.6443	PC
PC(52:9)	0.22313	1.7276	PC
PC(54:10)	2.01702	1.999	PC
PC(54:12)	0.0449214	0.92433	PC
PC(54:8)	0.093255	0.03809	PC
PC(6:0_14:1)	0.189336	-0.2865	PC
PC(6:0_16:1)	1.16318	-1.3601	PC
PC(6:0_16:2)	0.0113547	-0.37471	PC
PC(6:0_16:3)	0.016158	0.187	PC
PC(6:0_18:2)	0.152969	-1.5604	PC
PC(6:0_18:5)	0.703021	-0.96407	PC
PC(6:0_20:5)	0.853051	-1.6453	PC
PC(6:0_22:1)	1.35574	-1.3552	PC
PC(6:0_22:5)	0.529302	-0.96455	PC
PC(6:0_24:1)	0.0315533	0.1502	PC
PC(6:0_24:2)	0.452547	-1.6449	PC
PC(6:0_24:3)	0.766627	-0.80026	PC
PC(6:0_24:6)	0.750042	0.79231	PC
PC(6:0_26:1)	0.937401	-2.6859	PC
PC(6:0_26:2)	0.118851	1.1179	PC
PC(6:0_26:3)	0.74275	-3.0616	PC
PC(6:0_26:6)	0.278111	-0.70092	PC
PC(6:0_28:1)	0.0761776	-0.21716	PC
PC(6:0_28:2)	0.0474756	-0.44613	PC
PC(6:0_28:3)	1.27493	-1.2174	PC
PC(6:0_28:4)	1.09298	-2.3538	PC
PC(6:0_28:5)	0.284458	0.62511	PC
PC(6:0_30:1)	0.579433	-0.87885	PC
PC(6:0_30:2)	0.151618	0.11195	PC
PC(6:0_30:3)	0.816143	-1.7162	PC
PC(6:0_30:4)	0.984884	-1.3465	PC
PC(6:0_30:5)	1.37967	-1.9304	PC
PC(6:0_30:6)	1.16163	-1.6571	PC
PC(6:0_32:1)	0.643766	1.6658	PC
PC(6:0_32:2)	0.112287	0.04042	PC
PC(6:0_32:3)	0.618784	-0.72449	PC
PC(6:0_32:4)	0.694257	-1.3122	PC
PC(6:0_32:5)	1.33214	-1.6435	PC
PC(6:0_32:6)	1.66602	-1.8503	PC
PC(6:0_32:7)	0.874633	-3.4523	PC
PC(6:0_34:3)	0.74834	-1.2973	PC
PC(6:0_34:4)	0.510835	-1.375	PC
PC(6:0_34:5)	0.626271	-0.84237	PC
PC(6:0_34:6)	1.17016	-1.6788	PC
PC(6:0_34:7)	2.21094	-1.5065	PC
PC(6:0_34:8)	1.35214	-1.2156	PC
PC(6:0_34:9)	1.84041	-2.2442	PC
PC(6:0_36:4)	1.23952	-2.3941	PC
PC(6:0_36:7)	2.38677	-1.9369	PC
PC(6:0_36:8)	1.19396	-1.1917	PC
PC(6:0_36:9)	2.3315	-1.6224	PC
PC(6:0_38:1)	0.289323	-0.20319	PC
PC(8:0_38:3)	0.0693014	-0.77509	PC
PC(dO-34:4)	0.222455	-0.52302	PC
PC(dO-36:4)	0.484602	1.1432	PC
PC(dO-40:9)	0.695046	0.8051	PC
PC(O-16:0)	0.930456	1.2352	PC
PC(O-18:0)	0.139896	-0.052158	PC
PC(O-22:1)	0.0489457	-1.7595	PC
PC(O-24:0)	0.777277	-3.5279	PC
PC(O-24:2)	0.119735	1.6838	PC
PC(O-26:2)	0.114042	1.6488	PC
PC(O-28:0)	0.0146797	0.67295	PC
PC(O-28:1)	0.00245055	2.1759	PC
PC(O-28:2)	0.653902	-1.8139	PC
PC(O-28:3)	0.497212	0.7688	PC
PC(O-30:0)	0.354668	-0.22242	PC
PC(O-30:1)	0.289621	0.42394	PC
PC(O-30:2)	0.251942	1.1404	PC
PC(O-30:5)	0.383461	-0.31292	PC
PC(O-30:8)	0.897753	-0.90719	PC
PC(O-32:0)	0.461149	-1.0387	PC
PC(O-32:1)	1.57232	-3.69	PC
PC(O-32:2)	0.361567	0.12108	PC
PC(O-32:8)	0.710143	-1.1614	PC
PC(O-34:1)	0.0223046	-0.59122	PC
PC(O-34:2)	0.504725	-0.20174	PC
PC(O-36:1)	1.24993	2.4062	PC
PC(O-36:10)	0.377658	2.178	PC
PC(O-36:5)	1.92345	-2.553	PC
PC(O-38:4)	1.03474	-0.90128	PC
PC(O-38:5)	0.627839	-1.1279	PC
PC(O-38:7)	0.587661	-0.77727	PC
PC(O-38:9)	0.0711805	1.6283	PC
PC(O-40:8)	0.194309	1.5133	PC
PC(O-40:9)	0.771016	-1.3845	PC
PC(O-42:0)	0.368662	-0.8384	PC
PC(O-42:4)	0.67299	0.74816	PC
PC(O-42:7)	0.762999	1.5202	PC
PC(O-42:8)	1.11057	2.5043	PC
PC(O-44:0)	1.87126	-2.9882	PC
PC(O-44:9)	1.55882	3.0783	PC
PC(O-46:0)	3.23318	-3.9781	PC
PC(O-46:11)	0.313665	-0.73377	PC
PC(O-46:12)	0.261791	1.4697	PC
PC(O-46:4)	0.867064	-0.63188	PC
PC(O-46:6)	0.0852066	0.10293	PC
PC(O-48:6)	0.28205	0.72189	PC
PC(O-48:7)	0.285309	2.8307	PC
PC(O-48:8)	0.409691	0.189	PC
PC(O-50:9)	1.47921	1.3404	PC
PC(O-52:3)	1.64265	4.3993	PC
PC(O-52:6)	1.04165	1.5505	PC
PC(O-52:8)	2.72922	1.6325	PC
PC(O-52:9)	3.2859	2.1439	PC
PC(O-54:10)	2.51588	2.1489	PC
PC(O-54:8)	0.524721	0.41502	PC
PC(O-56:10)	0.302776	-0.79637	PC
PE(14:0)	0.00564554	0.46091	PE
PE(18:5_18:5)	0.220088	3.107	PE
PE(18:5_22:6)	0.137916	-0.0011659	PE
PE(22:3)	0.00797531	0.096374	PE
PE(24:5)	0.394171	0.77879	PE
PE(24:6_38:10)	0.185183	1.1292	PE
PE(26:5)	0.674928	-1.0383	PE
PE(26:5_38:10)	1.14032	1.3714	PE
PE(28:2;O3)	0.44256	-0.65459	PE
PE(30:6)	0.646006	-0.66199	PE
PE(32:6_38:10)	0.45067	-1.7007	PE
PE(32:7)	0.492556	-0.59082	PE
PE(32:8_38:10)	0.000659627	-0.17436	PE
PE(32:9_38:10)	0.170886	0.25464	PE
PE(36:10)	0.24277	1.5835	PE
PE(38:10)	0.881806	-1.608	PE
PE(44:12)	2.03736	-1.9878	PE
PE(46:12)	1.13183	-1.7124	PE
PE(48:13)	0.67642	-0.6934	PE
PE(50:14)	0.739393	-0.84755	PE
PE(6:0_14:1)	0.113867	0.15319	PE
PE(6:0_16:3)	0.409818	-1.6694	PE
PE(6:0_20:5)	0.517659	-0.62607	PE
PE(6:0_22:6)	0.308649	0.0076086	PE
PE(6:0_6:0)	0.52752	-1.315	PE
PE(62:16)	1.10326	-1.7408	PE
PE(68:12)	0.457905	-0.87848	PE
PE(68:17)	0.58258	1.9021	PE
PE(68:19)	0.00960327	0.32602	PE
PE(O-8:0_10:0)	1.11465	1.7245	PE
PE(O-8:0_16:3)	0.28715	0.46319	PE
PE(O-8:0_22:6)	0.939595	-0.97908	PE
PE(O-8:0_24:6)	0.386973	-0.72041	PE
PE(O-8:0_8:0)	1.0085	2.1917	PE
PE(P-16:3_26:7)	0.0936749	-0.68372	PE
PE(P-18:4_18:5)	0.754402	-1.3735	PE
PE(P-26:2_28:7)	0.390135	0.080391	PE
PE(P-28:2_28:7)	1.39363	1.0884	PE
PE-NMe(16:0/16:0)	1.85357	-3.4219	PE
PG(16:1_16:1)	1.44329	-1.7997	PG
PG(O-38:9)	0.0366042	5.7567	PG
PI(16:0)	0.149479	0.30747	PI
PI(18:0)	0.707647	5.0056	PI
PI(24:1)	0.630015	-1.0223	PI
PI(24:2)	0.0864135	-0.44066	PI
PI(24:3)	0.332646	1.8877	PI
PI(24:5)	0.218012	-0.44425	PI
PI(26:3)	0.585573	2.6544	PI
PI(28:0)	0.742373	-0.64072	PI
PI(28:1)	0.352655	-2.8634	PI
PI(28:2)	0.534108	-0.44064	PI
PI(28:3)	0.138392	0.00015348	PI
PI(28:4)	0.30851	-0.055018	PI
PI(28:6)	0.468541	-0.48612	PI
PI(30:3)	0.22824	1.3787	PI
PI(30:8)	0.980974	-2.0601	PI
PI(32:0)	0.429548	-0.39012	PI
PI(32:2)	0.741468	-2.4099	PI
PI(32:3)	0.084025	-0.1359	PI
PI(32:4)	0.655875	-0.75713	PI
PI(32:5)	0.509731	-1.2014	PI
PI(34:1)	1.18089	-1.1045	PI
PI(34:8)	0.227951	0.36077	PI
PI(36:3)	0.700632	-0.73348	PI
PI(36:4)	0.730089	-1.1796	PI
PI(36:8)	0.0371505	0.61651	PI
PI(38:1)	0.623908	0.69164	PI
PI(38:3)	1.24977	-1.229	PI
PI(38:4)	1.46641	-3.1012	PI
PI(38:5)	0.771344	0.30265	PI
PI(38:6)	0.0352128	0.92809	PI
PI(38:7)	0.393682	-0.28132	PI
PI(40:10)	0.200588	-1.7195	PI
PI(40:2)	1.83789	2.0228	PI
PI(40:6)	1.65419	-2.2016	PI
PI(42:1)	0.157782	0.45703	PI
PI(42:2)	1.21604	2.2714	PI
PI(42:8)	0.486427	-0.8916	PI
PI(44:0)	0.694145	-1.1268	PI
PI(44:1)	0.0749626	1.6915	PI
PI(44:7)	0.177872	1.4034	PI
PI(46:3)	1.27695	1.7866	PI
PI(46:5)	0.16837	0.31333	PI
PI(48:12)	0.591205	1.9273	PI
PI(48:3)	0.456364	-2.012	PI
PI(52:1)	0.655824	1.0638	PI
PI(52:6)	0.79539	3.6479	PI
PI(60:13)	0.399688	0.49074	PI
PS(10:0_38:7)	2.16826	2.4067	PS
PS(12:0_38:0)	1.07959	2.9052	PS
PS(12:0_38:1)	1.92051	1.7696	PS
PS(12:0_38:2)	0.0663015	1.029	PS
PS(12:0_38:6)	0.0655345	1.6749	PS
PS(12:0_38:7)	0.955002	1.1418	PS
PS(12:0_6:0)	0.607398	2.1818	PS
PS(14:0)	0.896653	-1.6076	PS
PS(14:0_38:0)	1.31173	2.7002	PS
PS(14:0_38:4)	1.07304	2.3453	PS
PS(16:0_38:0)	0.310543	1.5476	PS
PS(16:0_38:4)	0.387304	0.42355	PS
PS(16:0_38:8)	0.0508826	0.50894	PS
PS(16:0_38:9)	1.99237	-2.3599	PS
PS(16:0_6:0)	0.230087	-0.25953	PS
PS(16:3_32:9)	1.40571	-2.1685	PS
PS(16:3_38:10)	0.307565	0.0043914	PS
PS(16:4_22:6)	0.782101	-0.91545	PS
PS(16:4_30:8)	0.119235	0.026554	PS
PS(16:4_34:9)	0.666809	-1.3522	PS
PS(18:0_20:0)	0.637341	1.1148	PS
PS(18:0_22:5)	0.323314	-0.91176	PS
PS(18:0_38:3)	0.841337	0.85816	PS
PS(18:0_6:0)	1.60782	-1.1986	PS
PS(18:1_38:10)	0.16646	0.28213	PS
PS(18:5_22:6)	0.0851092	-0.12641	PS
PS(20:0)	0.0507526	1.2807	PS
PS(20:0_38:7)	1.73049	1.6103	PS
PS(20:0_38:9)	0.0963731	0.73251	PS
PS(20:0_6:0)	0.113287	-0.44248	PS
PS(20:1)	0.723407	-1.6667	PS
PS(22:0_38:6)	0.275123	-1.1881	PS
PS(22:0_38:8)	1.31999	1.655	PS
PS(22:0_6:0)	0.533902	-0.88681	PS
PS(22:2_38:10)	0.481006	1.205	PS
PS(22:6_36:10)	1.19664	-2.6841	PS
PS(24:0_38:6)	0.18436	0.60373	PS
PS(24:1)	0.193361	1.1721	PS
PS(24:5)	0.178477	2.7742	PS
PS(24:5_38:10)	0.037435	1.0152	PS
PS(24:6_38:10)	0.486168	1.3393	PS
PS(26:0)	1.13623	-1.4541	PS
PS(26:2)	0.595878	-0.71355	PS
PS(26:3)	0.709265	0.48598	PS
PS(26:4)	0.915034	-1.5526	PS
PS(28:0)	0.454696	4.5964	PS
PS(28:1)	0.768909	-0.58209	PS
PS(28:4)	0.0412574	1.1769	PS
PS(30:0)	0.0148307	-0.67367	PS
PS(30:1)	0.981971	-1.7087	PS
PS(30:7)	0.483258	-0.2064	PS
PS(32:2)	0.343047	0.56062	PS
PS(32:3)	0.757092	-0.76339	PS
PS(32:4)	0.432405	-0.23768	PS
PS(34:0)	0.117112	0.19313	PS
PS(34:1)	0.284296	0.029887	PS
PS(34:2)	0.409546	-0.25698	PS
PS(34:5)	1.21121	-1.9858	PS
PS(34:7)	0.289685	-0.47869	PS
PS(36:1)	0.324042	0.95105	PS
PS(36:2)	0.200764	-0.49667	PS
PS(36:3)	0.887306	-1.7871	PS
PS(36:4)	1.4442	-1.2386	PS
PS(36:5)	0.363393	-0.57768	PS
PS(38:0_6:0)	0.765137	-0.67169	PS
PS(38:1)	0.0532143	-0.60092	PS
PS(38:10)	0.256985	-0.36992	PS
PS(38:3)	0.730272	-2.6793	PS
PS(38:5)	1.12652	-1.6551	PS
PS(38:9)	0.330084	-0.65221	PS
PS(40:10)	0.847397	-1.67	PS
PS(40:4)	1.46493	0.90485	PS
PS(40:5)	2.17932	1.3695	PS
PS(40:6)	3.34984	-3.4161	PS
PS(42:10)	1.14691	-1.4588	PS
PS(42:11)	0.983649	-1.4618	PS
PS(42:5)	0.284526	0.65422	PS
PS(42:6)	1.11946	1.0156	PS
PS(42:8)	0.294368	0.14697	PS
PS(44:1)	0.00860289	0.5078	PS
PS(44:10)	0.184424	1.3286	PS
PS(44:11)	0.539327	-0.5684	PS
PS(44:12)	0.959986	-0.69902	PS
PS(44:2)	0.47925	-1.1103	PS
PS(46:11)	1.0433	-1.146	PS
PS(46:3)	0.572314	0.10222	PS
PS(48:2)	0.0428885	-0.075533	PS
PS(48:3)	1.44054	1.1328	PS
PS(50:1)	1.71031	4.1806	PS
PS(50:14)	1.13883	-1.2483	PS
PS(50:5)	0.362118	0.66914	PS
PS(52:1)	1.19755	2.5956	PS
PS(52:10)	0.0960957	0.51061	PS
PS(52:11)	0.0907753	-0.6614	PS
PS(52:12)	0.970487	-1.1344	PS
PS(52:9)	0.0381437	-0.91324	PS
PS(54:15)	0.1391	0.78499	PS
PS(54:2)	2.61102	1.541	PS
PS(54:7)	0.0391665	-0.9308	PS
PS(58:13)	0.243655	0.70777	PS
PS(58:4)	0.168185	1.4161	PS
PS(6:0_14:1)	0.299098	-0.5171	PS
PS(6:0_16:3)	0.824585	-0.9068	PS
PS(6:0_18:1)	0.0473967	-0.12798	PS
PS(6:0_18:2)	0.225302	-1.0971	PS
PS(6:0_18:3)	0.247979	-0.95565	PS
PS(6:0_20:1)	0.0508153	0.052848	PS
PS(6:0_20:2)	0.955835	-1.1162	PS
PS(6:0_20:5)	1.4772	-2.3079	PS
PS(6:0_22:1)	1.71636	-1.9902	PS
PS(6:0_22:4)	0.0501801	1.3292	PS
PS(6:0_24:1)	0.041141	0.066128	PS
PS(6:0_26:1)	0.0955051	-0.81209	PS
PS(6:0_26:3)	0.538971	-0.77484	PS
PS(6:0_26:4)	0.235462	-2.0812	PS
PS(6:0_26:7)	1.20821	-1.2443	PS
PS(6:0_28:3)	0.0936545	-1.3854	PS
PS(6:0_28:4)	0.755628	-0.9434	PS
PS(6:0_28:6)	0.523527	-3.9549	PS
PS(6:0_30:5)	0.42548	-0.70037	PS
PS(6:0_30:8)	0.602927	1.3794	PS
PS(6:0_32:5)	0.123225	-0.98619	PS
PS(6:0_32:6)	1.41072	-3.1845	PS
PS(6:0_32:7)	2.80984	-1.4419	PS
PS(6:0_34:6)	2.20465	-5.8125	PS
PS(6:0_36:10)	0.345415	0.76592	PS
PS(6:0_36:6)	1.55118	0.82242	PS
PS(6:0_36:8)	0.984337	2.2194	PS
PS(6:0_36:9)	0.897191	-1.0818	PS
PS(6:0_38:1)	0.607362	0.35884	PS
PS(6:0_38:7)	1.50293	1.8494	PS
PS(6:0_38:9)	1.04369	0.86882	PS
PS(60:16)	0.509784	-0.14759	PS
PS(60:7)	1.47596	2.4161	PS
PS(8:0_38:1)	0.0877121	0.27574	PS
PS(8:0_38:3)	0.86616	2.6431	PS
PS(O-28:1)	0.469086	-0.40582	PS
PS(O-32:0)	1.51463	-3.0054	PS
PS(O-32:1)	1.15363	-1.6565	PS
PS(O-34:1)	0.772734	-2.5602	PS
PS(O-42:4)	1.25401	-1.7695	PS
SM(12:0;2O/10:0)	0.0941927	0.031147	SM
SM(12:0;2O/16:0)	1.65218	-1.0711	SM
SM(12:0;2O/18:0)	2.05808	-1.3726	SM
SM(12:0;2O/20:0)	0.849827	0.63281	SM
SM(12:0;2O/24:0)	1.16771	-0.96079	SM
SM(12:0;2O/30:0)	2.79112	-2.3522	SM
SM(12:0;2O/32:0)	2.40426	-5.5195	SM
SM(12:0;2O/8:0)	2.44547	1.8549	SM
SM(12:1;2O/14:1)	0.722109	0.63427	SM
SM(12:1;2O/16:3)	0.00544028	1.787	SM
SM(12:1;2O/18:0)	0.230911	-0.12732	SM
SM(12:1;2O/18:1)	0.329056	0.30218	SM
SM(12:1;2O/18:5)	0.308342	0.669	SM
SM(12:1;2O/20:0)	1.30125	-3.7127	SM
SM(12:1;2O/20:1)	0.178649	2.181	SM
SM(12:1;2O/20:3)	0.280457	-0.40989	SM
SM(12:1;2O/20:5)	0.861193	-0.99942	SM
SM(12:1;2O/22:0)	1.39852	-2.1823	SM
SM(12:1;2O/22:1)	0.224657	-0.21878	SM
SM(12:1;2O/22:6)	0.138953	0.042943	SM
SM(12:1;2O/24:0)	1.48918	-0.87454	SM
SM(12:1;2O/24:1)	1.02616	-1.6812	SM
SM(12:1;2O/24:4)	0.185081	-2.4038	SM
SM(12:1;2O/24:6)	0.102435	-0.14431	SM
SM(12:1;2O/28:0)	0.151418	2.051	SM
SM(12:1;2O/28:1)	0.14219	1.2346	SM
SM(12:1;2O/28:5)	0.852236	0.89757	SM
SM(12:1;2O/30:0)	1.48123	-2.2685	SM
SM(12:1;2O/30:1)	1.34908	-2.7565	SM
SM(12:1;2O/30:3)	0.176807	0.87326	SM
SM(12:1;2O/32:4)	0.0587819	-1.8068	SM
SM(12:1;2O/32:5)	0.130139	-2.7233	SM
SM(12:1;2O/34:0)	2.01999	-3.4246	SM
SM(12:1;2O/38:3)	1.92706	-2.4549	SM
SM(12:1;2O/8:0)	1.0532	-0.82671	SM
SM(12:2;2O/10:0)	0.220984	-0.12218	SM
SM(12:2;2O/12:0)	0.346995	0.50835	SM
SM(12:2;2O/14:1)	0.293411	-0.55606	SM
SM(12:2;2O/16:4)	0.297952	-0.84756	SM
SM(12:2;2O/18:5)	0.608941	-1.6567	SM
SM(12:2;2O/20:5)	0.395978	3.1775	SM
SM(12:2;2O/22:6)	0.248237	0.5923	SM
SM(12:2;2O/30:6)	0.729597	1.3055	SM
SM(12:2;2O/36:6)	0.62381	-1.4508	SM
SM(12:2;2O/8:0)	0.121133	-0.19175	SM
SM(14:1;2O/38:4)	0.607685	-3.0062	SM
SM(16:1;2O/38:0)	0.940921	3.5609	SM
SM(16:3;2O/24:6)	0.369125	0.95672	SM
SM(16:3;2O/26:6)	0.29998	0.21913	SM
SM(16:3;2O/28:6)	0.963794	0.6391	SM
SM(16:3;2O/32:6)	0.785399	-0.53288	SM
SM(16:3;2O/34:6)	0.735752	-0.78226	SM
SM(16:3;2O/36:6)	0.965584	-1.4732	SM
SM(18:1;O2/18:0)	1.69897	-1.2405	SM
SM(20:0;2O)	0.00164733	0.42399	SM
SM(20:0;3O)	0.84253	-0.69638	SM
SM(20:1;2O)	0.291929	-0.17094	SM
SM(20:2;2O)	0.222436	-0.27958	SM
SM(20:2;3O)	0.320518	-0.42568	SM
SM(22:0;2O)	0.870357	-2.3082	SM
SM(22:2;3O)	0.122458	-0.17652	SM
SM(24:0;2O(FA 12:0))	0.481605	0.3329	SM
SM(24:0;2O(FA 16:0))	0.0870652	0.58243	SM
SM(24:0;2O(FA 24:0))	0.73292	-0.71232	SM
SM(24:0;3O)	0.363306	2.1643	SM
SM(24:1;2O(FA 14:0))	2.2697	2.5018	SM
SM(24:1;2O(FA 16:2))	0.313384	0.44213	SM
SM(24:1;2O(FA 18:1))	3.16171	3.3745	SM
SM(24:1;2O(FA 18:3))	2.17477	2.616	SM
SM(24:1;2O(FA 20:4))	0.366615	1.9658	SM
SM(24:1;2O(FA 22:6))	1.627	2.2057	SM
SM(24:1;2O(FA 26:0))	0.165205	-1.1925	SM
SM(24:1;2O)	0.0346635	2.196	SM
SM(24:2;2O(FA 12:0))	0.215606	-0.84308	SM
SM(24:2;2O)	0.514093	0.47842	SM
SM(24:2;3O)	0.0596424	-1.0859	SM
SM(24:3;2O)	0.477307	-1.7698	SM
SM(24:3;3O)	0.842717	-1.4578	SM
SM(26:0;2O(FA 18:0))	0.303728	0.69098	SM
SM(26:1;2O(FA 18:1))	1.13532	-1.2373	SM
SM(26:1;2O(FA 22:3))	0.208212	-0.82383	SM
SM(26:1;2O(FA 22:4))	0.595601	-0.047653	SM
SM(26:1;2O(FA 22:6))	0.178719	0.60152	SM
SM(26:1;2O)	0.210462	-1.2213	SM
SM(26:2;3O)	1.5776	2.2844	SM
SM(26:3;2O)	0.533843	0.40733	SM
SM(26:3;3O)	0.552041	-1.8764	SM
SM(28:0;2O(FA 18:0))	1.0865	-0.18886	SM
SM(28:0;3O)	0.0175746	0.2514	SM
SM(28:1;2O(FA 18:0))	0.0120883	2.1485	SM
SM(28:1;2O(FA 22:4))	0.100908	-0.29348	SM
SM(28:1;3O)	0.453759	-0.51468	SM
SM(28:2;3O)	0.208297	-0.25114	SM
SM(28:3;2O(FA 24:0))	2.2	1.802	SM
SM(28:3;2O(FA 26:0))	0.461284	4.2032	SM
SM(28:3;2O)	0.513203	-0.13031	SM
SM(28:4;2O(FA 12:0))	0.528222	-1.0612	SM
SM(28:4;2O(FA 20:5))	0.479009	-2.0264	SM
SM(28:4;2O(FA 22:6))	0.983106	1.3392	SM
SM(28:4;2O)	1.25162	-0.88478	SM
SM(28:4;3O)	0.317391	0.84424	SM
SM(28:5;2O(FA 20:5))	0.688043	1.5096	SM
SM(28:6;2O(FA 12:0))	0.0871707	-0.78998	SM
SM(28:6;2O(FA 20:5))	1.85322	1.3309	SM
SM(28:6;3O)	0.917855	-2.1432	SM
SM(30:0;2O)	0.406822	-0.42066	SM
SM(30:1;2O(FA 18:2))	0.449471	0.29562	SM
SM(30:1;2O)	1.03383	-1.0619	SM
SM(30:1;2O/38:0)	0.658505	-1.4165	SM
SM(30:1;2O/38:1)	0.271539	0.54729	SM
SM(30:2;2O(FA 22:6))	0.719364	0.7088	SM
SM(30:2;3O)	0.000717971	1.1686	SM
SM(30:3;2O(FA 22:6))	0.355314	0.29513	SM
SM(30:3;2O)	0.358346	0.4994	SM
SM(30:3;3O)	0.270697	2.5341	SM
SM(30:4;2O(FA 22:6))	0.623632	-0.78517	SM
SM(30:4;3O)	0.796541	0.67696	SM
SM(30:5;2O)	1.22862	-0.96027	SM
SM(30:5;3O)	1.40612	-1.0592	SM
SM(30:6;2O(FA 24:0))	0.771536	2.5754	SM
SM(30:6;3O)	0.272389	6.9511	SM
SM(30:7;2O)	0.0243041	0.77674	SM
SM(30:7;3O)	0.185252	-1.28	SM
SM(32:0;2O)	1.74283	-2.1288	SM
SM(32:1;2O)	0.835979	-1.1971	SM
SM(32:1;3O)	0.562576	0.44686	SM
SM(32:2;2O(FA 22:6))	1.68677	1.633	SM
SM(32:2;3O)	0.535555	-0.87466	SM
SM(32:3;2O(FA 22:6))	0.554113	0.24915	SM
SM(32:4;2O(FA 22:6))	0.904466	-1.1796	SM
SM(32:4;2O)	0.0856139	0.80376	SM
SM(32:5;2O(FA 22:6))	0.438522	0.72426	SM
SM(32:5;2O)	0.317741	-1.2891	SM
SM(32:5;3O)	0.313686	2.3274	SM
SM(32:6;2O(FA 22:6))	1.77163	2.9688	SM
SM(32:6;2O)	1.29331	1.093	SM
SM(32:7;2O(FA 22:6))	0.957804	1.437	SM
SM(32:7;2O)	0.06641	-0.5401	SM
SM(32:7;3O)	0.498932	-0.41295	SM
SM(34:0;2O)	0.72637	0.80718	SM
SM(34:1;2O(FA 22:6))	0.258624	1.2536	SM
SM(34:1;2O)	1.14036	-1.485	SM
SM(34:1;O2)	1.75264	-2.187	SM
SM(34:2;3O)	1.02643	-0.78557	SM
SM(34:4;2O(FA(22:6))	0.39914	0.8903	SM
SM(34:4;3O)	0.248687	-0.61641	SM
SM(34:6;2O(FA 22:6))	2.49024	2.6418	SM
SM(34:6;2O)	0.0590185	1.4756	SM
SM(34:6;3O)	0.260233	2.2214	SM
SM(34:7;2O(FA 22:6))	0.0481752	0.61145	SM
SM(34:7;3O)	0.372842	0.021744	SM
SM(34:8;2O(FA 22:6))	0.191942	-3.0817	SM
SM(34:8;3O)	0.780811	-1.5189	SM
SM(36:0;2O)	0.193175	0.5151	SM
SM(36:1;2O)	1.51898	-1.5979	SM
SM(36:4;2O(FA 22:6))	1.2234	-2.1239	SM
SM(36:4;2O)	0.18786	0.42326	SM
SM(36:5;2O(FA 28:0))	0.060788	1.3988	SM
SM(36:5;2O)	0.301866	7.2001	SM
SM(36:6;3O)	0.229246	0.019557	SM
SM(36:7;3O)	0.0425044	-0.96933	SM
SM(36:8;2O)	0.180466	-0.38844	SM
SM(36:8;3O)	0.164514	-0.57167	SM
SM(38:2;2O)	0.161862	0.91865	SM
SM(38:5;3O)	0.516281	-0.38621	SM
SM(38:6;2O(FA 22:6))	0.645831	1.0543	SM
SM(38:6;3O)	0.0794741	0.58459	SM
SM(38:8;2O)	0.205888	-0.29268	SM
SM(40:4;2O)	0.360455	1.9565	SM
SM(40:6;2O)	0.121501	-1.0638	SM
SM(40:7;2O)	0.0850512	-0.067925	SM
SM(40:8;2O)	1.16095	0.97351	SM
SM(40:8;3O)	0.117222	0.70247	SM
SM(42:0;2O)	0.0334745	1.5207	SM
SM(42:4;2O(FA 22:6))	1.30441	1.4863	SM
SM(42:6;2O)	0.516603	0.39002	SM
SM(42:7;2O)	0.304272	-0.015954	SM
SM(42:8;2O)	0.0512378	-0.46276	SM
SM(42:9;2O)	0.739063	-1.8418	SM
SM(44:0;2O)	1.74167	1.7067	SM
SM(44:4;2O)	0.0179223	0.043247	SM
SM(44:8;2O)	0.787968	0.79733	SM
SM(44:9;2O)	0.306673	0.5588	SM
SM(46:8;2O)	0.974665	1.9691	SM
SM(48:1;2O)	1.68218	-4.5301	SM
SM(48:3;2O)	0.639735	1.6881	SM
SM(48:4;2O)	0.678456	-0.8426	SM
SM(48:6;2O)	0.573616	-0.49429	SM
SM(48:7;2O)	1.59007	-1.446	SM
SM(50:1;2O)	0.0275081	-1.1964	SM
SM(50:7;2O)	1.17462	-0.68263	SM
SM(52:8;2O)	2.74375	2.6255	SM
SM(52:9;2O)	0.153134	1.0373	SM
SM(54:9;2O)	0.167751	0.57204	SM
SM(56:8;2O)	2.5892	1.8964	SM
SM(60:8;2O)	0.333977	0.55243	SM
SM(d16:1/24:1(15Z))	2.86002	3.0295	SM
SM(d18:0/16:1(9Z))	0.453195	-1.609	SM
SM(d18:0/22:2(13Z,16Z)(OH))	0.565754	0.09963	SM
SPB(14:0;2O)	0.37301	-0.60781	SPB
SPB(14:0;3O)	0.239915	-0.46306	SPB
SPB(14:1;3O)	0.0743723	0.079788	SPB
SPB(16:0;2O)	0.0424663	-0.093108	SPB
SPB(16:0;3O)	0.259757	0.45734	SPB
SPB(16:1;3O)	0.744325	0.84385	SPB
SPB(18:0;2O)	0.996682	1.1228	SPB
SPB(18:0;3O)	0.574221	4.5421	SPB
SPB(18:0;O2)	0.608818	-1.9016	SPB
SPB(18:0;O3)	1.21842	3.9752	SPB
SPB(18:1;3O)	0.0666117	-0.040216	SPB
SPB(20:0;2O)	0.0568416	0.15556	SPB
SPB(20:0;3O)	0.0757394	-0.018101	SPB
SPB(20:1;O2)	0.148837	1.0423	SPB
SPB(22:0;2O)	0.0244192	-0.3538	SPB
SPB(22:0;3O)	0.0630127	-0.073227	SPB
SPB(24:0;2O)	0.0418855	-0.22652	SPB
SPB(24:0;3O)	0.38724	-0.96703	SPB
SPB(26:0;2O)	0.336025	2.8873	SPB
SPB(28:0;2O)	0.643448	4.5792	SPB
SPB(30:0;2O)	0.265672	3.4878	SPB
SPB(30:0;3O)	0.828726	2.892	SPB
ST(24:1;O3;G)	0.0313297	0.30932	ST
ST(24:1;O4)	0.158022	1.7457	ST
ST(24:1;O5;S)	0.00869633	1.3437	ST
ST(24:2;O6)	1.78187	-2.0145	ST
ST(26:0;O6)	0.0927638	-0.23421	ST
ST(28:2;O7;Hex)	0.766537	-5.3712	ST
ST(28:3;O5)	0.0364989	-0.72815	ST
ST(30:3;O8)	2.02368	-2.4043	ST
TG(12:0_12:0_12:0)	0.435389	9.8381	TG
TG(16:4_22:6_36:10)	0.0665038	1.1215	TG
TG(18:5_18:5_18:5)	0.463397	1.8799	TG
TG(8:0_10:0_38:4)	0.578812	-0.62597	TG
TG(8:0_10:0_38:7)	0.387152	-2.7604	TG
TG(8:0_10:0_38:8)	0.488628	-1.1058	TG
TG(8:0_10:0_38:9)	1.53	2.525	TG
TG(8:0_12:0_38:10)	0.941207	0.94929	TG
TG(8:0_12:0_38:6)	1.93656	2.4132	TG
TG(8:0_12:0_38:7)	0.11712	0.50246	TG
TG(8:0_12:0_38:9)	0.0133217	-0.5108	TG
TG(8:0_14:0_38:6)	0.146864	0.54906	TG
TG(8:0_14:0_38:7)	1.8973	1.5685	TG
TG(8:0_14:1_36:10)	0.405277	2.4287	TG
TG(8:0_16:0_38:7)	0.451246	1.6368	TG
TG(8:0_16:0_38:9)	1.43133	1.0011	TG
TG(8:0_16:2_36:10)	1.16332	1.3978	TG
TG(8:0_16:3_26:7)	0.011124	0.86696	TG
TG(8:0_16:3_30:8)	0.934082	3.117	TG
TG(8:0_16:3_34:9)	0.345072	-0.053795	TG
TG(8:0_16:4_22:6)	0.653366	-0.47167	TG
TG(8:0_16:4_30:8)	1.38172	2.1157	TG
TG(8:0_18:2_38:10)	1.50107	1.52	TG
TG(8:0_18:4_38:10)	0.37912	0.48864	TG
TG(8:0_18:5_18:5)	0.561455	-1.1506	TG
TG(8:0_18:5_22:6)	0.153476	-0.81	TG
TG(8:0_18:5_36:10)	0.0954907	-0.72469	TG
TG(8:0_20:2_38:10)	1.73293	1.3947	TG
TG(8:0_22:0_38:10)	0.353345	0.43715	TG
TG(8:0_22:1_38:10)	0.293453	-0.37177	TG
TG(8:0_22:2_38:10)	0.915271	-1.7022	TG
TG(8:0_22:3_38:10)	0.94126	1.0618	TG
TG(8:0_22:5_38:10)	0.039699	1.0831	TG
TG(8:0_26:0_38:7)	0.188311	2.288	TG
TG(8:0_26:7_38:10)	1.698	1.826	TG
TG(8:0_30:1_38:10)	0.145612	1.3035	TG
TG(8:0_8:0_10:0)	1.04053	1.6692	TG
TG(8:0_8:0_12:0)	0.253672	-0.60099	TG
TG(8:0_8:0_14:0)	1.36038	0.93832	TG
TG(8:0_8:0_14:1)	1.64488	-2.2973	TG
TG(8:0_8:0_16:0)	1.7159	1.2316	TG
TG(8:0_8:0_16:1)	1.40314	2.5023	TG
TG(8:0_8:0_16:4)	2.22021	-1.9748	TG
TG(8:0_8:0_18:0)	0.685989	1.0856	TG
TG(8:0_8:0_18:1)	1.22202	6.0845	TG
TG(8:0_8:0_18:2)	0.384356	3.9156	TG
TG(8:0_8:0_18:3)	0.513654	0.65213	TG
TG(8:0_8:0_18:4)	0.243053	1.5942	TG
TG(8:0_8:0_20:0)	1.59278	6.8754	TG
TG(8:0_8:0_20:3)	0.129651	0.42204	TG
TG(8:0_8:0_22:0)	0.16949	-0.18674	TG
TG(8:0_8:0_22:1)	0.000257318	0.70823	TG
TG(8:0_8:0_22:4)	0.110822	2.9531	TG
TG(8:0_8:0_22:6)	0.648803	-0.56611	TG
TG(8:0_8:0_24:0)	0.489246	-0.80367	TG
TG(8:0_8:0_24:1)	0.00944194	0.23984	TG
TG(8:0_8:0_24:6)	2.01215	2.5087	TG
TG(8:0_8:0_26:1)	0.0498739	0.16551	TG
TG(8:0_8:0_26:2)	1.93173	1.6009	TG
TG(8:0_8:0_26:3)	0.56191	-1.0188	TG
TG(8:0_8:0_26:6)	0.11079	0.23631	TG
TG(8:0_8:0_26:7)	0.0870035	2.0772	TG
TG(8:0_8:0_28:0)	0.686772	0.39883	TG
TG(8:0_8:0_28:1)	0.505957	2.97	TG
TG(8:0_8:0_28:3)	0.719649	-0.62675	TG
TG(8:0_8:0_28:5)	0.761073	-0.89745	TG
TG(8:0_8:0_28:6)	0.428017	0.30052	TG
TG(8:0_8:0_30:0)	0.313476	-0.19869	TG
TG(8:0_8:0_30:1)	0.176718	-0.064924	TG
TG(8:0_8:0_30:2)	0.167669	0.47959	TG
TG(8:0_8:0_30:5)	0.0986253	1.4142	TG
TG(8:0_8:0_30:6)	0.21665	-0.67152	TG
TG(8:0_8:0_32:1)	0.143431	-2.0211	TG
TG(8:0_8:0_32:2)	1.80733	-2.3947	TG
TG(8:0_8:0_32:3)	1.21327	-3.4549	TG
TG(8:0_8:0_32:4)	0.871456	-1.9509	TG
TG(8:0_8:0_32:6)	0.98168	0.60677	TG
TG(8:0_8:0_32:7)	2.07428	1.5435	TG
TG(8:0_8:0_34:0)	1.95966	-3.7363	TG
TG(8:0_8:0_34:1)	0.633826	0.012394	TG
TG(8:0_8:0_34:2)	0.403519	-2.2597	TG
TG(8:0_8:0_34:3)	0.607316	-3.5855	TG
TG(8:0_8:0_34:4)	2.38076	-6.6013	TG
TG(8:0_8:0_34:5)	0.589441	-2.8547	TG
TG(8:0_8:0_34:6)	0.195813	-0.28527	TG
TG(8:0_8:0_36:1)	1.61928	-1.6248	TG
TG(8:0_8:0_36:2)	1.13435	-2.2274	TG
TG(8:0_8:0_36:3)	0.519955	-1.4071	TG
TG(8:0_8:0_36:4)	0.855002	-3.1342	TG
TG(8:0_8:0_36:5)	1.3965	-6.1824	TG
TG(8:0_8:0_36:7)	1.09559	-1.2826	TG
TG(8:0_8:0_38:4)	0.15323	0.6931	TG
TG(8:0_8:0_38:5)	0.0264478	-1.6353	TG
TG(8:0_8:0_38:6)	0.590006	-3.797	TG
TG(8:0_8:0_38:7)	0.859484	-1.9442	TG
TG(8:0_8:0_38:8)	0.348575	0.42062	TG
TG(8:0_8:0_38:9)	3.23382	3.711	TG

## Sheet: DELs
LipidIon	Log(Pvalue)	log2(FC)
CAR(22:1)	2.36243	-1.8228
Cer(12:0;2O/20:0;O)	1.50382	3.9773
Cer(12:0;2O/20:2)	1.70883	1.9404
Cer(12:0;2O/20:2;O)	1.67172	1.787
Cer(12:0;2O/24:1)	1.31901	-1.3891
Cer(12:0;2O/28:0;O)	1.61484	5.2738
Cer(12:0;2O/30:0;O)	1.32107	3.4166
Cer(12:0;2O/30:2;O)	1.51498	1.7525
Cer(12:0;2O/30:3)	1.54498	-2.604
Cer(12:0;2O/30:3;O)	1.69309	4.2047
Cer(12:0;2O/34:5;O)	2.19418	1.6878
Cer(12:0;2O/36:4)	1.54726	1.1647
Cer(12:1;2O/24:6)	1.78243	-2.3681
Cer(12:1;2O/28:6)	1.64904	1.3254
Cer(12:1;2O/30:6)	1.51306	-1.6011
Cer(12:1;2O/44:13;2O)	1.37772	-3.1424
Cer(12:1;2O/46:11;2O)	1.79792	3.6181
Cer(12:1;2O/48:9;2O)	2.73317	-3.8459
Cer(12:1;2O/52:12;2O)	1.4384	1.8176
Cer(12:1;2O/52:13;2O)	1.79457	1.5198
Cer(12:1;3O/20:2;(2OH))	1.32035	-1.1624
Cer(12:1;3O/20:4;(2OH))	1.39365	-1.8114
Cer(12:1;3O/22:2;(2OH))	1.65065	-1.4069
Cer(12:1;3O/26:0;(2OH))	1.6508	3.7265
Cer(12:1;3O/28:0;(2OH))	1.55065	5.7542
Cer(12:1;3O/28:5;(2OH))	1.73602	-2.5741
Cer(12:1;3O/28:6;(2OH))	2.30619	-1.4384
Cer(12:1;3O/30:3;(2OH))	2.29744	2.6053
Cer(12:1;3O/30:6;(2OH))	1.61769	1.3773
Cer(12:1;3O/32:4;(2OH))	1.91263	2.6253
Cer(12:2;2O/50:13;2O)	2.40756	2.9799
Cer(14:0;2O/38:3)	1.43769	1.496
Cer(16:0;2O/38:5)	1.46991	-4.0019
Cer(16:3;2O/26:6;O)	1.70687	3.3169
Cer(16:3;2O/36:6)	1.74233	4.9024
Cer(18:1;3O/38:6;(2OH))	1.84347	-5.0323
Cer(20:1;2O/38:6)	1.74915	-2.2191
DG(24:0)	2.30505	1.4565
DG(26:1)	2.21124	1.3279
DG(28:2)	2.04989	-1.29
DG(36:0)	1.67853	3.0264
DG(42:1)	2.19268	2.6813
DG(46:11)	1.31106	-2.3191
DG(46:3)	2.61603	2.8839
DG(46:4)	2.06318	3.5344
DG(48:7)	2.93183	2.9243
DG(52:11)	2.25243	2.3519
DG(52:6)	1.86041	2.1805
DG(54:12)	4.20943	5.5793
DG(54:7)	1.38499	2.7081
DG(56:3)	1.5438	-1.8434
DG(58:10)	1.60745	2.2151
DG(58:4)	5.09201	-3.2542
DG(60:14)	1.77965	1.6648
DG(62:13)	1.74264	2.6011
DG(64:13)	1.83578	2.7023
DG(64:18)	2.49463	1.7533
FA(18:3;O3)	1.38665	-1.2632
Glc-GP(38:4)	2.32698	-2.5829
LPC(16:2)	1.36428	-1.5277
LPC(38:0)	1.6627	1.9206
NAGlySer(14:0;O)	1.45373	-1.0866
NAGlySer(16:1;O)	1.45734	-1.0088
PC(10:0_38:6)	2.45833	-5.5026
PC(16:0_38:7)	1.86827	1.1587
PC(16:0_38:9)	1.80973	1.3711
PC(24:1_24:1)	1.41719	1.6117
PC(28:5)	1.66843	-2.2774
PC(32:0_6:0)	3.42623	4.8264
PC(34:8)	1.36704	-2.4823
PC(36:1)	1.85014	-1.7053
PC(36:2)	1.82788	-2.3686
PC(36:3)	1.84008	-1.6854
PC(38:3)	1.68371	-1.8011
PC(38:4)	1.7589	-1.8286
PC(40:11)	1.35142	-1.5978
PC(40:9)	1.36669	-2.679
PC(48:4)	1.60987	-4.0498
PC(52:3)	1.34201	1.6443
PC(54:10)	2.01702	1.999
PC(6:0_22:1)	1.35574	-1.3552
PC(6:0_30:5)	1.37967	-1.9304
PC(6:0_32:5)	1.33214	-1.6435
PC(6:0_32:6)	1.66602	-1.8503
PC(6:0_34:7)	2.21094	-1.5065
PC(6:0_34:8)	1.35214	-1.2156
PC(6:0_34:9)	1.84041	-2.2442
PC(6:0_36:7)	2.38677	-1.9369
PC(6:0_36:9)	2.3315	-1.6224
PC(O-32:1)	1.57232	-3.69
PC(O-36:5)	1.92345	-2.553
PC(O-44:0)	1.87126	-2.9882
PC(O-44:9)	1.55882	3.0783
PC(O-46:0)	3.23318	-3.9781
PC(O-50:9)	1.47921	1.3404
PC(O-52:3)	1.64265	4.3993
PC(O-52:8)	2.72922	1.6325
PC(O-52:9)	3.2859	2.1439
PC(O-54:10)	2.51588	2.1489
PE(44:12)	2.03736	-1.9878
PE(P-28:2_28:7)	1.39363	1.0884
PE-NMe(16:0/16:0)	1.85357	-3.4219
PG(16:1_16:1)	1.44329	-1.7997
PI(38:4)	1.46641	-3.1012
PI(40:2)	1.83789	2.0228
PI(40:6)	1.65419	-2.2016
PS(10:0_38:7)	2.16826	2.4067
PS(12:0_38:1)	1.92051	1.7696
PS(14:0_38:0)	1.31173	2.7002
PS(16:0_38:9)	1.99237	-2.3599
PS(16:3_32:9)	1.40571	-2.1685
PS(18:0_6:0)	1.60782	-1.1986
PS(20:0_38:7)	1.73049	1.6103
PS(22:0_38:8)	1.31999	1.655
PS(36:4)	1.4442	-1.2386
PS(40:5)	2.17932	1.3695
PS(40:6)	3.34984	-3.4161
PS(48:3)	1.44054	1.1328
PS(50:1)	1.71031	4.1806
PS(54:2)	2.61102	1.541
PS(6:0_20:5)	1.4772	-2.3079
PS(6:0_22:1)	1.71636	-1.9902
PS(6:0_32:6)	1.41072	-3.1845
PS(6:0_32:7)	2.80984	-1.4419
PS(6:0_34:6)	2.20465	-5.8125
PS(6:0_38:7)	1.50293	1.8494
PS(60:7)	1.47596	2.4161
PS(O-32:0)	1.51463	-3.0054
SM(12:0;2O/16:0)	1.65218	-1.0711
SM(12:0;2O/18:0)	2.05808	-1.3726
SM(12:0;2O/30:0)	2.79112	-2.3522
SM(12:0;2O/32:0)	2.40426	-5.5195
SM(12:0;2O/8:0)	2.44547	1.8549
SM(12:1;2O/22:0)	1.39852	-2.1823
SM(12:1;2O/30:0)	1.48123	-2.2685
SM(12:1;2O/30:1)	1.34908	-2.7565
SM(12:1;2O/34:0)	2.01999	-3.4246
SM(12:1;2O/38:3)	1.92706	-2.4549
SM(18:1;O2/18:0)	1.69897	-1.2405
SM(24:1;2O(FA 14:0))	2.2697	2.5018
SM(24:1;2O(FA 18:1))	3.16171	3.3745
SM(24:1;2O(FA 18:3))	2.17477	2.616
SM(24:1;2O(FA 22:6))	1.627	2.2057
SM(26:2;3O)	1.5776	2.2844
SM(28:3;2O(FA 24:0))	2.2	1.802
SM(28:6;2O(FA 20:5))	1.85322	1.3309
SM(30:5;3O)	1.40612	-1.0592
SM(32:0;2O)	1.74283	-2.1288
SM(32:2;2O(FA 22:6))	1.68677	1.633
SM(32:6;2O(FA 22:6))	1.77163	2.9688
SM(34:1;O2)	1.75264	-2.187
SM(34:6;2O(FA 22:6))	2.49024	2.6418
SM(36:1;2O)	1.51898	-1.5979
SM(42:4;2O(FA 22:6))	1.30441	1.4863
SM(44:0;2O)	1.74167	1.7067
SM(48:1;2O)	1.68218	-4.5301
SM(48:7;2O)	1.59007	-1.446
SM(52:8;2O)	2.74375	2.6255
SM(56:8;2O)	2.5892	1.8964
SM(d16:1/24:1(15Z))	2.86002	3.0295
ST(24:2;O6)	1.78187	-2.0145
ST(30:3;O8)	2.02368	-2.4043
TG(8:0_10:0_38:9)	1.53	2.525
TG(8:0_12:0_38:6)	1.93656	2.4132
TG(8:0_14:0_38:7)	1.8973	1.5685
TG(8:0_16:0_38:9)	1.43133	1.0011
TG(8:0_16:4_30:8)	1.38172	2.1157
TG(8:0_18:2_38:10)	1.50107	1.52
TG(8:0_20:2_38:10)	1.73293	1.3947
TG(8:0_26:7_38:10)	1.698	1.826
TG(8:0_8:0_14:1)	1.64488	-2.2973
TG(8:0_8:0_16:0)	1.7159	1.2316
TG(8:0_8:0_16:1)	1.40314	2.5023
TG(8:0_8:0_16:4)	2.22021	-1.9748
TG(8:0_8:0_20:0)	1.59278	6.8754
TG(8:0_8:0_24:6)	2.01215	2.5087
TG(8:0_8:0_26:2)	1.93173	1.6009
TG(8:0_8:0_32:2)	1.80733	-2.3947
TG(8:0_8:0_32:7)	2.07428	1.5435
TG(8:0_8:0_34:0)	1.95966	-3.7363
TG(8:0_8:0_34:4)	2.38076	-6.6013
TG(8:0_8:0_36:1)	1.61928	-1.6248
TG(8:0_8:0_36:5)	1.3965	-6.1824
TG(8:0_8:0_38:9)	3.23382	3.711
