# Supplementary material for: High temperature ameliorates high-fat diet-induced obesity by promoting ceramide breakdown in skeletal muscle tissue
Source: Life Metab. 2024 Apr 3;3(5):loae012. doi: 10.1093/lifemeta/loae012 (PMC11749596; doi:10.1093/lifemeta/loae012)
Supplement: loae012_suppl_Supplementary_Table_S1 [file loae012_suppl_Supplementary_Table_S1.xlsx]

## Sheet: Table S1. Differentially expres
gene	baseMean	log2FoldChange	lfcSE	stat	pvalue	padj	Regulated
Ppp1r3c	39094.1	2.20155	0.154052	14.2909	2.49e-20	4.21e-20	up
Socs2	315.219	-1.56059	0.188756	-8.2678	1.36e-16	1.15e-12	down
Hspa8	68502.5	1.04466	0.178564	5.85036	4.91e-09	3.77e-06	up
Slc27a3	144.802	1.14985	0.270203	4.2555	2.09e-05	0.00266983	up
Hsp90aa1	5808.4	1.44376	0.351323	4.1095	3.97e-05	0.00443679	up
Foxo1	2136.76	1.00501	0.253267	3.9682	7.24e-05	0.00663406	up
Socs3	242.183	-1.59202	0.434947	-3.66026	0.000251959	0.0155111	down
Pck1	1426.82	-1.16	0.38236	-3.0338	0.00241497	0.00241497	down
Pygl	245.679	-1.14563	0.41894	-2.73458	0.00624592	0.00624592	down
Gtf2ird1	389.073	0.479152	0.215431	2.22415	0.0261382	0.288244	up
Dync2h1	124.758	-0.455744	0.223017	-2.04354	0.0409994	0.361926	down
Mmp13	110.533	-6.8993	0.882467	-7.8182	5.36e-15	3.02e-11	down
Spp1	293.588	-2.78811	0.359491	-7.75572	8.78e-15	3.71e-11	down
Kcnj12	2492.63	0.767298	0.0997543	7.69188	1.45e-14	4.9e-11	up
Gbp4	209.357	-1.6663	0.217412	-7.66426	1.8e-14	5.07e-11	down
Fibin	938.661	1.64554	0.222134	7.40786	1.28e-13	3.1e-10	up
P4ha2	1470.54	1.03326	0.151233	6.83226	8.36e-12	1.57e-08	up
Tnn	57.125	-5.70139	0.832919	-6.84507	7.64e-12	1.57e-08	down
Ppp1r10	947.093	1.3485	0.198377	6.79767	1.06e-11	1.8e-08	up
P4ha1	2112.91	1.08003	0.160437	6.73176	1.68e-11	2.57e-08	up
Pik3r1	3542.56	0.997492	0.151852	6.56884	5.07e-11	7.14e-08	up
Fkbp5	6346.18	1.27097	0.194789	6.52485	6.81e-11	8.85e-08	up
Gramd1b	915.951	1.01125	0.157292	6.42914	1.28e-10	1.55e-07	up
Gm15459	1475.05	1.0866	0.170963	6.35578	2.07e-10	2.34e-07	up
Plekhf1	655.358	1.21804	0.193518	6.29418	3.09e-10	3.26e-07	up
Tmem52	1940.98	0.877164	0.140561	6.24043	4.36e-10	4.34e-07	up
Dusp7	1068.73	0.970908	0.158334	6.13201	8.68e-10	8.15e-07	up
Dnajb1	564.846	1.76292	0.29518	5.97235	2.34e-09	2.08e-06	up
Igha	61.0925	-5.32758	0.895215	-5.95118	2.66e-09	2.14e-06	down
Ky	4214.49	-1.87916	0.315495	-5.95623	2.58e-09	2.14e-06	down
Car14	1553.15	1.05768	0.184447	5.73437	9.79e-09	7.19e-06	up
Mpz	1649.7	-1.28907	0.225697	-5.71149	1.12e-08	7.88e-06	down
Ccdc117	1447.84	0.773754	0.136452	5.67052	1.42e-08	9.62e-06	up
Ahsa2	656.429	0.928038	0.164186	5.65237	1.58e-08	9.86e-06	up
Fhl3	7854.85	-0.551224	0.0975128	-5.65284	1.58e-08	9.86e-06	down
Pwwp3b	139.787	1.45443	0.25756	5.64694	1.63e-08	9.86e-06	up
Cirbp	516.669	-1.14696	0.20371	-5.63035	1.8e-08	1.05e-05	down
Aldh1a1	6370.71	0.702614	0.125578	5.59505	2.21e-08	1.24e-05	up
Mbp	1579.49	-1.39765	0.250352	-5.58274	2.37e-08	1.29e-05	down
Pitx2	417.455	1.10016	0.198829	5.5332	3.14e-08	1.66e-05	up
Anapc16	1488.73	0.705037	0.12789	5.51283	3.53e-08	1.81e-05	up
mt-Rnr1	59531.5	1.07555	0.195911	5.49	4.02e-08	2e-05	up
Gatm	176.807	-1.2782	0.234787	-5.4441	5.21e-08	2.51e-05	down
Arrdc3	2445.27	2.03542	0.377399	5.39328	6.92e-08	3.25e-05	up
Bglap	27.7811	-5.65022	1.05022	-5.38005	7.45e-08	3.4e-05	down
Spag1	111.125	1.3306	0.250489	5.31202	1.08e-07	4.82e-05	up
Bglap2	17.5071	-7.43028	1.40797	-5.2773	1.31e-07	5.68e-05	down
Ibsp	132.648	-7.19218	1.3678	-5.2582	1.45e-07	6.14e-05	down
Mapk14	8000.62	0.537682	0.102968	5.22182	1.77e-07	7.3e-05	up
Hsph1	8776.3	1.30389	0.250602	5.20304	1.96e-07	7.89e-05	up
Ubald2	610.722	-0.65719	0.126748	-5.18502	2.16e-07	8.49e-05	down
Bmp8a	80.9949	2.08652	0.402994	5.17754	2.25e-07	8.63e-05	up
Aff1	3647.36	0.99321	0.192945	5.14763	2.64e-07	9.43e-05	up
Ctsk	239.314	-1.17742	0.229035	-5.14078	2.74e-07	9.43e-05	down
Pmp22	1507.63	-0.739801	0.143557	-5.15337	2.56e-07	9.43e-05	down
Rfx7	1109.09	0.607149	0.118092	5.14132	2.73e-07	9.43e-05	up
Snrpg	64.8137	-2.84667	0.552732	-5.15017	2.6e-07	9.43e-05	down
Slc38a4	6740.66	0.708621	0.13852	5.11566	3.13e-07	0.000105647	up
Slc25a30	392.802	0.820798	0.161483	5.08288	3.72e-07	0.00012316	up
Bpnt1	611.623	0.878278	0.17303	5.07587	3.86e-07	0.000125333	up
Atcayos	1638.28	-0.81117	0.161139	-5.03399	4.8e-07	0.000150809	down
mt-Rnr2	126746	1.26918	0.252155	5.03335	4.82e-07	0.000150809	up
Pitx3	258.832	1.08485	0.216346	5.01444	5.32e-07	0.000163397	up
Iigp1	228.946	-1.39926	0.281578	-4.96934	6.72e-07	0.000200165	down
Spib	36.6129	-6.04471	1.21664	-4.96834	6.75e-07	0.000200165	down
Thap2	499.283	0.684062	0.138354	4.94427	7.64e-07	0.000222645	up
Bhlhe40	1461.66	-1.40545	0.284782	-4.9352	8.01e-07	0.000229298	down
Tmx2	922.916	0.650141	0.132671	4.9004	9.56e-07	0.000269331	up
Dag1	10515.5	0.422131	0.0866104	4.87391	1.09e-06	0.000298167	up
Gm10705	250.013	2.39231	0.490566	4.87663	1.08e-06	0.000298167	up
Trim65	316.658	0.866486	0.177979	4.86847	1.12e-06	0.000301615	up
Mn1	1713.24	0.980588	0.201667	4.86241	1.16e-06	0.000306153	up
Slc8a3	1477.36	-1.11201	0.229068	-4.85449	1.21e-06	0.00031374	down
Dnaja1	2714.47	1.16276	0.24037	4.83736	1.32e-06	0.000331796	up
Tirap	749.881	0.743893	0.153714	4.83946	1.3e-06	0.000331796	up
Stip1	5486.89	0.952549	0.197074	4.83347	1.34e-06	0.000333382	up
Hist1h4m	109.192	1.99988	0.414529	4.82447	1.4e-06	0.000342246	up
Nfil3	2625.48	1.52946	0.317152	4.82247	1.42e-06	0.000342246	up
Cd79a	39.0526	-5.12593	1.06644	-4.80659	1.54e-06	0.000365218	down
D830024N08Rik	254.387	1.36835	0.284844	4.80386	1.56e-06	0.000365218	up
Avil	897.075	1.12358	0.234488	4.79166	1.65e-06	0.000372636	up
Napepld	750.022	0.62259	0.129931	4.79169	1.65e-06	0.000372636	up
Pou2af1	22.7458	-7.81137	1.62886	-4.79559	1.62e-06	0.000372636	down
Npc1l1	111.105	1.34554	0.281304	4.78323	1.73e-06	0.000383498	up
Slc38a2	10838.4	1.15087	0.242063	4.75443	1.99e-06	0.000436686	up
Zc3h6	187.058	-1.29998	0.274438	-4.73687	2.17e-06	0.000470161	down
Otog	110.098	1.26475	0.267377	4.7302	2.24e-06	0.000479706	up
1700023B13Rik	33.069	3.35616	0.715177	4.69277	2.7e-06	0.000569242	up
Ly6a2	35.7849	-6.60729	1.41297	-4.67617	2.92e-06	0.000609672	down
Rdh13	712.859	0.699943	0.149842	4.6712	2.99e-06	0.000614679	up
Tnfrsf25	70.8796	1.78167	0.381555	4.66949	3.02e-06	0.000614679	up
Mkks	405.704	0.862835	0.185539	4.65043	3.31e-06	0.000666283	up
Trib2	741.262	-0.84959	0.18287	-4.64588	3.39e-06	0.000673118	down
Unc45b	10000.5	0.646235	0.139284	4.63969	3.49e-06	0.000685529	up
Klf1	32.0132	-5.07856	1.09527	-4.6368	3.54e-06	0.000687203	down
S100a8	698.912	-5.93711	1.28123	-4.63391	3.59e-06	0.000688927	down
Gm35339	111.879	1.22141	0.264149	4.62395	3.77e-06	0.000709442	up
Mpo	188.727	-9.90162	2.14173	-4.62318	3.78e-06	0.000709442	down
Rasd2	1916.44	-1.27389	0.275993	-4.61566	3.92e-06	0.000727	down
Wfdc21	51.4261	-2.16564	0.46941	-4.61355	3.96e-06	0.000727	down
Slc30a1	245.742	-0.826529	0.179626	-4.60139	4.2e-06	0.000762474	down
Prx	422.792	-1.13956	0.24957	-4.56609	4.97e-06	0.000893167	down
Banp	371.104	1.34922	0.295952	4.55892	5.14e-06	0.000914465	up
Trp53inp2	23423.3	0.482645	0.106219	4.54386	5.52e-06	0.000972117	up
Ccdc25	965.159	0.558078	0.123199	4.52987	5.9e-06	0.00101753	up
Gm38832	29.9058	2.03363	0.448802	4.53125	5.86e-06	0.00101753	up
Aplnr	208.578	-1.56254	0.34604	-4.51548	6.32e-06	0.00103757	down
Bhlhe41	552.12	-1.29852	0.287409	-4.51803	6.24e-06	0.00103757	down
Il33	144.139	-0.985553	0.218226	-4.5162	6.3e-06	0.00103757	down
Lgi2	287.022	1.26497	0.280157	4.51522	6.33e-06	0.00103757	up
Lrrc30	4104.08	1.18445	0.261856	4.52329	6.09e-06	0.00103757	up
Snn	189.567	-1.02461	0.227181	-4.51011	6.48e-06	0.00105263	down
Nle1	599.717	1.64691	0.365585	4.50486	6.64e-06	0.00106873	up
Bcl6	1889.45	0.775451	0.172593	4.49295	7.02e-06	0.00111965	up
Six4	1463.37	0.569274	0.126893	4.48626	7.25e-06	0.00114456	up
Tecpr2	1759.41	0.854014	0.190503	4.48295	7.36e-06	0.00115172	up
Ckb	233.042	-0.831686	0.185789	-4.47651	7.59e-06	0.00115492	down
Med26	321.33	1.03387	0.230916	4.47723	7.56e-06	0.00115492	up
Prodh	567.44	0.703574	0.157059	4.47969	7.48e-06	0.00115492	up
Mirt1	16.6504	-7.36123	1.64649	-4.47086	7.79e-06	0.00117524	down
Chordc1	2716.55	0.704385	0.157736	4.46559	7.98e-06	0.00118646	up
Kifc1	33.6545	-3.49378	0.782473	-4.46504	8.01e-06	0.00118646	down
4930481A15Rik	189.343	1.14218	0.2576	4.43394	9.25e-06	0.0013594	up
B3galt2	130.858	-1.58385	0.358545	-4.41743	9.99e-06	0.00145482	down
Gm14319	201.075	1.18043	0.268355	4.39878	1.09e-05	0.00157207	up
Sox13	415.186	0.761732	0.17328	4.39597	1.1e-05	0.00157904	up
Mlxip	6815.42	0.643827	0.147242	4.37257	1.23e-05	0.00174341	up
Slc38a5	15.671	-7.2739	1.66719	-4.36296	1.28e-05	0.0018067	down
Gm12002	78.821	1.24877	0.286838	4.35357	1.34e-05	0.0018703	up
Myo5c	761.848	0.831542	0.191435	4.34373	1.4e-05	0.0019243	up
Pclaf	32.7984	-4.24736	0.977565	-4.34483	1.39e-05	0.0019243	down
Sfrp4	132.406	-1.23209	0.285077	-4.32197	1.55e-05	0.00210715	down
Trem3	16.4601	-7.34483	1.7019	-4.31567	1.59e-05	0.00215074	down
Hba-a2	99.9884	-2.43296	0.564886	-4.30699	1.65e-05	0.00221912	down
Ahsa1	2884.14	0.675044	0.157033	4.29873	1.72e-05	0.00228534	up
Dpf1	56.1793	1.60943	0.37508	4.2909	1.78e-05	0.00234894	up
Maf	6024.74	-0.655168	0.15305	-4.28074	1.86e-05	0.0024397	down
Gm10145	122.301	2.0052	0.469283	4.27289	1.93e-05	0.00250781	up
Pim1	1067.66	-0.989544	0.231989	-4.26548	1.99e-05	0.00257278	down
Clec12a	64.7504	-2.71757	0.641975	-4.23314	2.3e-05	0.00292758	down
Jade2	549.191	0.736286	0.17426	4.22522	2.39e-05	0.00300987	up
Nr1d1	4454.47	-0.665781	0.157658	-4.22295	2.41e-05	0.00301777	down
Ly6d	19.077	-5.07331	1.20459	-4.21167	2.53e-05	0.00314928	down
Ccnb1	33.5368	-5.47036	1.30234	-4.2004	2.66e-05	0.00328602	down
Prtn3	162.556	-5.50443	1.31162	-4.19666	2.71e-05	0.00331652	down
Cep85l	3469.2	1.04936	0.250393	4.19086	2.78e-05	0.00337796	up
Elane	152.174	-8.76562	2.09303	-4.18802	2.81e-05	0.00339615	down
Npas2	117.134	1.08348	0.258977	4.1837	2.87e-05	0.00343673	up
Zbtb40	717.658	0.68024	0.162985	4.17364	3e-05	0.00356681	up
Tmcc1	2564.31	0.669775	0.160723	4.16727	3.08e-05	0.00364226	up
Rubcn	1739.59	0.488846	0.117358	4.16541	3.11e-05	0.00364659	up
Cry1	560.17	0.947305	0.228191	4.15138	3.3e-05	0.00385091	up
Ly6g	11.5478	-6.83368	1.65007	-4.14146	3.45e-05	0.00399378	down
H3f3b	1952.96	-0.670466	0.162273	-4.1317	3.6e-05	0.00413877	down
Mgam	26.3778	-3.60295	0.873757	-4.12352	3.73e-05	0.00423474	down
Plod1	1490.23	0.512438	0.124278	4.12332	3.73e-05	0.00423474	up
Ptx3	224.005	-0.963208	0.234302	-4.11096	3.94e-05	0.00443679	down
Stk11ip	504.058	-0.689474	0.167939	-4.10551	4.03e-05	0.00448434	down
Cntfr	877.55	1.45888	0.355561	4.10304	4.08e-05	0.00450298	up
Arntl	1459.23	0.921248	0.225028	4.09392	4.24e-05	0.0046534	up
1700027J07Rik	150.475	1.15325	0.281854	4.09164	4.28e-05	0.00466901	up
Fkbp4	5754.28	0.402919	0.0986381	4.08482	4.41e-05	0.00477755	up
Atpsckmt	509.497	0.608679	0.149589	4.06901	4.72e-05	0.0050488	up
Fam160a1	2562.77	0.459317	0.112876	4.06921	4.72e-05	0.0050488	up
Lum	585.606	-1.26147	0.310326	-4.06499	4.8e-05	0.0051043	down
Gadd45b	699.877	-1.01902	0.251043	-4.05914	4.93e-05	0.00514462	down
Slc35e2	337.36	0.851605	0.209771	4.05969	4.91e-05	0.00514462	up
Stard8	983.875	0.50147	0.123595	4.05736	4.96e-05	0.00514462	up
Stk40	5308.19	0.373607	0.092058	4.05839	4.94e-05	0.00514462	up
Noxred1	48.5075	1.47069	0.363253	4.04866	5.15e-05	0.00530705	up
Opa3	2739.4	0.493815	0.122103	4.04424	5.25e-05	0.00537532	up
Dbp	456.995	-2.91781	0.722176	-4.0403	5.34e-05	0.00543342	down
Cd247	29.3006	-2.83494	0.702928	-4.03304	5.51e-05	0.00550461	down
Slc14a1	27.9315	-4.34042	1.07553	-4.03561	5.45e-05	0.00550461	down
Snta1	9062.55	0.579976	0.143795	4.03335	5.5e-05	0.00550461	up
Zkscan8	292.63	-0.68699	0.170406	-4.0315	5.54e-05	0.00550836	down
Cenpe	50.2951	-3.89244	0.966409	-4.02773	5.63e-05	0.00556455	down
Tle4	967.458	0.737791	0.183499	4.02068	5.8e-05	0.00570057	up
Cd22	23.7438	-4.98601	1.24118	-4.01714	5.89e-05	0.00575324	down
Tnfsf10	219.668	-1.08647	0.270703	-4.0135	5.98e-05	0.00580923	down
Cldn5	571.505	-0.999245	0.249558	-4.00406	6.23e-05	0.00601168	down
Miga2	1365.55	0.85356	0.213518	3.99761	6.4e-05	0.00614263	up
Ighg2b	16.6772	-6.38732	1.60111	-3.9893	6.63e-05	0.00632573	down
Usp54	312.064	0.698198	0.175159	3.98608	6.72e-05	0.00637633	up
Agpat5	901.094	0.488061	0.122543	3.98277	6.81e-05	0.00638294	up
Rag1	13.9726	-7.10816	1.78406	-3.98426	6.77e-05	0.00638294	down
Tuba8	6915.43	0.491148	0.123346	3.98186	6.84e-05	0.00638294	up
Apba3	2488.82	0.48456	0.121767	3.97939	6.91e-05	0.00641428	up
Hspd1	10155.2	0.524858	0.132091	3.97345	7.08e-05	0.00654052	up
C2cd2	12152.6	0.45161	0.113828	3.96747	7.26e-05	0.00663406	up
Aurkb	26.6567	-3.77042	0.951554	-3.96238	7.42e-05	0.00671726	down
Slc22a23	902.751	0.733887	0.185235	3.96194	7.43e-05	0.00671726	up
Amotl1	24857.9	0.407935	0.103028	3.95945	7.51e-05	0.0067514	up
Them4	336.608	0.674999	0.17071	3.95406	7.68e-05	0.00686894	up
Kif18b	23.0631	-5.99809	1.51988	-3.94643	7.93e-05	0.00705422	down
Ndufaf4	1584.65	0.454246	0.11552	3.93219	8.42e-05	0.00744614	up
Hspa4l	938.856	1.08793	0.277916	3.9146	9.06e-05	0.00796863	up
Cdkn1a	5039.39	2.29082	0.586563	3.90549	9.4e-05	0.00806695	up
Col2a1	36.0336	-3.7533	0.961939	-3.9018	9.55e-05	0.00806695	down
Hsp90ab1	54667.4	0.4363	0.111792	3.90279	9.51e-05	0.00806695	up
Kbtbd8	117.33	0.943702	0.241816	3.90255	9.52e-05	0.00806695	up
Kif15	30.8069	-4.25667	1.09129	-3.90057	9.6e-05	0.00806695	down
Knl1	30.8838	-4.56434	1.16853	-3.90605	9.38e-05	0.00806695	down
Kntc1	23.8759	-4.39865	1.1275	-3.90125	9.57e-05	0.00806695	down
Leo1	836.975	0.470523	0.120343	3.90985	9.24e-05	0.00806695	up
Noct	1221.82	0.816056	0.209029	3.90403	9.46e-05	0.00806695	up
Hspe1	1947.41	0.660413	0.169562	3.89481	9.83e-05	0.00822027	up
Gm45774	17.9342	2.56534	0.659269	3.89119	9.98e-05	0.00830255	up
Setbp1	732.477	0.788486	0.203085	3.88254	0.000103372	0.00852923	up
Ttll3	139.101	1.04262	0.268558	3.88227	0.000103486	0.00852923	up
Lvrn	515.069	1.15624	0.298316	3.87589	0.000106234	0.00871327	up
Ms4a1	18.6445	-5.65392	1.46071	-3.87065	0.000108544	0.00885973	down
Gm15542	105.693	1.26587	0.32743	3.86608	0.000110597	0.00889829	up
Pfkfb3	9504.88	-2.6011	0.672633	-3.86704	0.000110166	0.00889829	down
Top2a	164.146	-4.55287	1.17721	-3.86753	0.000109945	0.00889829	down
Fam83d	77.3959	-2.02767	0.524782	-3.86383	0.000111621	0.00893812	down
Dmp1	41.3697	-3.17333	0.822083	-3.8601	0.000113338	0.00901699	down
Tnfrsf11b	11.7559	-3.56298	0.9232	-3.85938	0.000113673	0.00901699	down
Cdkn2d	300.088	-0.615927	0.15966	-3.85775	0.000114437	0.00903519	down
Gm15675	236.697	-0.7438	0.193095	-3.85198	0.000117165	0.00920751	down
Gm45512	43.1764	1.63322	0.424597	3.84652	0.000119806	0.00933777	up
Pbk	13.211	-6.04751	1.5723	-3.84627	0.000119928	0.00933777	down
Sp7	11.0194	-4.82121	1.25598	-3.83861	0.000123734	0.00958995	down
Fcmr	11.0317	-6.76686	1.76588	-3.832	0.000127104	0.00980617	down
Scara3	222.768	-0.903493	0.235967	-3.8289	0.000128718	0.0098631	down
Tsc22d3	7871.01	1.03905	0.27141	3.82834	0.00012901	0.0098631	up
Rbl1	122.997	-0.978179	0.255925	-3.82212	0.000132308	0.0100697	down
Arhgap20	1575.24	0.603703	0.15809	3.81873	0.000134141	0.0101634	up
Kcnn4	52.508	-2.15027	0.563709	-3.8145	0.000136456	0.0102927	down
Gm12712	10.4447	3.3974	0.892084	3.80838	0.000139879	0.0104404	up
Gm49492	37.5569	-1.61346	0.423704	-3.80798	0.000140106	0.0104404	down
Rsrp1	12554.8	0.70959	0.186357	3.80769	0.000140269	0.0104404	up
Enho	398.518	1.10014	0.28916	3.80461	0.000142028	0.0104475	up
Fcnb	37.9652	-7.58249	1.99315	-3.80428	0.000142219	0.0104475	down
Spen	2018.57	0.580801	0.152606	3.80589	0.000141297	0.0104475	up
Dek	1049.16	-0.558821	0.147041	-3.80045	0.000144433	0.0105642	down
Papola	2994.17	0.518745	0.136603	3.79746	0.000146188	0.0106465	up
Ear1	12.7195	-6.97303	1.83736	-3.79513	0.000147566	0.0107008	down
Apol8	17.9442	-6.49099	1.71109	-3.79348	0.000148551	0.0107262	down
Neurl3	74.2956	-1.32926	0.350738	-3.7899	0.000150707	0.0107805	down
Pdzrn3	4003.71	-0.500762	0.13216	-3.78906	0.000151217	0.0107805	down
Zfp39	52.0321	-1.39492	0.36805	-3.79002	0.000150635	0.0107805	down
Hmgn2	447.7	-0.863252	0.228093	-3.78464	0.00015393	0.0109277	down
Ccna2	56.3496	-3.42247	0.90536	-3.78023	0.000156683	0.0110483	down
Coro1a	287.982	-1.9284	0.510181	-3.77983	0.000156936	0.0110483	down
Alas1	4678.06	0.589809	0.156158	3.777	0.000158729	0.0111281	up
Fndc8	14.2386	4.14903	1.1012	3.76774	0.00016473	0.011426	up
Mthfd1l	21.977	-3.11584	0.826735	-3.76885	0.000164003	0.011426	down
Sult1a1	918.354	0.513197	0.136252	3.76654	0.000165526	0.011426	up
Tfrc	5502.38	0.875086	0.232346	3.7663	0.000165683	0.011426	up
Tap1	140.708	-0.949149	0.2521	-3.76497	0.000166568	0.0114404	down
2410002F23Rik	123.46	-0.86563	0.230484	-3.7557	0.000172855	0.0117834	down
Ncapg	19.2478	-4.67216	1.24407	-3.75556	0.000172958	0.0117834	down
Hmmr	29.6173	-3.92735	1.04705	-3.75088	0.000176214	0.0118618	down
Pnkd	1223.06	0.516573	0.137693	3.75162	0.000175696	0.0118618	up
Trim58	11.0693	-6.77231	1.80521	-3.75153	0.000175761	0.0118618	down
Prkcd	1013.09	0.768463	0.205036	3.74795	0.000178289	0.0119538	up
1110051M20Rik	1171.04	0.534886	0.142955	3.74164	0.000182822	0.0121613	up
Hif3a	105.146	1.08801	0.290731	3.74233	0.00018232	0.0121613	up
Jmjd6	777.732	0.572768	0.153596	3.72906	0.000192194	0.0127345	up
Mcemp1	28.0246	-4.61082	1.23872	-3.72225	0.000197453	0.0130319	down
Rab7	10429.9	0.476886	0.128528	3.71037	0.00020696	0.0136062	up
Rgcc	2978.44	0.788687	0.212621	3.70935	0.000207788	0.0136077	up
Ndc80	15.8034	-4.82331	1.30129	-3.70656	0.000210091	0.0137054	down
Irgm2	562.091	-0.629148	0.170014	-3.70057	0.000215116	0.0139792	down
Mki67	468.838	-4.84612	1.31065	-3.6975	0.00021773	0.0140949	down
E230001N04Rik	56.1283	1.44317	0.390514	3.69557	0.000219395	0.0141485	up
Spn	57.8459	-3.44376	0.932834	-3.69172	0.000222743	0.0143097	down
Pdzk1ip1	12.4799	-6.94548	1.88204	-3.69041	0.000223895	0.0143293	down
Snca	72.0187	-2.70466	0.733122	-3.68924	0.000224923	0.0143408	down
Jchain	36.3823	-3.2761	0.889049	-3.68495	0.000228745	0.0145296	down
H1f0	1983.93	-0.71387	0.193829	-3.683	0.000230507	0.0145867	down
Zcchc2	848.581	0.526738	0.143419	3.67272	0.000239982	0.0151296	up
Gprc5c	911.676	-0.883354	0.240627	-3.67105	0.000241558	0.0151724	down
Wbp1l	6120.2	0.713106	0.194457	3.66716	0.000245255	0.0153475	up
Col7a1	754.426	0.906919	0.24752	3.66402	0.000248283	0.0154363	up
Nedd4l	1257.29	0.531056	0.144947	3.6638	0.000248501	0.0154363	up
Abcc5	3855.45	0.467448	0.127664	3.66155	0.00025069	0.0155111	up
Cit	54.9527	-2.18348	0.596618	-3.65975	0.000252459	0.0155111	down
1810041H14Rik	63.8862	1.44753	0.395883	3.65647	0.000255709	0.0156538	up
Dusp4	108.934	-0.876941	0.239919	-3.65515	0.000257028	0.0156778	down
Arid5a	251.524	-0.917814	0.251224	-3.65337	0.000258821	0.0157146	down
Lman2l	1079.24	0.512696	0.140361	3.65271	0.000259492	0.0157146	up
Gm38158	332.006	0.700044	0.191745	3.65091	0.000261316	0.0157686	up
Prss34	22.6891	-3.68211	1.01212	-3.63803	0.000274733	0.0165192	down
Fignl1	24.0377	-3.46676	0.953336	-3.63645	0.000276418	0.0165616	down
Cep290	160.847	-0.865742	0.238552	-3.62916	0.000284347	0.016945	down
Doc2b	84.6087	1.91071	0.526559	3.62866	0.000284892	0.016945	up
Kctd12	581.261	-0.847311	0.233618	-3.62691	0.000286829	0.016945	down
Ppl	363.953	0.853337	0.235264	3.62714	0.000286578	0.016945	up
Max	1048.23	0.559883	0.15443	3.62548	0.000288423	0.0169798	up
Kif26a	297.755	-0.630982	0.174126	-3.62372	0.000290401	0.0170368	down
B430306N03Rik	27.2147	-4.10835	1.13476	-3.62046	0.000294084	0.0171461	down
Lzts2	1530.21	0.457141	0.126273	3.62027	0.000294292	0.0171461	up
Cebpg	1887.04	0.41829	0.115629	3.61753	0.000297432	0.0172694	up
Cacybp	2421.16	0.490404	0.135693	3.61406	0.000301439	0.017409	up
Mrs2	1729.41	0.444584	0.123032	3.61356	0.000302016	0.017409	up
Myog	253.111	1.04009	0.28789	3.61278	0.000302927	0.017409	up
Ube2l6	200.16	-1.34242	0.371851	-3.61011	0.000306065	0.0175298	down
Chil3	500.844	-5.32355	1.47516	-3.60881	0.00030761	0.0175587	down
Myf6	3727.57	0.741648	0.205686	3.60574	0.000311267	0.0177077	up
Tmc6	193.778	-0.946678	0.262699	-3.60365	0.000313775	0.0177904	down
Dtl	20.959	-4.14193	1.15029	-3.60076	0.000317294	0.01787	down
Ncf4	50.2953	-2.52226	0.700324	-3.60156	0.000316312	0.01787	down
Cdipt	993.762	0.448658	0.124892	3.59236	0.000327702	0.0183442	up
Gbp3	121.845	-1.10023	0.306281	-3.59221	0.000327885	0.0183442	down
Twnk	1324.77	0.437992	0.122012	3.58975	0.000330994	0.018457	up
Rsad2	288.865	-1.55676	0.434018	-3.58686	0.000334683	0.0186014	down
Rassf9	121.035	-1.09785	0.306351	-3.58363	0.000338848	0.0187711	down
Ipcef1	15.4398	-4.27829	1.1972	-3.57358	0.000352133	0.0194432	down
Gm12346	52.1387	1.53775	0.430793	3.56958	0.000357556	0.0196784	up
Gm14434	31.0755	-4.77903	1.33993	-3.56663	0.000361606	0.0198367	down
Il1rn	31.5505	-2.70264	0.758269	-3.56423	0.000364927	0.0199541	down
Mepe	17.5164	-5.53891	1.55455	-3.56303	0.000366598	0.0199808	down
Gm20161	10.399	-6.68189	1.8758	-3.56216	0.000367817	0.0199828	down
Ankrd9	4541.24	0.504089	0.141586	3.56032	0.000370408	0.020059	up
Ctsg	61.2806	-7.44861	2.09342	-3.55811	0.000373534	0.0201637	down
Tarbp1	612.373	0.469169	0.131891	3.55726	0.000374749	0.0201648	up
Ltb4r1	30.3134	-2.69984	0.75953	-3.55462	0.000378522	0.0203032	down
F2rl2	17.4215	-4.95097	1.39441	-3.55057	0.000384391	0.0205528	down
F10	43.8045	-1.68942	0.476328	-3.54677	0.000389991	0.0207864	down
Cadm4	165.806	-1.09411	0.308754	-3.54364	0.000394639	0.0209023	down
Gm49759	356.053	-0.630854	0.178019	-3.54374	0.000394488	0.0209023	down
Ypel3	2211.03	-0.543947	0.153666	-3.53981	0.000400416	0.021142	down
Alkal2	24.6035	1.8965	0.536035	3.53801	0.000403156	0.0211544	up
Elovl6	52.1503	-1.34022	0.378736	-3.53866	0.000402166	0.0211544	down
Plcd4	1918.75	-0.806526	0.228027	-3.53698	0.000404735	0.0211715	down
Rest	698.255	0.493659	0.139811	3.5309	0.000414143	0.0215968	up
Arhgap9	73.5446	-1.5276	0.432957	-3.52828	0.000418268	0.0216118	down
Eda2r	1066.69	-0.762066	0.215954	-3.52883	0.000417397	0.0216118	down
Slc16a10	1446.53	0.55395	0.156977	3.52886	0.000417356	0.0216118	up
Aspm	34.1584	-3.52241	1.00023	-3.52161	0.000428934	0.0220282	down
Mapt	3792.96	0.3351	0.0951509	3.52178	0.000428667	0.0220282	up
Slc16a3	14637.7	0.410061	0.11668	3.51442	0.000440722	0.0224968	up
Tspoap1	20.8372	-4.45964	1.26875	-3.515	0.000439749	0.0224968	down
Cenpa	106.384	-1.52098	0.432993	-3.51271	0.000443557	0.022541	down
Gm6206	387.407	0.76329	0.217334	3.51206	0.00044465	0.022541	up
Wdr82	1259.01	0.474241	0.135054	3.5115	0.000445591	0.022541	up
Gm11752	36.1253	-1.91216	0.545517	-3.50522	0.000456232	0.0230104	down
Gm8355	80.9131	1.0985	0.313462	3.50442	0.000457608	0.0230112	up
Slc7a8	980.739	0.866776	0.247399	3.50356	0.000459084	0.0230169	up
Pde4b	2555.72	0.654591	0.186937	3.50167	0.000462351	0.0230723	up
Sh2b1	2741.5	0.395403	0.112929	3.50134	0.00046292	0.0230723	up
Gp9	16.0547	-5.39396	1.54096	-3.50038	0.000464591	0.0230874	down
H60b	45.5216	-2.20713	0.630735	-3.49929	0.000466495	0.0231141	down
Gm20743	52.052	-1.45178	0.415312	-3.49565	0.000472914	0.0232955	down
Scaf4	1001.09	0.499361	0.142831	3.49616	0.000472011	0.0232955	up
Zfp410	638.997	0.474064	0.135653	3.49467	0.000474653	0.0233132	up
Gbp9	331.408	-0.889168	0.254509	-3.49365	0.000476457	0.023334	down
Igfn1	2891.93	-0.922479	0.264395	-3.48902	0.000484798	0.0236056	down
Slc9a3r1	126.692	-0.867022	0.248497	-3.48907	0.000484711	0.0236056	down
BB123696	68.7926	1.25844	0.362222	3.47422	0.000512345	0.0248753	up
Prune1	2516.99	-0.498832	0.143701	-3.47133	0.000517896	0.0250727	down
Prss57	12.3403	-5.0224	1.4517	-3.45966	0.000540854	0.0261093	down
Il15ra	597.058	0.684635	0.198057	3.45677	0.000546696	0.0262414	up
Padi4	34.1211	-3.35425	0.97032	-3.45685	0.000546533	0.0262414	down
Ccn3	263.805	-0.813456	0.235594	-3.45279	0.00055483	0.0265564	down
Clspn	25.9199	-3.75928	1.09001	-3.44884	0.000563	0.0268187	down
Hbb-bt	753.461	-2.99686	0.869223	-3.44775	0.000565286	0.0268187	down
Kif14	25.8307	-3.85298	1.11738	-3.44822	0.000564303	0.0268187	down
Klhl33	3420.01	-0.952501	0.27632	-3.44709	0.00056666	0.0268187	down
Smarca1	197.656	-0.755759	0.219311	-3.44606	0.000568822	0.0268458	down
AI504432	18.1413	-3.45364	1.00266	-3.44449	0.000572148	0.0269139	down
Tent5b	50.9578	1.37391	0.398945	3.44387	0.00057345	0.0269139	up
Zmiz2	2490.93	0.355848	0.103403	3.44136	0.000578801	0.0270898	up
Rasl11b	138.455	1.03693	0.301581	3.43831	0.000585349	0.0273206	up
Nkg7	12.8384	-4.04847	1.1782	-3.43616	0.000590026	0.027463	down
Psmb9	75.661	-0.995676	0.289853	-3.4351	0.000592329	0.0274945	down
Esco2	19.5384	-3.59177	1.04658	-3.4319	0.000599363	0.0276402	down
Gm45073	6.3407	5.25645	1.53185	3.43144	0.000600376	0.0276402	up
Psd4	66.4182	-2.15909	0.62911	-3.43197	0.000599213	0.0276402	down
Bcl6b	117.579	-1.12575	0.328539	-3.42654	0.000611333	0.0280681	down
Gm43797	20.2793	-2.21273	0.646161	-3.42442	0.000616107	0.0282003	down
Tob1	6373.57	-0.629958	0.183995	-3.42379	0.00061755	0.0282003	down
Gp6	14.2639	-5.293	1.55091	-3.41283	0.00064293	0.0292802	down
Actc1	8522.57	-1.21577	0.356921	-3.40627	0.000658563	0.0299115	down
Stmn1	94.0452	-1.4678	0.431633	-3.40058	0.000672425	0.0304592	down
Ptpn7	44.7476	-2.40345	0.707124	-3.39891	0.00067655	0.0305641	down
Ctr9	828.86	0.41951	0.123555	3.39534	0.000685446	0.0308834	up
Slc25a29	179.469	0.656114	0.193287	3.3945	0.000687538	0.0308953	up
Dynll1	763.962	0.774258	0.228175	3.39326	0.00069067	0.0309538	up
Cct6a	3394.32	0.4452	0.131437	3.38716	0.00070619	0.0314823	up
Pptc7	8375.33	0.5164	0.15244	3.38756	0.000705182	0.0314823	up
Ankrd28	2924.24	-0.391144	0.115601	-3.38357	0.00071551	0.0315646	down
Cdca8	38.3028	-2.58754	0.764444	-3.38487	0.000712121	0.0315646	down
Clec7a	52.6448	-1.529	0.451817	-3.38412	0.000714079	0.0315646	down
Zbtb16	8435.29	0.61599	0.182044	3.38374	0.000715068	0.0315646	up
Inmt	844.338	0.88325	0.261239	3.381	0.000722227	0.0317144	up
St3gal3	2673.02	0.333768	0.0987235	3.38084	0.000722659	0.0317144	up
Cfap74	89.2694	0.965131	0.28561	3.37919	0.000727009	0.0318227	up
Gfi1b	13.6527	-4.57279	1.3543	-3.37648	0.000734185	0.0319711	down
Itgal	65.6289	-2.53039	0.749285	-3.37708	0.000732603	0.0319711	down
4930438A08Rik	7.36351	-6.18399	1.83517	-3.36971	0.000752463	0.0325438	down
Fktn	610.653	0.509207	0.151142	3.36906	0.000754261	0.0325438	up
Ints3	1037.68	0.458051	0.135998	3.36807	0.000756967	0.0325438	up
Nuf2	20.7265	-3.37679	1.00253	-3.36828	0.000756391	0.0325438	down
Slamf6	8.47616	-5.38941	1.59908	-3.37032	0.000750803	0.0325438	down
B3gnt5	12.0652	-3.29478	0.978848	-3.36598	0.000762724	0.0326837	down
F5	69.4416	-2.50786	0.74517	-3.36549	0.000764091	0.0326837	down
Gp5	19.0107	-4.97835	1.47969	-3.36445	0.000766954	0.0327234	down
Ms4a3	38.2175	-8.56065	2.5457	-3.36279	0.00077158	0.0327553	down
Slit2	40.1377	-1.30631	0.388425	-3.36308	0.000770769	0.0327553	down
Dusp13	3590.47	0.418709	0.124556	3.36161	0.00077489	0.0328134	up
Ptpn11	6659.16	0.383962	0.114309	3.35898	0.000782302	0.0330444	up
Chaf1b	14.5928	-3.59823	1.07194	-3.35674	0.000788677	0.0332307	down
Chaf1a	61.1714	-1.36928	0.408164	-3.35474	0.000794401	0.0333886	down
Brca1	20.6403	-3.55085	1.05987	-3.35026	0.000807358	0.0338114	down
Smarcad1	257.207	-0.565017	0.168668	-3.34988	0.000808465	0.0338114	down
Tent4b	789.255	0.403778	0.120564	3.34908	0.000810802	0.0338255	up
Fcho1	38.624	-2.89032	0.863642	-3.34666	0.0008179	0.0340375	down
Neil3	17.313	-5.45509	1.63045	-3.34576	0.000820566	0.0340646	down
Parvg	51.8638	-2.71422	0.81267	-3.33988	0.000838156	0.0347095	down
Birc5	36.2961	-2.92193	0.875113	-3.33891	0.000841074	0.0347452	down
Ccndbp1	615.28	-0.431713	0.129406	-3.33611	0.000849602	0.0349198	down
Cct3	3038.54	0.499461	0.149766	3.33495	0.000853151	0.0349198	up
Gnb5	392.753	0.486061	0.145708	3.33586	0.000850348	0.0349198	up
Kctd21	278.289	0.665646	0.199605	3.33481	0.000853567	0.0349198	up
Prdm15	429.353	0.499685	0.149979	3.33169	0.000863202	0.0352287	up
Rasgrp3	1199.41	-0.501028	0.150449	-3.33022	0.000867772	0.0353298	down
Samd11	13.9749	-6.1292	1.8413	-3.32872	0.000872447	0.0354348	down
Cdca7l	13.4805	-3.05313	0.917811	-3.32653	0.000879331	0.0356287	down
Sec14l1	2060.75	0.457475	0.137617	3.32425	0.000886551	0.0358353	up
Gm9860	28.3416	-1.8741	0.564116	-3.32219	0.000893152	0.036016	down
Fcer2a	12.4465	-3.97422	1.19855	-3.31585	0.000913637	0.0367543	down
Gm30122	41.1581	1.27036	0.383757	3.31032	0.000931894	0.0373835	up
Stab1	839.402	0.612374	0.18502	3.30978	0.000933702	0.0373835	up
Bmper	145.671	0.967326	0.292592	3.30606	0.000946178	0.0377935	up
Irx5	172.964	1.64189	0.497099	3.30294	0.000956777	0.0381267	up
Yap1	2528.36	0.540548	0.163903	3.29797	0.000973868	0.0387164	up
Tgtp2	50.1072	-1.10597	0.335521	-3.29627	0.000979762	0.0388593	down
Ugp2	26309.5	-0.396257	0.120263	-3.29492	0.000984491	0.0389554	down
Zfp142	515.091	0.763538	0.23195	3.29183	0.000995387	0.0392945	up
Cd72	19.5418	-2.74776	0.83553	-3.28864	0.00100673	0.0396495	down
Ptcd2	941.669	0.437222	0.133082	3.28537	0.00101849	0.0400198	up
Rhobtb3	1051.19	0.755176	0.229984	3.28361	0.00102486	0.0401765	up
Tnks2	8147.16	0.368451	0.112232	3.28293	0.00102735	0.0401807	up
Cbfa2t3	1205.92	0.567535	0.173007	3.28041	0.00103656	0.0404476	up
Dyrk2	2675.53	0.442043	0.134967	3.27518	0.00105595	0.0410144	up
Mmp25	25.322	-3.26668	0.997391	-3.27522	0.00105578	0.0410144	down
Rab7-ps1	260.637	0.557569	0.17044	3.27135	0.00107033	0.0414779	up
Cdh11	63.5902	-1.45306	0.444472	-3.26919	0.00107857	0.0415369	down
Gm8113	15.4838	-4.34567	1.32961	-3.26837	0.00108169	0.0415369	down
Grap2	29.9507	-3.36319	1.02887	-3.26882	0.00107997	0.0415369	down
Marchf7	1570.58	-0.415963	0.127267	-3.26842	0.0010815	0.0415369	down
5930430L01Rik	108.172	-1.17208	0.359238	-3.2627	0.00110356	0.0422807	down
Gm16758	15.8891	2.00019	0.6134	3.26083	0.00111086	0.042464	up
Bsn	14.6216	-3.67001	1.12766	-3.25454	0.00113577	0.0432207	down
Mettl27	70.0803	-0.978999	0.300776	-3.25491	0.00113429	0.0432207	down
Ly6c1	2674.87	0.479465	0.147536	3.24982	0.0011548	0.043846	up
Fitm2	5956.81	0.391014	0.12044	3.24656	0.0011681	0.0442515	up
Junb	573.637	-0.980393	0.302066	-3.24563	0.00117192	0.0442969	down
Lrrk2	308.625	-0.525026	0.161809	-3.24473	0.00117562	0.0443377	down
Col8a1	196.424	-0.753484	0.232395	-3.24226	0.00118587	0.0446246	down
Nek2	29.7886	-2.27596	0.702335	-3.24056	0.00119294	0.0447909	down
Mcm3	134.715	-1.50241	0.4639	-3.23866	0.00120094	0.0448918	down
Slc25a19	1136.14	0.40215	0.124154	3.23912	0.00119901	0.0448918	up
Clock	2343.45	0.602116	0.186203	3.23365	0.00122219	0.0455828	up
Hba-a1	2822.35	-2.39568	0.741	-3.23304	0.00122482	0.0455828	down
Zfhx3	828.864	0.629237	0.194699	3.23185	0.00122991	0.0456716	up
Tmem246	1200.85	0.436578	0.135151	3.23029	0.00123665	0.045821	up
Cpxm1	80.3648	-1.35518	0.419623	-3.22952	0.00123999	0.0458443	down
Stbd1	1576.64	0.509145	0.157816	3.22619	0.00125452	0.0462801	up
Oxct2a	7.18167	3.48288	1.08094	3.22207	0.00127266	0.0467616	up
Sumo2	251.035	-0.887832	0.275555	-3.22197	0.0012731	0.0467616	down
Adarb1	894.717	0.608309	0.18893	3.21976	0.00128299	0.0470225	up
Alas2	317.069	-3.02105	0.938516	-3.21896	0.00128655	0.0470511	down
Prkag2	699.835	0.605445	0.188143	3.218	0.00129088	0.0471075	up
Gm8186	95.0943	1.03195	0.320819	3.21663	0.00129706	0.0472308	up
Atp8b4	63.7237	-2.59443	0.808141	-3.21037	0.00132564	0.0479682	down
Lgals9	338.548	-0.521488	0.162404	-3.21105	0.00132249	0.0479682	down
Mpig6b	9.025	-5.48761	1.70936	-3.21033	0.00132583	0.0479682	down
Cdadc1	1357.56	0.344855	0.10761	3.20467	0.00135219	0.0487358	up
Fam107b	204.889	-1.29579	0.404363	-3.20453	0.00135281	0.0487358	down
Mss51	2320.62	-1.18453	0.369884	-3.20245	0.00136266	0.0489862	down
Gm15833	221.51	1.06515	0.33272	3.20135	0.00136783	0.049053	up
Rhob	2203.72	0.736235	0.230014	3.20083	0.00137033	0.049053	up
G3bp1	4846.72	0.349357	0.109258	3.19756	0.00138598	0.0494303	up
Ggnbp1	253.355	0.650939	0.203584	3.1974	0.00138671	0.0494303	up
Plaur	57.0712	-1.91278	0.598792	-3.1944	0.0014012	0.0497727	down
Sparcl1	2959.54	-0.508491	0.159192	-3.19419	0.00140222	0.0497727	down
H2-Q4	252.384	-0.573476	0.179918	-3.18743	0.00143541	0.0507943	down
Heyl	326.727	-0.528843	0.165932	-3.18711	0.00143701	0.0507943	down
Pdzd7	383.469	0.654655	0.205563	3.18469	0.00144908	0.0511074	up
Slc39a10	590.907	0.62287	0.195617	3.18413	0.00145191	0.0511074	up
Gm12240	59.1159	1.23486	0.388159	3.18133	0.00146602	0.0514966	up
Zdhhc7	1249.19	0.399229	0.125646	3.1774	0.00148601	0.0520905	up
Ckap2l	23.5738	-3.04752	0.959641	-3.17569	0.00149479	0.0522897	down
Stk38	1701.61	0.465864	0.1469	3.17129	0.00151761	0.0529785	up
Rif1	814.768	-0.489728	0.15448	-3.17017	0.00152351	0.0530745	down
B4galnt1	69.7659	-1.62216	0.511897	-3.16891	0.00153009	0.0530851	down
Troap	7.75974	-5.26644	1.66168	-3.16935	0.00152779	0.0530851	down
Treml1	11.4974	-4.3468	1.37209	-3.168	0.0015349	0.0531428	down
Fbxo45	1053.06	0.358554	0.113233	3.16652	0.00154274	0.053305	up
Dlgap5	26.5528	-3.79513	1.19962	-3.16362	0.00155822	0.0537299	down
Atxn2	1901	0.336575	0.106654	3.15577	0.00160074	0.0549719	up
Bcl11a	15.4488	-3.97841	1.26044	-3.15636	0.00159752	0.0549719	down
Lrrc58	4030.7	0.874234	0.277153	3.15434	0.00160864	0.0551309	up
Gpt	1248.25	0.511021	0.162154	3.15145	0.0016246	0.0555652	up
Cdc37l1	3455.04	0.38861	0.123391	3.14942	0.00163593	0.0558398	up
Myl12b	61.1958	1.05074	0.333944	3.14645	0.00165265	0.0562968	up
Sdc1	161.88	-0.921693	0.293159	-3.14401	0.00166651	0.0566547	down
Per3	417.222	-1.15304	0.367247	-3.13969	0.00169129	0.0573814	down
Stap1	18.8615	-2.14298	0.683553	-3.13506	0.00171821	0.0581781	down
Dhcr24	138.194	-1.06579	0.340117	-3.1336	0.00172675	0.0583504	down
Gm37589	10.8261	-3.10158	0.990915	-3.13002	0.00174794	0.0585975	down
Ikzf1	114.518	-2.07896	0.66418	-3.13012	0.00174737	0.0585975	down
Rtl6	196.284	-0.618441	0.197565	-3.13031	0.0017462	0.0585975	down
Siah2	343.785	0.714173	0.228082	3.13121	0.00174089	0.0585975	up
Rbm12b1	81.1979	0.852403	0.272436	3.12882	0.00175513	0.058722	up
Postn	774.938	-1.19954	0.38395	-3.12421	0.00178286	0.0595321	down
Phactr4	556.39	0.422399	0.135287	3.12224	0.00179478	0.0598117	up
Cdk1	34.2708	-2.48707	0.797118	-3.12008	0.00180802	0.0600162	down
Foxm1	32.067	-2.44113	0.782298	-3.12047	0.00180565	0.0600162	down
Adam17	880.559	0.404669	0.129826	3.11702	0.00182688	0.0604051	up
H1f2	6289.15	-0.691867	0.221958	-3.11711	0.00182633	0.0604051	down
Bin2	71.3428	-2.40433	0.772118	-3.11394	0.00184608	0.0604306	down
Cox10	1616.15	0.523392	0.168129	3.11303	0.00185176	0.0604306	up
Il12a	61.2502	-1.45036	0.465433	-3.11615	0.00183228	0.0604306	down
Mcpt8	6.40569	-5.98191	1.92111	-3.11378	0.00184706	0.0604306	down
Rasgrp2	887.148	0.889792	0.285769	3.11368	0.00184769	0.0604306	up
Serpina3g	22.4705	-3.63578	1.16761	-3.11387	0.00184653	0.0604306	down
Zfp706	2061.15	0.371529	0.119352	3.11288	0.00185269	0.0604306	up
Col11a1	111.564	-1.66398	0.535063	-3.10988	0.00187163	0.0607156	down
Mmp9	320.364	-2.54115	0.817076	-3.11005	0.00187056	0.0607156	down
Nr4a1	3688.44	-0.905021	0.291023	-3.10979	0.00187221	0.0607156	down
Dnajc11	1521.31	0.3862	0.124213	3.10917	0.00187617	0.0607274	up
Mcm5	81.3691	-2.32511	0.74817	-3.10774	0.00188526	0.0609051	down
Slc9a2	2167.84	0.424543	0.13666	3.10656	0.00189277	0.0610311	up
Cdh1	24.7663	-1.53149	0.493274	-3.10476	0.00190435	0.0610549	down
Muc4	6.37894	-4.97309	1.60164	-3.105	0.00190279	0.0610549	down
Tkt	556.319	-0.910117	0.293127	-3.10486	0.00190372	0.0610549	down
Lin28a	8.96707	-5.47301	1.76379	-3.10298	0.0019158	0.0612725	down
Tenm3	473.815	-0.69657	0.224513	-3.10258	0.00191839	0.0612725	down
Rflnb	1076.69	-0.412074	0.132842	-3.10198	0.00192233	0.0612824	down
Acvr2b	303.667	-0.585002	0.188639	-3.10118	0.00192753	0.0613325	down
Casc4	336.635	-0.500875	0.161541	-3.1006	0.00193126	0.0613356	down
Gm34680	5.55791	-5.7774	1.86383	-3.09974	0.00193691	0.0613996	down
Shb	148.021	0.692221	0.223403	3.09853	0.00194481	0.0614197	up
Tob2	3691.2	0.917006	0.295925	3.09877	0.00194323	0.0614197	up
Racgap1	66.5774	-2.0985	0.677655	-3.0967	0.00195687	0.0615705	down
Stx11	43.9964	-2.13573	0.689616	-3.09699	0.00195499	0.0615705	down
Cebpe	19.1802	-3.75214	1.21232	-3.095	0.00196813	0.0615805	down
Gm37403	15.9938	-2.0689	0.668417	-3.09522	0.00196665	0.0615805	down
Zhx3	1059.7	0.538727	0.174047	3.09529	0.00196618	0.0615805	up
Cd79b	37.5286	-2.54347	0.8226	-3.09198	0.00198824	0.0618939	down
Faap100	718.774	0.463006	0.14975	3.09185	0.00198913	0.0618939	up
Stambp-ps1	36.9182	1.46038	0.472279	3.09219	0.00198685	0.0618939	up
Sned1	585.392	1.11509	0.360896	3.08979	0.002003	0.0622107	up
Cd276	111.562	-0.729994	0.236429	-3.08759	0.0020179	0.0625586	down
Zfp366	418.106	0.678059	0.21971	3.08615	0.00202764	0.0627454	up
Tbc1d17	1513.77	-0.350155	0.113493	-3.08525	0.0020338	0.062821	down
Dpp8	6375.93	0.337319	0.10946	3.08166	0.00205853	0.063401	up
Ezr	158.148	-1.39495	0.452731	-3.08119	0.00206177	0.063401	down
Ugt8a	50.7598	-1.54295	0.500815	-3.08089	0.00206383	0.063401	down
St8sia5	760.219	0.453384	0.147217	3.0797	0.00207206	0.0635381	up
Gm43860	18.7163	1.90009	0.617699	3.07607	0.00209747	0.0642007	up
Ddx60	53.4509	-1.01363	0.33	-3.07161	0.0021291	0.0646333	down
Dnaic1	37.0451	1.90156	0.619269	3.07065	0.0021359	0.0646333	up
Fgfr2	27.7535	-1.58301	0.515328	-3.07184	0.00212744	0.0646333	down
Gm10076	555.751	1.04875	0.341499	3.07102	0.0021333	0.0646333	up
Il21r	11.48	-3.2659	1.06301	-3.07231	0.00212407	0.0646333	down
Ssh2	3804.93	0.537237	0.174978	3.07031	0.00213838	0.0646333	up
Tnfrsf13c	7.17263	-5.14112	1.67326	-3.07251	0.00212264	0.0646333	down
Cd163	1189.24	1.0394	0.338817	3.06773	0.0021569	0.0650769	up
Il18rap	34.4509	-3.18193	1.03757	-3.06671	0.00216431	0.0651839	down
Hccs	1485.75	0.454482	0.1483	3.0646	0.00217958	0.0654449	up
Lpin3	167.195	0.853763	0.278603	3.06445	0.00218072	0.0654449	up
Vamp5	1079.51	-0.584753	0.190962	-3.06214	0.00219758	0.0658338	down
B4galt5	597.171	-0.69606	0.227426	-3.0606	0.00220891	0.0660561	down
Sema3d	55.8319	-0.964754	0.315452	-3.05832	0.00222582	0.0663271	down
Tmc4	31.41	1.26785	0.414524	3.05857	0.00222393	0.0663271	up
Olfml3	327.18	0.540204	0.176743	3.05643	0.00223987	0.0666282	up
Lyrm1	216.954	0.540365	0.176903	3.05458	0.00225377	0.066924	up
Fgr	57.8268	-2.52868	0.828661	-3.05152	0.00227685	0.0674907	down
Cd55	1726.43	-0.52106	0.17103	-3.0466	0.00231448	0.0680565	down
Cdc6	30.401	-2.76964	0.909467	-3.04535	0.00232414	0.0680565	down
Col4a3	106.894	1.23418	0.404976	3.04755	0.00230718	0.0680565	up
Efna1	290.94	-0.657513	0.215793	-3.04696	0.0023117	0.0680565	down
Kif21b	107.455	-1.55287	0.509578	-3.04737	0.00230855	0.0680565	down
Rbm19	393.092	0.469566	0.154152	3.04613	0.00231809	0.0680565	up
Zfp516	925.845	0.355765	0.116805	3.04581	0.00232055	0.0680565	up
Hcar1	49.9521	-1.77669	0.583833	-3.04315	0.00234117	0.0684368	down
C7	634.672	0.867528	0.285303	3.04072	0.0023601	0.0688711	up
Tmem9	273.933	-0.712102	0.234232	-3.04016	0.00236452	0.0688808	down
Ticrr	10.0294	-4.75346	1.56461	-3.0381	0.00238074	0.069234	down
Ass1	45.3027	-1.2431	0.409633	-3.03466	0.00240806	0.0695118	down
Eif2ak2	221.536	-0.575618	0.189664	-3.03493	0.00240588	0.0695118	down
Mdga1	578.019	0.660708	0.217672	3.03533	0.00240273	0.0695118	up
Oas3	46.1866	-2.74466	0.904636	-3.03399	0.0024134	0.0695118	down
Ptpn1	1424.21	0.575067	0.189435	3.03569	0.00239984	0.0695118	up
Smim3	52.2901	-1.18433	0.390756	-3.03086	0.0024386	0.0700725	down
Fmo2	968.41	0.65295	0.215731	3.02668	0.00247253	0.0709267	up
Pgf	40.9768	1.22579	0.405169	3.02539	0.00248315	0.0711107	up
Gm9780	25.9139	1.75944	0.581779	3.02425	0.00249253	0.0712586	up
Tro	36.7074	1.14355	0.378356	3.02241	0.00250768	0.0715706	up
Mcrip2	2015.88	0.460802	0.152492	3.02181	0.00251267	0.0715921	up
Nwd1	201.938	0.844043	0.279379	3.02114	0.00251822	0.0716294	up
Ccnl2	2541.64	0.384148	0.127229	3.01935	0.00253316	0.0718124	up
Fdft1	2184.3	-0.498928	0.165237	-3.01947	0.00253216	0.0718124	down
Glrx	575.674	0.427942	0.141759	3.01879	0.00253787	0.0718256	up
AC132288.1	71.6115	0.992817	0.329126	3.01653	0.00255685	0.072146	up
Ankrd26	200.084	0.589245	0.195405	3.01551	0.00256551	0.072146	up
Nxpe2	58.4645	-2.22237	0.736933	-3.0157	0.00256385	0.072146	down
Rasd1	75.7963	-1.25682	0.416799	-3.01542	0.00256627	0.072146	down
Mxd3	8.80234	-4.46049	1.48046	-3.01291	0.00258753	0.0726227	down
Cryab	30208.4	0.859087	0.285342	3.01073	0.00260624	0.0730267	up
Ifi207	438.781	1.08213	0.359777	3.00777	0.00263175	0.0734976	up
Serpinb1a	123.889	-1.53091	0.508939	-3.00803	0.00262945	0.0734976	down
Tmem170b	1501.44	0.398361	0.132509	3.00629	0.0026446	0.0737346	up
Xpc	514.423	-0.42069	0.140249	-2.9996	0.00270333	0.075248	down
Pheta2	26.493	-2.00283	0.667973	-2.99837	0.00271432	0.0754294	down
Crebbp	1679.12	0.477357	0.159296	2.99666	0.00272956	0.0756043	up
Depdc1a	10.8689	-5.75712	1.92106	-2.99684	0.0027279	0.0756043	down
Mllt1	1394.49	0.349177	0.116579	2.99518	0.0027428	0.0758468	up
Slpi	11.5608	-4.27071	1.42621	-2.99444	0.00274947	0.0759071	down
Rasgrp1	12.7377	-2.57786	0.863632	-2.9849	0.00283666	0.0781864	down
Ankle1	17.0695	-3.61345	1.21117	-2.98343	0.00285041	0.0784372	down
F8a	207.965	-0.655779	0.220055	-2.98007	0.00288185	0.0787893	down
Mis18bp1	18.218	-2.86604	0.961501	-2.9808	0.00287496	0.0787893	down
Mthfr	822.946	0.557631	0.187074	2.98081	0.00287492	0.0787893	up
S100b	57.7481	-1.1736	0.393759	-2.9805	0.00287777	0.0787893	down
Megf9	313.43	-0.504901	0.169607	-2.97689	0.00291184	0.0792485	down
Mylk4	25615.6	-1.00564	0.337836	-2.97671	0.00291355	0.0792485	down
Rc3h1	2473.71	0.655449	0.220259	2.97582	0.0029221	0.0792485	up
Slc4a2	587.383	0.39976	0.13433	2.97595	0.00292083	0.0792485	up
Wfikkn2	435.192	-0.464502	0.156051	-2.97661	0.00291457	0.0792485	down
Tbx6	63.5469	1.32155	0.444229	2.97493	0.00293053	0.0793497	up
Ccn4	24.4319	-1.817	0.611152	-2.97308	0.0029483	0.0795759	down
Pklr	13.1038	-4.09901	1.37861	-2.9733	0.00294616	0.0795759	down
Ptprc	327.777	-1.32189	0.445081	-2.97	0.002978	0.0802493	down
Hk3	95.0965	-2.08555	0.702765	-2.96763	0.00300105	0.0807416	down
Specc1	170.764	-1.25604	0.423591	-2.96523	0.00302459	0.0812456	down
Bub1b	55.2849	-1.67352	0.564936	-2.96232	0.0030533	0.0818865	down
Hbb-bs	4168.49	-2.09443	0.708765	-2.95504	0.00312627	0.0828803	down
Arfrp1	713.34	0.426722	0.144452	2.95407	0.00313611	0.0828803	up
Ccl5	7.04436	-3.57216	1.20789	-2.95734	0.00310301	0.0828803	down
Dolpp1	363.738	0.518687	0.175448	2.95635	0.00311304	0.0828803	up
Edn1	114.41	0.69744	0.235977	2.95554	0.00312123	0.0828803	up
Eif4e2	1980.12	0.292899	0.0991362	2.95452	0.0031316	0.0828803	up
Gm1966	59.9269	-1.92054	0.650627	-2.95182	0.00315903	0.0828803	down
H2-Q10	132.12	-1.37739	0.466621	-2.95183	0.00315898	0.0828803	down
Ifit3	95.2315	-0.970609	0.328774	-2.95221	0.00315511	0.0828803	down
Kcnk3	45.9486	-1.71598	0.581051	-2.95324	0.00314458	0.0828803	down
Rps6ka1	269.844	-0.745945	0.252359	-2.95588	0.00311774	0.0828803	down
Smg5	3037.98	0.342804	0.116017	2.95478	0.00312895	0.0828803	up
Tifa	65.2416	-1.16268	0.393715	-2.9531	0.00314602	0.0828803	down
Trim59	40.34	-2.52856	0.855403	-2.95598	0.00311673	0.0828803	down
Aen	1713.89	0.329593	0.11174	2.94964	0.00318145	0.0833391	up
Togaram2	281.515	1.03033	0.349511	2.94793	0.00319914	0.0836729	up
Prkca	5265.42	0.723026	0.245344	2.94698	0.0032089	0.0837984	up
Errfi1	1942.28	1.03257	0.350441	2.94647	0.00321419	0.083807	up
Pax3	33.0645	1.94841	0.661513	2.94539	0.00322552	0.0839729	up
Cish	367.836	-2.40373	0.81658	-2.94365	0.00324363	0.0843146	down
Card11	45.1948	-1.15386	0.392157	-2.94236	0.00325725	0.0844087	down
Gm14827	70.6405	1.08668	0.369299	2.94253	0.00325541	0.0844087	up
F3	201.503	-0.709017	0.241189	-2.93968	0.00328551	0.0849955	down
Siglecg	30.8838	-2.62368	0.892634	-2.93926	0.00328995	0.0849955	down
Efhd1	93.9172	-0.989731	0.3369	-2.93776	0.00330593	0.0851478	down
Inhba	49.7825	-1.94316	0.661337	-2.93823	0.00330096	0.0851478	down
Mast2	7018.97	0.418554	0.142511	2.937	0.00331404	0.0852269	up
Tsr1	927.53	0.363725	0.123878	2.93615	0.00332318	0.085332	up
Themis3	44.0197	1.66858	0.569147	2.93172	0.00337088	0.0864255	up
Lck	6.88896	-3.53731	1.20708	-2.93046	0.00338457	0.0866449	down
Sp4	375.093	-0.458246	0.156425	-2.92949	0.00339521	0.0867859	down
Dnajc9	450.314	-0.411272	0.140639	-2.92431	0.00345219	0.0881091	down
St13	4392.43	0.478775	0.163753	2.92376	0.00345828	0.0881314	up
Arid3a	142.187	-0.981749	0.335865	-2.92305	0.00346623	0.0881726	down
Zfhx4	594.164	0.51126	0.174928	2.92268	0.00347034	0.0881726	up
Rpl7l1	1104.36	0.355506	0.121658	2.92218	0.00347595	0.0881827	up
Ubfd1	1233.82	0.313951	0.107457	2.92166	0.00348173	0.0881969	up
Cd55os	55.1901	-1.06508	0.364876	-2.91901	0.00351146	0.0888168	down
Slc16a9	265.21	0.812086	0.27833	2.91771	0.00352613	0.0889216	up
Slc25a36	2010.08	0.473064	0.162118	2.91803	0.00352246	0.0889216	up
Gm28661	3452.4	-0.4633	0.158863	-2.91635	0.00354157	0.089178	down
S1pr3	192.239	-0.911538	0.312645	-2.91557	0.00355044	0.0892681	down
Gpr75	11.2648	2.35177	0.807329	2.91303	0.0035794	0.0897738	up
Rbm24	5226.49	-0.360898	0.123897	-2.91288	0.00358117	0.0897738	down
Dapk2	1303.08	0.514402	0.17663	2.91231	0.0035877	0.0898042	up
Cdc20	40.9998	-2.4069	0.82697	-2.9105	0.00360847	0.0901905	down
Tbc1d10b	1472.05	0.320043	0.109987	2.90983	0.00361627	0.090252	up
Trim2	134.786	-0.610261	0.210402	-2.90046	0.00372621	0.0928584	down
Fam76a	947.369	-0.383637	0.132351	-2.89864	0.00374789	0.0931239	down
Relb	343.697	-0.558318	0.192607	-2.89874	0.00374667	0.0931239	down
Gm20219	60.6006	1.07048	0.369447	2.89753	0.00376118	0.0932149	up
Tmem184b	1078.09	0.342458	0.118195	2.89741	0.00376258	0.0932149	up
Trim23	1488.82	-0.38773	0.133845	-2.89687	0.00376904	0.0932383	down
Gdpd2	7.01696	-5.11625	1.76744	-2.89473	0.00379488	0.0933316	down
Gm26528	7.85404	-2.93891	1.01494	-2.89566	0.00378367	0.0933316	down
Ocrl	1327.96	0.444352	0.153504	2.89472	0.00379491	0.0933316	up
St6gal1	183.613	-0.655043	0.226227	-2.8955	0.0037855	0.0933316	down
Pilra	18.8707	-2.40818	0.832717	-2.89196	0.00382853	0.0940215	down
Cdc42ep2	481.477	0.703483	0.243558	2.88837	0.0038725	0.0946015	up
Etfbkmt	372.784	-0.492043	0.170293	-2.88939	0.0038599	0.0946015	down
Hipk1	3420.9	0.571138	0.197749	2.8882	0.00387454	0.0946015	up
Map3k7cl	349.455	-0.824123	0.285264	-2.88898	0.0038649	0.0946015	down
Bard1	12.9468	-3.72301	1.28948	-2.88721	0.00388678	0.094627	down
Gins2	10.5162	-2.59998	0.900485	-2.88731	0.00388548	0.094627	down
Npnt	1295.64	0.512843	0.177674	2.88643	0.00389637	0.0947238	up
Kcnt1	29.4466	1.67728	0.581452	2.88464	0.00391855	0.0951263	up
Vcam1	216.56	-1.41365	0.490198	-2.88384	0.00392852	0.0952314	down
Celsr1	19.4366	-1.72364	0.598087	-2.88192	0.00395264	0.0954055	down
Gck	395.823	0.972748	0.337529	2.88197	0.00395203	0.0954055	up
Haao	22.3143	-1.86827	0.648233	-2.88209	0.00395042	0.0954055	down
Pfn2	5388.99	-0.535591	0.185966	-2.88005	0.00397617	0.0958365	down
Gnptab	716.894	-0.422995	0.146902	-2.87944	0.00398383	0.0958843	down
Crmp1	9.73064	2.32797	0.808783	2.87836	0.0039975	0.0960765	up
Redrum	5.37923	-5.73085	1.99138	-2.87783	0.00400417	0.0961001	down
Tnfrsf23	137.532	0.758348	0.263704	2.87576	0.00403057	0.0965966	up
Bag3	7596.76	0.575717	0.200338	2.87373	0.00405661	0.0970828	up
Col4a4	181.288	0.854835	0.297725	2.87123	0.00408879	0.0973017	up
Ect2	25.1768	-2.97806	1.03691	-2.87205	0.00407814	0.0973017	down
Procr	427.095	0.742541	0.258579	2.87162	0.00408375	0.0973017	up
Vat1l	67.1986	-1.27994	0.445647	-2.8721	0.00407757	0.0973017	down
Polm	120.642	-0.680472	0.237104	-2.86993	0.00410559	0.0975641	down
Trim30b	23.3955	-2.80344	0.97773	-2.86729	0.00414004	0.0982444	down
Drp2	517.998	-0.672807	0.234752	-2.86604	0.00415644	0.0984954	down
Stim1	8136.69	0.293851	0.10255	2.86544	0.00416429	0.0985432	up
Gas2l3	88.5612	-1.08038	0.377202	-2.86418	0.00418085	0.0987968	down
Tmem33	762.799	0.545988	0.190723	2.86273	0.00420009	0.0989746	up
Treml2	46.0715	-4.42435	1.54542	-2.86288	0.00419816	0.0989746	down
Egfr	807.033	0.578069	0.202038	2.8612	0.00422045	0.0993159	up
Arpc5	650.17	-0.569557	0.199144	-2.86003	0.00423601	0.0993916	down
Cacna1i	99.2793	1.29409	0.452448	2.8602	0.0042338	0.0993916	up
Pacsin3	8580.9	0.399218	0.139605	2.85963	0.00424132	0.0993916	up
Miga1	366.321	-0.469767	0.164309	-2.85904	0.00424927	0.09944	down
Micall2	35.8017	-1.31838	0.461282	-2.85809	0.004262	0.0995999	down
Afg1l	713.078	0.438364	0.153527	2.85529	0.00429977	0.0997951	up
C230062I16Rik	25.9195	1.57271	0.550476	2.85701	0.00427658	0.0997951	up
Casp12	492.463	-0.661138	0.23158	-2.8549	0.00430506	0.0997951	down
Clk3	1897.78	0.357343	0.125228	2.85354	0.00432351	0.0997951	up
Dnah8	13.7261	-3.28534	1.15116	-2.85394	0.00431809	0.0997951	down
Emp1	1320.25	-0.915922	0.320723	-2.8558	0.00429283	0.0997951	down
Plekha4	232.13	-0.769253	0.26953	-2.85406	0.00431649	0.0997951	down
Tsc22d1	5232.22	0.361123	0.126445	2.85597	0.00429056	0.0997951	up
Zfp36	1248.35	1.08825	0.381322	2.85388	0.00431885	0.0997951	up
Cdca3	47.739	-2.00902	0.704474	-2.8518	0.0043472	0.100205	down
Espl1	43.5122	-2.20346	0.772803	-2.85126	0.00435466	0.10024	down
Fcrla	11.8694	-4.30592	1.51056	-2.85054	0.00436453	0.100331	down
Trpm2	24.5419	-2.69612	0.946203	-2.84941	0.00437997	0.100549	down
Tbck	504.212	0.410091	0.144009	2.84768	0.00440396	0.100962	up
Hspd1-ps3	190.582	0.728148	0.255741	2.84721	0.00441038	0.100973	up
Ttyh1	189.86	1.14561	0.402435	2.84669	0.00441759	0.101001	up
Ube2g2	3219.7	0.359793	0.12646	2.84512	0.00443947	0.101364	up
Nlrp4c	6.64996	3.33853	1.17392	2.84391	0.00445643	0.101614	up
Tead4	376.618	0.566327	0.199302	2.84155	0.00448945	0.102229	up
Endod1	215.021	-0.630631	0.222253	-2.83745	0.00454756	0.103413	down
Clec1b	13.9537	-3.3419	1.17805	-2.83681	0.00455663	0.10348	down
Abtb2	543.817	0.517246	0.182445	2.83508	0.00458138	0.103693	up
Prdm2	2818.57	0.419917	0.148126	2.83487	0.00458445	0.103693	up
Smurf2	1489.31	0.343297	0.121097	2.8349	0.00458402	0.103693	up
Chil1	52.4719	-2.22822	0.786204	-2.83414	0.00459488	0.103769	down
Rlim	1038.32	-0.42889	0.151372	-2.83336	0.00460622	0.103769	down
Slc39a3	1008.08	0.320671	0.113168	2.83359	0.00460284	0.103769	up
9930014A18Rik	16.5571	-1.96465	0.694218	-2.83002	0.00465454	0.104131	down
Arl6ip1	536.035	-0.54037	0.190964	-2.82969	0.00465926	0.104131	down
Cep83os	74.0982	-0.832699	0.294233	-2.83007	0.0046538	0.104131	down
Foxo3	2086.64	0.4947	0.174694	2.83181	0.00462848	0.104131	up
Rasal3	17.4211	-2.40452	0.849615	-2.83012	0.00465299	0.104131	down
Runx2	48.2381	-1.45716	0.514882	-2.83009	0.00465356	0.104131	down
Ttc17	860.707	0.400474	0.141552	2.82917	0.00466685	0.104163	up
Dnajb2	3626.13	0.369993	0.130821	2.82824	0.00468048	0.104329	up
Plcg2	117.287	-1.41446	0.500246	-2.82753	0.0046908	0.104421	down
Sec14l2	29.9193	-1.82717	0.646684	-2.82544	0.00472155	0.104967	down
Parn	255.78	-0.50433	0.178592	-2.82392	0.00474399	0.105328	down
Prkg1	1539.72	-0.860109	0.304643	-2.82334	0.00475264	0.105381	down
Eef1e1	399.816	0.423306	0.150178	2.8187	0.00482185	0.106636	up
Trim12c	176.401	-0.554935	0.196851	-2.81906	0.00481645	0.106636	down
Brd3	1182.69	0.322105	0.11435	2.81684	0.00484986	0.106836	up
Fry	2973.65	0.342428	0.121536	2.8175	0.00483985	0.106836	up
Sgo1	13.9537	-3.86014	1.37027	-2.81706	0.00484651	0.106836	down
Thrsp	360.659	0.548595	0.19489	2.8149	0.00487929	0.107344	up
Six2	164.677	1.26163	0.448267	2.81447	0.00488582	0.107348	up
Cdc25c	6.99444	-5.10462	1.81608	-2.81079	0.00494202	0.108384	down
Cplx2	50.1091	-1.12748	0.401279	-2.80971	0.00495864	0.108384	down
Slc30a6	214.768	0.527286	0.187644	2.81004	0.00495361	0.108384	up
Tbc1d2	53.5045	-1.07848	0.383782	-2.81014	0.00495202	0.108384	down
Mrm1	379.681	0.491591	0.175054	2.80822	0.00498162	0.108746	up
1700102P08Rik	37.0891	1.14469	0.408262	2.8038	0.00505038	0.10968	up
Capn11	21.3365	3.10273	1.10638	2.80441	0.00504081	0.10968	up
Casp8	203.811	-0.725485	0.258639	-2.80501	0.00503155	0.10968	down
Lilrb4a	66.1154	-1.69797	0.605515	-2.80418	0.00504449	0.10968	down
Hnrnpl	2792.16	-0.343135	0.122424	-2.80284	0.00506551	0.109868	down
Gm49284	199.875	0.553893	0.197719	2.80142	0.00508785	0.110211	up
Zfp687	345.207	-0.456421	0.16295	-2.80099	0.00509458	0.110215	down
Fgfr1	2881.55	0.397749	0.142163	2.79784	0.0051445	0.110447	up
Hspb1	15386.5	0.970311	0.346806	2.79785	0.00514441	0.110447	up
Map1lc3a	5753.42	0.281611	0.10063	2.79847	0.00513446	0.110447	up
Mapkap1	1613.9	0.31237	0.111619	2.79854	0.00513335	0.110447	up
Neat1	13943.3	-0.702349	0.250966	-2.79858	0.00513281	0.110447	down
Stil	16.6859	-2.86047	1.02166	-2.79983	0.00511298	0.110447	down
Ell2	1522.47	0.519139	0.185588	2.79727	0.00515368	0.110503	up
Diaph3	18.1366	-2.98145	1.06638	-2.79585	0.00517639	0.110849	down
Tle1	1089.51	0.419775	0.150198	2.79481	0.005193	0.111064	up
Ubr1	1547.58	-0.320535	0.114718	-2.79412	0.00520407	0.11116	down
Mrpl45	1589.65	0.318276	0.11399	2.79215	0.00523595	0.1117	up
Exog	95.9396	0.764147	0.273738	2.79153	0.00524597	0.111702	up
Luzp1	860.188	0.452751	0.162199	2.79133	0.00524927	0.111702	up
Arhgdib	194.667	-1.4366	0.515284	-2.78798	0.00530385	0.11258	down
Ppp2r2a	2175.55	0.301699	0.108199	2.78838	0.00529722	0.11258	up
Dnase2a	146.616	-0.611635	0.219423	-2.78747	0.00531216	0.112615	down
Ago2	4584.47	0.356396	0.127909	2.78633	0.00533083	0.112869	up
Fam117b	284.207	0.561019	0.201447	2.78494	0.00535372	0.113212	up
Rbm28	1305.87	0.338417	0.121546	2.78427	0.00536488	0.113306	up
Cd52	84.8272	-1.6044	0.576554	-2.78273	0.00539032	0.113701	down
Kif2c	14.626	-3.55761	1.27868	-2.78224	0.0053985	0.113732	down
Tfr2	39.9835	-1.69415	0.609098	-2.78141	0.0054124	0.113883	down
Olfml2a	262.963	-0.609124	0.21905	-2.78075	0.00542331	0.11397	down
Plin4	26268.5	0.323133	0.116272	2.7791	0.0054509	0.114408	up
Csrp1	1091.85	-0.526785	0.189639	-2.77783	0.00547226	0.114572	down
Tent5c	183.659	-2.5992	0.935624	-2.77804	0.00546876	0.114572	down
Grem1	5.90319	-4.85775	1.74935	-2.77689	0.0054882	0.114763	down
Celf1	3887.52	0.269795	0.0971735	2.77642	0.00549611	0.114786	up
Zfp180	978.946	0.425653	0.153376	2.77522	0.00551636	0.115067	up
Sec24a	2173.22	0.503313	0.181417	2.77435	0.00553128	0.115236	up
Card19	2332.73	0.407265	0.146911	2.77219	0.00556814	0.115277	up
Lrrc15	10.875	-3.46463	1.2503	-2.77104	0.00558783	0.115277	down
Osbpl1a	1827.71	0.361636	0.130487	2.77143	0.00558112	0.115277	up
Pcnx	6209.96	0.427034	0.153952	2.77382	0.00554028	0.115277	up
Rnase6	17.0306	-2.41509	0.871455	-2.77133	0.00558271	0.115277	down
Senp8	246.205	0.493826	0.178067	2.77326	0.00554986	0.115277	up
Sgms2	138.193	-1.22764	0.442898	-2.77184	0.00557398	0.115277	down
Xk	406.657	0.439067	0.158359	2.7726	0.00556104	0.115277	up
Il2rb	14.8128	-2.68688	0.970056	-2.76982	0.00560875	0.115427	down
Pik3cd	433.419	-0.488784	0.176468	-2.76982	0.00560868	0.115427	down
Ears2	335.362	0.470604	0.169973	2.76869	0.00562815	0.115685	up
Gm44117	34.8706	1.63739	0.592	2.76586	0.00567724	0.116552	up
Gm12751	222.444	-0.688784	0.249128	-2.76478	0.00569607	0.11678	down
Zdhhc5	5174.34	0.286173	0.10352	2.76443	0.00570216	0.11678	up
Acan	7.92767	-2.65913	0.962076	-2.76395	0.0057107	0.116814	down
Lsp1	744.145	-0.375962	0.136107	-2.76224	0.00574056	0.117282	down
Cd83	31.3598	-1.70545	0.617592	-2.76144	0.00575465	0.117428	down
Zgpat	527.388	0.372863	0.135058	2.76077	0.00576654	0.117529	up
Gm49794	69.6897	-1.55455	0.563265	-2.7599	0.00578197	0.11756	down
Phex	15.0686	-1.88115	0.6816	-2.7599	0.00578187	0.11756	down
Dipk1b	51.4491	-1.12509	0.408083	-2.75701	0.0058332	0.118459	down
Mal	125.152	-0.905639	0.328621	-2.75588	0.00585343	0.118727	down
Cdc25b	118.144	-1.34235	0.48737	-2.75428	0.00588205	0.119022	down
Ptgis	88.608	-0.78017	0.283226	-2.75459	0.00587664	0.119022	down
Gprasp1	1007.87	0.396493	0.143997	2.75348	0.00589654	0.119172	up
Ephx1	515.761	-0.453802	0.16488	-2.75231	0.00591756	0.119424	down
Spata1	131.976	0.810877	0.29465	2.75201	0.00592316	0.119424	up
Akap17b	255.777	0.728834	0.264921	2.75114	0.00593885	0.119598	up
Zbtb39	336.648	0.448767	0.163257	2.74883	0.00598076	0.120299	up
Meox2	329.622	-0.441394	0.160757	-2.74572	0.00603789	0.121303	down
Atp11a	2179.86	0.315793	0.115077	2.74418	0.00606614	0.121726	up
Mob3c	219.925	0.562508	0.20506	2.74314	0.00608549	0.121825	up
Slfn5os	34.5693	1.14656	0.417929	2.74342	0.00608027	0.121825	up
Limd2	142.625	-0.971833	0.354746	-2.73952	0.0061529	0.123029	down
Ncoa2	1248.46	-0.309995	0.113173	-2.73912	0.00616034	0.123032	down
Incenp	95.8052	-1.41095	0.515216	-2.73857	0.00617075	0.123095	down
Arsb	224.823	-0.633	0.231241	-2.7374	0.00619266	0.123386	down
Elavl1	1176.62	0.306477	0.111995	2.73651	0.00620941	0.12348	up
Rbbp4	2027.38	-0.282136	0.103106	-2.73638	0.00621201	0.12348	down
Parp3	3668.34	0.374303	0.136812	2.73589	0.00622125	0.123518	up
Guca1b	36.6584	1.05236	0.384762	2.7351	0.00623615	0.123669	up
Pdlim2	102.844	-0.661978	0.242203	-2.73315	0.00627308	0.12411	down
Nbl1	633.399	-0.37603	0.137714	-2.73051	0.00632355	0.124962	down
Col1a1	6546.61	-0.568932	0.20841	-2.72987	0.0063359	0.12506	down
Parpbp	9.38804	-3.58754	1.31458	-2.72903	0.00635211	0.125234	down
Pitpnm1	238.907	-0.723166	0.265111	-2.72778	0.0063762	0.125562	down
9330121K16Rik	13.7003	-1.86964	0.685781	-2.7263	0.00640492	0.125834	down
Zbed4	484.633	0.425428	0.156044	2.72633	0.00640436	0.125834	up
Lamb2	5937.29	0.316301	0.116102	2.72433	0.0064433	0.126317	up
Sbk2	2940.52	0.574571	0.210909	2.72427	0.00644443	0.126317	up
Nr3c1	3134.9	-0.428178	0.157215	-2.72351	0.00645914	0.126458	down
Aldh1a3	80.2643	-1.19723	0.440146	-2.72007	0.00652683	0.127297	down
Ldb3	73780.2	0.302515	0.11119	2.72071	0.00651427	0.127297	up
Patz1	316.805	-0.670065	0.24636	-2.71986	0.00653102	0.127297	down
Sh3tc2	67.3663	-1.0235	0.376315	-2.7198	0.0065321	0.127297	down
Rhou	2079.06	0.593864	0.218385	2.71935	0.00654105	0.127324	up
Dcstamp	6.35422	-4.03086	1.4827	-2.71859	0.00655611	0.127471	down
Acap1	49.5239	-2.05071	0.755288	-2.71513	0.00662492	0.128531	down
Mns1	20.7854	-2.22466	0.81937	-2.71509	0.00662584	0.128531	down
Cspg5	7.38397	3.20898	1.18254	2.71363	0.00665504	0.128949	up
Clstn3	38.6963	-1.17931	0.435016	-2.71097	0.00670869	0.129691	down
Smg7	2133.67	0.388091	0.143148	2.71111	0.00670591	0.129691	up
Isg15	52.1738	-1.31477	0.485507	-2.70804	0.00676824	0.130693	down
Smyd2	2331.44	-0.362723	0.134143	-2.70401	0.0068509	0.132138	down
Napsa	28.4322	-2.00717	0.742424	-2.70354	0.00686058	0.13217	down
Tigar	4432.68	-0.422239	0.156201	-2.70317	0.00686821	0.13217	down
Pard6b	61.2987	0.934571	0.345934	2.70159	0.00690093	0.132649	up
Jcad	1411.67	0.393442	0.145817	2.69819	0.00697181	0.133707	up
Zmym6	300.603	0.475476	0.176204	2.69844	0.00696649	0.133707	up
Hhex	60.7863	-1.01202	0.375625	-2.69424	0.00705486	0.135143	down
Ryr3	70.3507	-1.34009	0.497459	-2.69387	0.00706268	0.135143	down
Nup35	237.888	0.503178	0.186846	2.69301	0.00708112	0.135342	up
Mier3	385.518	0.425253	0.157957	2.69221	0.00709793	0.135357	up
Snx15	322.224	0.439158	0.16312	2.69224	0.00709744	0.135357	up
Dnajb5	6706.55	0.331184	0.123242	2.68727	0.00720395	0.137174	up
Gadd45g	2063.3	1.59816	0.594772	2.68701	0.00720942	0.137174	up
Epx	30.3923	-5.85074	2.17823	-2.68601	0.00723116	0.137213	down
Gnai2	2238.73	-0.44371	0.165215	-2.68566	0.00723877	0.137213	down
Klk10	15.8039	-1.84908	0.688321	-2.68636	0.00722354	0.137213	down
Trim72	6114.16	0.474587	0.176728	2.68542	0.00724396	0.137213	up
Akap6	1242.65	-0.750111	0.279708	-2.68176	0.00732351	0.138139	down
Cox11	403.666	0.399889	0.149079	2.68241	0.00730942	0.138139	up
mt-Atp6	2109.41	-0.654086	0.243921	-2.68155	0.00732824	0.138139	down
Mtres1	1257.74	0.347966	0.129719	2.68247	0.00730812	0.138139	up
Zfp414	46.2401	-0.984089	0.36702	-2.6813	0.00733371	0.138139	down
Hhatl	4303.77	0.32396	0.120842	2.68086	0.00734329	0.138165	up
Gm10851	43.1981	-1.57164	0.586587	-2.6793	0.00737768	0.138567	down
Klhl30	7824.87	0.799265	0.298535	2.67729	0.00742206	0.138567	up
Rassf5	60.9414	-1.38731	0.518095	-2.67772	0.00741245	0.138567	down
Rbm38	3616.16	0.443482	0.165636	2.67745	0.00741844	0.138567	up
Slco4c1	7.1274	-4.19392	1.56628	-2.67763	0.00741452	0.138567	down
Snx3	3996.2	0.307372	0.114738	2.6789	0.00738639	0.138567	up
Spsb2	142.821	-0.719068	0.268523	-2.67786	0.00740938	0.138567	down
Cep55	10.45	-2.42785	0.90732	-2.67585	0.00745405	0.138706	down
Ip6k3	1805.66	0.652652	0.243905	2.67584	0.00745414	0.138706	up
Kif1a	114.531	-0.90492	0.33816	-2.67601	0.00745044	0.138706	down
Kat14	785.634	0.341237	0.127645	2.67333	0.00751022	0.139596	up
Atxn1	1650.31	-0.468119	0.175272	-2.67082	0.00756667	0.139938	down
Dusp1	2151.8	0.714513	0.267578	2.6703	0.00757834	0.139938	up
Gna12	1017.23	0.37345	0.13984	2.67056	0.00757253	0.139938	up
Mamdc4	131.08	0.612638	0.229373	2.67093	0.00756414	0.139938	up
Mxd4	1426.96	0.357171	0.133694	2.67156	0.00754987	0.139938	up
Rnase13	42.6802	1.31765	0.493264	2.67129	0.00755597	0.139938	up
Aqp9	29.0486	-2.11233	0.791567	-2.66854	0.00761817	0.140329	down
Asf1b	27.4113	-2.48195	0.930206	-2.66817	0.0076266	0.140329	down
Bcl2l1	867.771	0.877179	0.32879	2.6679	0.00763271	0.140329	up
Zbtb17	1334.65	0.314402	0.11784	2.66804	0.00762952	0.140329	up
Cxcl14	2138.7	0.74312	0.278688	2.66649	0.00766469	0.140764	up
Atp6v0d2	42.3778	-1.53174	0.574522	-2.66611	0.00767342	0.140771	down
Vasp	641.729	-0.493527	0.185153	-2.66551	0.00768712	0.140869	down
Tiparp	766.173	0.479668	0.180073	2.66373	0.00772788	0.141463	up
Nusap1	63.0243	-1.75966	0.660901	-2.66252	0.00775574	0.141666	down
Usp31	812.231	0.481234	0.180719	2.66288	0.00774745	0.141666	up
Usp6nl	231.092	-0.466961	0.175582	-2.65951	0.00782539	0.142784	down
Dnm3	322.921	-0.589854	0.221871	-2.65855	0.0078478	0.143038	down
Agt	646.637	0.541538	0.203817	2.65698	0.00788434	0.143395	up
Kcna5	381.634	0.870507	0.32763	2.65698	0.00788432	0.143395	up
Ifit2	152.237	-0.675324	0.254379	-2.65479	0.00793578	0.144175	down
Arl4d	196.759	0.607511	0.229066	2.65212	0.00799889	0.144699	up
Heatr5a	1143.98	0.42349	0.159666	2.65235	0.00799335	0.144699	up
Klrk1	10.4477	-2.06745	0.779451	-2.65244	0.00799112	0.144699	down
Nqo1	612.676	-0.559414	0.210922	-2.65223	0.00799618	0.144699	down
Melk	9.10092	-3.52868	1.33135	-2.65045	0.00803856	0.145262	down
Sema3a	37.9625	-1.02966	0.389205	-2.64554	0.00815613	0.147229	down
Pth1r	79.9537	-0.955584	0.361295	-2.64489	0.00817186	0.147355	down
Naa20	1363.07	0.405561	0.153393	2.64393	0.00819505	0.147616	up
Nr1d2	3266.92	-0.490143	0.185532	-2.64183	0.00824597	0.148375	down
Gigyf2	2006.42	0.309346	0.117123	2.6412	0.00826138	0.148417	up
Lrtm2	98.6246	1.28412	0.486224	2.64101	0.00826588	0.148417	up
Lilr4b	143.355	-1.5594	0.590591	-2.64041	0.00828052	0.148522	down
Cct8	4060.65	0.261433	0.0990509	2.63938	0.00830582	0.148818	up
Tifab	53.3174	-1.40545	0.532612	-2.63879	0.00832036	0.14892	down
Gfpt2	544.01	0.627432	0.23783	2.63815	0.0083359	0.149041	up
4930562C15Rik	16.2524	1.81632	0.688599	2.6377	0.00834696	0.149081	up
B3galt1	206.222	0.587765	0.222915	2.63672	0.00837129	0.149357	up
Irgq	1476.61	0.45171	0.171449	2.63467	0.00842199	0.150103	up
Ptch2	22.252	-1.53961	0.584692	-2.63321	0.00845832	0.150503	down
Zfp934	43.3283	-0.969324	0.368137	-2.63305	0.00846221	0.150503	down
Chac1	2133.27	-1.8765	0.71322	-2.63102	0.00851282	0.150926	down
Cluh	8099.39	0.313918	0.119299	2.63136	0.00850443	0.150926	up
Col12a1	495.567	-0.904499	0.343775	-2.63108	0.00851146	0.150926	down
Ahcy	1533.4	0.31	0.117967	2.62786	0.00859236	0.152017	up
Atp6v0a2	1438.41	0.308179	0.117264	2.62809	0.00858666	0.152017	up
Rasgef1b	28.7364	-1.44308	0.549336	-2.62695	0.00861544	0.152266	down
Uggt1	3056.54	0.382891	0.145936	2.62368	0.00869845	0.153573	up
C1rl	41.0684	-1.17035	0.446417	-2.62164	0.00875072	0.154132	down
Cnn2	343.788	-0.897401	0.342273	-2.62189	0.00874448	0.154132	down
Selenoi	619.902	0.386142	0.147305	2.62138	0.00875748	0.154132	up
Kmt2d	4144.21	0.331515	0.126494	2.6208	0.00877228	0.154231	up
AB124611	36.345	-1.82898	0.698636	-2.61793	0.00884647	0.154252	down
Acsl4	1153.25	-0.356971	0.136314	-2.61874	0.00882558	0.154252	down
Cd28	116.906	-1.22989	0.469699	-2.61847	0.00883259	0.154252	down
Ptpn21	2228.87	0.261182	0.09975	2.61836	0.00883529	0.154252	up
Rbbp5	833.779	0.417682	0.159445	2.6196	0.00880329	0.154252	up
Rnf144a	418.69	-0.39658	0.151437	-2.61878	0.0088245	0.154252	down
Setdb1	712.269	0.362191	0.138293	2.61901	0.00881855	0.154252	up
Zfhx2	472.749	0.411107	0.157025	2.61811	0.00884195	0.154252	up
Gm47218	23.7801	1.20833	0.461706	2.6171	0.00886794	0.154308	up
Wdhd1	42.2378	-1.95299	0.746195	-2.61726	0.00886391	0.154308	down
Trmt1l	792.349	0.385357	0.147304	2.61607	0.00889476	0.154615	up
Mcf2l	1447.88	0.712484	0.272422	2.61537	0.00891305	0.154774	up
Gm11730	59.352	1.55686	0.595423	2.61471	0.00893022	0.154913	up
Cacna2d4	190.957	0.741735	0.283914	2.61253	0.00898743	0.155745	up
Ptpre	125.412	-0.847132	0.324301	-2.61218	0.00899666	0.155745	down
Prcc	1909.53	0.274352	0.105101	2.61036	0.00904468	0.156416	up
Cdkn1b	1624.01	-0.359397	0.137813	-2.60785	0.00911128	0.157086	down
Ces2g	59.7574	-1.5779	0.605016	-2.60803	0.00910653	0.157086	down
Gm13375	48.1447	-1.01662	0.38982	-2.60793	0.00910914	0.157086	down
Galnt15	2179.58	0.728035	0.27924	2.6072	0.00912853	0.157223	up
Mtf1	901.426	0.326648	0.125344	2.60601	0.00916036	0.15761	up
Gm33148	17.0503	-2.11734	0.812767	-2.6051	0.00918483	0.157871	down
Amotl2	1547.85	0.527546	0.20267	2.60298	0.00924173	0.158205	up
Nxpe4	213.815	-0.616974	0.236993	-2.60334	0.009232	0.158205	down
Plxna2	849.462	0.548822	0.21082	2.60327	0.00923392	0.158205	up
Rilpl1	8737.33	0.324453	0.124601	2.60392	0.00921633	0.158205	up
Asprv1	7.66646	-3.65359	1.4044	-2.60153	0.00928101	0.158618	down
Hspa4	5197.29	0.336051	0.129181	2.60139	0.00928464	0.158618	up
Plcb2	53.7721	-1.97553	0.760562	-2.59746	0.00939151	0.160282	down
Car7	29.7773	-1.20376	0.464001	-2.59431	0.00947797	0.161269	down
Dnajb4	3396.49	0.696901	0.268606	2.59451	0.0094726	0.161269	up
Ifi205	419.559	1.04192	0.401612	2.59433	0.00947744	0.161269	up
Arhgap35	1941.62	0.312915	0.120686	2.5928	0.00951988	0.161332	up
Dera	188.908	-0.523695	0.201936	-2.59337	0.00950412	0.161332	down
Gm16023	28.8488	1.41534	0.545821	2.59305	0.0095128	0.161332	up
Prrc2a	6459.2	0.254767	0.0982325	2.59351	0.00950014	0.161332	up
Lrrc29	34.5382	-1.04657	0.403698	-2.59245	0.00952948	0.161333	down
2610301B20Rik	148.022	-0.590838	0.228196	-2.58917	0.00962076	0.162715	down
Ap1g1	1530	0.366477	0.14182	2.5841	0.00976346	0.163904	up
Dcun1d3	594.304	0.422126	0.16324	2.58593	0.00971177	0.163904	up
Dio2	54.1651	-1.28292	0.496164	-2.58568	0.00971866	0.163904	down
Gcnt1	56.3743	-1.60117	0.619644	-2.58402	0.00976564	0.163904	down
Gm43300	23.2079	-1.88171	0.728136	-2.58428	0.00975828	0.163904	down
H2-Q6	193.205	-0.78787	0.304954	-2.58357	0.00977837	0.163904	down
Igf1	1218.89	-0.909143	0.351804	-2.58423	0.00975963	0.163904	down
Oas2	207.617	0.884702	0.342425	2.58364	0.00977639	0.163904	up
Slc15a3	44.155	-1.42854	0.55256	-2.58531	0.0097291	0.163904	down
Lrrc74b	82.562	-0.815245	0.315727	-2.58212	0.00981948	0.16443	down
Rec114	29.147	1.17947	0.457181	2.57988	0.00988348	0.165338	up
Ccdc6	4395.19	0.349836	0.135626	2.57943	0.00989643	0.165391	up
F830016B08Rik	1190.58	-1.00291	0.388928	-2.57865	0.00991874	0.165436	down
Ppme1	1558.12	0.514268	0.199424	2.57877	0.00991525	0.165436	up
Slc10a6	155.332	1.52596	0.592319	2.57624	0.00998819	0.166431	up
Fbxw11	2644.72	0.278024	0.107995	2.57442	0.0100408	0.166649	up
Heatr1	678.554	0.453924	0.176308	2.57461	0.0100355	0.166649	up
Map3k6	772.921	0.842864	0.327388	2.57451	0.0100381	0.166649	up
Tnrc6c	1726.87	0.39102	0.151838	2.57524	0.0100169	0.166649	up
Arhgap10	2426.96	0.410227	0.159502	2.57193	0.0101134	0.167404	up
Pkhd1l1	38.5075	-2.28287	0.887415	-2.5725	0.0100967	0.167404	down
Tgs1	502.569	0.420602	0.163541	2.57184	0.010116	0.167404	up
Gm15446	317.877	-0.600425	0.233563	-2.57073	0.0101485	0.167778	down
Per1	2327.51	0.843791	0.328328	2.56996	0.010171	0.167985	up
Pik3ap1	107.273	-1.00829	0.392437	-2.5693	0.0101904	0.168142	down
Il1b	16.6269	-3.08819	1.20259	-2.56793	0.0102306	0.168641	down
Fscn1	348.87	-0.463466	0.180629	-2.56585	0.0102924	0.169493	down
B3galt6	110.486	0.621601	0.242847	2.55964	0.010478	0.172214	up
Pcdh12	122.774	-0.727943	0.284374	-2.55981	0.010473	0.172214	down
Ece1	4632.23	-0.38003	0.148548	-2.5583	0.0105185	0.172712	down
Col9a1	28.6288	-1.44794	0.566208	-2.55726	0.01055	0.17306	down
Kif23	44.1065	-2.17377	0.850575	-2.55565	0.0105991	0.173698	down
Neo1	1783.34	0.317525	0.124275	2.55501	0.0106185	0.173847	up
Xpnpep3	402.385	0.407008	0.15935	2.55418	0.0106438	0.174093	up
Serpine2	3098.33	0.24597	0.0963141	2.55383	0.0106544	0.174098	up
Sema6a	332.544	-0.637775	0.24995	-2.55161	0.0107226	0.175043	down
Eml2	312.039	-0.495229	0.194182	-2.55033	0.0107621	0.175349	down
Lman2	3046.56	0.255099	0.100016	2.55058	0.0107543	0.175349	up
Gdpd1	241.164	0.55973	0.219558	2.54936	0.0107922	0.175409	up
Icam2	115.249	-0.59205	0.232249	-2.5492	0.010797	0.175409	down
Nmnat3	681.862	0.416167	0.163233	2.54952	0.010787	0.175409	up
Gm27010	25.2819	-1.15827	0.454445	-2.54876	0.0108108	0.175465	down
A330015K06Rik	5.37765	-3.12616	1.22737	-2.54703	0.0108644	0.175997	down
Zmynd10	11.0455	2.04454	0.802639	2.54728	0.0108567	0.175997	up
Elmod3	807.677	0.541327	0.212647	2.54566	0.0109071	0.176182	up
Gm36235	22.2035	-1.34603	0.528747	-2.5457	0.0109059	0.176182	down
Rac2	194.768	-2.37666	0.933389	-2.54627	0.0108882	0.176182	down
Usp21	517.697	0.349831	0.137515	2.54395	0.0109606	0.176877	up
Abca13	21.5089	-5.93042	2.33194	-2.54313	0.0109864	0.176955	down
Kansl1	1056.51	0.361556	0.142161	2.54329	0.0109814	0.176955	up
Chchd6	113.368	-0.832727	0.32758	-2.54206	0.0110201	0.17733	down
Hnrnpk	3892.04	-0.304569	0.119874	-2.54073	0.0110621	0.177835	down
Gbp5	102.719	-0.996553	0.392425	-2.53947	0.011102	0.178208	down
Id2	81.3014	-0.671949	0.264616	-2.53933	0.0111064	0.178208	down
C920006O11Rik	24.7409	-1.18601	0.467513	-2.53685	0.0111855	0.178956	down
Erg28	58.1845	-0.800485	0.315577	-2.53657	0.0111943	0.178956	down
Foxp2	54.0247	-0.966164	0.380898	-2.53654	0.0111954	0.178956	down
Six1	3117.13	0.356094	0.140338	2.5374	0.0111679	0.178956	up
Mnt	500.136	-0.342022	0.134866	-2.53602	0.0112121	0.179054	down
Blk	9.34118	-3.8981	1.5376	-2.53519	0.0112388	0.179311	down
Piwil2	125.914	0.683018	0.269471	2.53466	0.0112556	0.179409	up
Mical2	4837.77	0.488439	0.192756	2.53398	0.0112776	0.179592	up
Cebpd	2594.71	2.02769	0.800408	2.53332	0.0112989	0.179761	up
Atf4	6509.88	0.325787	0.128679	2.53179	0.0113483	0.180377	up
Hcar2	17.2622	-1.78984	0.70714	-2.5311	0.0113707	0.180394	down
Nup62	972.323	0.403296	0.159328	2.53123	0.0113663	0.180394	up
Stxbp2	142.984	-0.922155	0.36445	-2.53027	0.0113976	0.180651	down
Fads1	233.185	-0.574941	0.227397	-2.52835	0.0114598	0.181467	down
Arrdc2	4796.4	1.76517	0.698708	2.52633	0.011526	0.181495	up
Cct7	3922.8	0.277091	0.109676	2.52645	0.0115222	0.181495	up
Cyp7b1	33.6181	-2.37194	0.938859	-2.52641	0.0115235	0.181495	down
F930017D23Rik	11.8324	-3.33499	1.31965	-2.52717	0.0114986	0.181495	down
Gm48607	6.77839	-2.69798	1.06736	-2.52772	0.0114807	0.181495	down
Trip13	8.81457	-2.80774	1.11107	-2.52707	0.0115019	0.181495	down
Art4	14.9279	-2.55812	1.01281	-2.52575	0.0115451	0.181626	down
Ccdc92b	11.6012	-2.77412	1.09875	-2.52479	0.0115769	0.181635	down
Ybey	248.514	0.443789	0.175768	2.52486	0.0115745	0.181635	up
Zfp385a	737.269	1.02242	0.404958	2.52475	0.0115779	0.181635	up
Arhgap26	529.17	-0.566607	0.224463	-2.52427	0.0115937	0.181652	down
Retreg1	15984.3	-0.644409	0.255306	-2.52407	0.0116005	0.181652	down
Gstt2	131.94	-0.662042	0.262418	-2.52285	0.0116408	0.182115	down
Cytip	60.5934	-1.52948	0.606536	-2.52166	0.0116802	0.182392	down
Pola1	68.0789	-0.983506	0.39001	-2.52174	0.0116774	0.182392	down
Scd2	722.722	-0.538758	0.21373	-2.52074	0.0117108	0.182701	down
Foxk2	2012.98	0.277946	0.110302	2.51985	0.0117404	0.182994	up
Scamp3	620.885	0.329391	0.130822	2.51785	0.0118073	0.183867	up
Tgfb1	309.252	-0.762873	0.303042	-2.51739	0.0118229	0.18394	down
Notch4	811.527	0.619385	0.246284	2.51492	0.011906	0.185064	up
Trem1	10.3082	-3.67606	1.4621	-2.51424	0.0119291	0.185251	down
Tipin	190.372	-0.56819	0.226031	-2.51377	0.0119448	0.185325	down
Cd4	11.1658	-2.72896	1.08601	-2.51282	0.0119771	0.185475	down
Nacc2	1109.99	0.414224	0.164886	2.51219	0.0119984	0.185475	up
Rnf217	686.349	-0.385301	0.153323	-2.513	0.011971	0.185475	down
Sin3b	823.588	0.312884	0.124541	2.5123	0.0119947	0.185475	up
Bhlhb9	106.389	-0.615396	0.245017	-2.51164	0.012017	0.185594	down
Maged2	280.967	-0.661758	0.263647	-2.51002	0.0120726	0.186157	down
Selplg	122.38	-1.34013	0.533932	-2.50993	0.0120755	0.186157	down
Rab37	14.6304	-1.8765	0.747953	-2.50885	0.0121124	0.186556	down
Cr2	5.9372	-3.94114	1.57152	-2.50785	0.0121468	0.186744	down
Ncapg2	108.069	-1.25535	0.500523	-2.50807	0.0121393	0.186744	down
Asb4	748.377	0.470187	0.18754	2.50713	0.0121717	0.186957	up
Gm8615	8.74276	1.93883	0.774289	2.50402	0.0122792	0.188283	up
Lilra6	14.1042	-2.26449	0.904353	-2.50399	0.0122803	0.188283	down
Cdca7	28.1948	-2.27858	0.91019	-2.50341	0.0123005	0.188421	down
Frmd3	8.09177	-2.20291	0.880552	-2.50174	0.0123586	0.18914	down
Zfp1	268.372	-0.46074	0.18424	-2.50077	0.0123924	0.189486	down
Ifitm6	106.08	-3.41537	1.3666	-2.49916	0.0124487	0.190003	down
Myo1f	171.051	-1.22567	0.49043	-2.49918	0.0124481	0.190003	down
Hnrnph1	5477.74	0.365453	0.146274	2.49842	0.0124748	0.190057	up
Palm	652.25	-0.39236	0.157039	-2.49849	0.0124724	0.190057	down
Phospho2	965.728	0.355607	0.142368	2.4978	0.0124967	0.19022	up
Usp44	8.2427	-2.2068	0.883708	-2.49721	0.0125175	0.190366	down
Hrob	6.78113	-3.46085	1.3868	-2.49557	0.0125755	0.190961	down
Tpx2	139.422	-1.08259	0.433822	-2.49546	0.0125793	0.190961	down
Dntt	6.34818	-3.99786	1.60311	-2.49382	0.0126378	0.191248	down
Marcks	792.196	-0.542225	0.217438	-2.4937	0.0126419	0.191248	down
Plk1	26.5779	-2.22461	0.892106	-2.49366	0.0126434	0.191248	down
Sash3	61.5961	-1.36606	0.547604	-2.4946	0.0126098	0.191248	down
Trio	2568.09	0.375557	0.150665	2.49265	0.0126792	0.191617	up
4930403P22Rik	5.64497	3.0284	1.21626	2.48993	0.0127768	0.192403	up
Fap	194.285	-0.695103	0.279156	-2.49002	0.0127737	0.192403	down
H2-T10	23.0322	-1.25742	0.504926	-2.4903	0.0127635	0.192403	down
Prelid3b	1745.26	0.318176	0.12774	2.49081	0.0127451	0.192403	up
Oaf	185.906	-0.607981	0.244229	-2.4894	0.0127961	0.192522	down
Slc31a1	733.767	0.357372	0.143619	2.48834	0.0128341	0.192922	up
Pdgfrl	45.2379	-0.976815	0.392726	-2.48727	0.0128728	0.19316	down
Tmed9	1543.31	0.300097	0.120652	2.48729	0.012872	0.19316	up
Ifi47	59.7436	-0.979999	0.394184	-2.48615	0.0129134	0.193452	down
Ptprv	6.56114	-2.98537	1.20083	-2.4861	0.0129151	0.193452	down
Pif1	11.8954	-3.88234	1.56205	-2.48541	0.0129404	0.193659	down
Ccnf	28.9533	-1.88389	0.758244	-2.48454	0.0129718	0.19372	down
Pfn1	3737.42	-0.254299	0.102335	-2.48496	0.0129565	0.19372	down
Pgpep1	429.983	0.405156	0.163116	2.48385	0.0129969	0.19372	up
Polr3c	936.88	0.323725	0.130339	2.48372	0.0130018	0.19372	up
Tsc22d4	1012.29	-0.418637	0.168528	-2.48409	0.0129884	0.19372	down
Smc2	103.282	-1.50645	0.606701	-2.48302	0.0130273	0.193928	down
4632427E13Rik	44.8785	-0.990995	0.400053	-2.47716	0.0132433	0.196111	down
4930516B21Rik	167.183	-0.495373	0.199858	-2.47862	0.0131891	0.196111	down
Atp7b	8.26198	-3.28505	1.32614	-2.47715	0.0132435	0.196111	down
Fancd2	27.3849	-1.67447	0.675929	-2.47729	0.0132384	0.196111	down
Nt5dc3	6095.2	0.356305	0.143774	2.47823	0.0132036	0.196111	up
Ssh1	429.959	0.396172	0.159911	2.47745	0.0132323	0.196111	up
Bcl2l15	38.7742	0.930575	0.375717	2.4768	0.0132568	0.196128	up
Plin5	3681.4	0.600024	0.242287	2.4765	0.0132679	0.196128	up
Dazap2	2374.5	-0.310189	0.12529	-2.47576	0.0132952	0.196189	down
Fcrl1	7.52186	-4.20031	1.69655	-2.47579	0.0132941	0.196189	down
Mapk13	7.39888	-3.67622	1.48548	-2.47478	0.013332	0.196559	down
Sntg2	13.7517	1.9142	0.773699	2.47409	0.0133575	0.196764	up
2310061I04Rik	1853.75	0.261195	0.105636	2.4726	0.0134134	0.197072	up
Rrm2	107.209	-2.58053	1.04345	-2.47306	0.0133961	0.197072	down
Zfp672	1003.69	0.406436	0.16437	2.47269	0.01341	0.197072	up
Ppp1r12b	15041.4	0.338627	0.137064	2.47058	0.0134893	0.198015	up
Cep170	970.442	0.456032	0.184685	2.46925	0.0135397	0.198372	up
Gm25772	29.9877	1.31481	0.532526	2.46901	0.0135488	0.198372	up
Osmr	700.987	0.723987	0.29323	2.46901	0.0135488	0.198372	up
Ccne1	19.784	-2.25793	0.914918	-2.46791	0.0135906	0.198811	down
Ap3d1	2369.05	0.289584	0.117408	2.46647	0.0136453	0.199439	up
Arhgap29	1074.89	-0.482547	0.195668	-2.46616	0.0136572	0.19944	down
Fam117a	89.3408	-1.048	0.425222	-2.4646	0.0137166	0.19979	down
Hacd4	111.913	-0.588558	0.238755	-2.46511	0.013697	0.19979	down
Pde4a	1551.89	0.416052	0.168802	2.46473	0.0137116	0.19979	up
H2-Ob	32.338	-1.9348	0.785787	-2.46225	0.013807	0.200933	down
Clec16a	3281.79	0.256843	0.104379	2.46068	0.0138676	0.201459	up
Coq3	1206.41	0.322146	0.130944	2.46017	0.0138871	0.201459	up
Sco1	312.881	0.38867	0.157962	2.46052	0.0138735	0.201459	up
Sowaha	13.3566	-2.67487	1.08736	-2.45996	0.0138952	0.201459	down
Trpm7	1864.65	-0.377392	0.153426	-2.45977	0.0139028	0.201459	down
Gpr107	1438.23	0.32201	0.130936	2.45929	0.0139211	0.201551	up
Bgn	2357.17	-0.388646	0.158101	-2.45822	0.0139628	0.201983	down
Tmsb4x	3901.7	-0.452202	0.184061	-2.4568	0.0140179	0.202606	down
Ptp4a1	12.0202	-1.66051	0.675998	-2.45638	0.0140343	0.20267	down
Ubc	14772.5	0.414382	0.16874	2.45573	0.0140597	0.202863	up
Ajm1	6.91381	-2.37606	0.968144	-2.45424	0.0141181	0.203196	down
Arhgap6	177.016	-0.494947	0.201671	-2.45422	0.0141189	0.203196	down
Cxcl9	58.7598	-1.50864	0.614585	-2.45473	0.0140992	0.203196	down
Lztfl1	355.984	-0.40606	0.165513	-2.45334	0.0141535	0.203397	down
Tcap	33086.9	-0.765902	0.312198	-2.45326	0.0141569	0.203397	down
H4c14	52.5637	0.928414	0.378569	2.45243	0.0141894	0.2035	up
Igsf9b	57.7903	-0.781613	0.318783	-2.45186	0.0142119	0.2035	down
Rptor	1772.02	0.347553	0.141751	2.45185	0.0142122	0.2035	up
Taf1a	249.573	0.505069	0.205931	2.45261	0.0141822	0.2035	up
Rwdd4a	998.044	0.392155	0.159984	2.45121	0.0142375	0.203505	up
Sox12	43.8187	-1.07457	0.438435	-2.45093	0.0142487	0.203505	down
Zfp710	878.612	0.335871	0.137021	2.45124	0.0142366	0.203505	up
Cblb	1959.06	0.627128	0.256101	2.44876	0.0143351	0.20449	up
Cks2	16.7887	-2.45056	1.00092	-2.4483	0.0143532	0.20449	down
Particl	49.8997	-0.984974	0.402361	-2.44798	0.0143658	0.20449	down
Rapgef3	465.758	0.500053	0.204272	2.44798	0.0143661	0.20449	up
Fmr1	476.012	-0.576847	0.235844	-2.44589	0.0144496	0.205428	down
Gm38393	43.9048	-0.984637	0.402596	-2.44572	0.0144563	0.205428	down
Pde7b	1189.01	-0.362363	0.148302	-2.44341	0.0145493	0.206575	down
Blvrb	189.559	-0.93606	0.383179	-2.44288	0.0145705	0.206656	down
Ier5	457.192	0.457958	0.187483	2.44266	0.0145794	0.206656	up
B630019A10Rik	6.5712	-2.66425	1.09178	-2.44029	0.0146756	0.207845	down
Nampt	6689.24	-0.270433	0.110851	-2.43961	0.0147032	0.208061	down
Impdh1	450.507	-0.341856	0.140211	-2.43816	0.0147623	0.208723	down
Paqr6	18.7479	-1.36735	0.561022	-2.43726	0.0147992	0.20907	down
Tspan6	108.925	-0.568319	0.233265	-2.43637	0.0148357	0.20941	down
Klf13	1434.46	0.303213	0.124492	2.43561	0.0148667	0.209565	up
Slc15a4	764.937	0.541597	0.222377	2.43549	0.0148715	0.209565	up
Ncoa3	1254.81	0.310216	0.127411	2.43476	0.0149015	0.20967	up
Tex2	4348.66	0.275635	0.113211	2.43471	0.0149038	0.20967	up
Clec11a	41.0069	-1.08807	0.447309	-2.43248	0.0149959	0.210441	down
Dpep1	993.124	0.505862	0.207953	2.43257	0.0149919	0.210441	up
Tmem79	87.4441	-0.764414	0.314187	-2.43299	0.0149746	0.210441	down
Cmpk2	118.395	-0.580204	0.238616	-2.43154	0.0150349	0.210785	down
H2bc4	1762.83	0.288972	0.118855	2.43129	0.0150454	0.210785	up
Dnase1l2	40.9115	0.947753	0.389931	2.43057	0.0150751	0.211027	up
Klf2	632.13	0.82249	0.33869	2.42844	0.0151638	0.211932	up
Psmb8	33.8692	-1.11021	0.457175	-2.42842	0.0151648	0.211932	down
Cpeb4	4383.96	0.280118	0.115421	2.42691	0.0152278	0.21246	up
Kcnc3	217.214	0.626296	0.25804	2.42713	0.0152187	0.21246	up
Gas1	576.182	0.597938	0.246497	2.42574	0.0152774	0.212976	up
Tm7sf3	307.484	-0.400136	0.165063	-2.42414	0.0153448	0.21374	down
Depdc1b	12.6744	-3.61677	1.49233	-2.42357	0.0153687	0.213896	down
Cpt1a	844.316	-0.407625	0.168221	-2.42315	0.0153867	0.21397	down
Evl	138.689	-0.805865	0.332655	-2.42252	0.0154132	0.213986	down
Plk-ps1	14.8861	1.60401	0.662113	2.42255	0.0154118	0.213986	up
Mrgprg	75.7968	1.78318	0.736477	2.42123	0.0154682	0.214574	up
Cd37	123.82	-1.33645	0.552449	-2.41914	0.015557	0.214924	down
Ear2	108.606	-1.50882	0.623591	-2.41956	0.0155392	0.214924	down
Fpr2	21.4494	-2.6173	1.08157	-2.4199	0.0155246	0.214924	down
Tmem229a	17.1046	-1.39448	0.576373	-2.41941	0.0155459	0.214924	down
Ube2f	1779.94	0.314237	0.129865	2.41971	0.015533	0.214924	up
Ccnb2	49.731	-1.97463	0.816381	-2.41877	0.0155733	0.214972	down
Uspl1	1625.18	0.335357	0.13867	2.41838	0.01559	0.215027	up
Csf3r	150.925	-2.6669	1.10351	-2.41675	0.0156599	0.215815	down
Tcf19	30.5917	-1.35182	0.559588	-2.41574	0.0157031	0.216234	down
Zscan12	273.28	-0.467048	0.193365	-2.41537	0.0157192	0.21628	down
Chrnb1	1132.91	0.336205	0.139221	2.4149	0.0157394	0.216382	up
Tbxa2r	13.6078	-1.65771	0.687007	-2.41295	0.0158241	0.217369	down
Gm48630	49.8581	0.956098	0.396299	2.41257	0.0158406	0.217384	up
Septin3	46.566	-0.917131	0.3802	-2.41223	0.0158552	0.217384	down
Tef	7855.03	-0.430806	0.178607	-2.41203	0.0158638	0.217384	down
Gm33543	42.5403	1.17476	0.487137	2.41155	0.0158848	0.217495	up
Ly6a	1818.16	0.348689	0.144658	2.41044	0.0159334	0.217985	up
Nhlrc1	298.685	0.445357	0.184815	2.40975	0.0159636	0.21822	up
Abl2	1609.18	0.330531	0.13722	2.40876	0.0160066	0.218632	up
Acin1	2037.72	0.32671	0.13572	2.40723	0.0160742	0.219378	up
Tra2a	866.427	0.367056	0.15255	2.40614	0.0161221	0.219854	up
Dock2	174.251	-1.00327	0.41702	-2.40582	0.0161364	0.219871	down
Tlr2	52.7749	-0.891018	0.370733	-2.4034	0.0162436	0.221154	down
Ikzf3	28.2241	-2.36346	0.984077	-2.4017	0.0163189	0.222	down
Klhl36	46.3872	-0.868625	0.361787	-2.40093	0.0163536	0.222187	down
Rad51	36.9694	-1.1737	0.488936	-2.40051	0.0163721	0.222187	down
Srgn	441.138	-0.650107	0.270816	-2.40055	0.0163705	0.222187	down
Spc25	22.2839	-1.71246	0.71354	-2.39995	0.0163971	0.222349	down
Shc4	66.0847	-1.04779	0.436729	-2.39917	0.0164322	0.222489	down
Zfp945	232.509	-0.574506	0.239464	-2.39914	0.0164338	0.222489	down
9930021J03Rik	1084.01	0.326937	0.136311	2.39846	0.0164642	0.222544	up
Il15	179.238	-0.474317	0.197749	-2.39858	0.0164586	0.222544	down
Cdkl1	35.4048	-1.11801	0.46655	-2.39633	0.0165601	0.222772	down
Cdkn2c	238.39	-0.410955	0.171398	-2.39767	0.0164997	0.222772	down
Gm15777	37.9203	-1.14996	0.479818	-2.39665	0.0165456	0.222772	down
Hyal2	476.407	0.321904	0.134332	2.39633	0.0165602	0.222772	up
Slc15a2	505.392	1.60376	0.669117	2.39684	0.0165372	0.222772	up
Tspan8	2720.22	-0.529952	0.221045	-2.39749	0.0165079	0.222772	down
Sdc4	1952.89	0.721524	0.301169	2.39575	0.0165865	0.222948	up
Wdr3	364.939	0.400519	0.167215	2.39523	0.01661	0.223086	up
Aox1	1581.49	0.44266	0.184938	2.39356	0.0166858	0.223749	up
Gmeb1	443.916	0.366806	0.153245	2.3936	0.0166841	0.223749	up
Pogz	677.106	0.354764	0.148298	2.39224	0.0167461	0.224379	up
Zfp763	72.0387	-0.712531	0.297891	-2.39192	0.0167604	0.224393	down
Dync1li1	2022.91	0.395141	0.165372	2.38942	0.0168752	0.225573	up
Vill	29.9388	-1.17818	0.49303	-2.38967	0.0168637	0.225573	down
Gm19299	39.0546	-1.67248	0.700289	-2.38827	0.0169281	0.225922	down
Mpl	10.1097	-4.14542	1.73554	-2.38855	0.016915	0.225922	down
Ice1	2117.36	0.314439	0.131761	2.38643	0.0170128	0.226873	up
Gripap1	959.041	0.353832	0.14833	2.38543	0.0170592	0.22702	up
Med29	172.47	0.441874	0.185249	2.38529	0.0170655	0.22702	up
Prkacb	2282.68	0.334362	0.140155	2.38566	0.0170486	0.22702	up
Shroom4	469.6	0.574553	0.240899	2.38503	0.0170776	0.22702	up
Gm28439	3155.83	-0.673852	0.282729	-2.38339	0.0171542	0.227664	down
Nrip2	72.0496	0.660926	0.277327	2.3832	0.0171629	0.227664	up
Rrp36	327.303	0.392391	0.164654	2.38312	0.0171664	0.227664	up
Exoc3	1956.15	0.264715	0.111118	2.38228	0.0172058	0.228007	up
Tnfrsf13b	29.9271	-1.36628	0.5736	-2.38193	0.017222	0.228043	down
Myot	48132.8	0.345228	0.144977	2.38126	0.0172536	0.228282	up
Alg6	257.364	-0.417841	0.175656	-2.37875	0.0173713	0.22966	down
Fam107a	260.498	1.11766	0.470661	2.37466	0.0175653	0.231862	up
Il7r	36.2644	-1.76016	0.741139	-2.37494	0.0175516	0.231862	down
Uts2r	63.2536	-0.799632	0.336828	-2.37401	0.0175963	0.23209	down
1700007J10Rik	14.1732	1.56081	0.657913	2.37237	0.0176744	0.232214	up
Amdhd2	202.713	-0.444407	0.187282	-2.37293	0.0176476	0.232214	down
Gata3	6.90911	-2.42534	1.02223	-2.37259	0.017664	0.232214	down
Letm2	273.816	0.423419	0.17842	2.37316	0.0176366	0.232214	up
Trappc5	913.178	0.289283	0.12188	2.37351	0.0176199	0.232214	up
Tagln3	19.8363	1.43631	0.605923	2.37044	0.0177667	0.233245	up
Hbq1b	6.19417	-4.92432	2.07827	-2.36943	0.0178155	0.233704	down
Ddx19b	943.039	0.315627	0.13329	2.36797	0.0178859	0.234445	up
Tigd5	115.002	0.561298	0.237149	2.36686	0.0179398	0.23497	up
Eef1akmt3	10.8266	2.2445	0.948588	2.36615	0.0179742	0.235056	up
Ubash3a	8.09549	-3.71655	1.57069	-2.36618	0.0179726	0.235056	down
Cip2a	60.9136	-1.21731	0.514787	-2.36469	0.0180451	0.235629	down
E2f2	158.404	-2.14591	0.907487	-2.36467	0.018046	0.235629	down
BC067074	70.1495	-0.941248	0.39814	-2.36411	0.0180733	0.235673	down
Cct8l1	5.25899	2.99905	1.26861	2.36403	0.0180772	0.235673	up
Arl9	6.16717	2.26346	0.958231	2.36213	0.0181705	0.236706	up
Flywch1	1041.91	0.277011	0.117327	2.36102	0.0182249	0.237233	up
Shpk	53.8607	-0.837051	0.35468	-2.36002	0.018274	0.237689	down
Ddx3y	3439.79	-0.335295	0.142244	-2.35718	0.0184144	0.239256	down
Exo1	7.5202	-3.26207	1.38409	-2.35683	0.0184318	0.239256	down
Pigu	780.647	0.341711	0.144994	2.35672	0.018437	0.239256	up
Dedd2	552.413	0.4957	0.210435	2.3556	0.0184928	0.239499	up
Lig1	81.281	-1.41427	0.600599	-2.35477	0.018534	0.239499	down
Manea	219.186	-0.437929	0.18598	-2.35471	0.0185371	0.239499	down
Msh2	649.087	-0.431166	0.183009	-2.35598	0.0184737	0.239499	down
Zfp568	861.278	0.471405	0.200185	2.35484	0.0185307	0.239499	up
Zfp592	1027.83	0.326261	0.138561	2.35464	0.0185408	0.239499	up
Gypc	681.113	-0.358269	0.152291	-2.35253	0.0186463	0.240678	down
Gm9824	404.408	0.536483	0.22811	2.35186	0.0186798	0.240927	up
Irx1	9.26897	2.38229	1.01313	2.35142	0.018702	0.241029	up
Prickle1	277.553	0.58983	0.250875	2.35109	0.0187185	0.241057	up
Lyve1	427.462	0.748505	0.318436	2.35057	0.0187448	0.241212	up
Cib1	117.334	-0.565123	0.240626	-2.34855	0.0188466	0.242338	down
Atad1	3227.7	0.259255	0.110436	2.34757	0.0188963	0.242608	up
Smc4	352.497	-0.837253	0.356632	-2.34767	0.0188914	0.242608	down
Ing5	203.39	-0.554936	0.236446	-2.34699	0.0189259	0.242618	down
Pdlim5	24651	0.36271	0.154538	2.34705	0.0189227	0.242618	up
Frmd4a	213.348	-0.570192	0.243091	-2.34559	0.0189968	0.242792	down
Mir22hg	263.056	-0.567298	0.241817	-2.34598	0.0189773	0.242792	down
Pag1	235.118	0.486343	0.207309	2.34598	0.0189771	0.242792	up
Tacc3	65.6878	-1.25189	0.533717	-2.3456	0.0189964	0.242792	down
Slc25a38	580.308	0.382707	0.163255	2.34422	0.0190667	0.2435	up
Mgst2	19.2027	-1.77224	0.7561	-2.34393	0.0190817	0.243508	down
Zfp386	632.511	-0.466163	0.198936	-2.34328	0.0191149	0.243748	down
Irf7	139.967	-0.580188	0.247627	-2.34299	0.0191299	0.243755	down
Srsf5	3074.05	-0.422906	0.180528	-2.3426	0.0191497	0.243823	down
Unc5b	129.976	-0.542285	0.231525	-2.34223	0.019169	0.243884	down
Armc10	178.708	-0.531164	0.226871	-2.34127	0.0192185	0.244331	down
Itgb7	80.542	-0.751862	0.321216	-2.34068	0.0192487	0.244367	down
Sipa1l1	1006.31	0.483125	0.206407	2.34065	0.0192502	0.244367	up
Xdh	3892.89	0.637688	0.272475	2.34035	0.0192657	0.244379	up
Tspan33	88.987	-1.40499	0.600428	-2.33999	0.0192844	0.244433	down
E130309D02Rik	333.428	0.393489	0.168239	2.33888	0.0193417	0.244976	up
Zfp119b	93.1865	-0.632364	0.270413	-2.33851	0.0193609	0.245035	down
Mybl2	31.0506	-2.0343	0.870146	-2.33789	0.0193932	0.24526	down
Mapk3	818.067	-0.323395	0.138381	-2.337	0.0194394	0.245477	down
Smim5	14.3112	-1.80832	0.773698	-2.33725	0.0194262	0.245477	down
Ankrd6	268.116	0.696345	0.298148	2.33557	0.0195138	0.245865	up
Ciz1	782.398	0.360492	0.154323	2.33596	0.0194935	0.245865	up
Zcchc8	516.838	0.324199	0.138805	2.33565	0.0195095	0.245865	up
Hlcs	431.237	-0.370349	0.15862	-2.33482	0.0195527	0.246172	down
Clip1	18185.1	-0.37219	0.159459	-2.33409	0.0195912	0.246261	down
Cnr2	20.7704	-1.86676	0.799863	-2.33385	0.0196035	0.246261	down
Zfp748	119.859	-0.578211	0.247743	-2.33391	0.0196003	0.246261	down
Mfap4	98.8313	-0.791353	0.339155	-2.33331	0.0196319	0.246434	down
1700113H08Rik	24.6908	-1.21529	0.521143	-2.33198	0.0197018	0.246563	down
Auts2	698.58	0.38981	0.16723	2.33099	0.019754	0.246563	up
Bsg	17761.5	0.262103	0.112397	2.33195	0.0197033	0.246563	up
Ddit4	5588.99	2.74336	1.17803	2.32877	0.0198715	0.246563	up
Epha7	30.3149	-1.02595	0.440346	-2.32987	0.0198129	0.246563	down
Gm7816	10.5423	1.75157	0.752003	2.32921	0.0198478	0.246563	up
Mettl2	277.485	0.43436	0.186543	2.32847	0.019887	0.246563	up
Nf2	3929.92	0.219153	0.0940552	2.33005	0.0198037	0.246563	up
P2ry1	230.482	0.444203	0.1905	2.33178	0.0197123	0.246563	up
Pam	1401.34	-0.386353	0.16593	-2.32841	0.0198902	0.246563	down
Ptch1	634.305	-0.403654	0.173292	-2.32934	0.0198413	0.246563	down
Ptges3-ps	633.735	0.366863	0.157537	2.32874	0.0198731	0.246563	up
Rhoh	20.4869	-1.84409	0.791928	-2.32861	0.01988	0.246563	down
Slc16a4	46.6856	-0.89846	0.385596	-2.33006	0.0198032	0.246563	down
Tacc2	76944	0.467756	0.200873	2.32861	0.0198798	0.246563	up
Themis2	110.622	-0.845508	0.362892	-2.32992	0.0198106	0.246563	down
Tspan2	229.998	-0.512487	0.220081	-2.32863	0.0198785	0.246563	down
Cd180	26.2847	-1.69123	0.726504	-2.3279	0.0199176	0.246672	down
Med13	2860.69	0.34235	0.147077	2.3277	0.0199283	0.246672	up
Galnt10	490.918	0.421554	0.181151	2.32708	0.0199607	0.246894	up
Lrrcc1	309.248	-0.439607	0.18901	-2.32584	0.020027	0.247532	down
Fer1l5	268.391	0.48182	0.207332	2.3239	0.0201306	0.248449	up
Traf3ip3	38.8291	-1.3516	0.581543	-2.32416	0.0201168	0.248449	down
Cmtm7	95.6979	-0.679718	0.292671	-2.32247	0.0202079	0.249161	down
Lmo2	226.55	-0.749181	0.322606	-2.32228	0.0202178	0.249161	down
Ccnd1	107.21	-0.761087	0.327994	-2.32043	0.0203176	0.249662	down
Chid1	470.982	0.44643	0.192353	2.32089	0.0202927	0.249662	up
Frat2	434.473	0.345851	0.149042	2.32049	0.0203146	0.249662	up
Tm9sf4	1214.06	0.336823	0.145131	2.32082	0.0202964	0.249662	up
Kif20a	40.116	-1.31285	0.565911	-2.31989	0.0203466	0.249837	down
Lrfn4	151.103	-0.672063	0.289793	-2.31912	0.0203886	0.250006	down
Nprl2	281.685	0.371152	0.16008	2.31855	0.0204195	0.250006	up
Rad51ap1	17.3466	-2.3898	1.03055	-2.31896	0.0203973	0.250006	down
Ucn2	24.6876	1.24778	0.53816	2.3186	0.0204167	0.250006	up
Cers2	932.24	-0.277841	0.119859	-2.31806	0.0204459	0.250148	down
Ets1	875.044	-0.435285	0.187937	-2.31612	0.0205519	0.251263	down
Gm27252	63.9951	0.795031	0.343506	2.31446	0.0206424	0.252187	up
Bcl2l13	4470.92	0.275025	0.118854	2.31397	0.0206696	0.252313	up
Rgs9bp	32.0724	0.964428	0.416828	2.31373	0.0206826	0.252313	up
Lrrc61	346.528	-0.399669	0.172928	-2.31119	0.0208221	0.253832	down
Dusp14	67.0782	-0.766802	0.331876	-2.31051	0.0208602	0.254112	down
Gria3	45.0725	-0.858725	0.371759	-2.30989	0.020894	0.254341	down
Abcc8	149.216	0.683756	0.296301	2.30764	0.021019	0.254982	up
Ahdc1	1138.62	0.467495	0.202576	2.30775	0.0210133	0.254982	up
Fosl2	923.697	0.64665	0.280228	2.30759	0.0210221	0.254982	up
Platr31	24.3883	-1.13554	0.491873	-2.30861	0.0209652	0.254982	down
Tlr1	21.2357	-1.6046	0.695228	-2.30801	0.0209984	0.254982	down
Casp7	117.437	-0.61508	0.266634	-2.30683	0.0210642	0.255126	down
Zkscan14	295.588	-0.403592	0.174951	-2.30689	0.021061	0.255126	down
Vmp1	2237.1	0.312346	0.135459	2.30583	0.0211202	0.255621	up
Ptma	1973.1	-0.518965	0.225242	-2.30404	0.0212207	0.256653	down
Lrmp	86.0178	-1.39282	0.604831	-2.30283	0.0212886	0.257291	down
St3gal5	5507.94	0.658601	0.286051	2.30239	0.0213131	0.257403	up
Arhgap11a	102.669	-1.09086	0.474123	-2.30079	0.0214037	0.258312	down
1600020E01Rik	163.648	0.504226	0.219195	2.30036	0.021428	0.25842	up
Itgb8	37.4813	-1.01177	0.439975	-2.29961	0.0214703	0.258746	down
Flvcr1	804.002	-0.483056	0.210167	-2.29844	0.021537	0.258962	down
Gfod2	320.969	0.393718	0.171273	2.29877	0.0215178	0.258962	up
Ggt5	259.918	0.532083	0.231475	2.29867	0.0215239	0.258962	up
Oasl2	150.085	-0.562607	0.244801	-2.29822	0.0215495	0.258962	down
Arap1	503.395	-0.344771	0.150163	-2.29598	0.0216773	0.259024	down
Cenpk	14.3529	-1.54294	0.671884	-2.29643	0.0216513	0.259024	down
Ces2c	8.3731	-2.19702	0.956894	-2.29599	0.0216766	0.259024	down
Cngb1	11.033	-1.61103	0.701191	-2.29756	0.0215869	0.259024	down
Fastkd1	781.637	0.314697	0.137014	2.29682	0.0216291	0.259024	up
Ltb	12.1152	-2.35272	1.02456	-2.29631	0.0216582	0.259024	down
Stmn2	95.1831	-0.598429	0.260482	-2.29739	0.0215965	0.259024	down
Tuba1c	318.32	-0.91452	0.398254	-2.29632	0.0216574	0.259024	down
Cd5l	10.0208	-2.13313	0.929417	-2.29513	0.0217255	0.259234	down
Pgrmc1	486.881	-0.429297	0.187044	-2.29516	0.0217237	0.259234	down
Wdfy4	141.348	-1.0651	0.46416	-2.29468	0.0217513	0.259358	down
Galk1	66.1897	-0.699287	0.30489	-2.29357	0.021815	0.259781	down
Ubiad1	527.567	0.493658	0.215239	2.29353	0.0218176	0.259781	up
Cks1b	49.4831	-1.1808	0.514957	-2.293	0.021848	0.259961	down
Il18r1	11.0119	-2.18468	0.952933	-2.29258	0.021872	0.260063	down
Hmgb2	320.341	-1.82397	0.795841	-2.29187	0.0219131	0.260369	down
Def6	44.8213	-1.25726	0.548924	-2.29041	0.0219974	0.261186	down
Cntln	84.1387	-0.633865	0.276797	-2.29	0.0220215	0.261289	down
1700071M16Rik	29.2869	0.954196	0.416786	2.28941	0.0220553	0.261506	up
Mrpl19	563.984	0.402375	0.175782	2.28906	0.0220758	0.261565	up
Fanca	47.0599	-1.19715	0.523304	-2.28767	0.0221568	0.262342	down
Adcy7	249.031	-0.614676	0.268816	-2.2866	0.022219	0.262894	down
4633401B06Rik	35.0238	-1.06573	0.466152	-2.28623	0.0222407	0.262954	down
Hvcn1	12.843	-2.63925	1.15454	-2.28598	0.0222552	0.262954	down
Tmem119	65.2056	-0.910536	0.398445	-2.28523	0.0222996	0.263295	down
Oxtr	54.0777	-1.93158	0.845481	-2.2846	0.0223364	0.263544	down
Elf3	8.91011	-1.7821	0.780822	-2.28234	0.0224694	0.264191	down
mt-Nd4l	175.652	-0.93313	0.40882	-2.28249	0.0224601	0.264191	down
Popdc3	1411.66	0.322149	0.141148	2.28235	0.0224684	0.264191	up
Qrsl1	629.908	0.341686	0.1497	2.28248	0.0224612	0.264191	up
Shtn1	100.843	-0.762128	0.333902	-2.28249	0.0224602	0.264191	down
Asah2	335.392	-0.405908	0.17788	-2.28192	0.022494	0.264297	down
Mllt3	3090.31	-0.32003	0.140267	-2.28157	0.0225148	0.264357	down
A530064D06Rik	8.13508	-3.67905	1.61323	-2.28055	0.0225753	0.264384	down
Dhh	22.0452	-1.14236	0.500932	-2.28047	0.0225801	0.264384	down
Epor	37.9706	-1.47766	0.64784	-2.2809	0.0225546	0.264384	down
Hoxa5	123.654	0.596797	0.261729	2.28021	0.0225953	0.264384	up
Lyl1	86.2951	-0.904862	0.396667	-2.28116	0.0225389	0.264384	down
Slc25a25	3808.53	1.71367	0.751718	2.27967	0.022627	0.264571	up
Bbx	421.594	0.333389	0.146405	2.27718	0.0227757	0.266126	up
Gm31600	6.31702	2.52259	1.10841	2.27587	0.0228535	0.266851	up
Abtb1	835.132	-0.355703	0.156321	-2.27546	0.0228783	0.266955	down
Emg1	1494.55	0.279651	0.122917	2.27513	0.0228984	0.267006	up
Gm25301	19.2775	-1.44601	0.635746	-2.2745	0.0229357	0.267257	down
Gmpr	3349.76	-0.430308	0.189349	-2.27257	0.0230523	0.268245	down
Hspa5	7557.25	0.477868	0.210273	2.27261	0.0230499	0.268245	up
Cldn19	65.2585	-0.749446	0.329846	-2.27211	0.0230801	0.268358	down
Eya1	1075.09	0.324231	0.142715	2.27188	0.0230938	0.268358	up
Rdh5	61.6342	0.837699	0.368991	2.27024	0.023193	0.269326	up
Abca8b	803.262	-0.42113	0.185542	-2.26972	0.0232243	0.269504	down
Dyrk3	9.65126	-3.57132	1.5738	-2.26923	0.0232545	0.26967	down
Cpt1b	115.741	0.604712	0.266516	2.26896	0.023271	0.269675	up
Haus4	111.008	-0.676268	0.298129	-2.26837	0.0233067	0.269732	down
Rnaseh2b	97.1216	-0.576542	0.254168	-2.26835	0.0233078	0.269732	down
Gm36356	6.05139	-2.43788	1.07567	-2.2664	0.0234272	0.270928	down
Cilk1	415.909	0.362864	0.160197	2.2651	0.0235063	0.271657	up
Hic1	242.492	-0.577855	0.25528	-2.26362	0.0235978	0.272528	down
Ints8	521.797	0.331954	0.146822	2.26093	0.0237638	0.274258	up
Shisa2	5981.36	0.309674	0.136988	2.26059	0.0237846	0.274311	up
Igdcc4	1744.83	0.431815	0.191053	2.26018	0.0238098	0.274414	up
Rnf122	332.9	0.582949	0.257989	2.25959	0.0238466	0.274463	up
Slfn2	149.67	-0.934864	0.413723	-2.25964	0.0238436	0.274463	down
Ace	1477.77	0.338012	0.149728	2.25751	0.023976	0.27539	up
Atrx	1797.09	-0.339728	0.150473	-2.25774	0.0239621	0.27539	down
Unk	302.742	-0.390959	0.173157	-2.25782	0.0239567	0.27539	down
Gm20597	39.4592	1.28245	0.568456	2.25603	0.0240688	0.275706	up
Slc16a14	10.8456	2.05185	0.909414	2.25623	0.0240561	0.275706	up
Tceal5	283.124	-0.406821	0.180311	-2.25621	0.0240572	0.275706	down
Tceal7	252.83	-0.709073	0.314209	-2.25669	0.0240275	0.275706	down
Slc44a2	5820.37	0.345266	0.153122	2.25484	0.0241431	0.275996	up
Vwa3a	238.656	0.681264	0.302111	2.25501	0.0241326	0.275996	up
Zfp729b	101.074	-0.56377	0.249973	-2.25532	0.0241131	0.275996	down
Armcx5	95.928	-0.711245	0.315897	-2.25151	0.0243535	0.276801	down
Ccdc85b	713.205	-0.41398	0.183878	-2.25139	0.024361	0.276801	down
Gm2606	98.5526	0.586752	0.260545	2.25201	0.0243214	0.276801	up
Odf3l2	1228.97	0.827039	0.367335	2.25146	0.0243567	0.276801	up
Plekhg5	454.285	0.368632	0.163702	2.25184	0.0243322	0.276801	up
Taf6	715.463	0.278258	0.123587	2.25152	0.0243527	0.276801	up
Tas1r3	61.1499	0.709257	0.314975	2.25179	0.0243355	0.276801	up
Tshz1	667.015	0.328942	0.146058	2.25214	0.0243137	0.276801	up
Xkr4	6.85768	-3.42389	1.5204	-2.25197	0.0243244	0.276801	down
Gm4544	106.266	-1.13848	0.506115	-2.24945	0.0244841	0.277826	down
Pcgf5	1698.64	-0.284242	0.126359	-2.24948	0.024482	0.277826	down
Prr5l	29.6712	-1.2616	0.560977	-2.24893	0.0245169	0.278012	down
Zfand3	6195.63	0.239284	0.106414	2.24862	0.0245365	0.278048	up
E2f4	1319.06	0.284241	0.126429	2.24824	0.0245612	0.27814	up
Wasl	1035.06	0.286452	0.127439	2.24775	0.0245922	0.278305	up
Ncf2	134.705	-0.991451	0.441192	-2.24721	0.0246267	0.27851	down
Cdh24	29.7256	1.18717	0.528536	2.24616	0.024694	0.278588	up
Hck	54.0746	-1.67211	0.744425	-2.24618	0.0246925	0.278588	down
Pthlh	19.3908	-1.4515	0.646241	-2.24607	0.0246996	0.278588	down
Tmem204	418.203	0.439839	0.195803	2.24633	0.0246827	0.278588	up
Atp2c1	1484.4	0.427374	0.190308	2.2457	0.0247232	0.278625	up
Nudt16	202.391	-0.422793	0.188284	-2.2455	0.0247359	0.278625	down
Ube4a	2670.05	0.515165	0.229461	2.24511	0.0247613	0.278726	up
Esrra	4396.87	0.338684	0.150907	2.24432	0.0248119	0.27911	up
Wdr92	272.114	0.373492	0.166507	2.24311	0.02489	0.279801	up
Adam33	185.442	0.535204	0.23875	2.24169	0.0249811	0.280515	up
Slc26a6	263.644	-0.537104	0.239606	-2.24161	0.0249867	0.280515	down
Cep97	378.454	0.351479	0.15689	2.24029	0.0250722	0.281289	up
Nfkbie	31.1144	-0.99647	0.444984	-2.23934	0.025134	0.281794	down
Arhgap22	15.8015	-1.68529	0.752724	-2.23893	0.0251606	0.28188	down
Paxip1	495.219	0.422668	0.1888	2.23871	0.025175	0.28188	up
Map3k14	481.597	-0.512037	0.22885	-2.23743	0.0252581	0.282436	down
Sumo3	985.274	0.302102	0.135016	2.23752	0.0252524	0.282436	up
Zfp26	319.8	-0.376674	0.168406	-2.2367	0.0253056	0.282781	down
4833418N02Rik	99.5582	-0.658918	0.294637	-2.23637	0.0253273	0.282836	down
Kmt2a	2204.21	0.327684	0.146589	2.23539	0.025392	0.283371	up
Umps	279.529	0.458373	0.205228	2.23348	0.0255172	0.28458	up
Sfi1	234.755	0.443698	0.198699	2.23302	0.0255478	0.284734	up
Rgs16	7.4682	-2.0341	0.911288	-2.23212	0.025607	0.285205	down
Mex3c	630.957	0.296361	0.1328	2.23164	0.025639	0.285373	up
Apoo-ps	141.018	1.40256	0.628898	2.23018	0.0257355	0.285743	up
Gm8995	291.831	-0.786608	0.35267	-2.23044	0.0257185	0.285743	down
S100a7a	15.485	1.32748	0.595319	2.22986	0.0257568	0.285743	up
Slc25a22	2006.54	0.566943	0.254233	2.23002	0.0257463	0.285743	up
Zfp236	1001.77	0.312236	0.139963	2.23084	0.0256915	0.285743	up
Gm20627	29.1822	1.19326	0.535268	2.22928	0.0257951	0.285981	up
2900072N19Rik	7.14196	-2.1776	0.977159	-2.2285	0.025847	0.286091	down
Fcgr4	19.0027	-1.57144	0.705198	-2.22837	0.0258559	0.286091	down
Nck2	860.202	0.343225	0.153996	2.2288	0.0258275	0.286091	up
Map2k6	581.914	0.439585	0.197428	2.22656	0.025977	0.287243	up
Olfr920	8.26552	-2.02472	0.909715	-2.22566	0.0260368	0.287715	down
AI662270	17.7796	-1.74289	0.783423	-2.22472	0.0261004	0.28823	down
Dnal4	164.405	-0.42104	0.189394	-2.22309	0.0262098	0.288244	down
Gm45293	13.8253	-1.48083	0.665961	-2.22359	0.026176	0.288244	down
Hspa1a	781.933	2.2244	1.00028	2.22377	0.0261639	0.0261639	up
Nxf1	1493.31	0.298434	0.134253	2.22292	0.0262212	0.288244	up
Pde1c	26.0007	-0.972411	0.437543	-2.22243	0.0262541	0.288244	down
Prph	6.84529	-2.10568	0.947581	-2.22216	0.0262723	0.288244	down
Ttc14	674.071	-0.268478	0.120773	-2.22299	0.0262165	0.288244	down
Zbtb37	312.111	-0.345902	0.155651	-2.22229	0.0262638	0.288244	down
Zim1	647.551	0.687825	0.309246	2.2242	0.026135	0.288244	up
Kif20b	30.6943	-1.61908	0.728816	-2.22152	0.0263159	0.288535	down
Gm39556	7.3255	-3.20786	1.44449	-2.22075	0.0263678	0.288577	down
Prpf40a	1110.9	-0.286298	0.128922	-2.22071	0.0263709	0.288577	down
Spint2	103.193	-0.557303	0.250922	-2.22102	0.0263496	0.288577	down
Gm26782	232.838	-0.497236	0.223979	-2.22001	0.0264179	0.288774	down
Mreg	1225	-0.578829	0.260741	-2.21994	0.0264231	0.288774	down
Sgk1	5296.69	1.3699	0.6172	2.21954	0.0264497	0.288878	up
Chdh	113.972	-0.865062	0.389931	-2.2185	0.0265206	0.289465	down
Espnl	14.3042	1.34942	0.608525	2.21753	0.026587	0.290002	up
Cxcl12	3015.84	-0.577814	0.260697	-2.21642	0.0266629	0.290082	down
Kcnj8	453.695	-0.418529	0.18882	-2.21655	0.0266539	0.290082	down
Sec22b	802.552	0.283897	0.128087	2.21644	0.0266613	0.290082	up
Slc29a4	5.56925	-2.35252	1.06114	-2.21699	0.0266241	0.290082	down
Jmjd4	708.589	0.386209	0.174314	2.2156	0.026719	0.290505	up
Shcbp1	14.7154	-2.23295	1.00817	-2.21486	0.0267696	0.290868	down
Zfp580	93.8869	-0.547049	0.247247	-2.21256	0.0269278	0.292399	down
Cflar	1293.99	0.296933	0.134233	2.21207	0.0269616	0.292577	up
Cnga3	24.8866	-1.12777	0.50999	-2.21135	0.0270117	0.292933	down
Cables1	96.0944	0.581897	0.263283	2.21016	0.0270941	0.293639	up
Pms2	97.0882	-0.561839	0.254239	-2.20989	0.0271129	0.293653	down
Ckap4	365.089	-0.544633	0.246514	-2.20934	0.027151	0.29369	down
Pkd1l3	61.2272	-0.7087	0.320745	-2.20954	0.0271369	0.29369	down
Commd9	632.873	0.303402	0.13737	2.20864	0.0271994	0.294025	up
Kat6a	1711.2	0.26572	0.12033	2.20827	0.0272255	0.294119	up
Cd274	68.3686	-0.893742	0.404921	-2.2072	0.0273001	0.294549	down
Cx3cr1	21.5968	-1.31531	0.595882	-2.20734	0.0272905	0.294549	down
Gm45716	37.4002	-0.990481	0.448854	-2.20669	0.0273356	0.294743	down
Atp2a3	580.793	-0.792485	0.359251	-2.20594	0.0273884	0.295124	down
Col1a2	7542.15	-0.412843	0.18727	-2.20454	0.0274865	0.295992	down
Erp44	1217.04	0.285358	0.12946	2.20421	0.0275096	0.296052	up
Trp53i11	207.679	-0.526592	0.238989	-2.20342	0.0275654	0.296464	down
Dennd4a	309.203	-0.799657	0.363072	-2.20247	0.0276318	0.296801	down
Ly75	15.5556	-2.20199	0.999713	-2.20263	0.0276212	0.296801	down
Ms4a6b	109.049	0.985697	0.44765	2.20194	0.0276697	0.296833	up
Numb	745.447	0.345757	0.157042	2.20168	0.0276876	0.296833	up
Skil	476.082	-0.368662	0.167436	-2.20181	0.0276786	0.296833	down
Ptpn6	111.89	-1.21957	0.553998	-2.20139	0.0277083	0.296867	down
Mastl	17.3514	-1.37193	0.623373	-2.20082	0.0277488	0.296925	down
Serpinb1c	38.6608	-0.89701	0.407549	-2.20099	0.0277369	0.296925	down
Ints13	604.585	0.332354	0.151089	2.19973	0.027826	0.297514	up
Nat8l	44.9236	-1.01921	0.463372	-2.19955	0.0278391	0.297514	down
Apbb1ip	141.058	-0.836252	0.380246	-2.19924	0.0278611	0.297534	down
Hoxc6	229.751	0.758446	0.344901	2.19902	0.0278762	0.297534	up
Mblac2	55.455	-0.903847	0.411248	-2.19781	0.0279624	0.298266	down
Cd244a	10.2525	-2.32723	1.05944	-2.19667	0.028044	0.29857	down
Itprid2	1009.85	0.244607	0.111353	2.19669	0.0280428	0.29857	up
Susd6	3579.13	0.269344	0.122592	2.19707	0.0280156	0.29857	up
Nkain2	9.21031	-1.70769	0.777658	-2.19594	0.0280961	0.298936	down
Azin2	71.0848	-0.679755	0.309771	-2.19438	0.0282084	0.29902	down
Ccr5	73.4216	-1.24924	0.569122	-2.19502	0.0281619	0.29902	down
Ncbp2	460.488	0.317184	0.144546	2.19435	0.0282101	0.29902	up
Nt5dc1	192.918	-0.430057	0.195946	-2.19478	0.0281795	0.29902	down
Otud3	695.769	0.302981	0.138019	2.19521	0.0281485	0.29902	up
Stt3b	6199.89	0.309165	0.140875	2.1946	0.0281922	0.29902	up
Lcmt2	167.472	-0.486437	0.221721	-2.19391	0.0282417	0.299167	down
Elk3	369.664	-0.358163	0.163299	-2.19329	0.0282867	0.299268	down
Mif4gd	890.439	0.3175	0.144752	2.1934	0.0282787	0.299268	up
mt-Nd1	520116	-0.32689	0.14912	-2.19213	0.0283703	0.299965	down
A930016O22Rik	318.141	-0.980879	0.447658	-2.19113	0.0284422	0.300256	down
Gm6863	393.326	-0.309825	0.14138	-2.19144	0.0284201	0.300256	down
Slx4	245.966	0.432621	0.197453	2.19101	0.0284511	0.300256	up
Igsf6	90.4537	-1.26419	0.577117	-2.19053	0.0284859	0.300436	down
Gm37309	22.7203	1.12168	0.512393	2.18909	0.0285899	0.301345	up
3110082I17Rik	171.09	-0.433424	0.198059	-2.18836	0.0286433	0.301491	down
Cmah	149.991	-0.650271	0.297166	-2.18825	0.0286518	0.301491	down
Trp53inp1	858.693	0.722196	0.330046	2.18817	0.0286574	0.301491	up
Zbtb22	448.315	-0.329914	0.150818	-2.18749	0.0287064	0.301819	down
Dnm1l	2604.71	0.244139	0.111626	2.18712	0.028734	0.301921	up
Gm37366	8.36091	-1.81499	0.830212	-2.18618	0.0288023	0.302451	down
Alkbh7	269.124	0.42624	0.195091	2.18482	0.0289018	0.303308	up
4933432I09Rik	19.0112	1.15208	0.527441	2.18427	0.0289421	0.303369	up
Fkbp14	225.114	0.503148	0.230352	2.18425	0.0289436	0.303369	up
Cct2	3998.26	0.204273	0.0935351	2.18392	0.0289684	0.303441	up
Kif11	96.3499	-2.44562	1.12021	-2.18317	0.0290231	0.303825	down
Cd44	323.025	-0.981616	0.449686	-2.18289	0.0290437	0.303853	down
Chodl	312.917	0.582322	0.266799	2.18262	0.0290635	0.303872	up
Dnal1	246.13	-0.39418	0.180676	-2.18169	0.0291323	0.304403	down
Lao1	10.5803	1.54383	0.708284	2.17968	0.0292814	0.305772	up
Rad54l	24.255	-1.30173	0.597538	-2.17849	0.0293699	0.306507	down
Runx3	18.3384	-1.6792	0.770955	-2.17808	0.0293997	0.306628	down
Gm10032	30.5538	1.12634	0.517203	2.17776	0.0294238	0.30669	up
Dhx40	776.957	-0.264674	0.121584	-2.17688	0.0294897	0.306998	down
Ptgir	64.1192	-0.708636	0.325513	-2.17698	0.0294818	0.306998	down
Ptger4	111.154	-0.856698	0.393616	-2.17648	0.0295191	0.307115	down
Gapt	16.4168	-2.00191	0.920282	-2.17532	0.0296059	0.307639	down
Zfp810	41.6871	-0.829482	0.381283	-2.1755	0.0295924	0.307639	down
Nlrp12	11.5748	-2.43631	1.12036	-2.17458	0.0296613	0.307921	down
2610002M06Rik	336.769	-0.411147	0.189229	-2.17274	0.0297997	0.307921	down
Gm47283	71.0983	0.904422	0.416048	2.17384	0.0297172	0.307921	up
Ifnlr1	8.40791	-3.10763	1.42951	-2.1739	0.0297123	0.307921	down
Knop1	729.333	0.278732	0.128316	2.17223	0.0298381	0.307921	up
Lrrn1	507.959	0.71058	0.32712	2.17223	0.0298381	0.307921	up
LTO1	314.536	0.381856	0.175824	2.17181	0.0298699	0.307921	up
Ncoa5	646.772	0.33827	0.155667	2.17304	0.0297776	0.307921	up
Nmral1	71.2777	-0.643032	0.295743	-2.1743	0.029683	0.307921	down
Ptprd	263.412	-0.501763	0.231011	-2.17203	0.0298533	0.307921	down
Rrnad1	277.01	0.454338	0.209173	2.17207	0.0298506	0.307921	up
Tmem71	73.2124	-0.695184	0.319973	-2.17263	0.0298079	0.307921	down
Vmac	77.0556	-0.641702	0.295248	-2.17344	0.0297474	0.307921	down
Slfn4	133.047	-2.73412	1.25936	-2.17104	0.0299285	0.308337	down
Mgme1	484.145	0.413583	0.190581	2.17011	0.0299985	0.30887	up
Slc35d2	31.349	-0.919037	0.423577	-2.16971	0.0300292	0.308997	down
Rcn3	183.224	-0.571516	0.263479	-2.16911	0.0300741	0.30927	down
Dmtn	114.44	-1.12709	0.519668	-2.16886	0.0300934	0.309281	down
Adcy1	87.62	-0.684307	0.315696	-2.16762	0.0301879	0.309982	down
Dgat2l6	53.9859	0.910456	0.4201	2.16724	0.0302167	0.309982	up
Itgb4	401.009	-0.445853	0.205716	-2.16732	0.0302107	0.309982	down
Mid1	182.955	0.694981	0.320716	2.16696	0.0302377	0.310009	up
Adpgk	551.745	-0.679959	0.31408	-2.16492	0.0303935	0.310347	down
Asxl2	717.504	-0.309987	0.143112	-2.16604	0.0303085	0.310347	down
Dkk3	828.414	1.52966	0.706389	2.16547	0.0303521	0.310347	up
Gm12096	8.21228	1.96919	0.90972	2.16461	0.0304175	0.310347	up
Hsp90b1	2661.44	0.446545	0.206174	2.16587	0.0303213	0.310347	up
mt-Co2	4094.78	-0.499214	0.230607	-2.16478	0.0304043	0.310347	down
Preb	1654.44	0.250027	0.115503	2.16468	0.0304119	0.310347	up
Stard4	136.354	-0.561243	0.259279	-2.16463	0.0304162	0.310347	down
1810013L24Rik	2894.19	-0.334645	0.154681	-2.16346	0.0305058	0.310528	down
Aqp4	760.199	0.651381	0.301016	2.16394	0.0304687	0.310528	up
D430040D24Rik	30.1888	-0.992549	0.458748	-2.1636	0.0304949	0.310528	down
Gm45047	11.278	-1.53969	0.711736	-2.16328	0.0305193	0.310528	down
Mrc1	950.079	0.834054	0.385577	2.16313	0.0305309	0.310528	up
Mt1	3092.62	1.23874	0.572775	2.1627	0.0305639	0.310528	up
Myo18a	15107.8	0.349346	0.16153	2.16273	0.0305617	0.310528	up
AU022252	1307.62	0.254255	0.117607	2.16192	0.0306247	0.310528	up
Gm37416	62.113	0.992706	0.459099	2.16229	0.0305958	0.310528	up
Mfng	144.092	-0.491921	0.227557	-2.16175	0.0306375	0.310528	down
Spata13	199.194	-0.646634	0.29909	-2.16201	0.0306176	0.310528	down
Vps13d	4623.34	0.258175	0.119447	2.16142	0.0306628	0.310599	up
Adamtsl5	2022.37	0.481385	0.222786	2.16076	0.0307142	0.310933	up
Btbd16	15.3249	2.42238	1.12125	2.16042	0.0307401	0.311009	up
Pcyt1b	12.628	-2.25822	1.04555	-2.15985	0.0307846	0.311273	down
Golim4	426.304	-0.353696	0.163806	-2.15923	0.0308322	0.311568	down
Tmem214	991.635	0.248728	0.115236	2.15842	0.0308951	0.31183	up
Tnfrsf12a	2940.43	0.770953	0.357154	2.1586	0.0308809	0.31183	up
P2rx5	558.655	0.561214	0.260068	2.15795	0.0309318	0.312014	up
Gm49602	91.1778	-0.590535	0.273911	-2.15594	0.0310883	0.313406	down
Uri1	1208.32	-0.357269	0.165744	-2.15555	0.0311189	0.313527	down
Cdyl2	54.9968	0.760508	0.352967	2.15462	0.0311917	0.31406	up
Ift88	123.251	-0.501197	0.232639	-2.1544	0.031209	0.31406	down
Gas6	2742.62	0.219319	0.101821	2.15397	0.0312424	0.314209	up
Znfx1	1660.07	0.27506	0.12772	2.15363	0.0312693	0.314293	up
Irf8	202.316	-0.711918	0.330664	-2.153	0.031319	0.314605	down
Gm17875	7.15404	2.04796	0.951394	2.15259	0.0313511	0.314678	up
Mms22l	20.4914	-1.71216	0.795454	-2.15243	0.0313635	0.314678	down
Crk	2684.64	0.290065	0.134781	2.15211	0.0313885	0.314742	up
Eed	697.677	0.308915	0.14365	2.15047	0.0315177	0.315663	up
Mks1	78.29	-0.690112	0.320892	-2.15061	0.0315072	0.315663	down
Bicd2	2360	0.214344	0.0996863	2.15019	0.0315405	0.315704	up
Gpsm3	42.9159	-0.989115	0.46027	-2.14899	0.0316355	0.315912	down
Gpx1	2314.11	-0.585149	0.272209	-2.14964	0.031584	0.315912	down
Islr	624.853	-0.601661	0.279935	-2.14929	0.0316117	0.315912	down
Zfp354b	93.7625	0.59886	0.278672	2.14898	0.0316361	0.315912	up
U2surp	1114	-0.244405	0.113812	-2.14744	0.0317584	0.316946	down
Ckap2	13.5222	-2.43932	1.13608	-2.14713	0.0317828	0.317002	down
Wfdc1	1756.99	0.294654	0.137279	2.14638	0.0318423	0.317408	up
Agfg2	256.423	0.562588	0.262279	2.145	0.031953	0.318076	up
Lcn2	641.875	-1.98356	0.924804	-2.14484	0.0319657	0.318076	down
Ubash3b	62.0524	-1.29563	0.603938	-2.14531	0.0319281	0.318076	down
Pdgfa	578.656	-0.362578	0.169173	-2.14324	0.0320935	0.319159	down
Dlg1	2838.26	0.236117	0.110204	2.14254	0.0321501	0.319535	up
Apoc1	73.1658	-1.75154	0.817804	-2.14176	0.032213	0.319594	down
Calm2	3284.91	-0.437531	0.204249	-2.14215	0.0321815	0.319594	down
Lrrc8c	670.537	0.494366	0.230836	2.14163	0.0322234	0.319594	up
Ralgapb	2140.39	0.245148	0.114474	2.14152	0.0322318	0.319594	up
Adgra3	687.523	0.299262	0.139808	2.14052	0.0323128	0.319835	up
Angpt4	7.52063	-2.31682	1.08228	-2.14068	0.0322997	0.319835	down
Gm49417	208.018	-0.676698	0.316098	-2.14078	0.0322915	0.319835	down
Dsel	138.475	-0.529324	0.247329	-2.14016	0.0323419	0.319935	down
Klf14	20.3434	-2.03313	0.950353	-2.13934	0.0324081	0.320403	down
Apobr	71.1017	-0.937243	0.438251	-2.1386	0.0324681	0.320807	down
Evc2	522.206	0.372777	0.174345	2.13816	0.0325038	0.320972	up
Itga2b	133.372	-2.15051	1.00631	-2.13703	0.0325953	0.321688	down
Hnrnpr	873.336	-0.320992	0.150358	-2.13484	0.0327738	0.323261	down
Akap1	5435.63	0.428852	0.200928	2.13436	0.0328134	0.323333	up
Vstm4	74.182	-0.630106	0.295263	-2.13405	0.0328385	0.323333	down
Xrcc2	236.314	0.413238	0.19362	2.13428	0.0328202	0.323333	up
Gm10060	7.0589	-1.95483	0.916123	-2.13381	0.0328584	0.32334	down
Btla	33.0551	-1.95002	0.914577	-2.13216	0.0329937	0.324294	down
Myo10	2911.2	0.279511	0.131081	2.13236	0.0329775	0.324294	up
Celsr3	23.3225	-1.40736	0.66081	-2.12975	0.033192	0.325275	down
Fn1	4782.9	-0.415816	0.19528	-2.12933	0.0332268	0.325275	down
Ston2	3402.82	-0.24674	0.115878	-2.12931	0.0332283	0.325275	down
Tet1	23.5206	-1.2535	0.588511	-2.12995	0.0331756	0.325275	down
Tph1	56.3371	0.962029	0.45163	2.13013	0.0331611	0.325275	up
Vpreb3	9.92713	-2.34856	1.10255	-2.13011	0.0331621	0.325275	down
Znrf2	1630.09	-0.262635	0.123303	-2.12999	0.0331726	0.325275	down
Hnrnpa0	1452.22	-0.219719	0.103236	-2.12833	0.0333099	0.325865	down
Slx4ip	277.466	0.579846	0.272469	2.12812	0.0333271	0.325865	up
Taco1	1231.83	0.234312	0.110143	2.12734	0.0333921	0.326312	up
Camkk2	241.587	-0.533416	0.250772	-2.1271	0.0334118	0.326315	down
Eea1	1590.57	-0.272093	0.127944	-2.12666	0.0334484	0.326325	down
Sec61a2	762.556	0.261394	0.122915	2.12662	0.0334514	0.326325	up
Fut7	5.43677	-2.67282	1.25744	-2.1256	0.0335362	0.326937	down
Gm43080	21.2722	-1.10726	0.520967	-2.1254	0.0335528	0.326937	down
Lhx6	125.41	-0.466818	0.219687	-2.12492	0.0335932	0.326953	down
Spon1	173.607	0.626139	0.294641	2.12509	0.033579	0.326953	up
Papln	75.7241	-0.56901	0.267973	-2.12338	0.0337219	0.328017	down
Ube2j1	1518.5	0.339342	0.159831	2.12314	0.0337424	0.328028	up
Klhl18	614.396	0.322973	0.152152	2.12269	0.0337795	0.328199	up
Entpd3	5.67817	-2.71731	1.28112	-2.12104	0.0339182	0.328205	down
Fam131a	1992.65	-0.327567	0.154419	-2.12129	0.0338976	0.328205	down
Hoxd9	411.147	-0.913972	0.430908	-2.12104	0.0339186	0.328205	down
Ighv3-6	5.59427	-5.78781	2.7275	-2.12202	0.0338363	0.328205	down
Me2	140.168	-0.56082	0.26443	-2.12087	0.033933	0.328205	down
Trp53bp2	467.27	0.334928	0.157828	2.12211	0.0338285	0.328205	up
Txnrd3	254.98	-0.355357	0.167555	-2.12084	0.0339355	0.328205	down
Zfp65	162.967	-0.428692	0.202028	-2.12195	0.0338423	0.328205	down
Amot	5466.09	0.323863	0.152745	2.12029	0.0339819	0.328356	up
Anxa11	1472.16	0.352033	0.166038	2.12019	0.0339899	0.328356	up
Lrrc14	405.861	0.301473	0.142235	2.11953	0.0340456	0.328705	up
Naga	309.865	-0.396729	0.187291	-2.11825	0.0341541	0.329519	down
Nln	392.225	-0.336659	0.158946	-2.11807	0.0341689	0.329519	down
Gm7367	92.138	-0.598394	0.282618	-2.11732	0.0342325	0.329754	down
Mfsd4b3-ps	118.476	0.503411	0.23781	2.11687	0.0342713	0.329754	up
Oacyl	365.343	-0.957373	0.452195	-2.11717	0.0342456	0.329754	down
Trim54	7893.77	0.228364	0.107877	2.1169	0.0342683	0.329754	up
Ccdc34	71.7232	-0.607369	0.28706	-2.11583	0.0343596	0.330114	down
Ccdc57	243.699	0.418009	0.197599	2.11543	0.034393	0.330114	up
Maml3	171.445	-0.518701	0.245217	-2.11528	0.0344065	0.330114	down
Sema6d	626.043	0.336818	0.159192	2.11579	0.0343624	0.330114	up
Tspan32	38.032	-1.51234	0.71487	-2.11554	0.0343836	0.330114	down
Wdcp	335.393	0.468728	0.22172	2.11405	0.0345107	0.330927	up
Mettl11b	477.769	-0.637697	0.301799	-2.11298	0.0346021	0.331427	down
Mzb1	34.4705	0.869655	0.411567	2.11303	0.034598	0.331427	up
Asrgl1	2394.55	0.251729	0.119194	2.11192	0.0346932	0.332105	up
Rab30	391.406	-0.659595	0.312488	-2.11079	0.0347906	0.332105	down
Rras2	1011.52	0.413743	0.195933	2.11165	0.0347161	0.332105	up
Slc30a10	6.21849	-4.016	1.90249	-2.11091	0.0347798	0.332105	down
Slfn1	30.6815	-1.8401	0.871948	-2.11033	0.0348301	0.332105	down
Stk26	61.3773	-0.804407	0.381106	-2.11072	0.0347966	0.332105	down
Syt2	37.4791	0.885165	0.419271	2.1112	0.034755	0.332105	up
Tbx15	7619.06	0.397045	0.188131	2.11047	0.0348181	0.332105	up
Ipmk	1016.16	0.283108	0.134258	2.10868	0.0349718	0.332961	up
Pstpip1	59.6472	-1.26715	0.600818	-2.10904	0.0349413	0.332961	down
Sms-ps	1044.37	0.345279	0.163748	2.1086	0.034979	0.332961	up
Ccdc137	273.3	0.36635	0.173774	2.10821	0.0350131	0.333098	up
Gm15935	221.849	0.540179	0.25628	2.10777	0.0350512	0.333272	up
Evpl	20.2693	1.33719	0.634489	2.10751	0.0350731	0.333293	up
Adh1	462.63	0.332625	0.157884	2.10677	0.0351374	0.333716	up
Ado	1328.35	0.27267	0.129454	2.1063	0.035178	0.333914	up
Map2k3	5693.91	0.223137	0.10596	2.10587	0.0352156	0.334084	up
Gm48558	17.4856	-1.25764	0.597521	-2.10476	0.0353124	0.334813	down
Msc	39.8326	0.857385	0.407545	2.10378	0.0353977	0.33541	up
Siglech	23.4582	-1.65817	0.788261	-2.10358	0.035415	0.33541	down
Cytl1	129.004	-0.602194	0.286407	-2.10259	0.035502	0.33554	down
Galnt6	13.0391	-2.14659	1.02096	-2.10252	0.0355073	0.33554	down
Gfm1	4685.78	0.234919	0.111707	2.103	0.0354658	0.33554	up
Tnfaip8	122.937	-0.661576	0.314659	-2.10252	0.0355082	0.33554	down
Itgb3	207.383	-1.8374	0.874061	-2.10214	0.0355412	0.335664	down
Pnma1	8.79411	1.63922	0.780265	2.10085	0.0356537	0.336539	up
Rgs18	32.3393	-1.34074	0.638566	-2.09961	0.0357635	0.337199	down
Xiap	1476.7	-0.321966	0.15333	-2.09982	0.0357443	0.337199	down
Bpgm	2988.36	-0.352887	0.168101	-2.09926	0.0357943	0.337276	down
Helz	1194.16	0.263657	0.125634	2.09861	0.0358515	0.337276	up
Mfap3	480.014	0.363621	0.173238	2.09897	0.0358195	0.337276	up
Nes	1138.63	-0.328139	0.15636	-2.09861	0.0358511	0.337276	down
Hnrnpc	2959.26	0.260309	0.124118	2.09727	0.03597	0.338202	up
mt-Nd6	55853.4	-0.292407	0.139463	-2.09667	0.0360227	0.338509	down
Gm4841	93.7644	-1.29524	0.617875	-2.09629	0.0360565	0.338638	down
Ppp5c	2400.98	0.222035	0.105947	2.09571	0.0361079	0.338933	up
Fam98b	555.646	-0.312054	0.148965	-2.09482	0.0361869	0.339486	down
Pebp4	6.05259	-2.17525	1.0387	-2.09421	0.0362416	0.33981	down
Edrf1	564.155	0.305509	0.145944	2.09332	0.0363202	0.340358	up
Hdhd2	916.845	0.315545	0.150923	2.09076	0.0365492	0.340908	up
Hmcn2	2721.54	0.300734	0.14385	2.0906	0.0365637	0.340908	up
Krt18	14.7167	-1.79406	0.857468	-2.09228	0.0364138	0.340908	down
Pten	2415.51	0.373295	0.178519	2.09106	0.0365224	0.340908	up
Rgs14	27.6215	-1.47488	0.705545	-2.09041	0.0365806	0.340908	down
Rhobtb1	679.505	-0.434986	0.207911	-2.09218	0.0364225	0.340908	down
Rps19bp1	199.173	0.447677	0.214043	2.09153	0.0364806	0.340908	up
Scn3b	156.138	0.733451	0.3508	2.09079	0.0365465	0.340908	up
Slc7a2	6213.16	-0.453115	0.216757	-2.09043	0.036579	0.340908	down
Tmc7	391.977	0.357402	0.170969	2.09045	0.0365777	0.340908	up
Rbm48	142.459	-0.463682	0.221843	-2.09014	0.0366055	0.340952	down
1700001O22Rik	1032.21	0.694382	0.332295	2.08965	0.0366492	0.341022	up
Atcay	479.919	-0.517072	0.247476	-2.08938	0.0366736	0.341022	down
Srprb	1142.69	0.228472	0.109339	2.08957	0.0366563	0.341022	up
Gm7162	39.9485	0.933939	0.447136	2.08871	0.0367336	0.341392	up
E2f1	39.719	-0.85214	0.408154	-2.08779	0.0368166	0.341976	down
Arl6ip6	409.825	0.330012	0.158098	2.08739	0.0368527	0.342123	up
Coq10b	228.859	-0.568499	0.272445	-2.08666	0.0369191	0.342289	down
Engase	120.969	-0.697628	0.3343	-2.08683	0.0369036	0.342289	down
Spi1	142.77	-0.994015	0.476398	-2.08652	0.0369314	0.342289	down
Cyp3a13	17.5639	-2.71877	1.30319	-2.08625	0.0369564	0.342333	down
Pitpnc1	2078.62	0.321165	0.153961	2.08602	0.0369772	0.342338	up
Gm11827	59.6813	0.747049	0.358226	2.08541	0.0370319	0.342647	up
Nr4a3	957.375	-1.43004	0.685857	-2.08504	0.0370653	0.342647	down
Tsku	57.3161	-0.706534	0.338869	-2.08498	0.0370715	0.342647	down
Abcb9	396.475	0.346059	0.166045	2.08412	0.0371493	0.343179	up
Bbs5	119.697	-0.482473	0.231681	-2.08249	0.0372977	0.344362	down
Hivep1	1287.11	0.321422	0.154366	2.0822	0.0373241	0.344417	up
Ints14	738.784	0.282118	0.135514	2.08183	0.0373578	0.34454	up
Sap30bpos	8.59514	-1.72504	0.828945	-2.08101	0.0374333	0.345048	down
Slc25a16	908.304	-0.30346	0.145841	-2.08076	0.0374562	0.345071	down
Fam241a	88.0183	-0.636247	0.305936	-2.07968	0.0375552	0.34551	down
Msantd1	15.849	1.24496	0.598559	2.07992	0.0375328	0.34551	up
Nt5m	485.791	0.32492	0.156244	2.07957	0.0375652	0.34551	up
Edem3	1515.02	0.30574	0.147153	2.0777	0.0377373	0.346755	up
Muc1	18.4653	1.10415	0.531442	2.07765	0.0377416	0.346755	up
Mup16	28.0422	-8.1138	3.9082	-2.0761	0.037885	0.347483	down
Gm15564	12.0714	1.48936	0.717451	2.0759	0.0379031	0.347483	up
Gm47976	24.3783	1.02966	0.49597	2.07605	0.0378889	0.347483	up
Srsf6	2186.76	0.250783	0.120785	2.07627	0.0378693	0.347483	up
Alg3	357.245	0.358301	0.172725	2.0744	0.0380422	0.348569	up
H2-T22	552.202	-0.527247	0.254286	-2.07344	0.0381311	0.348694	down
Arhgap30	165.827	-1.09874	0.529872	-2.0736	0.0381168	0.348694	down
Hmg20b	573.589	0.271471	0.130933	2.07336	0.0381384	0.348694	up
Ms4a4d	221.526	0.626159	0.301955	2.07368	0.038109	0.348694	up
Lsmem1	242.805	-0.751758	0.362781	-2.07221	0.0382459	0.349488	down
Mtrf1l	288.769	0.354425	0.171068	2.07184	0.0382801	0.349611	up
Ms4a4c	14.665	-1.94707	0.940133	-2.07106	0.0383535	0.350092	down
Saysd1	284.634	0.348546	0.168362	2.07022	0.0384315	0.350615	up
Cd300a	105.133	-0.86055	0.415793	-2.06966	0.0384844	0.350718	down
Heg1	1671.51	-0.368034	0.17782	-2.0697	0.0384808	0.350718	down
Fbxo5	26.7414	-1.52702	0.737971	-2.06921	0.0385266	0.350802	down
Ighm	1616.67	-0.540374	0.261162	-2.06912	0.0385351	0.350802	down
Ypel5	836.133	-0.323718	0.156473	-2.06885	0.0385604	0.350843	down
Med19	214.798	0.358933	0.173519	2.06855	0.0385885	0.350873	up
Zmat3	472.549	0.318145	0.153814	2.06837	0.0386052	0.350873	up
Fpr1	16.0429	-2.42462	1.17303	-2.06696	0.0387379	0.351701	down
Ttk	6.28552	-2.91013	1.4079	-2.067	0.0387345	0.351701	down
Fam13b	334.77	0.376815	0.182479	2.06498	0.0389252	0.352301	up
Fbp2	3276	-0.301864	0.146201	-2.06472	0.0389499	0.352301	down
Gmfg	64.8118	-1.17375	0.568437	-2.06487	0.0389357	0.352301	down
Lpar6	91.972	-0.856772	0.414752	-2.06574	0.0388527	0.352301	down
Mettl21c	2176.15	-0.376256	0.182208	-2.06498	0.0389252	0.352301	down
Nfkbid	13.4361	-1.48467	0.718694	-2.06579	0.0388482	0.352301	down
Yjefn3	134.952	0.498315	0.241343	2.06476	0.0389457	0.352301	up
Gm37422	105.099	-0.738063	0.357611	-2.06387	0.0390301	0.352837	down
Klf7	566.675	0.377103	0.182766	2.06331	0.0390832	0.353128	up
Dmac2	1408.73	0.315599	0.152985	2.06294	0.0391185	0.353258	up
Vrk2	71.1569	-0.610253	0.295908	-2.06231	0.0391787	0.353613	down
Slc35b2	606.11	-0.281274	0.13641	-2.06197	0.0392105	0.353711	down
Acta2	2190.08	-0.667548	0.323971	-2.06052	0.0393488	0.354614	down
Kank3	1065.63	0.446185	0.216544	2.06048	0.0393526	0.354614	up
Lsr	19.2868	-1.37478	0.667631	-2.05918	0.0394765	0.355012	down
Nbn	759.644	0.282326	0.137086	2.05948	0.0394481	0.355012	up
Prima1	198.749	0.408856	0.198578	2.05892	0.0395018	0.355012	up
Rnf6	1637.17	0.210516	0.102236	2.05913	0.0394818	0.355012	up
Slc36a1	422.507	0.42483	0.206258	2.0597	0.0394274	0.355012	up
Gm10435	72.7641	0.678802	0.32973	2.05866	0.0395266	0.355046	up
Carns1	356.545	-0.561306	0.272766	-2.05783	0.0396062	0.355076	down
Klf6	1696.66	0.494542	0.240287	2.05813	0.039578	0.355076	up
Mapkbp1	419.858	-0.357222	0.173598	-2.05775	0.039614	0.355076	down
Saxo2	10.1831	-1.5643	0.759976	-2.05835	0.0395562	0.355076	down
Mtcl1	202.072	0.467671	0.227336	2.05718	0.0396688	0.355379	up
Gpm6b	253.657	-0.450073	0.218849	-2.05654	0.0397305	0.355743	down
Grb14	547.338	-0.493476	0.240108	-2.05522	0.0398575	0.356691	down
Nsmf	485.891	0.449551	0.21879	2.05471	0.0399069	0.356944	up
AW011738	372.569	0.454988	0.221552	2.05364	0.040011	0.357308	up
Ift57	67.7067	-0.684183	0.333103	-2.05397	0.0399786	0.357308	down
Xkr8	41.0081	-0.779004	0.379309	-2.05374	0.0400005	0.357308	down
Fads2	93.7759	-0.686144	0.33424	-2.05285	0.0400874	0.35765	down
Gng11	232.581	-0.431	0.209957	-2.0528	0.0400916	0.35765	down
Fan1	350.781	0.355984	0.173453	2.05233	0.0401376	0.357682	up
Ptk2b	176.17	-1.06477	0.518769	-2.0525	0.0401214	0.357682	down
Gm12258	51.3152	-0.766275	0.373436	-2.05196	0.0401735	0.357813	down
Ccr2	292.009	-0.876508	0.427211	-2.0517	0.040199	0.357852	down
Gm5084	6.95596	2.06372	1.00636	2.05069	0.0402976	0.35854	up
Serpinh1	3189.83	0.612597	0.298778	2.05034	0.0403312	0.358651	up
9430073C21Rik	217.991	1.10383	0.538515	2.04976	0.0403877	0.358964	up
Gm15452	7.12374	-2.72477	1.33046	-2.04799	0.0405608	0.359518	down
Litaf	360.845	-0.479137	0.23387	-2.04873	0.0404882	0.359518	down
Magt1	1287.67	0.225171	0.109953	2.04788	0.0405718	0.359518	up
Serpinb6b	30.9498	-1.06914	0.521931	-2.04843	0.0405179	0.359518	down
Thumpd3	503.956	0.295633	0.144357	2.04793	0.0405673	0.359518	up
Ubap1l	46.8668	0.835424	0.407958	2.04782	0.0405777	0.359518	up
Gm28941	28.1491	-1.00576	0.491203	-2.04755	0.0406037	0.35956	down
1700047M11Rik	9.86737	-2.60255	1.27219	-2.04573	0.0407832	0.360771	down
Sox4	420	1.51456	0.740295	2.04589	0.0407667	0.360771	up
Pde8b	82.8792	-0.647634	0.316648	-2.04528	0.0408276	0.360975	down
Lmf1	355.673	0.341134	0.166884	2.04413	0.0409403	0.361782	up
Hspa1b	1560.82	2.49377	1.22022	2.0437	0.0409835	0.0409835	up
Ppfia4	42.4776	-0.731831	0.358558	-2.04104	0.0412469	0.363921	down
Myo1g	109.063	-0.888519	0.435544	-2.04002	0.0413485	0.364626	down
Zfp773	23.3142	1.0011	0.490814	2.03967	0.0413829	0.36474	up
Gm37494	643.838	-0.274237	0.134481	-2.03923	0.0414272	0.364939	down
Kifc5b	24.9092	-1.48453	0.728237	-2.03853	0.0414968	0.365171	down
Ncoa1	1414.26	0.273149	0.133985	2.03865	0.0414848	0.365171	up
Klf15	2275.65	0.473921	0.232596	2.03753	0.0415969	0.365862	up
Gm47908	854.929	-0.522939	0.256798	-2.03638	0.0417118	0.366491	down
Lrp8	19.8394	-1.69797	0.833741	-2.03657	0.0416935	0.366491	down
Art5	599.915	-0.610848	0.300407	-2.0334	0.042012	0.36882	down
Clec4e	17.0205	-2.60268	1.28026	-2.03293	0.0420596	0.36882	down
Col16a1	285.789	-0.540538	0.265983	-2.03223	0.0421304	0.36882	down
Dync2li1	71.0711	-0.670613	0.329994	-2.0322	0.0421339	0.36882	down
Erc1	952.187	0.227334	0.111839	2.03268	0.0420845	0.36882	up
Gm11266	57.8038	-1.05684	0.520095	-2.03202	0.0421514	0.36882	down
Osr1	145.027	0.637552	0.313674	2.03253	0.0420999	0.36882	up
Rnf114	2623.86	-0.29549	0.145348	-2.03298	0.0420549	0.36882	down
Ncf1	174.329	-1.20151	0.591538	-2.03116	0.0422388	0.369202	down
Rapgef2	748.158	0.315434	0.155297	2.03117	0.0422377	0.369202	up
Acaca	810.507	-0.485931	0.239401	-2.02978	0.0423793	0.369227	down
Atg4d	1642.17	0.259166	0.127647	2.03033	0.0423225	0.369227	up
B3galnt2	2405	0.409933	0.201991	2.02946	0.0424113	0.369227	up
Gm12966	88.409	-0.741396	0.365326	-2.02941	0.0424165	0.369227	down
Mrpl34	981.107	0.27434	0.135136	2.03011	0.0423453	0.369227	up
Pcbp2	3143.52	0.204808	0.100911	2.02958	0.0423994	0.369227	up
Plekhm2	2124.14	0.357468	0.176029	2.03074	0.0422817	0.369227	up
Snrpert	29.279	1.22828	0.604884	2.03061	0.0422946	0.369227	up
Wnt10a	6.21396	-2.19618	1.08282	-2.02821	0.0425391	0.370103	down
BC037032	44.1386	-0.791396	0.390334	-2.02749	0.0426128	0.370292	down
Gm4951	27.3764	-1.18655	0.585372	-2.02701	0.0426615	0.370292	down
Prr11	21.592	-2.02486	0.998877	-2.02714	0.0426483	0.370292	down
Rimklb	15.4897	-1.57198	0.77555	-2.02692	0.0426704	0.370292	down
Slc6a6	4012.35	-0.225752	0.111345	-2.0275	0.0426109	0.370292	down
Bnip3l	2311.16	-0.24178	0.119301	-2.02664	0.0426992	0.370352	down
Cd9	489.097	-0.368616	0.181918	-2.02628	0.0427364	0.370484	down
Adamts16	14.1461	-1.82309	0.899876	-2.02593	0.0427718	0.370601	down
Csf2rb	234.631	-0.91786	0.453158	-2.02548	0.0428186	0.370816	down
Inka2	242.807	0.494479	0.244207	2.02484	0.0428839	0.371192	up
Slc43a3	1840.97	0.429977	0.212384	2.02452	0.0429162	0.371281	up
Gramd3	666.755	0.394264	0.19485	2.02343	0.0430293	0.372069	up
Cdkn1c	253.909	-0.455338	0.225112	-2.02272	0.0431024	0.37232	down
Plek	217.221	-1.6795	0.830257	-2.02286	0.0430873	0.37232	down
Evi2a	60.9659	-0.859575	0.425015	-2.02246	0.0431291	0.372357	down
Hoxd8	748.822	-0.798925	0.395068	-2.02225	0.0431508	0.372357	down
Tmem39b	96.601	0.479874	0.237365	2.02167	0.0432104	0.372682	up
Zswim8	1735.76	0.234721	0.116123	2.02131	0.0432476	0.372812	up
Gm5112	17.2365	-1.16053	0.574359	-2.02057	0.0433246	0.373095	down
Kat2a	695.747	0.287888	0.142477	2.0206	0.0433212	0.373095	up
Prpf4b	1905.47	0.240125	0.118912	2.01936	0.0434502	0.373605	up
Trpc1	46.4551	0.665348	0.32946	2.01951	0.0434346	0.373605	up
Zfp532	460.405	0.305832	0.151425	2.01969	0.0434153	0.373605	up
Mul1	1386.38	0.260317	0.128971	2.01841	0.0435485	0.37426	up
Blm	74.0284	-0.912617	0.452321	-2.01763	0.0436294	0.374765	down
Naa16	574.275	0.375282	0.186058	2.01702	0.0436936	0.375126	up
Cenpf	50.8309	-3.40712	1.68986	-2.01622	0.0437773	0.375564	down
Gbp7	389.698	-0.456712	0.226556	-2.01589	0.0438113	0.375564	down
Kidins220	3246.18	0.228514	0.113352	2.01596	0.0438037	0.375564	up
Bank1	23.5249	-1.58012	0.784093	-2.01522	0.0438817	0.375977	down
Cct5	4363.69	0.239681	0.118993	2.01424	0.0439846	0.376097	up
Crebrf	1050.76	-0.370928	0.18417	-2.01405	0.0440045	0.376097	down
Dnajc28	1398.22	0.258091	0.128147	2.01402	0.0440071	0.376097	up
Parvb	2264.15	0.331979	0.164765	2.01486	0.0439191	0.376097	up
Trim47	346.502	0.364303	0.180844	2.01446	0.043961	0.376097	up
Tppp	653.061	-0.441354	0.219375	-2.01187	0.0442338	0.377843	down
Ctsd	8029.26	0.271014	0.134782	2.01075	0.0443516	0.378659	up
Fkbp10	138.649	-0.465411	0.231491	-2.01049	0.0443791	0.378702	down
Treml4	5.78692	-2.73995	1.36301	-2.01021	0.0444085	0.378761	down
Gm4076	13.4543	-1.34986	0.67162	-2.00985	0.0444468	0.378897	down
Acp5	297.829	-0.974919	0.485129	-2.00961	0.0444728	0.378927	down
Plekhd1	7.22648	1.72017	0.856534	2.0083	0.0446117	0.379919	up
Gm12254	7.86256	1.64602	0.820023	2.00728	0.0447197	0.380647	up
Gm3604	11.5445	-1.34709	0.67124	-2.00687	0.0447636	0.380693	down
Zkscan3	1014.29	0.273622	0.136347	2.00681	0.0447701	0.380693	up
Prkdc	394.352	-0.301626	0.150327	-2.00646	0.044807	0.380814	down
Shld3	19.1493	-1.3153	0.655702	-2.00594	0.0448626	0.381096	down
Manf	250.613	0.47611	0.237388	2.00562	0.0448971	0.381197	up
Fam118b	689.523	0.368657	0.183857	2.00513	0.0449488	0.381253	up
Mertk	257.476	0.518677	0.258648	2.00534	0.044927	0.381253	up
Srpk1	836.939	0.253918	0.126648	2.00491	0.044973	0.381266	up
Gm43031	14.383	-1.43108	0.714331	-2.00338	0.0451361	0.382457	down
Tbc1d20	1684.15	0.273461	0.136566	2.0024	0.0452413	0.383157	up
Rbm12b2	111.957	0.473128	0.23636	2.00173	0.0453138	0.383386	up
Unc119	128.069	-0.540313	0.269918	-2.00176	0.0453103	0.383386	down
G3bp2	2783.7	0.292378	0.146166	2.00031	0.0454671	0.383407	up
Klc1	2568.34	0.251058	0.125465	2.00103	0.0453892	0.383407	up
[truncated: 14,917 more rows]
